# Supplementary material for: Construction of a high-density genetic map using specific length amplified fragment markers and identification of a quantitative trait locus for anthracnose resistance in walnut (Juglans regia L.)
Source: BMC Genomics. 2015 Aug 18;16(1):614. doi: 10.1186/s12864-015-1822-8 (PMC4539690; doi:10.1186/s12864-015-1822-8)
Supplement: Additional file 1: — Details of markers sequences. Sequences of each SLAF marker on the maps. (XLS 992 kb) [file 12864_2015_1822_MOESM1_ESM.xls]

## Sheet: Sheet1
Marker10016	CGCCTTTCCTTATTCTTAGGATTCACGCATGCACTTTTGATTGAAACAGTTTTTCCAATTCCAAGCAATTTTACTTATGAXXXXXXXXXXTGTGCAACGGATGCACAAGGTGACATCATAGTGAAGAAATTTGCCACGACGTAATTCAATAGTTCAAACCGCACTTAAAG	CGCCTTTCCTTACTCTTAGGATTCACGCATGCACTTTTGATTGAAACAGTTTTTCCAATTCCAAGCAATTTTACTTATGAXXXXXXXXXXTGTGCAACGGATGCACAAGGTGACATCATAGTGAAGAAATTTGCCACGACGTAATTCAATAGTTCAAACCTCACTTAAAG
Marker100326	CCAAACATTAAGGGCAACCCTTAAGCCAATCCCATTGCATCAAACACCCATAATTTTAAGCCAATCTTCCAAACCCACACXXXXXXXXXXAGAACACTTGGTCACCATCATCACCAAGACGAGCCGTGGACCTTAGTGTTGGGGACAAGACCAGGGTCCCTAACATGCTG	CCAAACATTAAGGGCAACCCTTAAGCCAATCCCATTGCATCAAACACCCATAATTTTAAGCCAATCTTCCAAACCCACACXXXXXXXXXXAGAACACTTGGTCACCATCATCACCAAGACAAGCCGTGGACCTTAGTGTTGGGGACAAGACCAGGGTCCCTAACATGCTG
Marker100328	CAGCTGGATCAACCTGGCAAGAGATAAACCTTAACTCATCAGTTTTTCATATTCAAATTCATGGTCTTACTCTTGATCACXXXXXXXXXXATCCCTGATCAACTACCATATGGGTCCATGGCTGAGAGCAGAGTACCACGCTTCGGGAATCTTTCTTCCCCCACAGCTTG	CAGCTGGATCAACCTGGCAAGAGATAAACCTTAACTCATCAGTTTTTCATATTCAAATTCATGGTCTTACTCTTGATCACXXXXXXXXXXATCCCTGATCAACTACCATATGGGTCCATGGCTGAGAGCAGAGTACCACACTTCGGGAATCTTTCTTCCCCCACAGCTTG
Marker100497	CAAAATTTCCTTCTTTCCCCTTTATACCCTTCCTTTCCTTAAGCAAGTGAATATTTCTTCAAGGGTAACTTGGTAAAACAXXXXXXXXXXACATATTCTTCTAGAAACTTAGTGCATGCTTGTTCGTAATCTCGGCTTGTGGGATGGATAGGAGAGTCAGAGTTTTAGAG	CAAAATTTCCTTCTTTCCCCTTTATGCCCTTCATTTCCTTAAGCAAGTGAATATTTCTTCAAGGGTAACTTGGTAAAACAXXXXXXXXXXACATATTCTTCTAGAAACTTGGTGCATGCTTGTTCGTAATCCAGTCTTGTGGGATGGATAGGAGAGTCAGAGTTTTAGAG
Marker100595	CTTCTCATATCTCTTTAAAATCTCTTACAACTTATTCCACTCCACAATTGTGGCTCTCCCAAACAAGATGCAGTCACCTGXXXXXXXXXXACACAGTTGAGACACATTTCATGATGAGATTGACCCAACTGTCACAAAAGCCTAACTTCCTCATAACAGCCTCCAAATAG	CTTCTCATATCTCTTTAAAATCTCTTACAACTTATTCCACTCCACAATTGTGGCTCTCCCAAACAAGATGCAGTCACTTGXXXXXXXXXXACACAGTTGAGACACATTTCATGATGAGATTGACCCAACTGTCACAAAAGCCTAACTTCCTCATAACAGCCTCCAAATAG
Marker100602	CTCCAAGAAGCTGGTTCCGTGAGAAGGTTCTGGTAATACTGCCCATTTTCTAACTCAAAGGGAGAATAAATCACTTGAGTXXXXXXXXXXAACTCCTCCAAAAGGGTAGTCTTTTGGTTTTCGATGTTGCCAAAAACTCCAAATTCCACTTCTTTAGGTCCTGCTTCAAG	CTCCAAGAAGCTGGTTCCGTGAGAAGGTTCTAGTAATACTGCCCATTTTCTAACTCAAAGGGAGAATAAATCACTTGAGTXXXXXXXXXXAACTCCTCCAAAAGGGTAGTCTTTTGGTTTTCGATGTTGCCAAAAACTCCAAATTCCACTTCTTTAGGTCCTGCTTCAAG
Marker100707	CACATCGCAACTACTTCAGGACACTGTTTCACAGTTCCCAATACTACTCATCACGCTCTATGCCCATCAACTACCAACTAXXXXXXXXXXAACATATAACATAAATAATGAGGGAGAGAGGGTTATACCATCGTCGGGGTTAACCCATGCATTGCTTGCTGTCTGGCATG	CACATCGCAACTACTTCATGACACTGTTTCACAGTTCCCAATACTACTCATCACGCTCTATGCCCATCAACTACCAACTAXXXXXXXXXXAACATATAACATAAATAATGAGGGAGAGAGGGTTATACTATCGTCGGGGTTAACCCATGCATTGTTTGCTGTCTGGCATG
Marker100858	CATTCCTCGTAGTGATGAAGTTGTAGAAAGAGTTAGTGCAGTGGCATATCGACCAGATCTACTAGTCGAATATTCCTAGGXXXXXXXXXXACTTTTCTGTCGACATTGGGCTGCTTTCATCCTTTCTTAGATCAGTGCTACTTGCTTTCGCACTTCCTGCAAATATTCAG	CATTCCTCGTAGTGATGAAGTTGTAGAAAGAGTTGGTGCAGTGGCATATCGACTAGATCTACTAGTCGAATATTCCTAGGXXXXXXXXXXACTTTTCTGTTGACATTGGGCTGCTTTCATCCTTTCTTAGATCAGTGCTACTTGCTTTCGCACTTCCTGCAAATATTTAG
Marker100927	CTTGATAGAAGCATCTCGCACAGTTGTTTTAAATCGTTTTAGTTCCTCTATAGCTACTGGAGGTAGAGGCTTTGAATGGGXXXXXXXXXXCCCTCTGACCATTTAAAAAGCTCCCTGTTAAAGAAAATTCCTCAGAACTAGCCGAACACGACTCAAACCTCACATTTCTG	CTTGATAGAAGCATCTCGTACAGTTGTTTTAAATCGTTTTAGTTCCTCTATAGCTACTGGAGGTAGAGGCTTTGAATGGGXXXXXXXXXXCCCTCTGACCATTTAAAAAGCTCCCTGTTAAAGAAAATTCCTCAGAACTAGCCGAACACGACTCAAACCTCACATTTCTG
Marker10094	CTATACTCTAAAAAGACTAGTCAATGATACAATTGGAGCCACATTGGAACCTTATAAAGAGCAAAAACTTCTCATTCCCAXXXXXXXXXXGGGGGATTCTGTAATCAAGTTGGAGTCGACCAATTCAATGGAATGGGGTGGTAGATACAAAACAAATGGTTGGTAAGTGG	CTATACTCTAAAAGGACTAGTCAATGATACAATTGGAGCCACATTGGAACCTTATAAAGAGCAAAAACTTATCATTCTCAXXXXXXXXXXGGGGGATTCTGTAATCAAGTTGGAGTCGACCAATTCAATGGAATGGGGTGGTAGATACAAAACAAATGGTTGGTAAGTGG
Marker10124	CTTCCTTCCACCAAACTATATCTGATTGCATATGGTGATGTTTGACTTTAGTTGTATATAAAAATTTAATGTCTTTTGTTXXXXXXXXXXTACCTTGCCAATTAACCAGATTTTGAGATTTTCTCTTCCATAGATCCTAATGAAATGTGATGATGCATGCTTTTTTCAGG	CTTCCTTCCACCAAACTATATCTGATTGCATATGGTGATGTTTGACTTTAGTTGTATATAAAAATTTAATGTCTTTTGTTXXXXXXXXXXTACCTTGCCAATTACCCAGATTTTGAGATTTTCTCTTCCATAGATCCTAATGAAATGTGATGATGCATGCTTTTTTCAGG
Marker10130	CTCTATTGGGCTTGGATGCCTATACTGTCAGGTCCAAGTGTTTCCTTCATGGTTCTAGCATCTTCTTGGCTTGTCAAAATXXXXXXXXXXCTGAAGACTTTTCACTTTTGTAGAAGATAGGAGAGAGAATAAGTGGGGGAAC-AAAAACATTTATAAAGGGGCATTGAATG	CTCTATTGGGCTTGGATGCCTATACTGTCAGGTGCAAGTGTTTCCTTCATGGTTCTAGCATCTTCTTGGCTTGTCAAAATXXXXXXXXXX-TGAAGACTTTTCACTTTTGTAGAAGATAGGAGAGAGAATAAGTGGGGGAACAAAAAACATTTATAAAGGGGCATTGAATG
Marker10132	CATAGAATCATCTAGGTTTTTTTTTGTGGTTGACAAGGGGAATTAGATACAGAAGATTTCAGAAATACAAAATGATAGCAXXXXXXXXXXGAAAACTAGAAATAGTAACTCTTCAATGGTGCTGCTACCTTCGGTAGATCAAGCTGTATGTTACTAATACTCCATTTAGG	CATAGAATCATCTAGGTTTTTTTTTGTGGTTGACAAAGGGAATTAGATACAGAAGATTTCAGAAATGCAAAATGATAGCAXXXXXXXXXXGAAAACTAGAAATAGTAACTCTTCAATGGTGCTGCTACCTTCGGTAGATCAAGCTGTATGTTACTAATACTCCATTTAGG
Marker10135	CCTACAAATGGGCTCAAGGCTGCTCAACCCCATGACAGCACTGTTTTACTTA-TTAGTTATTGATATGTAACAAAAGCTGTXXXXXXXXXXCACCTCATATATCAGAGCAGTGGATGAAGTCAATAACAAACTGAAGAAAAATTACTATAGTAAAGACCCATCTGAATGAG	CCTACAAATGGGCTCAAGGCTGCTCAACCCCATGACAGCACTATTTATTTTACTGTTTTACTTATTAGTTA-TTGATATGTXXXXXXXXXXCACCTCATATATCAGAGCAGTGGATGAAGTCAATAACAAACTGAAGAAAAATTACTATAGTAAAGACCCATCTGAATGAG
Marker10137	CTTGCAGATTAAGTTGTTTTGCCTAAAGCTCCTTGTTTCAAAGTGGTTAAGTGGTTAAAACCGCCGTTGGGATGGTACAAXXXXXXXXXXTGTCTCGCACTATGCATTACCGATTTCGACAAGTGTTTCATGAAGGTAATATGGTGGCGGATTGGTTAGCCAAGGAAGGG	CTTGCAGATTAAGTTGTTTTGCCTAAAACTCCTTGTTTCAAAGTGGTTAAGTGGTTAGAACCGCCGTTGGGATGGTACAAXXXXXXXXXXTGTCTCGCACTATGCATTACCGATTTCGACAAGTGTTTCATGAAGGTAATATGGTGGCGGATTGGTTAGCCAAGGAAGGG
Marker10141	CATCGATCTCATCTCTATCAGAGCCCTCATCCTCAACCATCTCCCCATCAGCTATAGACTCCCTGGGCACCACATTTGGAXXXXXXXXXXGTCAGAGATCTTCACCCGACGCTCCAATAACATTATCATGTTAGTAAATGTATCGCCACTAGTACTAGCGGAAGTTTTCG	CATCGATCTCATCTCCATCAGAGCCCTTGTCCTCAGCCATCTCCCCATCAGCTATAGACTCCCTGGGTACCACATTTGGAXXXXXXXXXXGTCAGAGATCTTCACCCGACGCTCTAATAACATTATCATGTTAGTAAATGTATCGCCACTAGTACTAGAGGAAGTTTTCG
Marker10154	CTTAGGTTAAAGTTCCCTTGGATTTTTTTTATCACAGTTTCTGCCAATTAACCTTAATCAAATAAAAGAGATAGGAATTAXXXXXXXXXXCTTTCAGTTCTCCAAGGAGGAAATATTTCGTTCGGCAGAATCTTTTAGGTTGCGATAGTTTTGAAGTTTCTTTTAAATCG	CTTAGGTTAAAGTTCCCTTGGATTTGTTTTATCACAGTTTCTGCCAATTAACCTTAATCAAATAAAAGAGATAGGAATTAXXXXXXXXXXCTTTCAGTTCTCCAAGGAGGAAATATTTCGTTCGGTAGAATCTTTTAGGTTGCGACAGTTTTGAAGTTTCTTTGAAATCG
Marker101592	CTTACAATGACTGGTGCACGACGTGGAAGAGGAATTAGTGGCTGAGCTTCACTGTGGCTGAGTTGGGCTTCATTGATCTTXXXXXXXXXXGCATGGTAGAGATAAACGGAGAAGAGGGGGAGAGGCGTGGATTTATGAAGGGGAAGGGGCTGGGTTGCGGTGGTTGCTTG	CTTACAATGACTGGTGCACGACGTGGAAGAGGAATTAGTGGCTGAGCTTCACTGTGGCTGAGTTGGGCTTCATTGATCTTXXXXXXXXXXGCATGGTAGAGATAAACGGAGAAGAGGGGGAGAGGCGTGGATTTATGGAGGGGAAGGGGCTGGGTTGCGGTGGTTGCTTG
Marker101751	CAACACAGTGACTAAGAGGGTGTTCTTAGATAGATACATTTTCTATTTCTTTTCTTTTCTTTTCAGTCCTGAAGTATAAGXXXXXXXXXX-ACAGTTCGTGGGTAAAGCTTCAAATCAAAGTTTTTACTTATAAAAGAAATCAGGGGCAAAAAGCCTTTACTCACGAATTG	CAACACAATGACTAAGAGGGTGTTCTTAGATAGATACATTTTCTATTTCTTTTCTTTTCTTTTCAGTCCTGAAGTATAAGXXXXXXXXXXAACAGTTCGTGGGTAAAGCTTCAAATCAAAGTTTTTACTTAT-AAAGAAATCAGGGGCAAAAAGCCTTTACTCACGAATTG
Marker101952	CTCACAGCCATATTCAAGCACCAAATCATGATACCCCCTTACCCCGAGTATATGGTGACAATGAACTATTGAGTAGAG--AAXXXXXXXXXXAGAGTTCTTGTTAACAGGGAAAATGACGACTTAAATCATACTACATATATCACAACCTGATGGTTGTCTCAAAAACGCTG	CTCACAGCCATATTCAAGCACCAAATCATGATA--CCCTTACCCCGAGTATATGGTGACAATGAACTATTGAGTAGAGAAAAXXXXXXXXXXAGAGTTCTTGTTAACAGGGAAAATGACGACTTAAATCATACTACATATATCACAACCTGATGGTTGTCTCAAAAACGCTG
Marker10196	CTTTTTCGGCTTTTTCCTCTCCTTCCTCTTATGGGCTTCCTAAGTCTAGAATTCTAAGGTCCAAAGCAAAACAAACCTTAXXXXXXXXXXCAATCTGGTTGTGAATGAGAAGTGGCTGGGGGGCTCTGTGAAGTGTTGGGTTATAAAATTTGTAGTTGTGATGAATG----TC---G	CTTTTTCGTCTTTGTCCTCTACTTCCTCTTATGGGCTTCCTAAGTCTAGAATTCTAAGGTCCAAAACAAAACAAACCTTAXXXXXXXXXX--A----GTTGTGAATGAGAAGTGGCT-GGGGGCTTTGTGAAGTGTTGGGTTATAAAATCTATAGTTGTGATGAATGTCAGTCTAGG
Marker10205	CCCCGAAGAGGGAAATGGTTAAAGACCTTCCAGTTATCCCGCGAAGTCTCATCATGCGTGGCGTGATGGGACTTGTAATCXXXXXXXXXXTAACCCTCCTCTTAGCTCTGAGGAGGTGGTTGTTAACCCTTCTTCTGAAGGGGTGGTTGCTCCTTGTTCAATCTTCGAAG	CCCCGAAGAGGGAAATGGTTAAAGACCTTCCAGTTATCCCGCGAAGTCTCATCATGCGTGGCGTGATGGGACTTGTAATCXXXXXXXXXXTAACCCTCCTCTTAGCTCTAAGGAGGTGGTTGTTAACCCTTCTTCTGAAGGGGTGGTTGCTCCTTGTTCAATCTTCGAAG
Marker102184	CAAGCCCCTCCTCGGATGTTGCCTTTTGAGTATGGGTCTAAAAGGTCCAAGTTGTAGAAGATGAGCTGCAGAACCGAGATXXXXXXXXXXATTGACTTACCTCCAGAGGCACGAATTTATCCAATATTCCACATATCATGCCTCAAAAAGAAGCTGGGAGAAGGGATTAG	CAAGCCCCTCCTCGGATGTTGCCTTTTGAGTATGGGTCTAAAAGGTCCAAGTTGTAGAAGATGAGCTGCAGAACCGAGATXXXXXXXXXXATTGACTTACCTCCAGAGGTACGAATTTATCCAATATTCCACATATCATGCCTCAAAAAGAAGCTGGGAGAAGGGATTAG
Marker102244	CCTCAAAGTCACACTGTTCGGCATGTTAGGCAGACTCATCACCCTTTGGTAATTCATTTTGAGAAACCTCAACTCTGTTGXXXXXXXXXXCTTCTTCAATTCAGTTATGCAAAATCTTTTAGCCATGAAAATGTTGAGGGATTATTTTTTCCAGTTGGACACTTCTAGTG	CCCCAAAGTCACACTGTTCGGCATGTTAGGCAGACTCATCACCCTTTGGTAATTCATTTTGAGAAACCTCAACTCTGTTGXXXXXXXXXXCTTCTTCAATTCAGTCATGCAAAATCTTTTAGCCATGAAAATGTTGAGGGATTATTTTTTCCAGTTGGACACTTCTAGTG
Marker102452	CAACTCTCATTGACCTTGAAAAATCTAAAAAGACCATTCGAAAGGTACTAGTGCTAATCATAACAGAACTGCATGTTTCTXXXXXXXXXXCAAAGCAAATCGTTAGTAACATAATAGTGGTGGCTTTTAACTCATTGACCTACTATTACTATATTGTATGTCTGGTTCAG	CAACTCCCATTGACCTTGAAAAATCTAAAAAGACCATTCGAAAGGTACTAGTGCTAATCATAACAGAACTGCATGTTTCTXXXXXXXXXXCAAAGCAAATCGTTAGTAACATAATAGTGGTGGCTTTTAACTCATTGACCTACTATTACTATATTGTATGTCTGGTTCAG
Marker102514	CCAATTCCAACAAACCAACAGTTCATAAATAAATGTCAATTATAATAACGCTATTTAAAACGCATGGGTTGCGTTGAAAAXXXXXXXXXXACTAAAAACTTAGAAATGAAAATAGCTTATACAAGATAGAAAGGATGAGGAACTCGGAAGATTTAATTGAGGAACCCGTG	CCAATTCCAACAAACCAACAGTTCATAAATAAATATCAATTATAATAACGCTATTTAAAACGCATGGGTTGCGTTGAAAAXXXXXXXXXXACTAAAAACTTAGAAATGAAAATAGCTTATACAAGATAGAAAGGATGAGGAACTCGGAAGATTTAATTGAGGAACCCGTG
Marker102644	CCGAGGTCAAAATCTCCAAAATCAAATGTGATGGCAATTCCTCGATCAAAACCGACCTAAACCGATCCGCCATTTTGCTAXXXXXXXXXXAACAGTGATTGGAAATAAATCATCAGAAGAGTCAAATCCACACCCCGGAGGATCGTAAATTCGAAGCAATGCGAGGGTTG	CCGAGGTCAAAATCTCCAAAATCAAATGTGATGGCAATTCCTCGATCAAAACCGACCTAAACCGATCCGCCATTTTGCTAXXXXXXXXXXAACAGTGATTGGAAATAAATCATCAGAAGAGTCAAATCCACACCCCGGAGGATCGTAAATTCGAAGCAATTGGAGGGTTG
Marker102712	CAAGTTTAGTAGAAGATTGGGTTGGGACCGATGGATGACGTTTGTGGTGACGATTTGGTGAAGGGTTTGTGATTTGGCTGXXXXXXXXXXGCTGAACAAGGTTTACTACTCTCTCACGGAAGTTACTTGGAAAATTAAGCAACTGAAATGATATCGCCGCCTGACTTCTG	CAAGTTTAGTAGAAGATTGGGTTGGGACCGATGGATGACGTTTGTGGTGACGATTTGGTGAAGGGTTTGTGATTTGGCTGXXXXXXXXXXGCTGAACAATGTTTACTACTCTCTCACGGAAGTTACTTGGAAAATTAAGCAACTGAAATGATATCGCCGCCTGACTTCTG
Marker102723	CATGGAGGAGCCAGAACCAATGTTGACAATGGCTCCTTTCTTCTTCTGCAGCATGCCCGGAAGCACAGCTCTCGTCACCCXXXXXXXXXXCTAAGACTAGATTAATGCCCTTTGAAGCTAACTGAAAGGCAAGGGCTTTGCCGATTCCATCGGTGGAGCCAGTTACGAGG	CATGGAGGAGCCGGAACCAATGTTGACAATGGCTCCTTTCTTCTTCTGCAGCATGCCCGGAAGCACAGCTCTCGTCACCCXXXXXXXXXXCTAAGACTAGATTAATGCCCTTTGAAGCTAACTGAAAGGCAAGGGCTTTGCCGATTCCATCGGTGGAGCCAGTTACGAGG
Marker10276	CCCCAAATAACCTGTGGACGTAAGCTTTATGTCAAACCACGTAAATCCGTGTGTCTCTCTTTATTTATTTGTTTATCTGCXXXXXXXXXXATTTCATTAATACTTTTATGCAAAAGGAAGGGAAAAGAAGGGGAGTGTGTGCAGGATGCAGACGTACATAGTGCTTGTAG	CCCCAAATAACCTGTGGACGTAAGCTTTATGTCAAACCACGTAAATCCGTGTGTCTCTCTTTATTTATTTGTTTATCTGCXXXXXXXXXXATTTCATTAATACTTTTACGCAAAAGGAAGGGAAAAGAAGGGGAGTGTGTGCAGGATGCAGACGTACATAGTGCTTGTAG
Marker102760	CATGGGCGGAATCCGGATCTAAAAGACCGCTAATCCCAACACACAGGGCATAATAGTGTGTACCAACCAGAGGAAAAGTGXXXXXXXXXXAGTATTCGACTTACTTTGTTTTATGTATGTCCATCCCCCTCTTAGGGATAACATGAGGACGAAGCGTCAGGATAGACATG	CATGGGCGGAATCCGGATCTAAAAGACCGCTAATCCCAACACACAAGGCATAATAGTGTGTACCAACCAGAGGAAAAGTGXXXXXXXXXXAGTATTCGACTTACTTTGTTTTATGTATGTCCATCCCCCTCTCAGGGATAACATGAGGACGAAGCGTCAGGATAGACATG
Marker102910	CTCTTCGTGTTCTGAAGCCAGTACGAGCCGGCATGCATCCCCGGTTAACCTCCAGGAGCTCGACAGGAGCGAGGATATTGXXXXXXXXXXTAGATCGAGTTCGAATGCATTATTTTCATCCTTCTCTGCTGCTTTATTTGTTTTTCATCATAGAAGACTGAAAGGTCATG	CTCTTCGTGTTCTGAAGCCAGTACGAGCCGGCATGCATCCCCGGTTAACCTCCAGGAGCTCGACAGGAGCGAGGATATTGXXXXXXXXXXTAGATCGAGTTCGAATGCATTATTTTCATCCTTCTCTGCTGCTTTATTTGTTTTTCATCATAGAAGACTGAAAGTTCATG
Marker10292	CATTAAGGGCAAAGCTCTCCTCTTATCGACCTATGAGAAAAAATTATTGACTCTCATGATTGCTGTCCAAAAATGGAGGTXXXXXXXXXXACTGTCTTTTCCTACTCCTTCTTGGTCAGAGGAGTTGAAGAAGAGCTACCAAGAGTCTGATGAGCTGGTTGTATTATTGG	CATTAAGGGCAAAGCTCTCCTCTTATCGACCTACGAGAAAAAATTATTGACTCTCGTGACTGCTGTCCAAAAATGGAGGTXXXXXXXXXXATTGTCTTTCCCTACTCCTTCTTGGTCAGAGGAGTTGAAGAAGAGCTACCAAGAGTCTAATGAGCTGGTTGTATTATTGG
Marker10295	CTCACATCCCAGCACGCGTGTATGCTGTAACCCCAGGTGATATCGATGCTGACGCATCAGAGGTTGAGGAAGCTGGCGTCXXXXXXXXXXAGATAGATTGTCGAAAGCGAGAAGTGGTATTTGAATCACCAAGTGAAGACATAATTAGGTACGTGGGAGCATCAGTTAAG	CTCACATCCCAGCACGCGTGTATGCTGTAACCCCAGGTGATATCGATGCTGACGCATCAGAGGTTGAGGAAGCTGGCGTCXXXXXXXXXXAGATAGATTGTCAAAAGCGAGAAGTGGTATTTGAATCACCAAGTGAAGACATAATTAGGTACGTGGGAGCATCAGTTAAG
Marker102974	CACTTAAGATCTCTAACAGTGAAATAGCCTTCATTGAAATACCAGCTTTTTAATTAGCATGTGAAACCAATAAATTACATXXXXXXXXXXATTATCTCCTGCTTTAATTTTGGTGATAAACTATAATCGCTATATATATGTAAATGATAAAGTGCGAGAAGTACCGCAAG	CACTTAAGATCTCTAACAGTGAAATAGCCTTCATTGAAATACCAGCTTTTTAATTAGCATTTGAAACCAATAAATTACATXXXXXXXXXXATTATCTCCTGCTTTAATTTTGGTGATAAACTATAATCGCTATATATATGTAAATGATAAAGTGCGAGAAGTACCGCAAG
Marker10304	CTGTTGTACGATTTTTACAACATCAACAGTGGCGCCGTTTGTGAGATCTAATTTCCTTTGTTCATTGGAGGTGAGAGAATXXXXXXXXXXCACGCACAGTGCCATGCACGGGAGCGCAACGCCAGGGTGCCACGACCCCATTGTGGCACGACCCAGATGCAGCGCCGGCG	CTGTTGTACGATTTTTACAACATCAACAGTGGCGCCGTTTGTGAGATTTAATTTCCTTTGTTCATTGGAGGTGAGAGAATXXXXXXXXXXCATGCACAGTGCCATGCACGGGAGCGCAACGCCAGGGTGCCACGACCCCATTGTGGCACGACCTAGATGCAACGTCGGCG
Marker103072	CATAAGTCTTTCTCTCTCTCCCATTTTAGGTTCATAGCTACAACGCAAGCCTCTACCTTTTTTATCTCTCAACTTCCTTGXXXXXXXXXXGATTGCACTGTTGAATTTGTGAGAATTTTAAGGATTCTATGGTGTAATAAAAATTTTATTGATTTTCAAATGCCATATGG	CATAAGTCTTTATCTCTCTCCCATTTTAGTTTCATAGCTCCAACGCAAGCCTCTACCTTTTTTATCTCTCAACTTCCTTGXXXXXXXXXXGATTGCACTGTTGAATTTGTGAGAATTTTAAGGATTCTATGGTGTAATAAAATTTTTATTGATTTTCAAGTGCCATATGG
Marker10316	CCCCTGTCCATGAGATACCCCTGCCCTGAATTTATTAGAAACCCCTCACGTATGGTGGAGGAACACCATGGTTACAAAAAXXXXXXXXXXGATGTGAGCCAATTCATGACAACCAATAAATCTAATTCTACTAGCACATCCAGCAGTCTCAACCGTTTACATAACCGAAG	CCCCTGTCCATGAGATACCCCTGCCCTGAATTTATTAGAAACCCCTCACGTATGGTGGAGGAACACCATGGTTACAAAAAXXXXXXXXXXGATGCGAGCCAATTCATGACAACCAATAAATCTAATTCTACTAGCACATCCAGCAGTCTCAACCATTTACATAACCGAAG
Marker103332	CCCGTGGAAAAGAAAAAAAATCTGCTAGCAGAGAATTAAGAGATGATAGTTCTCTAGAATCATTCAGTATATCTAGAAACXXXXXXXXXXTAAAGCGCCACCAATGAACTACAGACAGAATTCCTTGGAAAAGAGGTTGATGAACCAGTATTTCTGTGTTGGTGCACAAG	CCCGTGGAAAAGAGAAAAAATCTGCTAGCAGAGAATTAAGAGATGATAGTTCTCTAGAATCATTCAGTATATCTAGAAACXXXXXXXXXXTAAAGCGCCACCAATGAACTACAGACAGAATTCCTTGGAAAAGAGGTTGATGAACCAGTATTTCTGCGTTGGTGCACAAG
Marker103489	CTGGGCAACTCCTCACCCCCGGTACACAAGCTTGATCTTGCACAGTAAAAAACGGAGAGGGGACCTCGAGGTCCGTTAATXXXXXXXXXXGTTATCAGGCAGCTTACGCGTTATTTCCTTACTGAGCAATGATTACGCCCAGCCTTCTCTGTGCACTGTTCTAGTCTTGG	CTGGGCAACTCCTCACCCCCGGTACACAAGCTTGATCTTGCATAGTAAAAAACGGAGAGGGGACCTCAAGGTCCGTTAATXXXXXXXXXXGTTATCAGGCAGCTTACGCGTTATTTCCTTACTGAGCAATGATTACGCCCAGCCTTCTCTGTGCACTGTTCTAGTCTTGG
Marker103531	CCACCGCTTAAATATTGTTCCTTTCACAAAAGCAGCGAGCACAATACCCAAGATTGTTATACGAAGTGGGGAAGATATGAXXXXXXXXXXGAAGAGGAGAACCTCCCGTAGGGGAGATCAACGCTATCACTGGGGGGAATGCAGGGGGAGCGACTTCCTCGGCACGAAAG	CCACCGCTTAAATATTGTTCCTTTCACAAAAGCAGCGAGCACAATACCCAAGATTGTTATACGAAGTGGGGAAGATATGAXXXXXXXXXXGAAGAGGAGAACCTCCCGTAGGGGAGGTCAACACTATCGCTGGGGGGAATGCAGGGGGAGCGACTTCCTCGGCACGAAAG
Marker103692	CTGCCACATCAGCTTACCTAAAAAGTATTGGTGTTTTGACTCTCTTTTTTATGAACTAGCCCTACACCCACGCGAGGCGTXXXXXXXXXX-TGGGCACAAAGATGACACCTTTAGACGTCGGGCTTGGCACCAGAGTCTTAGTAGTTACAGATTTTTGCACAAAAGAAATG	CTGCCACATCAGCTTACCTAAAAAGTATTGGTGTTTTGACTCTCTTTTTTATGAACTAGCCCTACACCCACGCGAGGCGTXXXXXXXXXXGTGGGCACAAAGATGACACCTTTAGACGTCGGGCTTGGCACCAG-GTCTTAGTAGTTACAGATTTTTGCACAAAAGAAATG
Marker10371	CCATTTAGAATAAGCCCATCTCTACATTGGTCCACCATATTCAAACCCTCACCCATACTTCCATCACTACTTCCTCTTTCXXXXXXXXXXATATATGTCGTCCTTCTATGATTCTGCTCAATCTCCTCCTCACCACCTTTGAGCACCGTGCTCCACTGGTTTACTCTTTG	CCATTTAGAATAAGCCCATCTCTACATTGGTCCACCATATTCAAACCCTCACCCATACTTCCATCACTACTTCCTCTTTCXXXXXXXXXXATATATGTCGTCCTTCTATGATTCTGCTCAATCTCCTCCTCGCCACCTTTGAGCACCGTGCTCCACTGGTTTACTCTTTG
Marker103754	CATCCCAAAGATGTGATAAAGTAATGACTATCCTAAAACTATGCTTGTGATCAAGTACAAACAATTTCCTAAAGATATGAXXXXXXXXXXAAGAGTGAGTTGAGTATAAGTGCTTACTTAAAACAAGATAGACTTACGTGCCAATGACACAAATTTGAAGTATTTAAATG	CATCCCAAAGATGTGATAAAGTAATGACTATCCTAAAACTATGCTTGTGATCGAGTACAAACAATTTCCTAAAGATATGAXXXXXXXXXXAAGAGTGAGTTGAGTATAAGTGCTTACTTAAAACAAGATAGACTTACGTGCCAATGACACAAATTTGAAGTATTTAAATG
Marker10381	CTCTATAATCGGAGTGTCATCTTCATCTCCACTATTCTCATATATTTCGAGAGACAAATTTTTGTATGACTCACCAAGTTXXXXXXXXXXTACCACAGGTTGTCATTAGCCAAATGGTCACCATAGAAAAGTTTCTTGAAGTGTAAACTTCCTTTCTATGGTGGCATTTG	CTCTATAATCGGAGTGTCATCTTCATCTCCACTATTCTCATATATTTCGCGAGACAAATTTTTGTATGACTCACCAAGTTXXXXXXXXXXTACCACAGGTTGTCACTAGCCAAATGGTCACCATAGAAAAGTTTCTTGAAGTGTAAACTTCCTTTCTATGGTGGCATTTG
Marker10399	CATTCGAAGACAAAGACTTACCTTCCTCGCTAAGCATCAACAGGCGAGAGCGAGTCCAGTAACAGACTGCCCAAACAGCTXXXXXXXXXXCTCCCATCACGGCGAAGGAGCGGACCAGTCACATAGTTGTCAGAATTACCTCCCCCGCGGGGCACCAGAGGGAAAGGTAG	CATTCGAAGACAAAGACTTACCTTCCTCGCTAAGCATCAACAAGCGAGAGCGAGTCCAGTAACAGACTGCCCGAACAGCTXXXXXXXXXXCTCCCATCACGGCGAAGGAGCGGACCAGTCACATAGTTGTCAGAATTACCTCCCCCGCAGGGCACCAGAGGGAAAGGTAG
Marker104051	CATACCTCATATTTGAGTTCACCAACTGAAGAGACATAGGTGCGTGATTCGATGATTTTCGAGATAAATACTTCATTAACXXXXXXXXXXTACGTATCCGTGCCTTCGAGGAACTGAGACCTCGATAATTCCAATACATGAGATTCTCTAACATATATCAAGCCTTTCAG	CATACCTCATATTTGAGTTCACCAACTGAAGAGACATAGGTGCGTGATTCGATGATTTTCGAGATAAATACTTCATTAACXXXXXXXXXXTACGTATCCGTGCCTTCGAGGAACTGAGACCTCGATAATTCCAATACATGAGATTCTCTAACATATATCAAGCCTTTTAG
Marker104088	CAGCATTCTTTTGAGCTCCCCACTTCCTGCGAGGTTGGCGACCCTCTTCTTTAATGTAGAGCAATCCTTAGTCCAATGAGXXXXXXXXXXAAAGTTGTTTGCTTTGTCCATAAACTCCCTTAAGGTGGAGGGGTTTTTTCTAGCCAACTCAGCCATGAAAGGGCTTCGAG	CAGCATTCTTTTGAGCTCCCCACTTCCTGCGAGGTTGGCGACCCTCTTCTTTAATGTAGAGCAATCCTTAGTCCAATGAGXXXXXXXXXXAAAGTTGTTTGCTTTGTCCATAAACTCCCTTAAGGTGGAGGGGTTTTTTCTAGCCAACTCAGCCATGAAAGGGCTCCGAG
Marker104204	CAGGAAACAAAAAGATATGCATAGAAGCTAAAATTAAGGAGGATCATCGTGAAAGGCTAGAGGCATTTCTTCTATGCCCAXXXXXXXXXXCGGCAATCCCCATGTACTTGTGAAATATCTGGCAACGGACCTCAATAGCACGCCTCTTCTCCTTTGCTAGTGTCTCGATG	CAGGAAACAAAAAGATATGCATAGAAGCTAAAATTAAGGAGGATCATCGTGAAAGGCTAGAGGCATTTCTTCTATGCCCAXXXXXXXXXXCGGCAATCCCCATGTACTTGTGAAATATCTAGCAACGGACCTCAATAGCACGCCTCTTCTCCTTTGCTAGTGTCTCGATG
Marker10441	CATATCTTCAAAGCCCAAAGGTATGGTCTTACTCCACATGGAAGGTTCGTACTTGGGAAAGGACTGCGAATTGAACGCAAXXXXXXXXXXTTCCAACCAAAGTAGGTTCACATGGGTTTGTCAGGTGGGGTCCAACAATAACATGAAATCTGGACTTTTTCAGGTGTGGG	CATATCTTCAAAGCCTAGAGGTATGGTCTTACTCCACATGGAAGGTTCATACTTGGGAAAGGACTGCGAATTGAATGCAAXXXXXXXXXXTTCCAACCAAAGTAGGTTCATGTGGGTTTGTCAGGTGAGGTCCAGCAATAACATGAAATCTGAACTTTTTCAGGTGTGGG
Marker104436	CTAGCTGAGTGGGCTTGAATTTAGGGTATAGATAGGGTTTCGGTTAGATTAAGTCCAAATCAAATTTCTCTTGATCCAATXXXXXXXXXXTATTTTATTTTGTATTGAAAGTTGGGAACGTTGTAATGATTAGATGAGATGAG-----ATGATATGTTTTATGAAAACAAATGAG	CTAGCTGAGCGGGCTTGAATTTAGGGTATAGATAGGGTTTCGGTTAGATTAAGTCCAAATCAAATTTCTCTTGATCCAATXXXXXXXXXX-----TATTTTGTATTGAAAGTTGAGAACGTTGTAATGATTAGATGAGATGAGATGATATGATATGTTTTATGAAAACAAACGAG
Marker104569	CCTCCAAAATCTCTAACCCTGGTGCCCAGATATATTTTAGGGCTTTATTCATGAATTCATGTTCCTCAAGGGGCTCCACAXXXXXXXXXXGAGTACCAAAATTTCAAGTTCCAACAACCCTATCAGCAGGCTATGTACTATTGCTCTTTATTACTAGAAGACCATAAGTG	CCTCCAAAATCTCTAACCCTGGTGCCCAGATATATTTTAGGGCTTTATTCATGAATTCATGTTCCTCAAGGGGCTCCACAXXXXXXXXXXGAGTACCAAAATTTCAAGTTCCAACAACCCTATCAGCAGGCTATATACTATTGCTCTTTATTACTAGAAGACCATAAGTG
Marker104701	CTTTTCTTTCGTATCAAGAAAGCCGCTTCAGAAAATAAAGCAGAGGCTGCTATGGACGTCTTTGATTGGATGGAGATATAXXXXXXXXXXGAACAAGAAGGGTGGCGGCGAAAGCCAGATGGACAAAGTTGTGAGTCAATTGAGCCACATACTGTCTCTTGGTTGAAGAG	CTTTTCTTTCGTATCAAGAAAGCCGCTTCAGAAAATAAAGCAGAGGTTGCTATGGACGTCTTTGATTGGATGGAGATATAXXXXXXXXXXGAACAAGAAGGGTGGCGGCGAAAGCCAGATGGACAAAGTTGTGAGTCAATTGAGCCACATACTGTCTCTTGGTTGAAGAG
Marker104941	CTTGTTTGGATAGTGAGATGAGATGAGATGATCTGGGAATAGTAGTGAAATGGTTTGTGAATAATAGTGACATGATTTGAXXXXXXXXXXTGAAATTGAAAAGTGTTTGTATTTGTGGTGTTTGGATATTGAGATGAGATGAG-----ATAGAAGGCTCTTGCTATTAAAACCAG	CTTGTTTGGATAGTGAGATGAGATGAGATGATCTGAGAATAGTAGTGAAATGGTTTGTGAATAATAGTGACATGATTTGAXXXXXXXXXX-----TTGAAAAGTGTTTGTATTTGTGGTGTTTGGATATTGAGATGAGATGAGATAAGATAGAAGGCTCTTGCTATTAAAACCAG
Marker105203	CAGGGCTGCGTCTGGGTAGGAGGAACTCCAACTTCTAGAGCATACCGTGCACAGGATGGTTGAAGCCCTGTCTATTGGGGXXXXXXXXXXGAAATCCACGAAGGCATTTGTGGTAGCCATTCGGGAGGGAGGGCGCTAGCTACGAGAGTACGCCAAGCCAGATATTATTG	CAGGGCTGCGTCTGGGTAGGAGGAACTCCAACTTCTAGAGCATACTGTGCACAGGACGGTTGAAGCCCTGTCTATTGGGGXXXXXXXXXXGAAATCCACGAAGGCATTTGTGGTAGCCATTCGGGAGGGAGGGCGCTAGCTGCGAGAGTACGCCAAGCCAGATATTACTG
Marker10534	CTATGATACAGTTGCTTGCACTACCACAGGAAGAGAATGAAAAGAGACCTTATCTTCAGGCGTAAGTGGTTTTGAAGCTTXXXXXXXXXXACAAAACTTTCTTGCCCTTTCACCAGTTCTTGTCTTTTGATTCGTTGTGCAAATGCCCTGCTAAATCATTGCAATTGGTG	CTATGATACAGTTGCTTGCACTACCACAGGAAGAGAATCAAAAGAGACCTTATCTTCAGGCGTAAGTGGTTTTGAAGCTTXXXXXXXXXXACAAAACTTTCTTGCCCTTTCACCAGTTCTTGTCTTTTGATTCGTTGTGCAAATGCCCTGCTAAATCATTGCAATTGGTG
Marker10541	CGTTGAATATTTGTGTCATGTCTTGTACATTGCATAATTACACGCATGTTCATGTTTGTAAATGAAATATGGGTTTTCGCXXXXXXXXXXATGGTGGTAAGCAGGGATGGTGGTAGAGTCCCACCTGTGATTCCAGCCTATAGTGCTTTGATAGGTACCTCTTGTGTAAG	CGTTGAATATTTGTGTCATGTCTTGTACATTGCATAATTACACGCATGTTCATGTTTGTAAATGAAATATGGGTTTTCACXXXXXXXXXXATGGTGGTAAGCAGGGATAGTGGTAGAGTCCCACCTGTGATTCTAGCCTATAGTGCTTTGATAGGTACCTCTTGTGTAAG
Marker105426	CAATCTGAGCACCTCTTATTCTTACCACTTTACTCCTCCTTAAGAGTAGAAAACCAAGTGAGGGAAAGTGGCAAAGTTAAXXXXXXXXXXAATTAAGATGTTGGAGTTTTTCGCTTGCGGTCTGCCTTTGCTACCACCATGACCTTATGGTATGTATGCGTGAACTTCGG	CAATCTGAGCACCTCTTATTCTTACCACTTTACTCCTCCTTAAGAGTAGAAAACCAAGTGAGGGAAAGTAGCAAAGTTAAXXXXXXXXXXAATTAAGATGTTGGAGTTTTTCGCTTGCGGTCTGCCTTTGCTACCACCATGACCTTATGGTATGTATGCGTGAACTTCGG
Marker105485	CTCCTAAATGATCCATTATCCACTTCTTAATATGATTTTATAAATTTCAACTGACGTGTTCATGCAATCATACAAATTGTXXXXXXXXXXCAATGCAGTTCTAAGTGTAACAAAAATAATGCTCCACTGTGTTTGCAGGGTGGGGAATCCTCATCCAATGCGTGATGAGG	CTCCTAAATGATCCATTATCCACTTCTTAATATGATTTTATAAATTTCAACTGACGTGTTCATGCAATCATACAAATTGTXXXXXXXXXXCAATGCAGTTCTAAGTGTAACAAAAATAATGCTCCACTGTGTTCGCAGGGTGGGGAATCCTCATCCAATGCGTGATGAGG
Marker10568	CCCATTCTGGTCCCAATCCTTGTGGTAGCTTCAGGATGGTTTGGGTCAAGGACCACTAGCTGTAGAGACTCATTCACCTCXXXXXXXXXXGTTCGAATGTCCTAGAATAGCACTATACGAGGAAGGAGATTTAACTACCAGAAAATCGATCATAGTGGTAGTGGTGGAAG	CCCACTCTGGTCCCGATCCTTGTGGTAGCTTCAGGATGGTTTGGGTCAAGGACCACTAGCTCTAGAGACTCATTCACCTCXXXXXXXXXXGTTCGAATGTCCTAAAATAGCATTGTACGAGGAAGGAGATTTAACTACCAAAAAATCGATCATAGTGGTAGCAGTGGAAG	CCCATTCTGGTCCCAATCCTTGTGGTAGCTTCAGGATGGATTGGGTCAAGGACCACTAGCTGTAGAGACTCATTCACCTCXXXXXXXXXXGTTCGAATGTCCTAGAATAGCACTGTACGAGGAAGGAGATTTAACTACCAGAAAATCGATCATAGTGGTAGTGGTGGAAG
Marker10574	CTACATGTACTCACTACTTATATAAGAGCTAGAAGCTCCTTTTCATAGGTTGATAATAGTAATGCGTTTCCTTTTAATGAXXXXXXXXXXCCTCTTAATGCCTTTAAGGAACCAACCATTGCTACTAGCTTAGAGGAGTCTGCTCTCACACCTTTATTTGAAATTAAGTG	CTACATGTACTCACTACTTATATAAGAGCTAGAAGCTCCTTTTCATAGGTTGATAATAGTAATGCGTTTCCTTTTAACGAXXXXXXXXXXCCTCTTAATGCCTTTAAGGAACCAACCATTGCTGCTAGCTTAGAGGAGTCTGCTCTCACACCTTTATTTGAAATTAAGTG
Marker105967	CATGGGGCAAAGTTGTACGACAACACAGCCATGGAAAATCTGTTGAGAAGCATTGAGAGTGTGAGGAGGTTTCGGGCTTCXXXXXXXXXXGATGATGAAAGTATAGTGAATGCTAATTTTCTTATTGAGCATATTGTTTCATGAAGGCATATGCCCAAGATGAGGTGTAG	CATGGGGCAAAGTTGTACGACAACACAGCCATGGAAAATCTGTTGAGAAGCATTGAGAGTGTGAGGAGGTTTCGGGCTTCXXXXXXXXXXGATGATGAAAGTATAGTGAATGCTAATTTTCTTATTGAGGATATTGTTTCATGAAGGCATATGCCCAAGATGAGGTGTAG
Marker10609	CCTTCATTCCCCAAAAAAACCACATAACGGTAGGTAAGAATCGCTTGTATGTAGAGCCTCGTTGTTCAAAGTGTGGGTGGXXXXXXXXXXTTAAGCACTGGTACTGTATAAATGATTTATAGATTTATCCATAGTCGTAAAAGCTCTTATGCCAAGCTATGGCACCCCTG	CCTTCATTCCCGAAAAAAACCACATAACGGTAGGTAAGAATCGCTTGTATGTAGAGCCCCGTTGTTCAACGCGTGGGTGGXXXXXXXXXXTTAAGCACTGGTACTGTATAAATGATTTATAGATTTATCCATAGTCGTAAAAGCTCTTATGCCAAGCTATGGCACCCCTG
Marker106108	CAAATTCTTTGCTAATGCTTCCCTCCTCTCCTTGATAATCGAATAAATCTCTTTCCTAAGAGCTTCTGCAGCTTTAATTGXXXXXXXXXXGGGTTCTTGAGATAGAGTCGATTGACGTCACCAACTTCTGAGTCTCGTTGAATTTGAAGAACAAAGACATGAACTTTCGG	CAAATTCTTTGCTAATGCTTCCCTCCTCTCCTTGATAATCGAATAAATCTCTTTCCTAAGAGCTTCTGCAGCTTTAATTGXXXXXXXXXXGGGTTCTTGAGATAGAGTCGATTGACGTCACCAACTTCTGAGTCTCATTGAATTTGAAGAACAAAGACATGAACTTTCGG
Marker10619	CCCAAGAAAAAGTCTTGGGAAAAACAGTCGTGACAAAATGCCATATGTACGGGCTAAAAGATCAATTCAGTGAGGTCTCAXXXXXXXXXXGTTTAAAGCTTTTTTGTTGTACAATTTTGTTGCACCAAATGATGCTAAAACACCTTTGATACCATAGCCAAAGGCATATG	CCCAAGAAAAAGTCTTGGGAAAAAAAGTCATGACAAAATGCCATATGTACGGGCTAAAAGATCAATTCAGTGAGGTCTCAXXXXXXXXXXGTTTAAAGCTTTTTTGTTGTACAATTTTGTTGCACCAAATGATGCTAAAACACCTTTGATACCATAGCCAAAGGCATATG
Marker10642	CATACGTTAGTGGTTTGTAGGGCTGGTGTAGGTGGTTCGAAGAAAGTTAAGGAAGAAGTGAACGGTAGAGTTAAGAAAATXXXXXXXXXXTTGTAGATGAGTTCGATTGTGCGCATTCGTTGGAAGAGTTACCTTCAATCCAAACAGGAAGCCCTGAGGTGCAGGGGCAG	CATACGTCAGTGGTTTGTAGGGCTGGTGTAGGTGGTTCGAAGAAAGTTAAGGAAGAAGTGAACGGCAGAGTTAAGAAAATXXXXXXXXXXTTGTAGAGGAGTTCGATTGTGCGCATCCGTTGGAAGAGTTACCTTCAATCCAAACAGGAAGCCCTGAGGTGCAGGGGCAG
Marker106660	CAGGGATAACTCCTTCGCATCACCTCCAGGTAACGCCTCTCTTCCTTCCTCCTCTAATTCTCAAAATCTGGAAAATGCTCXXXXXXXXXXCCACCACAAAGCACCCCCTTCCTGAAATCATTGAACCGAGTTGTGTGGGACATGCTCTTCGTGAATCACACTGGAGAATG	CAGGGATAACTCCTTCGCATCACCTCCAGGTAACGCCTCTCTTCCTTCCTCCTCTAATTCTCAAAATCTGGAAAATGCTCXXXXXXXXXXCCACCACAAAGCACCCCTTTCCTGAAATCATTGAACCGAGTTGTGTGGGACATGCTCTTCGTGAATCACACTGGAGAATG
Marker10667	CTCGTTGAGCCCTCGGACATTCCACGAAACAATTTTGGACTTCATAGAGAAGAGGCTAGCTCCTTCCCTTTAGATCTTTCXXXXXXXXXXTTGGTAACCTACAGTTTAGGGGTATTGGCATTGCCCATTTCCTTCTCCACAAAGAGATTCTTACCCTCCCATTTAGAGGG	CTCGTTGAACCCTCGGACATTCCACGAAACAATTTTGGACTTCATAGAGAAGAGGCTAGCTCCTTCCCTTTAGATCTTTCXXXXXXXXXXTTGGTAACCTACAGTTTAGGGGTATTGGCATTGCCCATTTCCTTCTCCACAAAGAGATTCTTACCCTCCCATTTAGAGGG
Marker10687	CCTTGGCTACGATCAGTTACTTACGAGGATAGATCCATGGATGGGAAACCATGGGAGCGTAAGGAAACTCAAAAACCAGTXXXXXXXXXXGGCTTCTTGGAGGGAATAAAGAAGGTAAAAATGCAATCATTTCCAGAAAATACCATTTCTGGGCTTTGTATTTCTAATGG	CCTTGGCTACGATCAGTTACTTACGAGGATAGATCCATGGATGGGAAACCATGGGAGCGTAAGGAAACTCAAAAACCAGTXXXXXXXXXXGGCTTCTTGGAGGGAATAAAGAAGGTAAAAATGCAATCATTTCCAGAAAATACCATTTTTGGGCTTTGTATTTCTAATGG
Marker10688	CATTAGTTTGAGGATGGTAGGGTGTGGACACTTTATGACGGATCCCATACTTTTTCATTAAAATAGCAAAGGGTTTGTTAXXXXXXXXXXATTTCTTTTGGTAATCTCCCTGAGTTTTTGACAAGGATCACAGGATTTGCAAAAACTGTAAGTGTCTTTGAACATTGTTG	CATTAGTTTGAGGATGGTAGGGTGTGGACACTTTATGACGGATCCCATATTTTTTCATTAAAATAGCTAAGGGTTTGTTAXXXXXXXXXXATTTCTTTTGGTAATCTCCCTGAGTTTTTGACAAGGATCACAGGATTTGCAAAAACTGTAAGTGTCTTTGAACATTGTTG
Marker106882	CTTATCTAATCGGTTGAGGTGCTTATCGAATGTCCATAAACTAAGCTACTTCCTAAGTGGTCTTAAAGATGAGATCCATTXXXXXXXXXXTCAAAGAGTGTGTTAGGACCAAATGAAGGAAAGGCGCGGTAAGAGCCTTTGTTATTATTGTGACTCAAAGTGGAGTCTGG	CTTATCTAATCGGTTGAGGTGCTTATCGAATGTCCATAAACTAAGCTACTTCCTAAGTGGTCTTAAAGATGAGATCCATTXXXXXXXXXXTCAAAGAGTGTGTTAGGACCAAATGAAGGAAAGGAAAGGTAAGAGCCTTTGTTATTATTGTGACTCAAAGTGGAGTTTGG
Marker10691	CCCATATTCCTTAAGTGTGTAGGTGAAAGCCCGGAGACTCGAAACACGACGTTAACAATTGAGCCATCTGTGGAATCTCTXXXXXXXXXXCAACCTCAAGAGGAAGTACGAGGAGATGGTGAAAAAGATGGGCACGTCATCGTCGGTAGACCAATTGCTCACTAGCACAG	CCCATATTCCTTAAGTGTGTAGGTGAAAGCCCGAAGACCCGAAACACGACGTTAACAATGGCGCTGTCTGTGGAATCTCTXXXXXXXXXXCAATCTCAAGAGGAAGTACGAGGAGATGGTGAAAAAGATGGGCACGTCATCGTCGGTAGACCAATTGCTCACTAGCACAG
Marker106974	CAGCGGCTAACACCATGCAAAAACCCTACGCACCCCTCAAAAGCTGAGAGAACCTTGCCACATCAACCTAAGAAGGGACTXXXXXXXXXXTGTCATATATGAGGGGTGTGTAGTCTTGCATTACATATTCCGGCATTTCAGTCACTGTCCAATCCCAAGCGGGAGCTGGG	CAGCGGCTAACACCATGCAAAAACCCTACGCACCCCTCAAAAGCTAAGAGAACCTTGCCACATCAACCTAAGAAGGGACTXXXXXXXXXXTGTCATATATGAGGGGTGTGTAGTCTTGCATTACATATTCCGGCATTTCAGTCACTGTCCAATCCCAAGCGGGAGCTGGG
Marker10699	CGAGATTGATTGGCTCAGTAAAAAAAAAAGGACTAGACCGACTGAAATTGGCTTGTCCGATCCCATTTCTTTATATCCCTXXXXXXXXXXAACGGAAAACATAAATCTCATAATAAAAAGACCTCGTACGTTTAAAACTCGTGCCTAGACTTCCGTGCTCTTCCCCATGG	CGAGATTGATTGGCTTAGTAAAAAAAAAAGGACTAGACCGATTGAAATTGGCTTGTCCGATCCCATTTCTTTATATCCCTXXXXXXXXXXAGCGGAAAACATAAATCTCATAATAAAAAGACCTCGTACGTTTAAAACTCGTGCCTAGACTTCCGTGCTCTTCCCCATGG
Marker10704	CCTCCGATAGGCAATGCCCAACGAACCCCTAGAGCTCGTGATAGTAGACCAGTAGGAGCCTAAAAGGCAAGTGTAGATATXXXXXXXXXXAATGGCTCTCAAATGTAGTTTTGGGGAAGAAGCCTAGTGGCAAGTGGTGAATGTGTGTAGACTTCACCGACCTGAACAAG	CCTCTGATAGGCAATGCCCAACGAACCCCTAGAGCTCGTGATAGTAGACCAGTAGGAGCCTAAAAGGCAAGTGTAGATATXXXXXXXXXXAATGGCTCTCAAATGTAGTTTTGGGGAAGAAGCCTAGTGGCAAGTGGTGAATGTGTGTAGACTTCACCGACCTGAACAAG
Marker107078	CTTAATTTCTCACATAGTTTCAGCCCTTCCAACAATGAATGCATTTGCACTATAGAATTTCTTCCCTCGTAAAAAAGCTGXXXXXXXXXXGCTTCACAGCATCGAAGATATAAGCACCGAGGCATGGCGGCGATAGCCTGATCATCATGCCAAGTTGGGATACTGACTAG	CTTAATTTCTCACATAGTTTCAGCCCTTCCTACAATGAATGCATTTGCACTATAGAATTTCTTCCCTCGTAAAAAAGCTGXXXXXXXXXXGCTTCACAGCATCGAAGATATAAGCACCGAGGCATGGCGGCGATAGCCTGATCATCATGCCAAGTTGGGATACCGACTAG
Marker10744	CTATAGTAAGGACAAAGAGGGAAAGCCTAAGGAGGCATTGCCGCTGAGTCTGCTCCAATCTCAAAGACCTTACCCAAATAXXXXXXXXXXGAATGTTGTCACCCTTCTCGCCACCCTGGACACCATGGTCGCCTAGGGCACGACCTCCACTACCCCAATTTCCCTCATAG	CTATAGTAAGGACAAAGAGGGAAAGCCTAAGGAGGCATTGCCGCTGAGTCTGCTCCAATCTCAAGGACCTTACCCAAATAXXXXXXXXXXGAATGTTGTCACCCTTCTCGCCACCCTGGACACCATGGTCGCCTAGGGCACAACCTCCACTACCCCAATTTCCCTCATAG
Marker107492	CAATGGTTGATGCGGTAACTAGTGGGGAACACACGGTGCATAGGGGAGCCGTGAGGTATCCAATGTTACGTTATGATATGXXXXXXXXXXCATTCCTCACTCAGAATGATAGAAGTTTTGCCAGGTACTCAAGACCCTTGAGTATGGACAAAATCAGTGAAATAATTGAG	CAATGGTTGATGCGGTAACTAGTGGGGAACACACGGTGCATAGGGGAGCCGTGAGGTATCCAATGTTACGTTATGATATGXXXXXXXXXXCATTCCTCACTCAGAATGATAGAAATTTTGCCAGGTACTCAAGACCCTTGAGTATGGACAAAATCAGTGAAATAATTGAG
Marker10759	CCTATATATAGTTTGCTTAGGTATGATGTTAATTACATAAAGAAGCCACTTTGTCCACTTTTTACAAGCCAATAATCTACXXXXXXXXXXAAAATAGAAAAATATTGTATTAAGGTTCTAGATAATCCTTCAGAGCCAAGTTGCTCAGTACAATATAACTCACGTATTAG	CCTATATATAGTTTGCTTAGGTATGATGTTAATTACATAAAGAAGCCACTTTGTCCACTTTTTACAAGCCAATAATCTACXXXXXXXXXXGAAATAGAAAAATATTGTATTAAGGTTCTAGATAATCCTTCAGAGCCAAGTTGCTCAGTACAATATAACTCACGTATTAG
Marker107649	CCAGTCATCGGCATTCCACAGACTAGATTGTAACCTCATCGGTTGGTTCTTTGGGTAAGGAACACCAATCGACTCCATGTXXXXXXXXXXCAATGACCCTTCTGACCGCAACTGCATGTATGTGCAGATATTAGCATATCAACATGCACAAATTCGTGAGGCAATTATTG	CCAGTCATCGGCATTCCACAGACTAGATTGTAACCTCATCGGTTGGTTCTTTGGGTAAGGAACACCAATCGACTCCATGTXXXXXXXXXXCAATGACCCTTCTGACCGCAACTGCATGTATGTGCAGATATTAGCATATCAACATGCACGAATTCATGAGGCAATTATTG
Marker107686	CTAAAAGCTATTGTTGTAGGCAAATTCCACTAACGGTAGGTGACTTTCCCAATCACCACTTAGTTCCAGCATGCATGCTCXXXXXXXXXXTGGCAGACCTATCACGAAATCCATTGACACATCCTCCCACTTCCATTCTGGAATTGGAAATGGTTGCAATTCTCCTGCTG	CTGAAAGCTATTGTTGTAAGCAAATTCCACTAACTATAGGTGACTTTCCCAATCACCACTTAGTTCCAGCATGCATGCTCXXXXXXXXXXTGGCAGACCTATCATGAAATCCATTGACACATCCTCCCACTTCCATTTTGGAATTGGAAATGGTTGCAATTCTCCTGGTG
Marker107779	CTTTGTTCACCTTCAGCTTGTGATGGTTGGACTACCACATTATCATGTATACTATTGAATGGAGTGATGTCATCCCCTCGXXXXXXXXXXATATTCTAATAATATTTTATTCAACTTTTAACTTTAATCTCAAAAAATCTTATTTCATCTCATCTCTGAAAACAAACGAG	CTTTGTTCACCTTCAGCTTGTGATGGTTGGACTACCACATTATCATGTATACTATTGAATGGAGTGATGTCATCCCCTCGXXXXXXXXXXATATTCTAATAAGATTTTATTCAACTTTTAACTTTAATCTCAAAAAATCTTATTTCATCTCATCTCTGAAAACAAACGAG
Marker107851	CTGGAGCAGGTTTGATATGAGAATAGCACTTCTGCTTGTTTAACTTGTAGTATGAATCTTGGTGTTTTCACGTTACTTCTXXXXXXXXXXCTTTCCGAGAGTTTGATGGTTCTTGAATCGCTTGTCACTGAAATTTTGTTCATGGAGTTGTAAAGTGTATGCACCCGTTG	CTGGAGCAGGTTTGATATGAGAATAGCACTTCTGCTTGTTTAACTTGTAGTATGAATCTTGGTGTTTTCATGTTACTTCTXXXXXXXXXXCTTTCCGAGAGTTTGATGGTTCTTGAATCGCTTGTCACTGAAATTTTGTTCATGGAGTTGTAAAGTGTATGCACCCGTTG
Marker108080	CTCCATATGGTAGCCCTCACAGCATTATCTCATGGTGGATAATGGATATGAATCAGATTTTGGATCAATCTATATTTTGAXXXXXXXXXXTGACCACTAACTACTTCTTGCCCCCTCGGGCTCTACTTTTCAAGTTTATTATCCTCAATGTCTCCCCTACTCTATAAGGG	CTCCATATGGTAGCCCTCACAGCATTATCTCATGGTGGATAATGGATATGAATCAGATTTTGGATCAATCTATATTTTGAXXXXXXXXXXTGACCACTAACTACTTCTTGCCCCCTTGGGCTCTACTTTTCAAGTTTATTATCCTCAATGTCTCCCCTACTCTATAAGGG
Marker10825	CTTAACAGAAAACAGAACAGATATCATCGGAATCAAATCACATTTATATACAGAATCAGAACTTCATGCCAAGGTTTTCAXXXXXXXXXXTCCTTCCCCCCTCACTCATCCCCTCCCTCTCTCTGGTTTCTTCTTGTGTAGTATTTAGTTTTATTTTTCTGTTTTTTCAG	CTTAACAGAAAACAGAACATATATCATCGGAATCAGATCACATTCATATACAGAAACAGAACTTCATGCCAAGGTTTTCAXXXXXXXXXXTCCTTCCCCCCTCACTCATCCCCTCCCTCTCTCTGGTTTCTTCTTGTGTAGTATTTAGTTTTATTTTTCTATTTTTTCAG
Marker10833	CCAGGAGCAATTTGTTCACTACCAACGAATTAGTCAAAGGTGATTCCGTTTTGGTTGGGGATCATATGGCTTGTGATATTXXXXXXXXXXTGGTGAGACAGTGATTGGTAGAGGTGCATTTTCAGACGTTCTAGATTCAGGTATTAGTCGTTTATGGCACATGTGATTGG	CCAGGAGCAATTTGTTCACTACCAACGAATTAGTCAAAGGTGATTCCGTTTTGGTTGGGGATCATATGGCTTGTGATATTXXXXXXXXXXTGGTGAGACAGTGATTGGTACAGGTGCATTTTCAGACGTTCTAGATTCATGTATTAGTCGTTTATGGCACATGTGATTGG
Marker10841	CTCGGAATACACATGAGACGCTCGCTGAAGATAAGTTCGTCATAAATAAAGAATATTTTGAACCAGAAATGAACAAAGAAXXXXXXXXXXACTACAATAATCCAGAGTCATGAAGTTTGCATGTCCCAAACAATACAAATCATGAACTTTTTTTTTTATGTAGATTAGGG	CTCGGAATACACATGAGACGCTCGCTGAAGATAAGTTCGTCATAAATAAAGAATATTTTGAACCAGAAATGAACAAAGAAXXXXXXXXXXATTACAATAATCCAGAGTCATGAAGTTTGCATGTCCCAAACAATACAAATCATGAACTTTTTTTTTTATGTAGATTAGGG
Marker108717	CAAACCGAACGACATTATTAAGAACTCGTAATGTCCATATCAAATTCTGAAAGCAATCTTAGAAATATCTTGCTCCCTAAXXXXXXXXXXGAATGAACATCTAGGTCGAATGAACATTTTTTTCTAATAATTCCTCGATCTATGCCTTTAGCTCCTTAAACTTTGAAGGG	CAAACCGAACGACATTATTAAGAACTCGTAATGTCCATATCAAATTCTGAAAGCAATCTTAGAAATGTCTTGCTCCCTAAXXXXXXXXXXGAATGAACATCTAGGTCGAATGAACATTTTTTTCTAATAATTCCTCGATCTATGCCTTTAGCTCCTTAAACATTGAAGGG
Marker108908	CTGCTTGGGCTAGGAAATTGTAAATTATAAAATTCATATAAACACGGTTTAAGCTCACAATTATCAATATTACAATTCAAXXXXXXXXXXACATATCAAGAAACGCAATATTGTCTTATAAAAAGAGAAAACAAGGAAAGTCACCCAATATCGATGTTGGATAACACCAG	CTGCTTGGGCTAGGAAATTGTAAATTATAAAATTCATATAAACACGGTTTAAGCTCACAATTATCAATATTACAATTCAAXXXXXXXXXXACATATCAAGAAACGCAATATTGTCGTATAAAAAGAGAAAACAAGGAAAGTCACCCAATATCGATGTTGGATAACACCAG
Marker10891	CCAATAAAAGAATAAATCTACCCTTCAGCCGGTTTTTCCATCACATGCCACACGAAGGCTGATATGGCAAACTCGATTTAXXXXXXXXXXCACAGTTGTGATTTTTGGTGCTTGATAAAAATT--TAAAAAAATACCCAAACTTTATCCAACAAACAAGCACTGATCTGGAG	CCAATAAAAGAATAAATCTTCCCTTCAGCCGGTTTTTCCATCACACGCCACACGAAGGCTGATGTGGCAAACTCGGTTTAXXXXXXXXXX--CAGCTGTGATTTTTGGTGCTTAATAAAAATTAAAAAAAAAATACCCAAACTTTATCCAACAAACAAACACTGATCTGGAG
Marker109053	CACAATCGATCGGAGTGATCGCAACTGAATTGGAGCATGAGATCAACTCAACATCGACGAATTCTTCGTATCATTGTAGAXXXXXXXXXXTTGAGTAGATTTGAAGCAGATTCCTTGTCGAGTTTGCAGTAATCAAGGGCATGCAAGACTTCACCCTGAAATATCTCAGG	CACAATCGATCGGAGTGATCGCAACTGAATTGGAGCATGAGATCAACTCAACATCGACGAATTCTTCGTATCATTGTAGAXXXXXXXXXXTGGAGTAGATTTGAAGCAGATTCCTTGTCGAGTTTGCAGTAATCAAGGGCATGCAAGACTTCACCCTGAAATATCTCAGG
Marker109110	CTGAGAGTATGAAAAATTAGAAAAGGCTACAAAATGAACTTGGTTTCTTGCTAGAATAAGAGGATATTAGATGGAAGCAAXXXXXXXXXXAGTGGAAATTTGGACAGAATGTTCACTAGTGAGGAAGTAGCAGCAGCACTCAAGCAAATGTCCCCCTTTAAGTCACCAAG	CTGAGAGTATGAAAAATTAGAAAAGGCTACAAAATGAACTTGGTTTCTTGCTAGAATAAGAGGATATTAGATGGAAGCAAXXXXXXXXXXAGTGGAAATTTGGACAGAATGTTCACTAGTGAGGAAGTAGCAGCAGCACTCAAGCAAATGTCCCCCTTTAAGTCACCAGG
Marker109179	CCTTAGAACTATTGAATATTAATTAAAGTTTTAATCTTTTAGATCATAATATTCTATCACGTTTTCAAATCCGATATTTAXXXXXXXXXXAATTTAACTCAAAAAATCATTTACTTTCTATGATTCAAAGCCCGTTTAAATAACTAAAATGACTAACAGCAGTTAAGGAG	CCTTAGAACTATTGAATATTAATTAAAGTTTTAATCTTTTAGATCATAATATTCTATCACGTTTTCAAATCCGATATTTAXXXXXXXXXXAATTTAACTCAAAAAATCATTTACTTTCTACGATTCAAAGCCCGTTTAAATAACTAAAATGACTAACAGCAGTTAAGGAG
Marker109236	CTCTTGCATTTCCTCATGTTTGATCCCCTATCCTGTAACAACTTCTACCAATCTGGGTTGGGAATGATAGTGAAAACTATXXXXXXXXXXCTTCTTGTAACATATAGTTGGATACCTCACAGCTCCCCTGTGCACCATTGGTTCCCTGTTAGTTACCGCATCATCCAATG	CTCTTGCATTTCCTCATGTTTGATCCCCTATCCTGTAACAACTTCTACCAATCCGGGTTGGGAATGATAGTGAAAACTATXXXXXXXXXXCTTCTTGTAACATATAGTTGGATACCTCACAGCTCCCCTGTGCACCATTGGTTCCCTGTTAGTTACCGCATCATCCAATG
Marker10938	CACCATAGAAGGATGACTTTTATTCAAGATACACCGAAGCCTACTCCTCGACGAAAGAATGCCCCTAATATTCCAGGTAAXXXXXXXXXXAGCCCACCTAACTCAAATTCCAACGCTTCATCCACTAATCTTAAAGAATTTCAAGGTTCTGAATTTTCAATTAATTCCAG	CACCATAAAAGGATGGCTTTTATTCAAGATACACCGAAGCCTACTCCTCGACGAAAGAATGCCCCTAATATTCCAGGTAAXXXXXXXXXXAGCCCACCTAACTTAAATTCCAACGCTTCATCCACTAATCTCAAAGAATTTCATGGTTCTGAATTTTCAATTAATTCCAG
Marker109469	CTGAAGCTATATTTAAATGGATTGGGTGAGCACTCAGAACTTGATCCTCAGTGTGTATGAAAGATTCATATGTTGTTGCCXXXXXXXXXXATTAAAGATTTGCTATATAGTTCTGTACTATCTTCATTACATGCATGTATAATGTGTTCATGCATTTGAGTATTATGTAG	CTGAAGCTATATTTAAATGGATTGGGTGAGCACTCAGAACTTGATCCTCAGTGTGTATGAAAGATTCATATGTTGTTGCCXXXXXXXXXXATTAAAGATTTGCTATATAGTTCTGTACTATCTTCATTACATGCATGCATAATGTGTTCATGCATTTGAGTATTATGTAG
Marker109577	CAACTATGGTGCAACTGGAAACACTGCTTCTTTTTCCTCCATCCCTCAATTTCCGAAACATCTTCTGGGCATATATGTTCXXXXXXXXXXATTTCCATATTTCCAAAAATAGAAAAGAAAACATACTTCCAAAACTTTCCCAAAATAGCAAATAAATATTGTTTCTTATG	CAACTATGGTGCAACTGGAAACACTGCTTCTTTTTCCTCCATCCCTCAATTTCCGAAACATCTTCTAGGCATATATGTTCXXXXXXXXXXATTTCCATATTTCCAAAAATAGAAAAGAAAACATACTTCCAAAACTTTCCCAAAATAGCAAATAAATATTGTTTCTTATG
Marker109670	CTGTATGTCTGGAAACTCACTCTTCTGTAGAATAAGATTTTTTTTGGTGGGAAAAATATAATTAATGACTGTCATCTCTAXXXXXXXXXXGTCTAAAATAATTTCCACAACATGTTTGTCTGATACCTTCATCTGTAACACATCCTTGACAGGTGTCAGGATTTTGTGGG	CTGTCTGTCTGGAAACTCACTCTTCTGTAGAATAAGATTTTTTTTGGTGGGAAAAATATAATTAATGACTGTCATCTCTAXXXXXXXXXXGTCTAAAATAATTTCCACAACATGTTTGTCTGATACCTTCATCTGTAACACATCCTTGACAGGTGTCAGGATTTTGTGGG
Marker109703	CAAGCCTTCTCTCTTCTCCCAATCTCTCTTCTTCTTCTAGAACCTTAGGTGCGTGTTGGCTAAGTGTCATGTGTGTGCTAXXXXXXXXXXCCAAAACCCTCTTCTCTCTCTCCCCTTTCTTCCATTTTCATATCCAGGTTCAATGTACCCTAGATGTTGGTTTGCAGTTG	CAAGCCTTCTCTCTTCTCCCAATCTCTCTTCTTCTTCTAGAACCTTAGGTGCGTGTTGGCTAAGTGTCATGTGTATGCTAXXXXXXXXXXCCAAAACCCTCTTCTCTCTCTCCCCTTTCTTCCATTTTCATATCCAGGTTCAATGTACCCTAGATGTTGGTTTGCAGTTG
Marker10993	CCATTACATACATATATTTCAAAGTTTTAATTGTAGCGCCCCATTTCTCGGTGGAAGACCTGGCGAGGATCCATGGTGCCXXXXXXXXXXGTACCAAACACGTATGGTCGCCTGACTGATAATTACAAATACAACTCCCATCAATGGGCAGGTTCTACAATAGAGAATAG	CCATTACATACATATATTTCAAAGTTTTAATTGTAGCGCCCCATTTCTCGGTGGAAGACCTGGCGAGGATCCATGGTGCCXXXXXXXXXXATACCAAACACGTATGGTCGCCTGACTGATAATTACAAATACAACTCCCATCAATGGGCAGGTTCTACAATAGAGAATAG
Marker110019	CACACAATAACAACAGTCTTCAAAACTGCTCTCATTACCTACAATCTTAACGCTCAGTCGCATCACCGCTGTGCCACTTCXXXXXXXXXXTGATATATTGCCACTTTAAGTGGTGTTTAAGCCCTTTGATAGAGGAAAGGAAGGAAACCTTGTTGGAATAGATGTTGATG	CACACAATAACAACAGTCTTCAAAACTGCTCTCATTACCTACAATCTTAACGCTCAGTCGCATCACCGCTGTGCCACTTCXXXXXXXXXXTGATATATTGCCACTTAAAGTGGTGTTTAAGCCCTTTGATAGAAGAAAGGAAGGAAACCTTGTTGGAATAGATGTTGATG
Marker110114	CATTTTTGTTGATTCAAGCATTAGTGACACAATTCGCACGTGTATTGTATTGGGAAATCATCGAGCTGCAATGAAAGTGAXXXXXXXXXXAAAAATTTGAACGTTACTGATGTTGTTACTTGTCTCAGGTTTCTGAGAAGAGATGGTATTGGCTTAAGATCTTTGCTTTG	CATTTTTGTTGATTCAAGCATTAGTGACACAATTCGCACGTGTATTGTATTGGGAAATCATCGAGCTGCAATGAAAGTGAXXXXXXXXXXAAAATTTTGAACGTTACTGATGTTGTTACTTGTCTCAGGTTTCTGAGAAGAGATGGTATTGGCTTAAGATCTTTGCTTTG
Marker11017	CTCATTTGGGATTTCAATAGGCTTGGTTTGGGATTTTGGTTTCTATCAAGTCTAAATCTAATTTTTGTTGGTGCAATAAAXXXXXXXXXXGATGAATGCCTTCTTACCACCTCCAGAAGAACCAGCTGGAATCACCTTCAAGACATTAAACCACACTGTCTTTGATAGAG	CTCATTTGGGATTTCAATAGGCTTGGTTTGGGATTTTGGCTTCTATCAAGTCTAAATCTAATTTTTGTTGGCGCAATAAAXXXXXXXXXXGATGAATGCCTTCTTACCACCTCCAGAAGAACCAGCTGGAATCACCTTCAAGACATTAAACCTCACTGTCTTTGATAGAG
Marker11020	CCTAAAATAATACTAAGGCAACGAAAATAAATTACGGATGTAATCTAGTCATTTTTTGGGTTATCATAGAATAGGTGGCAXXXXXXXXXXTAGAGAGTGTCTGGAGCAAATTGGAAGGTCAATTGAGCGGACAGTTGAAATGGATTTACGATCAGATGGTATTGGTTAGG	CCTAAAATAATACTAAGGCAATGAAAATAAATTACGGATGTAATCTAGTCATTTTTTGGGTTATCATAGAATAGGTGGCAXXXXXXXXXXTAGAGAGTGTCCGGAGCAAATTGGAAGGTCAATTGAGCGGACAGTTGAAATGGATTTACGATCAGATGGTATAGGTTAGG
Marker110213	CCAACCACCATGGGGTTGACGAGAGCACCCGAGGGCTAGACAATGTGAGAAAGCCCCTAGCATGAAAGATTGCCCCAATCXXXXXXXXXXACACGCCCTTTCCATGGGCACAGGGGCATGCCCATGTGAGGGGGGCGGCATGGATAGCCCTCTGGGCTGCACATGTTTGG	CCAACCACCATGGGGTTGACGAGAGCACCCGAGGGCTAGACAATGTGAGAAAGCCCCTAGCATGAAAGATTGCCCCAATCXXXXXXXXXXACACGCCCTTTCCATGGGCACAGGGGCATGCCCATGTGAGGGGGGCGGCATGGATAGCCCTCTGGGCTGCCCATGTTTGG
Marker110362	CTTGTTTGGATGTTGAGATAAGATGAGAAATTTGTGAATAGTGAAATAGTTTGTGAGTAGTAGTGAAATGGTTTAAGATGXXXXXXXXXXAAATGTTTATGTTTGTAGTGTTTGGATGTTGAGATAAGATGGGATGAGATTAGACAAGACTATCTTGCAATCCAAATGGG	CTTGTTTGGATGTTGAGATAAGATGAGAAATTTGTGAATAGTGAAATAGTTTGTGAGTAGTAGTGAAATGGTTTAAGATGXXXXXXXXXXAAATGTTTATGTTTGTAGTGTTTGGATATTGAGATAAGATGGGATGAGATTAGACAAGACTATCTTGCAATCCAAATGGG
Marker11045	CCTTAATTGTAACATATGAAAGTATCATTTGCTTGTAAAATTTATGCATTTTCACTTATCGAAAAAAGGAATTTATGCATXXXXXXXXXXTTGTTTATTATATTTTGTGTGAAAATTTGATAAAGTTATTATGATGAGATGGAATGAAACACTTTTTGTATCCAAACCGG	CCTTAATTGTAACATATGAAAGTATCATTTGCTTGTAAAATTTATGCATTTTCACTTATCGAAAAAAGGAATTTATGCATXXXXXXXXXXTTGTTTATTATATTTTGTGTGAAAATTTGATAAAGTTATTTTGATGAGATGGAATGAAACACTTTTTGTATCCAAACCGG
Marker110511	CATTGTCTTTAAAGAGTTACTAGAAATCTTGCCTTAGTTGCTTTTCTTCATTTATTCCATCCTTTTAGATCAAACACTAAXXXXXXXXXXAACGATTACATAATGGTTGCACAAATCATGATTGCAAATATATATTTTTTTAAATATATATACCCATAATAAGTAGAGAG	CATTGTCTTTAAAGAGTTACTAGAAATCTTGCCTTAGTTGCTTTTCTTCATTTATTCCATCCTTTTAGATCAAACACTAAXXXXXXXXXXAACGATTACATAACGGTTGCACAAATCATGATTGCAAATATATATTTTTTTAAATATATATACCCATAATAAGTAGAGAG
Marker11064	CCTCTTTTGCTGTGATTTTAAATAGGTGGTGGATGACAACGAGTATGGTATGGTAGAACAAGGTTTGCAAGTTTTCTTTGXXXXXXXXXXATTGCTAAGATCATACCAACTCTTGTGCCTTTGTTATTTTAGAAGAGTGAGTACATACTATAATCTACTCTACATTTAGG	CCTCTTTTGCTGTGATTTTAAATAGGTGGTGGATGACAACGAGTATGGTATGGTAGAACAAGGTTTGCAAGTTTTCTTTGXXXXXXXXXXATTGCTAAGATCATACCAACTCTTGTGCCTTTGTTATTTTAGAAGAGTGAGTACATACTATAATCTACTGTACATTTAGG
Marker11068	CCCTCTTAGTCCAAGCAATCAAAAACAAAGTTAGATCCAAGTTTGAAATGATGAGGGACACGCGGAGGTAGAGAGAGAAAXXXXXXXXXXGGAGAAAGAAGGGGTAAAAATGAAACCTCAAAAGCGCTGCACTTTTTTATCTCCTTAATAACCAGAGGGATGGGTTTCGG	CCCTCTTAGTCCAAGCAATCAAAAACAAAGTTAGATCCAAGTTTGAAATGATGAGGGACACGCGGAGGTAGAGAGAGAAAXXXXXXXXXXGGAGAAAGAAGGGGTAAAAATGAAACCTCTAAAGCGCTGCACTTTTTTATCTCCTTAATAACCAGAGGGATGGGTTTCGG
Marker11078	CTCGGTGGTATTTTCCACAGCGCTGTCCAGG--TCTCTCTCTCTCTCTCTCTCCATATATATGTATGTATGCATTTGTCGGTXXXXXXXXXXAATTTTTTTGGGGGGCGGGGGTATAGCACCCAAATGAGGAGCCAATTTTTAAATCATAGAAAGAAAGGTAGAGAGACGAG	CTCGGTGGTATTTTCCACAGCGCTGTCCAGGTCTCTCTCTCTCTCTCTCTCTCCATATATATGTATGTATGCATTTGTC-G-XXXXXXXXXXAATTTTTTTGGGGGGCGGGGGTATAGCACCCAAATGAGGAGCCAATTTTTAAATCATAGAAAGAAAGGTAGAGAGACGAG
Marker110855	CTCGAAGGTATTTGGTTTATTGGGCTAGTAAAGTTACTGAAATGACTCAAAAGGCTTTTCTTTTTAATCCAAAGTCCGCAXXXXXXXXXXAAATGATTTAAAACTATTTATTATATTTCAGTTATGTGCCTATCATTTAATGTTACATTTGCTAAAAACATAGCATTCTG	CTCGAAGGTATTTGGTTTATTGGGCTAGTAAAGTTACTGAAATGACTCAAAAGGCTTTTCTTTTTAATCCAAAGTCCGCAXXXXXXXXXXAAATTATTTAAAACTATTTATTATATTTCAGTTATGTGCCTATCATTTAATGTTACATTTGCTAAAAACATAGCATTCTG
Marker11090	CTCCAATGCTCTACCCTCTATCTCTATAGGACAATCCTTAACTACACGGGTAGGGGCTTCTGTATTCCTGTTAGGAATCGXXXXXXXXXXGACACCAGCTTCTTCTGTTTTTGGAGCGTTAGCATCAACATCTCTTGGCATAACTGCATACACTCATGCTAGAATGTGGG	CTCCAATGCTCTACCCTCTATCTCTATATGACAATCCTTAACTACACGGGTAGGGGCTTCTGTATTCCTGTTAGGAATCGXXXXXXXXXXGACACCAGCTTCTTCTGTTTTTGGAGCGTTAGCATCAACATCTCTTGGCATAACTGCATACACTCATGCTAGAATGTGGG
Marker11091	CATAGATCGGCTCTCCGCCCCATCTTTCTCACTGTCTTTAAGACTTTCTCTTGCTCTACCCATCCCATTACCGTCACTTTXXXXXXXXXXCGAGGATTGAGAATGCCATTTTCTACCCCAAAATTAACTAGGTTCAATACCAGGATAAGGAGTGGAATCAGGGACGAGGG	CATAGATCGGCTCTCCGCCCCATCTTTCTCACTGTCTTTAAGACTTTCTCTTGCTCTACCCATCCCATTACCGTCACTTTXXXXXXXXXXCGAGGATTGAGAATGCCATTTTCTACCCCAAAATTAACTAGGTACAATACCAGGATAAGGAGTGGAATCAGGGACGAGGG
Marker11093	CAATGTTTTAGTCACAACTAGATTTATTTTTCACTTTTTAGTGCATTTGTTTTTTTTTTTAAAAAGGTTGTATTGCATTTXXXXXXXXXXTAAACAGAACATGCCTAGCTTTTGACAACTAAATAATTCCAATATGATATTAATGAGATAAGTATATATTATCCCTTATG	CAATGTTTTAGTCACAACTAGATTTATTTTTCACTTTTTAGTGCATTTGTTTTTTTTTTAAAAAAGGTTGTATTGCATTTXXXXXXXXXXTAAACAGAACATGCCTAGCTTTTGACAACTAAATAATTCCAATATGATATTAATGAGATAAGTATATATTATCCCTTATG
Marker11125	CTCGTAATGTGTTTATTCGCCTCTCGATCGAAGAAGATTTTTTGAAGGCTCTTTCATGTTAAGCCACAGAGATTGACGGGXXXXXXXXXXTCCACTTCAATCTACTAGCTTGCATATTGAGATTGGTTATGAGACTTTGCCGGCGTATTGCTGTCGATGTAGAATTCAGG	CTCGTAATGTGTTTATTCGCCTCTCGATCGAAGAAGATTTTTTGAAGGCTCTTTCATGTTAAGCCACAGAGATTGACGGGXXXXXXXXXXTCCACTTCAATCTACTAGCTTGAATATTGAGATTGGTTATGAGACTTTGCCGGCGTATTGCTGTCGATGTAGAATTCAGG
Marker111409	CTGGATGTAGAACCTGTGCTTGTTAATAGTAATATTATGTCTTTGTTTATGTACTCTGACCCCACTCATAATCCTTGACTXXXXXXXXXXTAGACTTTATATGGAAAACATTGGCAAAATTGATCTAGGCTTCCATGGTCCTAAGTACACGTGGACAAACAACAGGTAGG	CTGGATGTAGAACCTGTGCTTGTTAATAGTAATATTATGTCTTTGTATATGTACTCTGACCCCACTCATAATCCTTGACTXXXXXXXXXXTAGACTTTATATGGAAAACATTGGCAAAATTGATCTAGGCTTCCATGGTCCTAAGTACACGTGGACAAACAACAGGTAGG
Marker111433	CAAAACAGGAAAAACCAAAAGTTTCAATTTCAATGATGAATTGGTCTGTATAGGTTCTTAAATATCCAAAATCAGTATATXXXXXXXXXXGGTTCGAACAAAATGATCTTACTCAATTGATGGGAACCACACTTTGAGCCTCAAAGAATGCATCAAGCAAGATATGTGTG	CAAAACAGGAAAAACCAAAAGTTTCAATTTCAATGATGAATTGGTCTGTATAGGTTCTTAAATATCCAAAATCAGTATATXXXXXXXXXXGGTTCGAACAAAATGATCTTACTCAATTGATGGGAACCACAGTTTGAGCCTCAAAGAATGCATCAAGCAAGATATGTGTG
Marker11149	CTATGCAAGAAACAACCTAACCCTATCCGTCTGCTTGACCCGATCCGACCAGAAC-AAAAAAAAAATCGAGTTTGAACGATXXXXXXXXXXTGGCTATGAATTTCATGTTCAAGCTTCACCCCCTGTTGGCTAGACCCGGAGCGATCAACAAGATGTTTTCCTCCATTAAG	CTATGCAAGAAACAACCTAACCCTATCCGTCTGCTTGACCTGATCCGACCAGAACAAAAAAAAAAATCGAGTTTGAACGA-XXXXXXXXXXTGGCTATGAATTTCATGTTCAAGCTTCACCCCCTGTTGGCTAGACCCGGAGCGATCAACAAGATGTTTTCCTCCATTAAG
Marker111539	CTCGAGCAAACTCTCGAACTTGAGCTTTGCTCGAGCCCAGTGTCAAGCGCATGTCGGGCGAACTTCACTCGAGCGTCCTGXXXXXXXXXXCTAGACTAGTGATAGAGGAAACAAAATCAATTGTGAACTCATTTTCAAGTTGGACTACGAAACATAATAAATGGAGGCAG	CTCGAGCAAACTCTCGAACTTGAGCTTTGCTCGAGCCCAGTGTCAAGCGCATGTCGGGCGAACTTCACTCGAGCGTCCTGXXXXXXXXXXCTAGACTAGTGATAGAGGAAACAAAATCAATTATGAACTCATTTTCAAGTTGGACTACGAAACATAATAAATGGAGGCAG
Marker112004	CACTGTACAAATTTACCTATTGGAGTTTATCATACCGATAGCATCCAACTTGAGTGGAATTGCAGATAAAGGGGCGTACAXXXXXXXXXXAAAAGCAGATATGGTGAGTCCCCCCACATAGTCGGGAAGGAGGAGATTTGTTGTGTGGGTTCCCTCCTATATGGAGGGTG	CACTGTACAAATTTACCTATTGGAGTTTATCATACCGATAGCATCCAACTTGAGTGGAATTGCAGATAGAGGGGCGTACAXXXXXXXXXXAAAAGCAGATATGGTGAGTCCCCCCACATAGTCGGGAAGGAGGAGATTTGTTGTGTGGGTTCCCTCCTATATGGAGGGTG
Marker11204	CATGATATTCACTACTACTCTAATGTTGATGGTCACTGCATATTCCATTGCAATGATAATTTGTAATTAAAGTAGGTATGXXXXXXXXXXATATGATGCAGCTACAATGAGAGGAACAAAGAACGCATGTGGTGGACGTGCTGGCAATCGCGCATCAGCACGTGGTAAAG	CATGATATTCACTACTACTCTAATGTTGATGGTCACTGCATATTCCATTGCAATGATAATTTGTAATTAAAGTAGGTATGXXXXXXXXXXATATGATGTAGCTACAATGAGAGGAACAAAGAATGCATGTGGTGGATGTGCTGGCAATCGCGCATCAGCACGTGGTAAAG
Marker11205	CTTCCACCCAACTTTTCTTGTTGGCTCAGAAGAGTATTAAAATCTCCTAAACCCAATATAGGACCCAAGTAACTATTGACXXXXXXXXXXTTACAACACCAGTGGTATTTTTTTCCTGCAAAAAAGTCTCCAATAAGAAGACCACATCAGGTTGGTGAGACCTAATATGG	CTTCCACCCAACTTTTCTTGTTGGCTCAGAAGAGTATTAAAATCTCCTAAACCCAATATAGGACCCAAGTAACTATTGGCXXXXXXXXXXTTACAACACCAGTGGTATTTTTTTCCTGCAAAAAAGTCTCCAATAAGAAGACCACATCAGGTTGGTGAGACCTAATATGG
Marker112087	CTTTTGAGTAATGCTGATACCTTTCACTCATCATTCAGGACATATAAACTGACAAGAAGCTTTAAGAAAACTAGTGTGTT---XXXXXXXXXXCAAAGCAGGCACATCATTCCAAATATTTCGCCACAAATTTCCATGCTCAGACATTCTTTGTGAAAGCCGTCCTTGAGGAG	CTTTTGAGTAATGCTGATACCTTTCACT---CATTCAGGACATATAAACTGACAAGAAGCTTTAAGAAAACTAGTGTGTTCAGXXXXXXXXXXCAAAGCAGGCACATCATTCCAAATATTTCGCCACAAATTTCCATGCTCAGACATTCTTTGTGAAAGCCGTCCTTGAGGAG
Marker11217	CTTTATATGAAGGGAAGATAGAGATGAGAGAAAAATGCCTTGCCTTGTAGAACCTTTCAAATACTTCAAAATTTTGCGGAXXXXXXXXXXGAGTTGATCTAGCAACTTCCAAGCCTAAGAAGTATTTTATGATGCCTAGATCTTTGATTTTGAATTGAGAGTGAAAATAG	CTTTATATGAAGGGAAGATAGAGATGAGAGAAAAATGCCTTGCCTTGTAGAACCTTTCAAATACTTCAAAATTTTGCGGAXXXXXXXXXXCAGTTGATCTAGCAACTTCCAAGCCTAAGAAGTATTTTATGATGCCTAGATCTTTGATTTTGAATTGAGAGTGAAAATAG
Marker112444	CATTTCTTAATTAAATAAAATTGAAGGACTTTAGAGAAAATATTTCAAAGTCTTAAAAATAATACCCTTAATTTATTTTAXXXXXXXXXXCGGTGTGGTGGTTCCACTGCACTTTGAGCATCGGAATTGTTTTGCCGCGGAGCACTTGTACCTTCCAATCCAGGATCTTG	CATTTCTTAATTAAATAAAATTGAAGGACTTTAGAGAAAATATTTCAAAGTCTTAAAAATAATACCCTTAATTTATTTTAXXXXXXXXXXCGGTGTGGTGGTTCCACTGCACTTTGAGCATCAGAATTGTTTTGTCGCGGAGCACTTGTACCTTCCAATCCAGGATCCTG
Marker112577	CTCTATCCAACTAGACCTAATCTCATGGCTCTAAAATAATATTAAGGCAATGAAAAAAATAAATACGGATGAAATCTAACXXXXXXXXXXTGGCTTGCCCCTCCTCATGGAATTGAATCCGATCTATAGAGGTGTCTGATGTCTCAAATAGGGTATACCTACTTGCACGG	CTCTATCCAACTAGACCTAATCTCATGGCTCTAAAATAATATTAAGGCAATGAAAAAAATAAATACGGATGAAATCTAACXXXXXXXXXXTGGCTTGCCCCTCCTCATGGAATTGAATCCGATCTATAGAGGTGTCTGATGTCTCAAACAGGGTATACCTACTTGCACGG
Marker11272	CCAAGTGGCGGCTCTCTCCATCTTAGCCACATGCAGGGCAAAATTGTCACTGGCGAAAAGGCTCTCAACACGAAGGAGTTXXXXXXXXXXCACAAGCATGGTAAAGTTAGGAGCCAAAAGAAAGCGCCTACGAACAAAAGCAAACAAGAAGGAGAATAAGCGTTATTGGG	CCAAGTGGCGGCTCTCTCCATCTCAGCCACATGCAGGGCAAAATTGTCACTGGAAAAAAGGCTCTCAACACGAAGGAGTTXXXXXXXXXXCACAAGCATGGTAAAGTTAGGAGCCAAAAGAAAGCGCCTACGAACAAAAGCAAACAAGAAGGAGAATAAGAGTTATTGGG
Marker11282	CAAGATCCGAAACTTCTAAGACAGGGTATAGCCAAATCCTCAAGTAACACAAATCAACCACAATGTTTTGCTTAGAACTAXXXXXXXXXXCCTATTTCGTGTTCTTGAGTTTGTAAGGATTTCTGAGTCTGTAAGGATTTCTAGGGCATCACTTGATCTCAAATCATTCG	CAAGATCCGAAACTTCTAAGACAAGGTATAGCCAAATCCTCAAGTAACACAAATCAACCACAATGTTTTGCTTAGAACTAXXXXXXXXXXCCTATTTCGTGTTCTTGAGTTTGTAAGGATTTCTGAGTCTGTAAGGATTTCTAGGGCATCACTTGATCTCAAATCATTCG
Marker11284	CATACTTTTTGGGAAGTGTTTTTGTGGTTATAACTGACCACCATAGCCTTAAATATTTACTTGAGCAGAAGATTGGCATTXXXXXXXXXXGAAAGACATAATTTATGTGCCTGACTCTCTGTCCTTTAAACAACAGATTTTGAATTACTTGCACTCTAGTCCTATTGCTG	CATACTTTTTGGGAAGTGTTTTTGTGGTTATAACTGACCACCATAGCCTTAAATATTTACTTGAGCAGAAGATTGGCACTXXXXXXXXXXGAAAGACATAATTTATGTGCCTGACTCTCTGTCCTTTAAACAACAGATTTTGAATTACTTGCACTCTAGTCCTATTGCTG
Marker112861	CAAAGTCATATTAATTTGAAAATAATACTAGATATAGTCATAGATTTTATACAAGCATCATGTATTTTTTTTAAAAATGAXXXXXXXXXXGAGCTATTGGAGGTTGCTTTTAAGTGGATTGCCTCACCCTATTGGAATTTGGGTGCATGATTTCAGTCAAATTCAAATGG	CAAAGTCATATTAATTTGAAAATAATACTAGATATAGTCATAGATTTTATACAAGCATCGTGTATTTTTTTTAAAAATGAXXXXXXXXXXGAGCTATTGGAGGTTGCTTTTAAGTGGATTGCCTCACCCTATTGGAATTTGGGTGCATGATTTCAGTCAAATTCAAATGG
Marker112951	CATACATTGAAGGAATGCGACGTTGCGGATGCTACCACTTTGGACCATGAGAAACTTCCTTATGGTCAATGGCTGAGAGTXXXXXXXXXXCTACGGTTTTTCTAAAGGGGAAAAATGAGGATGATGGGCTTACAAAATTTATTATCCTAGACGAGTCACATATGGCTTGG	CATACACTGAAGGAATGCGACGTTGCGGATGCTACCACTTTGGACCATGAGAAACTTCCTTATGGTCAATGGCTGAGAGTXXXXXXXXXXCTACGGTTTTTCTAAAGGGGAAAAAGGAGGATGATGGGCTTACAAAATTTATTATCCTAGACGAGTCACATATGGCTTGG
Marker112972	CTGTTTTCTTAGCCCGTCGTTTTCTCCCCAAAACAGGTTTATTTCCTTGACGAATTGAGTCGTAATAACCTTTCAAAACAXXXXXXXXXXTTATAAGATAATAAGCACGAGGAAGAAAGGGAAGTCTTACCAACAAAAAGGGATTTTTTTGCATTTAGTTGTGACCATTG	CTGTTTTCTTAGCCCGTCGTTTTCTCCCCAAAACAGGTTTATTTCCTTGACGAATTGAGTCGTAATAACCTTTCAAAACAXXXXXXXXXXTTATAAGATAATAAGCATGAGGAAGAAAGGGAAGTCTTACCAACAAAAAGGGATTTTTTTGCATTTAGTTGTGACCATTG
Marker113095	CATTACCATCAAGAAGTTGACCATGACAAAAGCCATATAGGGGGTGCTACCCGCCAAGACGGACAGTGTGATAGTCCCGAXXXXXXXXXXGAAAATGACGGGGGCTGATTCGTTTCTCCTATACTTGGTGGGGCGGTACTCTACCGAATACACTTTTCGGTATCTCGCTG	CATTACCATCAAGAAGTTGACCATGACAAAAGCCATATAGGGGGTGCTACCCGCCAAGACGGACAGTGTGATAGTCGCGAXXXXXXXXXXGAAAATGACGGGGGCTGATTCGTTTCTCCTATACTTGGTGGGGCGGTACTCTACCGAATACACTTTTCGGTATCTCGCTG
Marker11363	CCATTGTTCATCATTTCCCTCCCTTGCTTTTTGTTTGTTTTTGGCAGCCATTGAAGACTTGTTTTCAGGCGCTCCACTCC-XXXXXXXXXXCTTTGGTTGACCTCTGAGTTTCTAGATTTAACTCGTGCCGATTACTGTAAAGATCACCAGAATTCAGCTCTGGTCTAAAG	CCATTGTTCATCATTTCCCTCCCTTGCTTTTTGTTT-TTTTTGGCAGCCATTGAAGACTTGTTTTCAGGCGCTCCACTCCAXXXXXXXXXXCTTTGGTTGACCTCTGAGTTTCTAGATTTAACTCGTGCCGATTACTGTAAAGATCACCAGAATTCAGCTCTGGTCTAAAG
Marker11392	CTCTTTCCTCTTCGACAAAAATCAGATATGAAGCCCTTAGTTTTTATGTGTGCGCGCGCGAGAGAGAGAGAGAGTCTCTAXXXXXXXXXXAAAATGGTAAAGCAGATGCTGCTGCAGCTGTTGCCACCTCTCGCTTCCCGACAAGGCTGCTTCATCACGCGCACATCAAG	CTCTTTCCTCTTCGACAAAAATCAGATATGAAGCCCTTAGTTTTTATGTGTGTGCGCGCGAGAGAGAGAGAGAGTCTCTAXXXXXXXXXXAAAATGGTAAAGCAGATGCTGCTGCAGCTGTTGCCACCTCTCGCTTCCCGACAAGGCTGCTTCATCACGCGCACATCAAG
Marker11442	CCTGGTGCTTTTGTAGGATACATGATCAAGTGATAACAATGTATTAAATAAGCATAGAGTTGAGGAAATTTTAGATTAAAXXXXXXXXXXAAACGCCCCCTAAGTGTTTCAACTGA------TCTCTCTCTCTCTCTCTCTCTCCCCCCTCTGTTTTTCCTTTCCTCACAGCCCTG	CCTGGTGCTTTTGTAGGATACATGATCAAGTGATAACAATGTATTAAATAAGCATAGAGTTGAGGAAATTTTAGATTAAAXXXXXXXXXX------CCCCTAAGTGTTTCAACTGATCTCTCTCTCTCTCTCTCTCTCTCTCTCCCCCCTCTGTTTTTCCTTTCCTCACAGCCCTG
Marker11475	CTTGTTTAGTTACACATATGAGATGAGAAATTTGTTAATAGTAGCGAGATAATTTGTGAATAGTAATGAAATGGTGTTTGXXXXXXXXXXAAAATTAAAAAATATTTATATTTGAATGGTGTGTAGATGTTGAGATGAGATGATTTCAAAAATTTCTTAAACGAAACCAG	CTTGTTTAGTTACACATATGAGATGAGAAATTTGTTAATAGTAGCGAGATAATTTGTGAATAGTAATGAAATGGTGTTTGXXXXXXXXXXAAAATTAAAAAATATTTATATTTGAATGGTGTGTAGATGTTGAGATGAAATGATTTCAAAAATTTCTTAAACGAAACCAG
Marker11487	CACCTTTTAACTTCGGTTCACACATTTTTTCCCAACTGATCCAGTGAATTATCTTTTCACTCTTTTTCTAACCCCGCCAAXXXXXXXXXXATTTGAAGAACGTCCTCTTGCACATCAGGTTTCACATTCTTACTAAAGACCATAGAGGTTTTGTCCATGTTGATCTTCTG	CACCTTTTAACTTCGGTTCACACATTTTTTCCCAACTGATCCAGTGAATTATCTTTTCACTCTTTTTCTAACCCCGCCAAXXXXXXXXXXATTTGAAGAACGTCTTCTTGCACCTCAGATTTCACATTCTTACTAAAGACCATAGAGGTTTTGTCCATGTTGATCTTCTG
Marker11518	CTTTTGAAGAAACATAAATTAGAAAAACATTAAGAAGCATGGCAGGTGACAAAGCTCTAGGTCCGGATTGATTTTCTGTCXXXXXXXXXXGTGTTATTGCCAACGAATGCTTGGATAGTAGACTCAAGTCAGGAGTGTGGGGCTC--GTGTATTCTTGATATGGAGAAGAAG	CTTTTGAAGAAACATAAATTAGAAAAACATTAAGAAGCATGGCAGGTGACAAAGCTCTAGGTCCGGATTGATTTTCTGTCXXXXXXXXXX--GTTATTGCCAACGAATGCTTGGATAGTAGACTCAAGTCGGGAGTGTGGGGCTCTTGTGTATTCTTGATATGGAGAAGAAG
Marker11521	CTCTGACCACTTGTTGCACTCTGCCCGTATTGTGCACGGCGTGCACTGCGCACCGATGTGGTGAGTGATCGGCAGAAGGCXXXXXXXXXXGTCACATGTCCACAAGTGACCCCCTCCCACTTTTATTAAAACTCTCGCTCAGAGGAATACCATGTAAATTACAACCCAAG	CTCTGACCACTTGTTGCACTATGCCCGTATTGTGCACGGCGTGCACTGCGCACCGATGTGGTGAGTGATCGGCAGAAGGCXXXXXXXXXXGTCACATGTCCACAAGTGACCCCCTCCCACTTTTATTAAAACTCTCGCTCAGAGGAATACCATGTAAATTACAACCCAAG
Marker11536	CATATGACAAATTAGCTTTTCTCGCTGGTGATAAAGTTGAAATCATCTTCAAAATCACAAATATTAGGATAAGGATAGATXXXXXXXXXXCAATGCCTATCTCCACAAGACCCTGCTTCGTATCATCGAGCAAGAAGAAAATATGCTATTCCTCCAGATTGCTGAGCAAG	CATATGACAAATTAGCTTTTCTCGCTGGTGATAAAGTTGAAATCATATTCAAAATCACAACTATTAGGATAAGGATAGATXXXXXXXXXXCAATGCCTATCTCCACAAGACCCTGCTTCGTATCATCGAGCAAGAAGAAAATATGCTATTCCTCCAGATTGCTGAGCAAG
Marker11580	CATCATTCTGATAATTTAATAACGTTTGAACTAATGCTTATCCGTTTGAACGGAGTAAATGTATTTGAACAAATAATTAAXXXXXXXXXXGTCGGATTCGATTCGAAATTTGACCCCATTTTCATCCTATTTTTGTCCTAATATCAAGCCCAAATAAACAAGGATGGTGG	CATCATTCTAATAATTTAATAATGTTTGAACTAATGCTTATCTGTTTGAACGGAGTAAATATATTTGAACGAATAATTAAXXXXXXXXXXGTCTGATTCGATTCGAAATTTGACCCCATTTTCATCCTATTGTTGTCCTAATATCAAGCCCAAATAAACAAGGATGGTGG
Marker11622	CAAAATTACTTAAAGTTCAACTTGTAATTATTGGTTCGATTTTTGGGTAAAATATCATAAAGATGTACGTTAAACTTGATXXXXXXXXXXAAGTCAATATTCAAGGGTCCAAAGCAATATTAATTACC-TTTTTTTTTC-CCTTAAATTAAGTTGATGAGTCAATCCATTCG	CAAAATTACTTAAAGTTCAACTTGTAATTATTGGTTCGATTTTTGGGTAAAATATCATAAAGATGTACGTTAAACTTGATXXXXXXXXXX--GTCAATATTCAAGGGTCCAAAGCAATATTAATTACCTTTTTTTTTTCGCCTTAAATTAAGTTGATGAGTCAATCCATTCG
Marker11623	CATATAATACGAAATTAAGTTCTGCAAACAACAAATATAATTTGGGTTCTAGCCATTTCAATTGATAAGTCACTAGCATTXXXXXXXXXXAGCCAACTAGAGCTCAAAACTGACCGAAATCGATAGGGAACTGGTCAGTCGTTAGTGGTAAATTATCAAAACCGACGTCG	CATATAATACAAAATTAAGTTCTGCAAACAACAAATATAATTTGGGTTCTAGCCATTTCAATTGATAAGTCACTAGCATTXXXXXXXXXXAGCCAACTAGAGCTCAGAACTGACCAAAACCGATAGGGAACTGGTCAGTCGTCGGTGGTAAATTATCAAAACCGACGTCG
Marker11641	CTAAGTGTAGAACCGAAAACTCCAAGTGTTGTTTTGTGATTTTTGATGACTTTTGTTTGATGATTTAAAACATGATTGATXXXXXXXXXXCAAAAAGTTGGTTTGATCATGAGTTTTGAGATTGGGAGAATTGCAACAAAAATCAAGGGAAAAAGCCTATGCATGTTTCG	CTAAGTGTAGAACCGAAAACTCCAAGTGTTGTTTTGTGATTTTTGATGACTTTTGTTTGATGATTTAAAACATGATTGATXXXXXXXXXXCAAAAAGTTGGTTTGATCATGAGTTTTGAGATTGAGAGAATTGCAACAAAAATCAAGGGAAAAAGCCTATGCATGTTTCG
Marker11662	CCATCAAACAGCCCTGAGTACAAGTATCCCACAAAATATATTTTGACGAGGAAGATTGCCGAGGGGTTGTACATCCCAATXXXXXXXXXXCGATGACTGGGTTTTTAGTAGTAAGAACTCGGTCGGCATATAATGCGATCATTGGGCAAACCACGTTGAATGCATTAAAG	CCATCAAACAGCCCTGAGTACAAGTATCCCACAAAATATATTTTGACGAGGAAGATTGCCGAAGGGTTGTATATCCCAATXXXXXXXXXXCGATGACTGGGTTTTTAGTAGTAAGAACTCGGTCGGCATATAATGCGATCATTGGGCAAACCACGTTGAATGCATTAAAG
Marker11699	CTCTCATACATTTAACACTCATGCTTAGACTTTCGTGCTCTTCCCCATGGGCTGTGTCAGTCCTGACGCGTACTGCTCCTXXXXXXXXXXTCCCGTCAGTGTCTTCATTTCTTAAAGAGTCGTGCTTTCATGCATTCATGCATTCATATATTTTCTTATCACTTTCATAG	CTCTCATACATTTAACACTCATGCTTAGACTTTCGTGCTCTTCCCCATGGGTTGTGTCAGTCCTGACGCGTACTGCTCCTXXXXXXXXXXTCCCGTCAGTGTCTTCATTTCTTAAAGAGTCGTGCTTTCATGCATTCATGCATTCATACATTTTCTTATCACTTTCATAG
Marker11746	CCATTAAAATGTCCCAAAGTCTCAATTTTGCGACAGTGGCTAGCTCCCAAAAAACATAAATTTTATGTTATTATTGTACTXXXXXXXXXXAAATATGATTTGAAATTTATTGCTAAAGACTAATATATGTAAGGAGATTTCCTCCCACTTCATAAGCCATTGGGCACTAG	CCATTAAAATGTCCCAAAGTCTCAATTTTGCGACAGTGGCTAGCTCCCAAAAAACATAAATTTTATGTTATTATTGTACTXXXXXXXXXXAAATATGATTTGAAATTTATTGCTCAAGACTAATATATGTAAGGAGATTTCCTCCCACTTCATAAGCCATTGGGCACTAG
Marker11757	CATAGGTGCCCTTTTCATTTCCAGGGCTATATGTACACAAAACGTAAAAGTGTAAGGCATCTGAAAAGTAATGACAAAACXXXXXXXXXXGAGAGAAGGAATTTAGGGTTTTTCTCCATTAGAGCAAAACGGTGTTGTTTCAGGGGTTAAGGGGTAGGGCATTAATCAAG	CATAGGTGCCCTTTTCATTTCTAGGGCTATATGTACACAAAACGTAAAAGTGTAAGGCATCTGAAAAGTAATGACAAAACXXXXXXXXXXGAGAGAAGGAATTTAGGGTTTTTCTCCATTAGAGCAAAACGGTGCTGTTTCAGGGGTTAAGGGGTAGGGCATTAATCAAG
Marker11763	CCCTTAGAGAAGAGCAGCATTGTTTGCATGGACATTAACTCTAGGAATGTCACAGAGATATGATTTGATATGATTATTGTXXXXXXXXXXTCCAAGATGGTTAATGCTTTGGGTAGTGACTCCTTCAGACGGGTTTGGTTTGGCTTGTATTATACCCAGAAGAGTAGTGG	CCCTTAGAGAAGAGCAGCATTGTTTGCATGGACATTAACTCTAGGAATGTCACAGAGATATGACTTGATATGATTATTGTXXXXXXXXXXTCCAAGATGGTTAATGCTTTGGGTAGTGACTCCTTCAGACGGGTTTGGTTTGGCTTGTATTATACCCAGAAGAGTAGTGG
Marker11767	CTCTCGTACAATTAACACTCATGCCTAGACTTTAGCACTCTTCCCCTTGAGCCTGACGCATACTGCTCCTTTGATCCTGTXXXXXXXXXXCTCCCGTCAGTGCCTTTATTTCTTAAAGAGTTTGTGCTTTCGTTCGTGCATTCATGCATTCATTCTTATCACTTTCATAG	CTCTCATACAATTAACACTCATGCCTAGACTTTAGCACTCTTCCCCTTGAGCCTGACGCATACTGCTCCTTTGATCCTGTXXXXXXXXXXCTCCCGTCAGTGCCTTTATTTCTTAAAGAGTTTGTGCTTTCGTTTGTGCATTCATGCATTCATTCTTATCACTTTCATAG
Marker11771	CATCTTCTTCTTTTTTTCTACTCGACTTTTGCAGATCTCTGTATATTGAATTGTACATTTTCCATAGAACTACCGCAAAGXXXXXXXXXXCTGGTCCTGTTATACAAATTTTGACTATCGACTCTCGATTGCCACAAGTTCAAGCGACCCACCAGCTGGTCCAAGATACG	CATCTTCTTCTTTTTTTCTACTCGACTTTTGCAGGTCTTTGTATATTGAACTGTACATTTTCCATAGAACTACCGCAAAGXXXXXXXXXXCTGGTCCTGTTATACAAATTTTGACTATCGACTCTCGATTGCCACAAGTTCAAGCGACCCACCAGCTGGTCCAAGATACG
Marker11842	CAAGAGCTCGCTTAAGATAACAAAAAATATGGCTTACCGCATACCAATGCAAGACCCTTGGTGTTTCTAGAAATTGACTCXXXXXXXXXXCATGCCAACTTCAATCCCAAGAAAATATCTAAGCTTGCCCAAATCTTTTGTTTGAAACTGATCATGCAAAAATTGTTTCG	CAAGAGCTCGCTTAAGATAACAAAAAATATGGCTTACCGCATACCAATGCAAGACCCTTGGTGTTTCTAGAAATTAACTCXXXXXXXXXXCATGCCAACTTCAATCCCAAGAAAATATCTAAGCTTGCCCAAATCTTTTGTTTGAAACTGATCATGCAAAAATTGTTTCG
Marker11869	CGCCACAGTGATTCTCATGTATCCGCCCTGTAAACTAAGGCAATACTTTTTGTTCACTAATGAAGTTTTAGCTTATTAAAXXXXXXXXXXAAACGATATCAGATTTGCTTATAGCCTTTTCTAGTTCCTAGCTTGTATTTAGGTGTTTTCTTGTCTTTCTATGTATCTGG	CGCCACAGTGATTCTCATGTATCCGCCCTGTAAACTAAGGCAATACTTTTTGTTCACTAATGAAGTTTTAGCTTATTAAAXXXXXXXXXXAAACGATATCAGATTTGCTTACAGCCTTTTCTAGTTCCTAGCTTGTATTTAGGTGTTTTCTTGTCTTTCTATGTATTTGG
Marker11876	CCCTCGTAGCATTTCTTTAATTGCAAATCGTGCATCCAGCCTTTTTCTCCACCTAAATATCAATAGTATGTGTTCACAGCXXXXXXXXXXTGTTCTTTAAAGTTGTACCCATATATATAATTTTCTATACTGAAATAATATAATGGAAATTACACCTAAGGTTTTGATTG	CCCTCGCAGCATTTCTTTAATAGCAAATCGTGCATCCAGCCTTTTTCTCCACCTAAATATCAATAGTATGTGTTCACAGCXXXXXXXXXXTGTTCTTTAACATTGTACCCATATATATAATTTTCTATACTGAAATAACAGAATGGAAATTACACCTAAGGTTTTGATTG
Marker11894	CAGAATATCTAGGAGCCAACTTCATATTTCGCCTCATTGCCACAGACTTCTATCTAGGGTTGCAGTTTGAGGAAAACCCAXXXXXXXXXXCAAGCACTCCAATTCTTTGGTTTGGTGCCAATATATGATCTCAAATAGCCTTCCACACACTTATTTAAGGCTTCAACTAG	CAGAATATCTAGGAGCCAACTTCATATTTCGCCTCATTGCCACAGACTTCTATCTAGGGTTGCAGTTTGAGGAAAACCCAXXXXXXXXXXCAAGCCCTCCAATTCTTTGGTTTGGTGCCAATATATGATCTCAAATAGCCTTCCACACACTTATTTAAGGCTTCAACTAG
Marker11938	CTCCTCACTTAATTCGACATTGGCAGAAGACAGACATATTACCGTCCTCCCAAGACTTATTAGTCTCCAACTGCCAGATTXXXXXXXXXXTATTACATCTTGAATAAATATTATTTCTCTCATTAAGTGTTTTCAATTTATTTTCATTATTACCAGGTTCCAGTTATCTG	CTCCTCACTTAATTCGACATTAGCAAAAGACAGACATATTACCGTCCTCCCAAGACTTATTAGTCTCCAACTGCCAGATTXXXXXXXXXXTATTACATCATGAATAAATATTATTTCTCTAATTAAGTGTTTTCAATTTATTTTCATTATTACCAGGTTCCAGTTATCTG
Marker11971	CCTAGAATTTTTTTAACTGAACTTGTTTAAGTATTTTCACTGTGGTTATGTGTTATCCAGCCACATTTTTTTGAAAGCTTXXXXXXXXXXGCCCACAGCCATTTTGTCTTGGTTCCCATTTGTATCTGAATTCCAAACACGCCTGCTCTTCAATCAAGCATTTAGTAGAG	CCTAGAATTTTTTTAACTGAACTTGTTTAAGTATTTGAACTGTGGTTATGTGTTATCCAGCCACATTTTTTTGAAAGCTTXXXXXXXXXXGCCCACAGCCATTTTGTCTTGGTTCCCATTTGTATCTGAATTCCAAACACGCCTGCTCTTCAATCAAGCATTTAGTAGAG
Marker12024	CTCAAAAGATAGACCATCTAATCCAGGCTTCCATTCAAAAGGTTCCGAAAGAAACTCTTCAAAATGTCCAGCAATGTGATXXXXXXXXXXGATGCTCAGAGTGCCCTGTAACTGGTATGAGCTCCACCATTGTCTAATCAATAGTTTTTACACATTTTCGAATTCAAAGG	CTCAAAAGATAGACCATCTAATCCAGGCTTCCATTCAAAAGGTTCCAAAAGAAACTCTTCAAAATGTCCAGCAATGTGATXXXXXXXXXXGATGCTCAGAGTGCCCTGTAACTGGTATGAGCTCCACCATTGTCTAATCAATAGTTTTTACACATTTTCGAATTCAAAGG
Marker12043	CATGACCCGAGTTCAAGGTATTTGTGAGGATATTCTATAGCATGTAATATCATTGCTTTCAACAATCAATTTGTGGATGGXXXXXXXXXX-GCTGAAGTCTTAATTAAATTAAGTGTGAATCTGATCTGTTGTACTAATAAAAAAAAGTGTGCACCTGATCTGTTCTAAAG	CATGACCCGAGTTCAAGGTATTTGTGAGGATATTCTATAGCATGTAATATCATTGCTTTCAACAATCAATTTGTGGATGGXXXXXXXXXXGGCTGAAGTCTTAATTAAATTAAGTGTGAATCTGATCTGTTGTACTAATAAAAAAAAGTGTGCACCTGATCTGTTCT-GAG
Marker12082	CTAAAATTGTCAAAGCTCTTTGGGTCCGGCACTTTTGGGATGAGCATAATATAAGAAGACGAGTAAAAGGACTAATATGCXXXXXXXXXXATGTTTTACAAAAGTACCCTTGAGGAAATATTCACTTGTTTAAAAAAGGAAGGGCATAAAGGGAAAAAGGAGGGGTTTCG	CTAAAATTGTCAAAGCTCTTTGGGTCCGGCACTTTTGGGATGAGCATAATATAAGAAGATGAGTAAAAGGACTAATATGCXXXXXXXXXXATGTTTTACAAAAGTACCCTTGAGGAAATATTCACTTGTTTAAAAAAGGAAGGGCATAAAGGGAAAAAGGAGGGGTTTCG
Marker12114	CACATATCCTGGCTGTTGGACCACCTTGAATGGTCCATAGAAACGGGGAGCCAACTTCAAGTTATGGTGCACGAG--C--A-------C--TAXXXXXXXXXXCGAGTGGTAACCACTATCCTTATGTCTTAGACTTTTTACCTGCATAGCTTCTCAAGTAACCCTCCAAACTTTTATTCAAG	------------C-GTTGGACCACCTTGAATGGTCCATAGAAACGGGGAGCCAACTTCAAATTGTGGTGCACGAGCTCTAACTTCTGTCTGTAXXXXXXXXXXCGAGTGGTAACCACTATCCTTATGTCTTAGACTTTTTACCTGCATAGCTTCTCAAGTAACCCTCCAGACTTTTATTCAAG
Marker12158	CCATACTTCAATTTCGATGGAGCCTAGAGACCTAGCCCCTATTAGCCTTGAAAGCAGCACTTCATATTTTGTCTCCTTCCXXXXXXXXXXATGAGCCTGCCTGAGGCGTCCAGTCATTGGAGTACCTTTTACAGGGGGTTTCCGTGAGGACCCTTACTAGGTGTGCAAAG	CCGTACTTCGATTTCGATGGCGCCTAGAGACCTCGCCCCCATTAGCCTTGAAAGCAGCGCTTTATATTTTGTCTCCTTCCXXXXXXXXXXATGAGCCTGCCTGAGGCGTCCGGTCATTGGAGTACCTTTTACAGGGCGTTTCCGTGACGACCCTTACTGGGTGTGCAAAG
Marker12181	CTTTTGGTTCTCCCTTTTGGCACTTGTTGGATATAGATGTAGCGGAAGAGGTTGCATCCTTCTCCTACCAGCTGTAGATAXXXXXXXXXXCAACTAAAACCTGCTATGGCTTTCCTTGGGGTGCCCTCTGTACCTCCTCCGAGAAGTCAACAAATTCGGTTATGAAGTCG	CTTTTGATTCTCCCTTTTGGCACTTGTTGGATATAGATGTAGCGGAAGAGGTTGCATCCTTCTCCTACCAGCTGTAGATAXXXXXXXXXXCAACTAAAACCTGCTATGGCTTTCCTTGGGGTGCCCTCTGTACCTCCTCCGAGAAGTCAACAAATTCGGTTATGAAGTCG
Marker1219	CCAATTTCCCACATGCCAATAGTTACATATTTTGTATGACAATTACAACAATATTGTTTAAAACTAGAACATTACATACAXXXXXXXXXXTCTAATCGGGTTGGATTAAAATAGAACAAACACACACACGCACACAGCCCACCAAAAATAAAAACACTACAAAATCAAAG	CCAATTTCCCACATGCCAATAGTTACATATTTCGTATGACAATTACAACAATATTATTTAAAACTAGAACATTACATACAXXXXXXXXXXTCTAATCGGGTTGGATTAAAATAGAACAAACACACACACGCACACAGCCCACCAAAAATAAAAACACTACAAAATCAAAG
Marker12215	CCGATAAACTTCCCCAAA-TTTTTTCCTTATTTTTTTTTATGTAGCCTCAACACTGAGTAACCTCCCCTACCCCCACGACGXXXXXXXXXXCATGTCTCTTATACTCTCGGTTATCTCTCTTAGAGTCTTTCTCGTTCATTGCAAACTTCCTTGCAATCACTGTAGCCAGG	CCGATAAACTTCCCCAAATTTTTTTTCTTA-TTTTTTTTATGTAGCCTCAACACTGAGTAACCTCCCCTACCCCCACGACGXXXXXXXXXXCATGTCTCTTATACTCTCGGTTATCTCTCTTAGAGTCTTTCTCGTTCATTGCAAACTTCCTTGCAATCACTGTAGCTAGG
Marker12255	CTAAGGCATCCCGACCCCTCCCTTAACGAAGAGTGGGTCTAGTCCTTCGACTACCTGACACAATGCTACCTCCAACAACTXXXXXXXXXXTTCACCATGTGGCTCCATGCTTGGAACCATGACCACATGGTGAAGAAATTTGACTTATCCCCTCACATCAAGCCCGTCAG	CTAAGGCATCCCGACCCCTCCCTTAACGAAGAGTGGGTCTAGTCCTTCGACTACCTGACACAATGCTACCTCCAACAACTXXXXXXXXXXTTCACCATGTGGCTCCATGCTTGGAACCATGACCACATGGTGAAGAAATTTGACTTATCCCCTCACATCAAGCCCTTCAG
Marker12276	CGCAGTCTGTTATGAAAGTAGTCTTCTCTTCGTCTTCGAGGCTCATCCGTCTTTGGTTATATCCAGATTAAGCGTCCATGXXXXXXXXXXTCCCGCCCCCTTGCCACACTCAGGCTTCTCCACTTTGGAGAGAGACTCTGTCATCGGTTAATCCTTCATTTGAGGCTGGG	CGCAGTCTGTTATGAAAGTAGTCTTCTCTTCGTTTTTGAGGCTCATCCATCTTTGATTATATCCAGACTAAGCGTCCATGXXXXXXXXXXTCCTGCCCCCTTGCCACACTAAGGCTTCTCCACTTCGGAGAGAGACTCTGTCACCGGTTAATCCTTCATTTGAGGCTGGG
Marker12359	CTTTTGATAGAGGAAAAGGACTAGATTATTGGATGGATGGTCTTGTGTTACCGCCTTTTGAGTCAACTTGTAATTTGAATXXXXXXXXXXAAACCAGATGATTATTTACCTAGGAAGATGGCTCTTTTGTTGACATTCTATGGTTTTGTCTTTAGCTTACCTTGCACTTG	CTTTTGATAGAGGAAAAGGACTAGATTATTGGATGGATGGTCTTGTGTTACCGCCTTTTGAGTCAACTTGTAATTTGAATXXXXXXXXXXAAACCAGATGATTATTTACCTGGGAAGATGGCTCTTTTGTTGACATTCTATGGTTTTGTCTTTAGCTTACCTTGCACTTG
Marker12367	CAGATTCATGGCAGATTTGACAAGTGGGTCGAGGAGAAATAGAGTTAGAGAAGAAATTTGGATTCGGGAAAAAAGAATTTXXXXXXXXXXAAATGATGAACTCAGAGGGAGCAAGAAGGTGCCCAGCAACACTGAGAGAGGATGCAAGAGCCTAAGCTTTATGAAAATAG	CAGATTCATGGCAGATTTGACAGGTGGGTCGAGGAGAAATAGAGTTAGAGAAGAAATTTGGATTCGGGAAAAAAGAATTTXXXXXXXXXXAAATGATGAACTCAGAGGGAGCAAGAAGGTGCCCAGCAACACTGAGAGAGGATGCAAGAGCCTAAGCTTTATGAAAATAG
Marker12411	CTCCCAACCTCCATACAGATTCCAAATAATTCCAAAATGTCAGAGATACTCACTTCTTCCTCTTAGACTCAATATATCCTXXXXXXXXXXGCTCCTATAGCTTCCATAACTTCTCCCAGCTATTATCCTCCGACGGAGCTCCCACCCATTTGACGAGAACCTCGGTAATG	CTCCCAACCTCCATACAGATTCCAAATAATTCCAAAATGTCAGAGATACTCACTTCTTCCTCTTAGACTCAATATATCCTXXXXXXXXXXGCTCCTATAGCTTCCATAACTTCTCCCAGTTATTATCCTCCGACGGAGCTCCCACCCATTTGACGAGAACCTCGGTAATG
Marker12416	CATGTGATAATAGTACCAGGTGAGCAAAGTTGAGACAGGCAATATGCAAGGCGATCAAATTTGGGAGCAAGTAAACACATXXXXXXXXXXAATGCACCCGACCATGCACAGGAGCTTTCCAACACGTGGGCAACATTCCCCAGTGGTAGACTAAGCTTTCCATTTCTTTG	CATGTGATAATAGTACCAGGTGAGCAAAGTTGAGACAGGCAATATGCAAGGCGATCAAATTTGGGAGCAAGTAAAGACATXXXXXXXXXXAATGCACCCGACCATGCACAGGAGCTTTCCAACACGTGGGCAACATTCCCCAGTGGTAGACTAAGCTTTCCATTTCTTTG
Marker12488	CCATTTGAGCCCCTGGAATTAGACGAAGCACCAGTGCCGGTAATAACCGGAGCTCCATTCATCCTTCCAAGAAAAAAGGCXXXXXXXXXXAAGCCTCACCTTTTCAACCCAAGCTTTATTTTCAAACCCCAAGATCGTGTAATTAGCAGTTTTTTCTCATTGGATGTGTG	CCATTTGAGCCCCTGGAATTAGACGAAGCACCAGTGCCGGTAATAACCGGAGCTCCATTCATCCTTCCAAGAAAAAAGGCXXXXXXXXXXAAGCCTCACCCTTTCAACCCAAGCTTTATTTTCAAACCCCAAGATCGTGTAATTAGCAGTTTTTTCTCATTGGATGTGTG
Marker12500	CTTGCAGGGCAACCATAGGAAAAAGGAAGAAAACATTCTTACTTTTTGCCATGTGTCATGCATGCAAAAAGGTAGGTAAAXXXXXXXXXXGAACATTTAGCCACAAGATTCATTGAACCAAGACACAAAATGAATGGCAAAAAGCAAAGTGGAGCTTCGGTTTTGAGGAG	CTTGCAGGGCAACCATAGGAAAAAGGAAGAAAACATTCTTACTTTTTGCCATGTGTCATGCATGCAAAAAGGTAGGTAAAXXXXXXXXXXGAACATTTAGCCACAAGATTCATTGAACCAAGACACAAAATGAAGGGCAAAAAGCAAAGTGGAGCTTCGGTTTTGAGGAG
Marker12544	CTTTATTGGACAGCAAGCATGCTATTAGTCATTTTCATGAATTCCTTTAGAATGCTTGAAATGAGGAGTTTTAAAGTTTTXXXXXXXXXXTTTGGGTGTAGATTGTAGAGATGATATTCCCTCCCTTTTTCAATATCATGGTCCACCTAGTTGTCCATTTACCCCGTGAG	CTTTATTGGACAGCAAGCATGCTATTAGTCATTTTCATGATTTCCTTTAGAATGCTTGAAATGAGGAGTTTTAAAGTTTTXXXXXXXXXXTTTGGGTGTAGATTGTAGAGATGATATTCCCTCCCTTTTTCAATATCATGGTCCACCTAGTTGTCCATTTACCCCGTGAG
Marker12551	CTAAATACAAATAAGCCTTTTGAACAATCCCCAAATGATTCACATCCAGGAGCTACCGCGTAACCTCAATGAGCTATACGXXXXXXXXXXAACACAAAAGACGGGGTACCAAA--GAGAGAGAGAGAGAGAGAGAGAGAGATTGGAAGCCTAATCCTATAAAATTTGGGATG	CTAAATACAAATAAGCCTTTTGAACAATCCCCAAATGATTCACATCCAGGAGCTACCGCGTAACCTCAATGAGCTATACGXXXXXXXXXX--CACAAAAGACGGGGTAACAAAGAGAGAGAGAGAGAGAGAGAGAGAGAGATTGGAAGCCTAATCCTATAAAATTTGGGATG
Marker12585	CGTATAAAGTGTTGAAGAAACTCGGCAATGTGGCATACAAGCTTCAGCTTCCACCAAATTCACAATTGCATCCGGTATTCXXXXXXXXXXAGAAGAAGTATCCTCACTTGATCCTTGAGGGCAAAGATGTGCTAAAAGGGAGGAGGAATGTCAAAACCCCAAGGCAGGAG	CGTATAAAGTGTTGAAGAAACTCGGCAATGTGGCATACAAGCTTCAGCTTCCACCAAATTCACAGTTGCATCCGGTATTCXXXXXXXXXXAGAAGAAGTATCCTCACTTGATCCTTGAGGGCAAAGATGTGCTAAAAGGGAGGAGGAATGTCAAAACCCCAAGGCAGGAG
Marker12588	CTTTAATGCATTCAACGTGTGCTGCCCAATGATCGCATTATATGCCGACAGTGTTCTCACTACTAAAAACTTAGTCATCAXXXXXXXXXXTGTTTTACGGGCTTCTCTACATTATAGATTTCTTTATTCCTTGCCCACCTTGCATAGGTCTTTCTCCCTGAGGAAGTTAG	CTTTAATGCATTCAATGTGGGCTGCCCAATGATCGCATTATATGCCGACCGAGTTCTCACTACTAAAAACTCAGTCATCGXXXXXXXXXXTGTTTGACGGACTTCTCTACGTTATAGATTTCTTCATTCCTTGCCCACCTTGCATAGGTCTTTCTCCCTAAGGAAGTTAG
Marker12603	CACTACTTTTAGAAGTATTTCCTTGCCCCCTTGAGATAGCATTTTCTCTTTCCAGTTCTATAGTTTGGTCCATACTTTATXXXXXXXXXXGAACTCCTTGGTGCCCTGCGACAGATTCTGATGCCTGCTAACTTTCTTGACTCTTCTTCTTGTTTCAGTAAGCTAATTAG	CACTACTTTTAGAAGTATTTCCTTGCCCCCTTGAGATAGCATTTTCTCTTTCCAGTTCTGTAGTTTGGTCCATACTTTATXXXXXXXXXXGAAATCCTTGGTGCCCCGCAACAGATTCTGATGCCTGCTAACTTTATTGACTCTTCTTCTTGTTTCCGTAAGCTAATTAG
Marker12608	CTTTCACGACACTCCTCCTTAGCCCCTTTTTCTATTGTTTTTTTTTTAAAAAAAGAAAAAGAAAAAAATCAAAGTGTAAAXXXXXXXXXXCTAGCTGGTCCCCAGCTGGGCGGCATACCCCCCGGGTACCATGGTGTAGTTACTCGCTCGGAGGATATTTCCCCATTTCG	CTTTCACGACACTCCTCCTTAGCCCCTTTTTCTATTGTTTTTTTTTTAAAAAAAGAAAAAGAAAAAAATCAAAGTGTAAAXXXXXXXXXXCTAGCTGGTCCCCAGCTGGGCGGCATACCCCCCGGGTACCATGGTGTAGTTACTCGCTCAGAGGATATTTCCCCATTTCG
Marker12647	CTTAAAACGTCATTATTTTTTAAATGTATCCCTTGCTACTAAAGTTAGATTAGGTTTATTTAGTAATTTTTCGCTTTTAAXXXXXXXXXXGCGGTCTTGACCATTATTGTTGCTTCTAACTGTAGGTTTTGACAGATACCCATCCCAAAGTCCAGTCAGCAGGGCAAATG	CTTAAAATGTCATTATTTTTTAAATGTATCCCTTGCTACTAAAGTTAGATTAGGTTTATTTAGTAATTTTTCGCTTTTAAXXXXXXXXXXGCGGTCTTGACCATTATTGTTGCTTCTAACTGTAGGTTTTGACAGATACCCATCCCAAAGTCCAGTCAGCAGGGCAAATG
Marker12651	CTAACCGAAATCCTCTTGCATAGAAAAATCATACCTTTAAAAATAATACTAAATATCTTCAAAATAATATCCTAACATGTXXXXXXXXXXCCAAAACATATCATACTCTCCAGTTTCATGCCCAGAATGATCTTTCCATGGCTAAAAATACTTACAAAGGGTCGAAAATG	CTAACCGAAATCCTCTTGCATAGAAAAATCATACCTTTAAAAATAATACTAAATATCTTCAAAATAATATCCTAACATGTXXXXXXXXXXCCAAAACATATCATACTCTCCAGTTTCACGCCCAGAATGATCTTTCCATGGCTAAAAATACTTACAAAGGGTCGAAAATG
Marker12713	CCGGATCAAAACGGATCCGAAACCCGCATTGTAAAACCCGGTCCAACAACCCGGTACCCGGATCTTTTAAAAAAAAAATCXXXXXXXXXXCTCTCTCGTTGCATTGCGGTAGATGCAGAAACCCTAGCTGTCGCCAACGTGTCGCTACATCTCCTACGCCGTCGTTGTCG	CCGGATCAAAACGGATCCGAAACCCGCATTGTAAAACCCGGTCCAACAACCCGGTACCCGGATCTTTTAAAAAAAAATCCXXXXXXXXXXCTCTCTCGTTGCATTGCGGTAGATGCAGAAACCCTAGCTGTCGCCAACGTGTCGCTACATCTCCTACACCGTCGTTGTTG
Marker12733	CCTCGCTGGAGAAGATGGCACCCGAGCCTCCTCCTTGCTCTCCATCGGCATTGTCTGTGTGGGTTGTGCAGGAAATCCCAXXXXXXXXXXCCAATGAGGTTGGCTAATTCCTGCTGGCAGAGGTCCCCGACTCTCCACCCACCCTAACCCTCCACACAGGTTGGGATTCG	CCTCGCTGGAGAAGATGGCACCCGAGCCTCCTCCTTGCTCTCCATCGGCATTGTCTGTGTGGGTTGTGCAGGAAATCCCAXXXXXXXXXXCCAACGAGGTTGGCTAATTCCTGCTGGCAGAGGTCCCCGACTCTCCACCCACCCTAACCCTCCACACAGGTTGGGATTCG
Marker1277	CTCTTATGACCTCTTAAAATCTAGAACCAATGCCTCCCATCAACCCACACCCAAGCCCATAAACCTTGCAACTCCCTAACXXXXXXXXXXTAATCCCCCTTAGTTTAGTTTGAATGGGTCGTTTTTTCCCAAGGAAACTAAACCTAAGTTTCCAACCGATAAAATTGGAG	CTCTTATGACCTCTTAAAATCTAGAACCAATGCCTCCCATCAACCCACACCCAAGCCCATAAACCTTGCAACTTCCTAACXXXXXXXXXXTAATCCCCCTTAGTTTAGTTTGAATGGGTCGTTTTTTCCCAAGGAAACTAAACCTAAGTTTCCAACCGATAAAATTGGAG
Marker12771	CTCCTTCATGTCTAATTTGCATAATAAACCCGGTGCTCCATCTTTGATTCTACTCTCCAAGCATTCATTAGCAATGAGAAXXXXXXXXXXAAACTCATGAAAAATATTCATGGTATCCTTGCCAACAATGTCCCTACAAGCCTGAAAAAATGCCATAGAGAAACCATCCG	CTCCTTCATGTCTAATTTGCATAATAAACCCGGTTCTCCATCTTTGATTCTACTCTCCAAGCATTCATTAGCAATGAGAAXXXXXXXXXXAAACTCATGAAAAATATTCATGGTATCCTTGCCAACAATGTCCCTACAAGCCTGAAAAAATGCCATAGAGAAACCATCCG
Marker12773	CTAGGTGCTCGAAAGGTGGTCTTTGAGAAGGGGAGTGGGTGAGTAATGGAGGCTTTGGAAGAGAAATGGCGGAAACTAAGXXXXXXXXXXGGAAGGCTGGCTCTTTGATAACAATCTGTTAGTATTGAGGGAGTTTAAGGGTCATATTCCTCTGCATCGCATAAGTTTTG	CTAGGTGCTCGAAAGGTGGTCTTTGAGAAGGGGAGTGGGTGAGTAATGGAGGCTTTGGAAGAGAAATGGCGGAAACTAAGXXXXXXXXXXGGAAGGCTGGCTCTTTGATAACAATCTCTTAGTATTGAGGGAGTTTAAGGGTCATATTCCTCTGCATCGCATAAGTTTTG
Marker12803	CTTCCTTCCTCATATGATATTCTCTTGTTGTGTTGGTCTTCCTTCTCTGGTTGGCACACATATGATGGAATCTTGTGTTTXXXXXXXXXXATTTAGGGTGTTACCCCAAGCTTTGCTTATCATCTCATGGCATTCCTCTCATTTGCCCAAGCAAGCTTCATATTTGAAAG	CTTCCTTCCTCATATGATATTCTCTTGTTGTTTTGGTCTTCCTTCTCTGGTTGGCACACATATGATGGAATCTTGTGTTTXXXXXXXXXXATTTAGGGTGTTACCCCAAGCTTTGCTTATCATCTCATGGCATTCCTCTCATTTGCCCAAGCAAGCTTCATATTTGAAAG
Marker12863	CATTTCGGTCTATAAATTGGACCGAATTTCTCATCTTTCAAATCATCTCAATCGGCATTTCCCTTTCTCAAAATCTAGTTXXXXXXXXXXTAAGTAATCTTTCGATGCGACCGCCTTGGGATTT----AATA---TTATAATTAACATTGTTTTGTATTCTGGTTGATTTGAGATGG	CATTTCGGTCTATAAATTGGACCGAATTCCTCATCTTTCAAATCATCTCAATCGGCATTTCCCTTTCTCAAAATCTAGTTXXXXXXXXXX-------TCTTTCGATGCGACCACCTTGGGATTTAAATAATATTATTATAATTAACATTGTTTTGTATTCTGGTTGATTTGAGATGG
Marker12879	CACACCCCCTGGTGAAAAGCCAGCGATTTAACCAGTTCCGTGTAGGAAAACTTCCAACCGAGGTTTACTCTGCAGGGGTGXXXXXXXXXXTGAAAGATCACGCAGAAAATCATTTTGCTTTCAAAGTGGGTGCACTAGAAACGAAAAAGTTGGTACCAACCTAAATAGAG	CACACCCCCTGGTGAAAAGCCAGCGATTTAACCAGTTCCGTGTAGGAAAACTTCCAACCGAGGTTTACTCTGCAGGGGTGXXXXXXXXXXTGAAAGATCACGCAGAAAATCATTTTGCTTCCAAAGTGGGTGCACTAGAAACGAAAAAGTTGGTACCAACCTGAATAGAG
Marker12881	CGGTGAATATAATGACAAGTGAACCAAGCAAGTTTGCTCTAAATTTATCTAATGCAAATACTATAGCTAGTAATTATTTTXXXXXXXXXXACATCATGCCTTAATGCTTGGCTAAGAGATTTGGAAATAGAACTGAAATTTTTGATGAATCTCCTTTAGAAACCAGCATG	CGGTGAATATAATGACAAGTGAACCAAGCAAGTTTGCTCTAAATTTATCTAATGCAAATACTATAGCTAGTAATTATTTTXXXXXXXXXXACATCATGCCTTAATGCTTGGCAAAGAGATTTGGAAATAGAACTGAAATTTTTTATGAATCTCCTTTAGAAACCAGCAAG
Marker12963	CACCGGCGGAATTCGGGTCCAAAGGAAAACTGCTAACCCCAGCACACGGGGCGTAACAGTGTGCAACAGCCAAAGAAAGTXXXXXXXXXXATATTCAACTTATTTTAGGTTTTATGTATGCCCCTCCTCCCACAGGAACTAAATAAGCAGTATGCGTCAGGACGGACACG	CACCGGCGGAATTCGGGTCCAAAGGAAAACTGCTAACCCCAGCACACGGGGCGTAACAGTGTGCAACAGCCAAAGAAAGTXXXXXXXXXXATATTCAACTTATTTTAGGTTTTATGTATGCCCCTCCTCCCATAGGAACTAAATAAGCAGTATGCGTCAGGATGGACACG
Marker12971	CCAAACCAAGACCTCCCTAAAAAAATCCCTAAGGGTTCCATTCATCATAACATAATACCAAGGAGAGGTGATACAAGCCTXXXXXXXXXXACACCGAACATAGGCTAATCGATCTAAACTTATCAAACCCAGTAGGCACATCAACCTTTGGGAGTAAAACAATGAAAGAG	CCAAACCACGACCTTCCTAAAAAAATCCCTAGGGGTTCCATTCATCATAACAGAATACCAAGGAGAGCAGATACAAGCCCXXXXXXXXXXACACCGAACATATGCTAATCGGTCTAAACTTATCAAACCCAGTAGGCACATCAACCTTCGGGAGTACAAAAATGAAAGAG
Marker12985	-------------C-CGCAACTCCTTTCTCGCAGCAAAGATGTAAGCATCGATCAATGATCCGATGTGGTCCTGGACAAATATTCCATTCGAGCXXXXXXXXXXATCATGTGTGCAAAATGGATACTTCCAATAGTGGCTTATATCTATATTTATTCTAATTAAATTCCAATTTAGCACTAGAG	CCACAACTCCTTTCTCGCAACTCCTTTCTCGCAGCAAAGATGTAAGCATCGATCAATGATCCGATGTGGTCCTGGACAAA--------------XXXXXXXXXXATCATGTGTGCAAAATGGATACTTCCAATAGTGGCTTATATCTATATTTATTCTAATTAAATTCCAATTTAGCACTAGAG
Marker1302	CTCTCGTTGTGTCCACCTTTCCATATTTGTATTCTTTCTTCTGCCATTGCTTGTGCCTTCTGCGCTTCCATCACAGTTGCXXXXXXXXXXGAAGAGGAAGAGGTAGAAGAGGAGGTGGAGGGAGACGGTGGAGATAAGGAGGCTGCCAAAGGAGCTGATGCAGAAAATGG	CTCTCGATGTGTCCACCTTTCCATATTTGTATTCTTTCTTCTGCCATTGCTTGTGCCTTCTGCGCTTCCATCACAGTTGCXXXXXXXXXXGAAGAGGAAGAGGTAGAAGAGGAGGTGGAGGGAGACGGTGGAGATAAGGAGGCTGCCAAAGGAGCTGATGCAGAAAATGG
Marker13044	CTTTGAACCTATCTTTAAAGATGAAGAAATTTCTCCTGAGCCACATCAATCTCATTAAGACAACCACTAAATCCAACTCCXXXXXXXXXXTAGCAGGTCATTGCCTAGTTTCCAAAGAAAAGCTTTTACTCCCCTGGTACCTTCAATCCCCAAATGCTCTTCCATCTTAG	CTTTGAACTTATCTTTAAAGATGAAGAAATTTCTCCCGAGCCACATCAATCTCATTAAGACAACCACTAAATCCAACTCCXXXXXXXXXXTAGCAGGTCATTGCCTAGTTTCCAAAGAAAAGCTTTTACTCCCTTGGTACCTTCAATCCCCAAATGCTCTTCCATCTTAG
Marker13061	CCAAATAAGACACCTCCTTGCTGCCAAACTTGCATTTGGACAGCTTAGCAAAAAGTTGGTGCTGTCTCAGCTTCTCCAGAXXXXXXXXXXTGGTAGACCCTCTCAACTCATCCAATAGTTCCTCAATAACATGTATAAGATATTTGTCTTTAACAATAGCATTGTTAAGG	CCAAATAAGACACCTTCCTGCTGCCAAACTTGCATTTGGACAGCTTAGCAAAAAGCTGGTGCTGTCTCAGTTTCTCCAGAXXXXXXXXXXTGGTAGATCCTCTCAACTCATCCAATAGTTCCTTAATAACAGGTATAGGATATTTGTCCTTAATAGTAGCATTGTTAAGG
Marker13066	CTTTAGAAGTATTTGCGAGACCTTGACCTTTCCAAGGTTGCCGTTGACAATGAAACCTTCGAGTTTGGTTGCAAGCTAGGXXXXXXXXXXACTTTGATGTGCCAAGCTGCTTGTTTTTTGGTATTTTTCTCTGATATTTCCTTCTTCTTCTTCCCCTCTTTTTATTGCCG	CTTTAGAAGTATTTGCGGGACCTTGACCTTTCCAAGGTTGCCGTTGACAATGAAACCTTCAAGTTTGGTTGCAAGCTAGGXXXXXXXXXXACTTTGATGTGCCAAGCTGCTTGTTTTTTGGTATTTTTCTCCGATATTTCCTTCTTCTTCTTCCCCTCTTTTTATTGCCG
Marker13072	CTCCAATGGAATCAGTTGGAAACTTTGGTTTAGTTTCCCTGGGGAGAAAATGACCCATACTCAAACTGAACTAAGGGGATXXXXXXXXXXTGAGGGAAACCAATGGTATGGTGTATGTGGTATTCAAATAGAAGTGTGAAAATGTAAGACATGGTTTTGGTCCTTGTTGG	CTCCAATGGAATCAGTTGGAAACTTTGGTTTAGTTTCCCTGGGGAGAAAATGACCCATACTCAAACTGAACTAAGGGAATXXXXXXXXXXTGAGGGAAACCAATGGTATGGTGTATGTGGTATTCAAATAGAAGTGTGAAAATGTAAGACATGGTTTTGGTCCTTGTTGG
Marker13077	CAAAGGCTATCACCAACAGAAAGGCGTTGACTATGGAGAAACTTATAGCCCTGCTATCAAGCTTATCACTATTTGACTCAXXXXXXXXXXAAATATGTCGCTTTTCATTTATAATCGTGTGCCTCATCCGGTTTAAATCTTAGTCTATGTTGATGCCATTGTCATCACGG	CAAAGACTATCACCAACAGAAAGGCGTTGACTATAGAGAAACTTATAGCCCTGCTGTCAAGCTTATCACTATTTGACTCAXXXXXXXXXXAAATATGTCGCTTTTCATTTATAATCGTGTGCCTCATCCGGTTTAAATCTTAGTCTATGTTGATGCCATTGTCATCACGG
Marker13102	CTGAACAAGCCTCTCAGCAATGGAATTCCAAGTTCACCTCAACACTACTTAAACTTGGTTTTAATAAGTCAAAGTCAAATXXXXXXXXXXCGGTGGTCTAAGCAAAGTGACAGCAGAAGATGCAAAGTGTAGCTAGTCCAACATCTGGACCAACAAGCACCTTGTAGGAG	CTGAACAAGCCTCTCAGCAATGGAATTCCAAGTTCACCTCAACACTACTTAAACTTGGTTTTAATAAGTCAAAGTCAAATXXXXXXXXXXCGGTGGTCTAAGCAAAGTGACAGCAGAAGATGCAAAATGTAGCTAGTCCAACATCTGGACCAACAAGCACCTTGTAGGAG
Marker13118	CTAGATCCACAGCCGTGCCGCCTCCACCTTGCCACCATAGCTCCACCAGCAACCTCCTAAGCTCCTCCATGGCTACCCAAXXXXXXXXXXAAGACTCTACATTATAAAATAAAACACATTTGAGAATAAAAGAGGTTTACAGCGAAAAACATCAATCTTAAAATAAAAAG	CTAGATCCACAACCGTGCCGCCTCCACCTTGCCACCATAGCTCCACCAGCAACCTCCTAAGCTCCTCCATGGTTAGCCAAXXXXXXXXXXAAGACTCTATGTTATAAAATAAAACGTGTTTGAAAATAAAAGCGGTTTACAGCGGAAAACATCAATCTTAAAATAAAAAG
Marker13159	CTTGAAAGTAGATATGAGCAAGGCATATGACAAGGTGGAATGAGACTTCTTGGTTGCAATAATGAAGAAAATGAGTTTTAXXXXXXXXXXTAGTCTTTTATTTTGTAAGGCAAACCCCCTGGAGTGGAACAAATTAATGCATGTGCTGGATGTTTATGAGAAAGCCTCTG	CTTGAAAGTAGATATGAGCAAGGCATATGACAAGGTGGAATGAGACTTCTTGGTTGCAATAATGAAGAAAATGAGTTTTAXXXXXXXXXXTAGTATTTTATTTTGTAAGGCAAACCCCCTGGAGTGGAACAAATTAATGCATGTGCTGGATGTTTATGAGAAAGCCTCTG
Marker13192	CTGCGTGTGTTAACAGGAGAAGAAAGAAAGGAACATTCGAGAGGCAAAAAGAAAATAGAGAAAGAGAAGGTAAAGGGCAAXXXXXXXXXXTGGTAAATTTAGGCTAAATCTATAGCTTGGGTTGAGGTAAAACTTCCATTTGCTCTTTATGTTGGTTGGATTTAGGGGTG	CTGCGTCTGTTAACAGGAGAAGAAAGAAAGGAACATTCGAGAGGCAGAAAGAAAATAGAGAAAGAGAAGGTAAAGGGCAAXXXXXXXXXXTGGTAAATTTAGGCTAAATCTGTAGCTTGGGTTGAGGTAAAACTTCCATTTGCTCTTTATGTTGGTTGGATTTAGGGGTG
Marker13236	CTTCCAGGGAAGGTGCCATATGAGACGTGCAGGGAGTAGTTCAAAGATTGGATCCGTGAGCCTATTGAGGAGAGGAGCCTXXXXXXXXXXTTAGTTTCAGCAAAAATTCCCATATATAGAACTCGAAGGTAATCGCCATCTTGATGAACATCACCCCTAGATTTGTAAAG	CTTCCAGGGAAGGTGCCATATGAGACGTGCAGGGAGTAGTTCGAAGATTAGATCTGTGAGCCTACTGAGGAGAGGAGCCTXXXXXXXXXXTTAGTTTCAGCAAAAATTCCCATATGTAGAACTCGAAGGTAATTACCATCTTGATGAACATCACCCCTAGATTTGTAAAG
Marker13242	CATCTTCAGGAACAGCTTCATTGAGTTCTGGGTCAGTTTCATCCATGTCACAAGCCTTCCTCTTGTTTATCCAAGGTTTCXXXXXXXXXXTACTGCACTGTCAGTACTTGTGAATAAACCAGACAACATAATTTTCTTTTTTTTTTAACGTGAGACCTCATAAAGGCATG	CATCTTCAGGAACAGCTTCATTGAGTTCTGGGTCAGTTTCATCCATGTCACAAGCCTTCCTCTTGTTTATCCAAGGTTTCXXXXXXXXXXTACTGCACTGTCGGTACTTGTGAATAAACCAGACAACATAATTTTCTTTTTTTTTTAACGTGAGACCTCATAAAGGCATG
Marker13292	CTTTTTAATATGAAACGACGCCGTTCCATAAGTTCCATATTAAGTGGAACGGTGTCGTTCAAATTTTTTTTTAAAAACCCXXXXXXXXXXGAAAAATTACAGAGTTTTCATGATATTCCCAAAGCGTATAGACATTCTACCATTGAATTGCTAGTGGGCTGTTACAATGG	CTTTTTAATATGAAACGACGCCGTTCCATAAGTTCCATATTAAGTGGAACGGTGTCGTTCAATTTTTTTTTTAAAAACCCXXXXXXXXXXGAAAAATTACAGAGTTTTCATGATATTCCCAAAGCGTATAGACATTCTACCATTGAATTGCTAGTGGGCTGTTACAATGG
Marker13304	CCAAATAAAAGGAAACATAATTGTTTTCAAATACAATTCGAAAACCAAGTCTTAATAGAGTGACTACAGAAAGTAAGTTTXXXXXXXXXXTCTCTTAGTATCACATCGGGACAAATACCATGTTTAGCCCCCGTGGTAGGGTTATAAACCACCATTATACCCGTGGTTGG	CTAAATAAAAGGAAACATAATTGTTTTCAAATACAATTCGAAAACCAAGTCTTAATAGAGTGACTACAGAAAGTAAGTTTXXXXXXXXXXTCTCTTAGTATCACATCGGGACAAATACCATGTTTAGCCCCCGTGGTAGGGTTATAAACCACCATTATACCCGTGGTTGG
Marker13319	CTCATCAAGAAAAATATTGAGTTATTTACACTTTTCCATGGTAGGGTCCACTTTTTTAATAAAGAGCATACACCAAACTTXXXXXXXXXXTGCTTGCACCTCTTGAAAGATTTGGGACACCCCACCCCGATCCCTCTCTTCTTCTCTACAGCCAATGTCGTCGAACGAAG	CTTATCAAGAAAAATATTGAGTTATTTACACTTTTCCATGGTAGGGTCCACTTTTTTAATAAAGAGCATACACCAAACTTXXXXXXXXXXTGCTTGCACCTCTTGAAAGATTTGGGACACCCCACCCCGATCCCTCTCTTCTTCTCTACAGCCAATGTCGTCGAACGAAG
Marker13349	CTATAGCATTTTTCAGCCAAGCTTTGAAAGGTAGATCCCTAGCTCTATCTACCTATGTGAAGGAATTGCTAGCCTTAGTTXXXXXXXXXXTGTGAGTTGGGTGATAGAACTCAAGCAGAGTTATTCTAGAGACAAAGATCTCTAGGAGTTGCTTAGAAAGGTGACTGAAG	CTATAGCATTTTTCAGCCAAGCTTTGAAAGGTAGATCCCTAGCTCTATCTACCTATGTGAAGGAATTGCTAGCCTTAGTTXXXXXXXXXXTGTGAGTTGGGTGATAGAACTCAAGCAAAGTTATTCTAGAGACAAAGATCTCCAGGAGTTGCTTAGAAAGGTGACTGAAG
Marker13371	CTTAAAATGCTAACATTTCATCAGGATGCACGCATTGTAGTTCACAGGAACAGTATTTTTATGTTCCAAATGCTATTTATXXXXXXXXXXATTGACTCTGGAAGCCAACTTTCATCCCTTGTGTCTGGATTCAAAACCTTCTACGGCGGTGATCATGCCCCTACCTTGCG	CTTAAAATGCTAACATTTCATCAGGATGCACGCATTGTAGTTCACAGGAACAGTATTTTTATGTTCCGAATGCTATTTATXXXXXXXXXXATTGACTCTAGAAGCCAACTTTCATCCCTTGTGTCTGGATTCAGAACCTACTATGGCAGTGATCGTGCCCCTACCTTGCG
Marker13434	CTTAGGGTCACCTAGGAGTTTGTGAAAAAATGCGTTAAGTGCTAGTTGTTCGCTCCTGTGCCACACTGCCCTTTAGAGGAXXXXXXXXXXGACTCAGAGCACTATCGAGAGAGGTGCACAAGAACAATTACTCATCCCCAGGACACCCTTAAGCTAATGGGCAGGCAGAG	CTTAGGGTCACCTAGGAGTTTGTGAAAAAATGCGTTAAGTGCTAGTTGTTCGCTCCTGTGCCACACTGCCCTTTAGAGGAXXXXXXXXXXGACTCGGAGCACTATCGAGAGAGGTGCACAAGAACAATTACACATCCCCAGGACACCTTTAAGCTAATGGGCAGGCAGAG
Marker13467	CAAAAACATGTGTCCTGTTGGGCAAACTCACAAATTTGTCAATATTTGCACGCGTTAGTATAACATCTGACCAGGTGGACXXXXXXXXXXGAGAGAGTAATTCACGGGCAGTCACATCAGGGTACTCATCGCCCGTGGGCTCCAAGACCTATCGCCAAAGAACGCAACAG	CAAAAACATGTGTCCTGTTGGGCAAACTCACAAATTTGTCAATATTTGCACGTGTTAGTATAACATCTGACCAGGTGGACXXXXXXXXXXGAGAGAGTAATTCACGGGCAGTCACATCAGGGTACTCATCGCCCGTGGGCTCCAAGACCTATCGCCAAAGAACGCAACAG
Marker13482	CGACATGCAATCACTTCTGGCTGAAATAAGGGAATTGCTAATAGGAAAGCCGCCAAGATATGTCAAATTAACAGTGGTGCXXXXXXXXXXTGTGATGGAACATAAAGAGATGTGGTTGATTTTGTTGCAAAATGTTCAATTTGCCAGTTGGTAAAGGTTGAGCACCAAAG	CGACATGCAATCACTTCTGGCTGAAATAAGGGAATTGCTAATAGGAAAGCCGCCAAGATATGTCAAATTAACAGTGGTGTXXXXXXXXXXTGTGATGGAACATAAAGAGATGTGGTTGATTTTGTTGCAAAATGTTCAATTTGCCAGTTGGTAAAGGTTGAGCACCAAAG
Marker13503	CATGAAAATCAATACAAAAGATATTCAAAGAAACTATACTCAAATAGAAACAGCTCTTGTGAAGAGAAATTAGTGAGATAXXXXXXXXXXCAGATTTTGGTTAGCCATGGATGGAGAAAAATTCCTCCACAAACCTTGCAAAAGTGGCTCAATTTCATTCACTTTAATGG	CATGAAAATCAATACAAAAGATATTCAAAGAAACTATACTCAAATAGAAACAGCTCTTGTGAAGAGAAATTCGTGAGATAXXXXXXXXXXAAGATTTTGGTTAGCCATGGATGGAGAACAATTCCTCCATAAACCTTGCAAAAGTGGCTCAATTTCGTTCACCTTAATGG
Marker13534	CCAACCAACCCACCGCCTTTAAGCCACCACCCACGCCGATTGTCTTAACTACTTAAGACGACAATTCCACCGCTCCCAGCXXXXXXXXXXTTGTTAAAATTACAATTTTTACCCTCAGATTTTTTAAGCTGAAGCATATTTTTTATTTTTGGACCTGATTTGTACTAAGG	CCAACCAACCCACCGCCTTTAAGCCACCACCCACGCCGATTGTCTTAACTACTTAAGATGACAATTCCACCACTCCCAGCXXXXXXXXXXTTGTTAAAATTACAATTTTTACCCTCGGATTTTTTAAGCTGAAGCATATTTTTTATTTTTGGACCTGATTTGTACTAAGG
Marker13538	CTTGCATTTGACACTTATAGCAGTAAGCAGGAAGTGTTTCATAAACAACTTCTTGTTTCCTACTAAATGATAAACCCGGTXXXXXXXXXXTCCCATTAATCTCGCATACATCCCTCGACAAAACTTTCATGAAATTGGTCGCATTTGACATACGAACAAAAACATTCTCG	CTTGCATTTGACACTTATAGCAGTAAGCAGGAAGTGTTTCATAAACAACTTCTTGTTTCCTACTAAATGATAAACCCGGTXXXXXXXXXXTCCCATTAATCTCGCATACATCCCTCGACAAAGCTTTCATGAAATTGGTCGCATTTGACATACGAACAAAAACGTTCTCG
Marker13546	CCACCGTGAGTAGACCTTGCTTCGCTGTACGCCACATCCATTGCACCGCCTAGAACTCTCACTGCCCCATACAAAGATCGXXXXXXXXXXACGGTGCCAATGCCTCCAGGTCATTACCACCGGCACAGAGAACTCCGACAGTCACTTCATGCCACTCCTACCACACCGCG	CCACCGTGAGTAGACCTTGCTTCGCTGTACGCCACAGCCATTGCACCGCCTAGAACTCTCACTGCCCCATACAAAGATCGXXXXXXXXXXACGGTGCCAATGCCTCCAGGTCATTACCACCGGCACAGAGAACTCCGACAGTCACTTCACGCCACTCCTACCACACCGCG
Marker13562	CGAGAGAGTGCAATTTCATGGGCGTGTGTTTTTTGATGGTGAGGTCATGCAACTAGGCTGTAGGCAAGGTCTAACGCCATXXXXXXXXXXGGGAAAGAGACGTGTAAAGGTGGGGAGTTTTTTAAAAACAAACTGTGATTGGGTCTCTGGTTTAATAAAAATGGGTGTGG	CGAGAGAGTGCAATTTCATGGGCATGTGTTTTTTGATGGTGAGGTCATGCAACTAGGCTGTAGGCAAGGTCTAACGCCATXXXXXXXXXXGGGAAAGAGACGTGTAAAGGTGGGGAGTTTTTTAAAAACAAACTGTGATTGGGTCTCTGGTTTAATAAAAATGGGTGTGG
Marker13594	CTTCAGTACATAAGAGGAAAAGGTAAGGGGAGATAGGATCCCTTTACCTCAACCCTCGAGTAGGGTAAATTGGACCCTTTXXXXXXXXXXTATCTGTTATTAATCTATCAGGAACAAATGCACTTTGGGACAATGAGATGAGTTTTGGCAGAACCAATTTAAGTCTATTG	CTTCAGTACATAAGAGGAAAAGGTAAGGGGAGATAGGATCCCTTTACCTCAGCCCTCGAGTAGGGTAAATTGGACTCCTTXXXXXXXXXXTATCTGTTATTAATCTATCAGGAACAAATGCACTTTGGGACAATGAGATGAGTTTTGGCAGCACCAATTTAAGTCTATTG
Marker13620	CCAAAATTCACCAAAACTAACAAACCTCATATTTTCAATATTCTAAATTAATATATGACCTTAGAATCTCAAAAATCAAAXXXXXXXXXXCAATGCAAGTTTCAAAGCCTAAAGAAATCATGCATTTCAATGACTAACATGATGATAATTGGTTCCTAAAGGCTTATAAG	CCAAAATTCACCAAAACTAACAAACCTCATATTTTCAATATTCTAAATTAATATATGATCTTAGAATCTCAAAAATCAAAXXXXXXXXXXCAATGCAAGTTTCAAAGCCTAAAGAAATCATGCATTTCAATGACTAACATGATGATAATTGGTTCCTAAAGGCTTATAAG
Marker13637	CCGCCCACAGGGTGCGGGGCTAGATTCCGGGGGCAACCCCTCCCCTCTTCCCCCCACTCATTGCTATTAAGTACATGGGTXXXXXXXXXXTCCCTAGACGGGCAATGGACATTGCGGCAAAAGCGAATATTATCGATGAAGAACTTAGTTAATCCATTTGGAGAGCATAG	CCGCCCACAGGGTGCGGGGCTAGATTCCGGGGGCAACCCCTCCCCTCTTCCCCCCACTCATTGCTATTAAGTACATGGGTXXXXXXXXXXTCCCTAGACTGGCAATGGACATTGCGGCAAAAGCGAATATTATCGATGAAGAACTTAGTTAATCCATTTGGAGAGCATAG
Marker13651	﹣CCTTATGATGTCTACCTATGAGAAGGAGATGTTTGCCCTTGTCTCATCTGTGCTTAAGTGGTGACATTATCTAGTGGGGCXXXXXXXXXXGATTGATGATTTGAAGGCAGCATGTGTAGGGGATGCACAGGTGCAGAACCTGATGCAGGCTCTTTCGGAGGGCAAGTTGG	CCCTTATGATGTCTACCTATGAGAAGGAGCTGTTTGCCCTTGTCTCATCCGTGCTTAAGTGGCGACATTATCTAGTGGGG-XXXXXXXXXXGATTGATGATTTGAAGGCAGCATGCGTAGGGGATGCACAGGTCCAGAACCTGATGCAGGCTCTTTCGGAGGGCAAGTTGG
Marker13696	CAGATGACATGGCTTAGAATTCATTTGGACATAAAAAATGAGAAGCTAATGTACATATAGCTCGCACAAATACTAGTCATXXXXXXXXXXATTAAAGCATGGAGTAATAAATATATACTAAGTTAGG-TTTTGAGAGAGACATTGAGAGGGTGATTCAGAGGCAACTTTTG	CAGATGACATGGCTTAGAATTCATTTGGACATAAAAAATGAGAAGCTAATGTACATATAGCTCGCACAAATACTAGTCATXXXXXXXXXX-TTAAAGCATGGAGTAATAAATATATACTAAGTTAGGTTTTTGAGAGAGACATTGAGAGGGTGATTCAGAGGCAACTTTTG
Marker13700	CAAAAGACCTGCTACCCCTTCCCAGAATTAGCCTTCAAAGGGCTTCAACGGGCGATAGGTCAAAAGAATCGTGACCCCTTXXXXXXXXXXAGGTGCAGAGGTCAAAAGACCTACAACCCCTCTCCTAATTAGCCACCAAGGGCTTCAACAACAGGCGTAGAGATCATGTG	CAAAAGACCTGCTACCCCTCTCCAGAATTAGCCTTCAAAGGGCTTCAACGGGTGCTAGGTCAAAAGACTCGTGACCCCTTXXXXXXXXXXAGGTGCAGAGGTCAAAAGACCTGCAACCCCTCTCCTAATTAGCCACCAAGGGCTTCAACAACAGGCGTAGAGATCATGTG
Marker13707	CTCGTTTGCTTTCAGGGATAAAACCCAAAACTTTGAAAACATCTTAGAGTTTTCGTACGGTCATATGTTTTGCTAAAAGAXXXXXXXXXXCCCATTTCTCTTGTGTTGCCCTTTCGCATGCATCCTCTTCTACACAATAGTGTTGTCGTGTGAGTTGGCTTTAGAACGAG	CTCGTTTGCTTTCAGGGATAAAACCCAAAACTTTGACAACATCTTAGAGTTTTCGTACGGTCATATGTTTTGCTAAAAGAXXXXXXXXXXCCCATTTCTCTTGTGTTGCCCTTTCGCATGCATCCTCTTCTACACAATAGTGTTGTCGTGTGAGTTGGCTTTCGAACGAG
Marker13710	CTCCTGAACAGCATGAACCACAGAAATTAAGGATGTCGTATGCGCGTACGTACTGATTTCGACCTTTGACTGTTGTCGCCXXXXXXXXXXAAAGGAGTTCCTATATATAGCGTTTGATCTAGTCTCGGTCCTAATTCACAGAAACCGCACTGGAAACATCTACCTCGAGG	CTCCTGAACAGCATGAACCACAGAAATTAAGGATGTCGTATGCGCGTACGTACTGATTTCGACCTTTGACTGTTGTCGCCXXXXXXXXXXAAAGGAGTTCCTATATATAGCCTTCGATCTAGTCTCGGTCCTAATTCACAGAAACCGCACTGGAAACATCTACCTCGAAG
Marker13725	CACTTTTGGGAAATGACTCTTTTGATAATTGGATGTATTGATCTAGTGTTTTGGGAGTTCTTCTTGAAAACTCTTAACTAXXXXXXXXXXGGGAAATTAAGCAAATCCTAGAGAAAACAATTAACCCTGATCGCAAAGATTGTTCTTTAAAACCAATTGATGCACTTTGG	CACTTTTGGGAAATGACTCTTTTGATAATTGGATGTATTGATCCAGTGTTTTGGGAGTTCTTCTTGAAAACTCTTAACTAXXXXXXXXXXGGGAAATTAAGCAAATCCTAGAGAAAACAATTAACCCTGATCGCAAAGATTGTTCTTTAAAACCACTCGATGCACTTTGG
Marker1374	CCATTTTTTCTTCGCGATTGTTATAGCCATTTGTTATAGCCACCACTTGAATTCTTTGTCAAAAAAAAAAAAGCAATGGTXXXXXXXXXXAAATTAGGTTCTTCTCCTTTCTGGTGTCCGTCTGTTAGCATCTGAGAGACCAACCATAGAGGGAATGCACACAGATATTG	CCATTTTTTCTTCGCGATTGTTATAGCCATTTGTTATAGCCACCACTTGAATTCTTTGTCAAAAAAAAAAAAGCAATGGTXXXXXXXXXXAAATTAGGTTCTTCTCCTTTCTGGTGTCCGTCTGTTAGCATCTGGGAGACCAACCATAGAGGGAATGCACACAGATATTG
Marker13783	CATTCAGCCTTAGAAACAAAGAAAGAACACAGAAGGAGTATGTTTATGGCATGTTCATCATGATGTTTTTATAATGACAAXXXXXXXXXXAAGCTCTTGATCTCCATGAGAGCCTGAGTTTTTTCGTGGAAGCCAAGTTAGAAAAATAGCCACGGCTCGTTACTAGGAAG	CATTCAGCCTTAGAAACAAAGAAAGAACACAGAAGGAGTATGTTTATGGCATGTTCATCATGATGTTTTTATAATGACAAXXXXXXXXXXAAGCTCTTGATCTCCATGAGAGCCTGAGTTTTTTCGTGGAAACCAAGTTAGAAAAATAGCCACAGCTCATTACTAGGAAG
Marker13787	CCTCGAAGCACTCCCGTGGCTAGTGGAATTTACTGCATTCTCTCCTTTCCATTTCATCAAATAGCTTATCTACACTTTCCXXXXXXXXXXTACGGTGAGCAGTCAAGACAATGGGTGGCAGCTTCCGTCACTGGCAGCGTTTGAAAATATTCTGAGGAGCATAAACAAGG	CCTCGAAGCACTCCCGTGGCTAGTGGAATTTACTGCATTCTCTCCTTTCCATTTCATCAAATAGCTTATCTACACTTTCCXXXXXXXXXXTACGGTGAGCAGTCAAGACAATGGGTGGCAGCTTCCGTCACTGGCAGCGTTTGAAAATATTCTAAGGAGCATAAACAAGG
Marker13794	CATTTAGGAAGAAAAGATGACAGGGGTCACGGTATGCTCTGATACCATAAAACAAAGACAATAAATGGTATCCCTCTCTCXXXXXXXXXXCTTAATAGTTCATAGCACGACAAATATTGGTCTAGGCAGCAAGCACACCTACTCTGTATATATTTTCAGATGTTAATTGG	CATTTAGGAAGAAAATATGATAGGGGTCACGGTATGCTCTGATACCATAAAACAAAGACAATAAATGGTATCCCTCTCTCXXXXXXXXXXCTTAATAGTTCATAGCATGACAAATATTGGTCTAGGCAGCAAGCACACCTACTCTGTATATATTTTCAGATGTTAATTGG
Marker13797	CTCCCAAAATCGGTGTAGCTGAGTGACCAACTCGTGGGAGGGAAACTCCTTCAGGTATATTTGGCAATTCGTATGGTATCXXXXXXXXXXGATAAGCATCAACCTATCATCAATGGAACATGCAGCATGGGCGCCACGAGGAGCTGGTGCAACAGACTGAACATCTAGCG	CTCCCAAAATCGGTGTAGCTGAGTGACCAACTCGTGGGAGGGAAACTCCTTCAGGTATATTTGGTAATTCGTATGGTATTXXXXXXXXXXGATAAGCATCAACCTATCATCAATGGAACATGCAGCATGGGCGCCACGAGGAGCTGGTGCAACAGACTGAACATCTAGCG
Marker13798	CTATTCTTCTTTCTTTGTATCAACAAACTCCATTCCCTCCGTTAAATATAACTTAAGGCTTGATACATTTATGACCTTTGXXXXXXXXXXAGTTGGAACAACCAAAATTTTCCATCTAGTGCAGTACATTGTACATTATATATCCTCATTTCGTTTCATTCCAGATTCTG	CTATTCTTCTTTCTTTGTATCAACAAACTCCATTCCCTCCGTTAAATATAACTTAAGGCTTGATACATTTATGACCTTTGXXXXXXXXXXGGTTGGAACAACCAAAATTTTCCATCTAGTGCAGTACATTGTACATTATATATCCTCATTTCGTTTCATTCCAGATTCTG
Marker13818	CTAAATTACAGGATTATGAGGTCCTAGAGGTTTCTATACATGCTATCTCAGGTTGTGTAAATAGCAATGACATGAAACTCXXXXXXXXXXGACATTAGGTTCCATTAAGTGAGACTTTACTAATATGTCTATGGAGTTTCAAGTAGGTGACAAGAAGTTGTTGTTACAAG	CTAAATTACAGGATTATGAGGTCCTAGAGGTTTCTATACATGCTATCTCAGGTTGTGTAAATAGCAATGACATGAAACTGXXXXXXXXXXGACATTAGGTTCCATTAAGTGAGACTTTACTAATATGTCTATGGAGTTTCAAGTAGGTGACAAGAAGTTGTTGTTACAAG
Marker13819	CGAACACATGTATGTTCATCTAATAGATTCATTTTTTGTTGTTGGAATTGGACCCAGCCACAACTCCTACCTTCTGCAGAXXXXXXXXXXGCTTGCATACTCACGACTGCAAGTATAATTTATCATATTTGGTAAACTTGAGTTTTGGCACGATGGAGAGAAAAAAGTAG	CGAACACATTTATGTTCATCTAGTAGATTCATTTTTTGTTGTTGGAATTGGACCCAGCCACAACTCCTACCTTCTGCAGAXXXXXXXXXXGCTTGCATACTCACGACTGCAAGTATAATTTATCATATTTGGTAAACTTGAGTTTTGGCACGATGGAGAGAAAAAAGTAG
Marker13871	CGTCTCCAACATCAAGAAAGTTGAGTTCCATCTTGTAGGAACATCAATACACAATCATTTCTTGCATTCAATACCCACAAXXXXXXXXXXCAGTATTGTTAGAAGATGCATTATCAACCGTTACTGTTACTCCCCGCTCCAACCTCCACTTATGTATGGAAACCTCCAAG	CATCTCCAACATCAAGAAAGTTGAGTTTCATCTTGTAGGAACATCAATACACAATCATTTCTTGCATTCAATACCCACAGXXXXXXXXXXTGGTATTGTTAGAAGATGTATTATCAACCGTTACTGTCACTACTCGCTCCAACCTCCACTTATGTATTGAAACCTCCAAG
Marker13876	CAACAAATCTTATGTCCGTGACAAATATTGGATAGATCAAGTACTGTCAATCCAGGTCTTGGATCGATGAACAATTTTCTXXXXXXXXXX----TTCTGTTTGAAGAAGTACGTACAGGGGCTGAAAGTTTGTTTTGGGAGTTGTTCTTTTACTCGTGTATAGGGAAGAATATG	CAACAAATCTTATGTCCGTGACAAATATTGGATAGATCAAGTACTGTCAATCCAGGTCTTGGATCGATGAACAATTTTCTXXXXXXXXXXGGGATTCTGTTTGAAGAA----GTACAGGGGCTGAAAGTTTGTTTTGGGAGTTGTTCTTTTACTCGTGTATAGGGAAGAATATG
Marker1388	CACTTGCACCAAATCACGACAGGAAAAGCACCTTGTATTCTACTCTACTGGCGGATCTTTTCTTTTCTTTGTCGGAGTGAXXXXXXXXXXCAGTCCGATTCGGAAATGATAGATTGAAACTTTCTGTCTATTATTTTTCCAGATCGGACCTGACCGATCATCTATAGGGG	CACTTGCACCAAATCACGACAGGAAAAGCACCTTGTATTCTACTCTACTGGCGGATCTTTTCTTTTCTTTGTCGGAGTGAXXXXXXXXXXCAGTCCGATTCGGAAATGATAAATTGAAACTTTCTGTCTATTATTTTTCCAGATCGGACCTGACCGATCATCTATAGGGG
Marker13883	CTTGTGGACAAGGTCCTTGAAGGGGTGGAGAATGTAAGATTCATGAGGATTTGTAGTAGTGCAGTGTGTGCACTGAAAGGXXXXXXXXXXTCATCAGATTCAATCATTCATTGTCTAGCTTAAGATTGTTTCATTTCTTGTAAGGAGGTGAAGATGGATCGAGCATAAGG	CTTGTGGACAAAGTCCTTGAAGGGGTGGAGAATGTAAGATTCATGAGGATTTGTAGTAGTGCAGTGTGTGCACTGAAAGGXXXXXXXXXXTCATCAGATTCAATCATTCATTGTCTAGCTTAAGATTGTTTCATTTCTTGTAAGGAGGTGAAGATGGATCGAGCATAAGG
Marker13888	CCATTATGAATTAAAAGGGTGGCTATCCTTCTGGAAAACACACGGGACTAAAACCAAATGAAGGGGAATGACCGTGCGATXXXXXXXXXXTCAGGTGGCTGGGTCGGCAGTGTTTGGGTGGTGCTCCGACGTCCTCTGCAGTCGATGGTGGGTTGAGCAAAACACACAGG	CCATTATGAATTAAAAGGGTAGCTATCCTTCTGGAAAACACACGGGACTAAAAACAAATGAAGGGGAATGACCATGCGATXXXXXXXXXXTCAGGTGGCTGGGTCGGCAGTGTTTGGGTGGTGCTCCGACGTCCTCTGCAGTCGATGGTGGGTTGAGCAAAACACACAGG
Marker13891	CCAATATGATATTATAGGATGATGGGGCTTTTATCACCAAGAAGTCAGTCATCGTGGTGGTTGTGCATATTCATTTCCCTXXXXXXXXXXTCGTGTTGGTACAAGACCTCTCACAATCCTCTGTCCAAAGGAGATGGTTGCCACATTTATGCACCACGAATGTTTGGGCG	CCAATATGATATTATAGGATGATGGGGCTTTTATCACCAAGAAGTCAGTCATCGTGGTGGTTGTGCATATTCATTTCCCTXXXXXXXXXXTCGTGTTGGTACAAGACCTCTCACAATCCTCTACCCCAAGGAGATGGTTGCCACATTTATGCACCACGAATGTTTGGGCG
Marker13892	CAGTTCAGTGTCAAAAGTGCCTATCATCTGCTGACAGAGTTAGATAATCAAAAGCAAGGTCAATCTTCAACTCTCAAAACXXXXXXXXXXGGCTCAAAGTACCAAAAAACTGCAGAAAACAAGCCCTTTCTTTCATAAATATGCAGAGTTAGTGGATGGTTTTGTTGAAG	CAGTTCAGTGTCAAAAGTGTCTATCATCTGCTGACAGAGTTAGATAATCAAATGCAAGGTCAATCTTCAACTCTCAAAACXXXXXXXXXXGGCTCAGAGTACCAAAAAACTGCAGAAAACAAGCCCTTTCTTTCATAAATTTGCAGAGTTAGTGGATGGTTTTGTTGAAG
Marker13920	CAAAGCGTATGATAAGGTCAATTGGAATTTTCTTTTAGAGATTATTCGACGCTTGGGATTCTCTGAAAATTGGCGTAATAXXXXXXXXXXCATTCTGATTTTTGCTAATGGAGATAAGTCCTCTATTCGGAATCTTATGGGAGTTTTGCGACGGTATGAAGGGATGTCTG	CAAAGCGTATGATAAGGTCAATTGGAATTTTCTTTTAGAGATTATTCGACGCTTGGGATTCTCTGAAAATTGGCGTAATAXXXXXXXXXXCATTCTGATTTTTGCTAATGGAGATAAGTCCTCTATTCGGAATCTTATGGGAGTTTTGCAACGGTATGAAGGGATGTCTG
Marker13922	CTTGGTAATATTCCAGGCACCCAAACACTTTGACCCACCTCGGATCCAAGTCCTAGATAAAACAATATACAATGAACGAAXXXXXXXXXXTGGAATGCTCATTAATAACTTATTTAATTATAAATGACTGAAAATAAATGAAGCGAATATTTACGTGGTTTAGCATCGAG	CTTGGTAATATTCCAGGCACCCAAACACTTTGACCCACCTCGGATCCAAGTCCTAGATAAAACAATATACAATGAACGAAXXXXXXXXXXTGGAATGCTCATTAATAACTTGTTTAATTATAAATAACTGAAAATAAATGAGGCGAATATTTACGTGGTTTAGCATCGAG
Marker13938	CTTTCTCTTTTGTTGGTTACTTACCCCGCTAGTCTTATTCGTATCACTCCACTCTTTTTCCTTTTTAGGAAAGACGTGGCXXXXXXXXXXCTCGCTCTCCTTCTCGTATCTCTGCATTTTCTCCCCTCAAGACTTCCGTAATGGTTAGTCGCAGTCCTGCTAAGATAATG	CTTTCTCTTTTGTTGGTTACTTACCCCGCTAGTCTTATTCGTATCACTCCACTCTTTTTCCTTTTTAGGAAAGACGTGGCXXXXXXXXXXCTCGCTCTCCTTCTCGTATCTCTGCATTTTCTCCCCTCAAGACTTCCGTAATGGTTAGTCACAGTTCTGCTAAGATAATG
Marker13988	CTTTTAATTGTACTTGAGGTATGATTGATACATAGAGAATACATGAGAGAAAAAGAGAGAACATTTGCAGTAAGGCTCTAXXXXXXXXXXGTTCGATGTATAGAAGTTTAATGGAAAAAATGATTTTGGGTTATGGATGATCAAGATGAGAGCTCTTCTAGTTCAGCAGG	CTTTTAATTGTACTTGAGGTATGATTGATACATAGAGAATACATGAGAGAAAAAGAGAGAACATTTGCAGTAAGGCTCTAXXXXXXXXXXGTTCAATGTATAGAAGTTTAATGGAAAAAATGATTTTGGGTTATGGATGATCAAGATGAGAGCTCTTCTAGTTCAGCAGG
Marker13997	CTACGGTGGTGTCTAGGATGTGCGGCAAGGACTTGAGTCAATGTCCCCGATGATTTCGGTCATGCACGAGTAGGGTGGTTXXXXXXXXXXTTCAAGGAAGAAGAAACTGAAAGGAGGAGTCTTACCCAAAAACGACGTCGTGTGGGTCTTCTGGGCTGGGCTCTTTCTAG	CTACGGTGGTGTCTTGGATGTGCGGCAAGGACTTGAGTCAATGTCCCCGACGATTTCGGTCATGCACGAGTAGGGTGGTTXXXXXXXXXXTTCAAGGAAGAAGAAACTGAAAGGAGGAGTCTTACCCAAAAACGACGTCGTGTGGGTCTTCTGGGCTGGGCTCTTTCTAG
Marker14024	CTAAGATTTTTACTTTTGGCGGATATCGAATTTTATTTGGGCTTGCCATGTAAATTAATATCATTAAATATTTTTGTTGAXXXXXXXXXXGCGATTTTTCTACAATTTGTTTCTCTAGGGTTTTTATCAGTTTCTTTCTATATATATGCATTACACACTTCACACACATG	CTAAGATTTTTACTTTTGGCGGATATCGAATTTTATTTGGGCTTGCCATGTAAATTAATATCATTAAATATTTTTGTTGAXXXXXXXXXXGCGATTTTTCTACAATTTGTTTCTCTAGGGTTTTTATCAGTTTCTTTCTATATATATGCATAACACACTTCACACACATG
Marker14057	CTTTTCGCTCTTATTCAAATATGCATCCACTTTGTCCAGAGGATTCATGCAACCTCCTTCCTTTTTCCATACCTGCCTTAXXXXXXXXXXATACGTCTCACCCTTCCACCCTAGATCATGCAAATTCCTTTTTAAGAGAACTTCCCTAAAATCCTCCATCTATTTTTCTG	CTTTTCGCTCTTATTCAAATATGCATCCACTTTGTCCAGAGGATTCATGCAACCTCCTTCCTTTTTCCATACTTGCCTTAXXXXXXXXXXATACGTCTCACCCTTCCACCCTAGATCATGCAAATTCCTTTTTAAGAGAACTTCCCTAAAATCCTCCATCTATTTTTCTG
Marker14065	CTTACTCCACACATCCTCCTGGTGTGCCTCAGCTTAGACCCACTCAACACATGTCAGTTTCTAGGCAAACAGACTTACCGXXXXXXXXXXAGCTGTGTCGCGCAACACCCAACGCCAAACCACGCAACAACATAAGGATCCTCCAAGCTTTGGGACGGAGCTGCGCTGGG	CTTACTCCACACATCCTCCTGGTGTGCCTCAGCTTAGACCCACTCAACACATGTCAGTTTCTAGGCAAACAGACTTACCGXXXXXXXXXXAGCTGTGTCGCGTAACACCCAACGCCAAACCACGCAACAACATAAGGATCCTCCAAGCTTTGGGACGGAGCTGCGCTGGG
Marker14208	CTTGTTCTTTGCCCGCTTTGCCTCAAATTGATCAGACAAAGTCTTCTCCCTCGCCTTCTCAGCCTTGGACTTGTGAATGCXXXXXXXXXXGCTCTTACAACTGCAACTAAACACCAAACTATTTTCTGACCATGGTGTTCCCCCCACATCACTTCTAGAGTTTTGGTTAG	CTTGTTCTTTGCCCGCTTTGCCTCAAATTGATCAGACAAAGTCTTCTCCCTCGCCTTCTCAGCCTTGGACTTGTGAATGCXXXXXXXXXXGCTCTTACAACTGCAACTAAACACCAAACTATTTTCTGACCATGGTGTTCCCCCCACATCAATTCTAGAGTTTTGGTTAG
Marker14242	CTATGAATGTGATAAGAAAGTATGGATGAATGCATGAACACATGAACGCACGAACCTTTAAGAAATGAAGGCACTGACGAXXXXXXXXXXTGAGAAGTACGCGTCAGGATGGACACGGCCCATTGGGAAGAGCACGAAAGTCTAGGCATGAGACTTTAATTGTATAAGAG	CTATGAATGTGACAAGAAAGTATGGATGAATGCATGAACACATGAACGCACGAACCTTTAAGAAATGAAGGCACTGACGAXXXXXXXXXXTGAGAAGTACGCGTCAGGATGGACACGGCCCATTGGGAAGAGCACGAAAGTCTAGGCATGAGACTTTAATTGTATAAGAG
Marker1434	CCATGCAATGTGTTCACTGGTCGCGTTTGCTTGACTGCCACATGCACAGTTTCGAATGCCTAGTGTGTCACACACATGCGXXXXXXXXXXTTACATGGATTTTGTTTTCAATAACATGATTGATCCCTGTAATAACTTACCTCCCCGCAGGATAACAAAGGGAAAGACAG	CCATGCAATGTGTTCACTGGTCGCGTTTGCTTGACTGCCACATGCACAGTTTCGGACGCCTAGTGTGTCACACGCATGCGXXXXXXXXXXTTACATGAATTTTGTTTTCAATAACATGATTGATCCCTGTAATAACTTACCTCCCCGCAGGATAACAAAGGGAAAGACAG
Marker14401	CAGAAGGATGTTTGATTGCAGCGTGGAGCGGGATTTGTATTCATGGAATATTATGGTTGGTGGGTACGTAGGGACAGGTGXXXXXXXXXXACCTCTAGAGTCTAGTTGGAATGAACATAAAGAGTTACCAGTCCAAAAATGTTGTTTTTCTTTTATTAAACATTTTTATG	CAGAAGGATGTTTGATTGCAGCGTGGAGCGGGATTTGTATTCATGGAATATTATGATTGGTGGGTACGTAGGGACAAGTGXXXXXXXXXXACCTCTAGAGTCTAGTTGGAATGAACATAAAGAGTTACCAATCCAAAAATGTTGTTTTTCTTTTATTAAACATTTTTATG
Marker14402	CTTGCACTTCTTGAGGAGAATTCTTACTAAACTGAATTGAAGTCTTCTCCATATTCAATCTCTACCCATAAGCCTTTTCAXXXXXXXXXXTAAGCAGATCAATCCATCTTTACTTAAAGCCTAGCTTGCACATCATAGATTTGAGAAAACTCCATTCAATTCGATCATAG	CTTGCACTTCTTGAGGAGAATTCTTACTAAACTGAATTGAAGTCTTCTCCATATTCAATCTCTACCCATAAGCCTTTTCAXXXXXXXXXXTAAGCAGATCAATCCATCTTTACTTAAAGCCAAGCTTGCACATCATAGATCTGAGAAAACTCCATTCAATTCGATCATAG
Marker14417	CAAGGCAAGAGGACTTGTGACACTTGGCATTCATGCATCCAAACTCTTGAGATTCTCTATGTCATAGGAAAATGGGACTAXXXXXXXXXXATCCAAAGAGGAGGAGCTCGCTTGGTAAGAACCACTCGAGCCTCCACTTTGACCATTTCACCTTCACACACACACACACG	CATGGCAAGAGGACTTGTGACACTTGGCATTCATGCATCCAAACTCTTGAGATTCTCTATGTCATAGGAAAATGGGACTAXXXXXXXXXXATCCAAAGAGGAGGAGCTCGCTTGGTAAGAACCACTCGAGCCTCCACTTTGACCATTTCACCTTCACACACACACACACG
Marker14418	CTCCTTTTAACAGCTGACTCCCGTACCCAAGAGCATGCGGTGACAGCACTACTTAACCTCTCCATATGTGAGGACAATAAXXXXXXXXXXAGGCGGTGAGAGCGGGTGTTGTTCCGACATTGATGCGGCTCCTAACAGAACCGGGAGGAGGAATGGTGGATGAGGCAATG	CTCCTTTTAACAGCTGACTCCCGTACCCAAGAGCATGCGGTGACAGCACTACTTAACCTCTCCATATGTGAGGACAATAAXXXXXXXXXXAGGCGGTGAGAGCAGGTGTTGTTCCGACATTGATGCGGCTCCTAACAGAACCGGGAGGAGGAATGGTGGATGAGGCAATG
Marker14421	CTTAGCCATATCAATTTTTAGGAGAACAATATCACCCCTAGTTGGCGTATGAAGGTAATGTGTCATTTCCTACATCAAACXXXXXXXXXXAAAATCATGTACTGCCTCCACCACCTCCATGGAAATAAACTCCCAACAGAATTTATAAAAACTGGATCCAAAACCATCCG	CTTAGCCATATCAATTTTTAGGAGAACAATACCACCCCGAGCTGGCGTATGAAGGTAATGTGTCATTTCCTACATCAAACXXXXXXXXXXAAAATCATGTACTGCCTCCACCACCTCCATGGAAATAAACTCCCAATAGAATTTATAAAAACCGGATCCAAAACCATCCG
Marker14451	CAAGAACAAGATTGGCTTCCTTAATGGAGACATCAGAAGGTCTACAAGTCAGGATGATCCCCTCATGGAGGCGTGGGAACXXXXXXXXXXTATGCTTGAATGTAGTTGTGGTCAATTGAAAATTCCGAGGGATAGGTACCAAAGGGACTGTGTCATCCAGTTCCTTATGG	CAAGAACAAGATTGGCTTCCTTAATGGAGACATCAGAAGGTCTAGAAGTCAGGATGATCCCCTCATGGAGGCGTGGGAACXXXXXXXXXXTATGCTTGAATGTAGTTGTGGTCAATTGAAAATTCCGAGGGACAGGTACCAAAGGGACTGTGTCATCCAGTTCCTTATGG
Marker1447	CAGTAAATTGCAAGAATGAAAACTGAAATCATCCAATTGCAATTAACAGAGGGTATTCAATACAACCATACTCAAATCATXXXXXXXXXXTTCCTCTTGTTTTTAATGTCAACTTGCC--TTTTTTTTTTCTTCAATTTCAGCATCTTATCTTTGACCAGTAATAACTGCAG	CAGTAAATTGCAAGAATGAAAACTGAAATCATCCAATTGCAATTAACAGAGGGTATTCAATACAACCATACTCAAATCATXXXXXXXXXX--CCTCTTGTTTTTAATGTCAACTTGCCTTTTTTTTTTTTCTTCAATTTCAGCATCTTATCTTTGACCAGTAATAACTGCAG
Marker14479	CATAAAATCTGGGCATCAGTTTCAAATTGTTTCTCGATAGGGTTGAAGCCTAAGGTAGACCCACTTGAACACCCCCCGAAXXXXXXXXXXCACTGAGCCCACCCTTTAGGTTTATCTCCCACAAAGCACCTTAGATAATTCTCTAAGCATTTATTCACCACTTCGGTTTG	CATAAAATCTGGGCATCAGTTTCAAATTGTTTCTCGATAGGGTTGAAGCCTAAGGTAGACCCACTTGAACACCCCCCGAAXXXXXXXXXXCACTGAGCCCACCCTTTAGGTTTATCTCCCACAAAGTACCTTAGATAATTCTCTAAGCATTTATTCACCACTTCGGTTTG
Marker14493	CAGGAGCTAGCCCTATTGTGCTGAAAAAGGTGAATTATAAAACAAGCATCCAAGTTCTAATTTCCAACAATGTAAAAGAGXXXXXXXXXXTTACATACAAAACAATAAAACCGTCAGCTGGAATTGGGGTGTGGGAAACAATGTGCTTGGTCTACTACTTCTTCAGGAAG	CAGGAGCTAGCCCTATTGTGCTGAAAAAGGTGAATTATAAAACAAGTATCCAAGTTCTAATTTCCAACAATGTAAAAGAGXXXXXXXXXXTTACATACAAAACAATAAAACCGTCAGCTGGAATTGGGGTGTGGGAAACATTGTGCTTGGTCTACTACTTCTTCAGGAAG
Marker14522	CTGACCCACCGAAACTTTGCCAAGCTTCAATAGCCCAGACCAAAATGATTGGCGCGTAGCTCCACGAGCAGAAATCCCGCXXXXXXXXXXTTTCCAAGACCCCTTCGCCGGAAAATTTCCGGGTCAGGCTTGAGATATGTTCGCCCGACTCTTTCTCCGTCGCGCCGGGG	CTGACCCACCAAAACTTTGCCAAGTTTCAATAGCCCAGACCAAAATGATTGGCGCGTAGCTGCAAGAGCAGAAATCCCGCXXXXXXXXXXTTTCCAAGACCCCTTCGCCGGAAAATTTCCGGGTCAGGCTTGAGATATGTTCGCCCGACTCTTTCTCCGTCGCGCCGGGG
Marker14523	CAAAAAACATAGCTTTAGAAGTTAGGGTAACGTTCTAAAACATTAAACTCTGAGGCTGTGAGAGTACTGCCTTAACGTCTXXXXXXXXXX-AAAATAAAAAGCAAAAGGAAACAAATGTGGTAAAATAGGGTAGGATCTAAATAGCACCATCATAAATAGTAGAGAAAAGG	CAAAAAACATAGCTTTAGAAGTTAGGGTAACGTTCTAAAACATTAAACTCTGAGGCTGCGAGAGTACTGCCTTAACGTCTXXXXXXXXXXAAAAATAAAAAGCAAAAGGAAACAAATGT-GTAAAATAGGGTAGGATCTAAATAGCACCATCATAAATAGTAGAGAAAAGG
Marker14527	CAGTCAATTCTATATTTCCATGGAATTTTTCAAAACAAGTTTTTATTTGAATATATATATTTATAGCACTTGAATTTTAGXXXXXXXXXXAAAGTTGTGATCTTGATTATGCAGTGAGATTGGGGACAGTACTGTGCTAATAGATGCAAGTGAATTTTCCCCCAAAAGGG	CAGTCAATTCTATATTTCCATGGAATTTTTCAAAACAAGTTTTTATTTGAATATATATATTTATAGCACTTGAATATTAGXXXXXXXXXXAAAGTTGTGATCTTGATTATGCAGTGAGATTGGGGACAGTACTGTGCTAATAGATGCAAGTGAATTTTCCCCCAAAAGGG
Marker14574	CTTTCCCTTGATTTGAGAGAAGATAAAAAAATCAGCGATAGATCGGAGTAGGAGAGAGTTGTCAAGTAATGACAAGTATTXXXXXXXXXXTTAAATGCAACACACTATACAAAATACACGCTACACATTTCTACACAAATGAAACACAACGTTTCATTAAACTCAAAATG	CTTTCCCTTGATTTGAGAGAAGATACAAAAACCTGCGATGGATCGGAGTAGGAGAGACTTGTCAAGTAATGACAAGTATCXXXXXXXXXXTTAAATGCAACACACTACACAAAATACACGCTACACATTTCTACACAGATGAAACACAACATTTCATTAAACACAAAATG
Marker14579	CCACTTCCCAACAACTTAATATAAACTTGTGGATAAAACATGCTATTCAATTGCATCCTCCATGCTATTCAAGGAATCTTXXXXXXXXXXAGGTAACGTTGCTTTATAGTCAATAGAGCCTACCTTTCAAGGTTGGAGCAATCTAAATCATAACCCTTTGTCATAACAAG	CCACTTCCCAACAACTTAATATAAACTTGTGGATAAAACATGCTATTCAATTGCATCCTCCATGCTATTCAAGGAATCTTXXXXXXXXXXAGGTAACGTTGCTTTATAGTCAATAGAACCTACCTTTCAAGGTTGGAGCAATCTAAATCATAACCCTTTGTCATAACAAG
Marker14585	CTTCATTTCTTCTACTTTCCTCTTCCTAGTGTAGCAATCTTCAGTTCTATGTCTGCCACTTTTTTGATAGGTACAATATCXXXXXXXXXXGAAACTGTCTGCGCGGTCCATAAACTCTCATTATGAGGTTTGGGTCTTTTGAGCAATTTTCATCATGAAGGGGTTGCGAG	CTTCATTTCTTCTACTTTCCTCTTCCTAGTGTAGCAATCTTCAGTTCTATGTCTGCCACTTTTTTGATAGGTACAATATCXXXXXXXXXXGAAACTGTCTGCGCGGTCCATAAACTCTCATTATGAGGTTTGGGTCTTTTGAGCAATTTTCGTCATGAAGGGGTTGCGAG
Marker14587	CATAGTCTTGTTAAAGTCTTGTTAAACCTTTAATTCCTTGTTAGCCCATTAGGAATATGTGTATATTTCTTTTTACTGCTXXXXXXXXXXCTTTTGTACATTTCAGATGATTCCAAAACCAAATTGAGGGGGACTATTTATAGTCCACCTACACACGGCTAGCCTTGAAG	CATAGTCTTGTTAAAGTCTTGTTAAACCTTTAATTCCTTGTTAGCCCATTAGGAATATGTGTATATTTCTTTTTACTGCTXXXXXXXXXXCTTTTGTACATTTCAGATGATTCCAAAACCAAACTGAGGGGGACTATTTATAGTCCACCTACACACGGCTAGCCTTGAAG
Marker1459	CTCTCGTACAATTAAAACCGGTGCCTAGACTTCCGTGCTCTTCCCCATGGGCTGTGTCCGTCCTGACCGTTCAGTTCCTAXXXXXXXXXXGTGCATAAGTGCATACTTTTGAAAATGTCACTGGACAGGGGTTTTTTTTTTTTAAAAGGCTTTCCCTTTTTTAAAACGTG	CTCTCGTACAATTAAAACCGGTGCCTAGACTTCCGTGCTCTTCCCCATGGGCTGTGTCCGTCCTGACCATTCAGTTCCTAXXXXXXXXXXGTGCATACGTGCATACTTTTGAAAATGTCACTGGACGGGGGGTTTTTTTTTTTAAAAGGCTTTCCCTTTTTTAAAACGTG
Marker14617	CATTCTCTGAAGGTTAATCTGGTCTTTTATTATAGTGTAGCAATAGGCTTCTCTTATTCGAACCTGGCTGCAGTACAATG-XXXXXXXXXXAGCTAAACTTCCTGCTGGAAAGAGGATGATGAAGAGCAAAGGTAAAGAAGTTCATGACTTCAACTAGAGCAAATCAGCCG	CATTCTCTGAAGGTTAATCTGGTATTTTATTATAGTGTAGCAATAGGCTTCTCTCATTCGAACCTGGTTGCAGTAC-ATGAXXXXXXXXXXAGCTAAACTTCGTACTGGAAAGAGGATGATGAAGAGCAAAGGTAAAGAAGCTCATGACTTCAAGTAGAGCAAATCAGCCG
Marker14678	CTCCCCAAGATCATGGGAATGCACGCGCTCCACAAAGATGGCAGGATGTGCACGAATCAACCAGCATTCACTGTGTGACG-XXXXXXXXXXCGAAGGCAAGAAGGAGTTCACATCAAACTAGTCCGATGAGAATTGGCAGGGTAACTGTAAGGGGGATTTTCCCCCTATCG	CT-CCCAAGATCATGGGAATGCACGCGCTCCACAAAGATGGCAGGATGTGCACGAATCAACCAGCATTCACTGTGTGACGTXXXXXXXXXXCGAAGGCAAGAAGGAGTTCACATCAAACTAGTCCGATGAGAATTGGCAGGGTAACTGTAAGGGGGATTTTCCCCCTATCG
Marker14687	CATTGAAGCCATTCGCAGTAGACAAGATCTATTTTACAAAGGAACCCTAAAGTATCATCTCTGATACCATGAAGCAAATTXXXXXXXXXXGCCGATCACCCTTTCATCCTGAAATACCCGGGCAGTTAGTGGTCTGGCTCTATTCACTTTGCTTATTGGACCATGCCATG	CATTGAAGCCATTCGCAGTAGACAAGATCTATTTTACAAAGGAACCCTAAAGTATCATCTCGGATACCATGAAGCAAATTXXXXXXXXXXGCCGATCACCCTTTCATCCTGAAATACCCGGGCAGTTAGTGGTCTGGCTCTATTCACTTTGCTTACTGGACCATGCCATG
Marker14714	CTTTTTATTTGAAAATATGATATTAAATATATTAAATGTGGATGGTAATTGATGGTGGCTATATATTCTTTTAATTATTAXXXXXXXXXXTATTTTTACAAGCTAATATCATACCAACTAAAAAGATATCAATTTATAATAAGTTGGTACGATATTAGCTGAAGATCATG	CTTTTTATTTGAAAATATGATATTAAATATATTAAATGTGGATGGCAATTGATGGTGGCTATATTTTCTTTTAATTATTAXXXXXXXXXXTATTTTTACAAGCTAATATCATACCAACTAAAAAGATATTTATTTATAATAAGTTGGTACGATATTAGCCGAAGATCATG
Marker14719	CTTATTGAAAATACTCGTCTTTCTAATCCCCAAACCTCCAAAAGGTAGGAGAGTTCAAATCTTGTCCTATTTAATCAAGTXXXXXXXXXXCTTAGGATTTATGAGGGGCTCTTAATGGGAGACCGAGCTACTTCACAGGCAAAGAAGAAACCTTACAACCCAAGATTTCG	CTTATTGAAAATACTCGTCTTTCTAATCCCCAAACCTCCAAAAGGTAGGAGAGTTCAAATCTTGTCCTATTTAATCAAGTXXXXXXXXXXCTTAGGATTTATGAGGGGCTCTTAATGGGAGACCGAGCTACTTCATAGGCAAAGAAGAAACCTTACAACCCAAGATTTCG
Marker14747	CCTTTTTATATTTATACTCACTCCCACCACAGATGGTTATCTTCATAGTAGATGATACAACGATGGAAAATAATGTCTATXXXXXXXXXX---GTTCCTTGTGCGCGGAAAAAATAGCACAAAATATTTATTTCGTCGGTCATGTGTCGGTTTTGCTTTTAAAGTTGCCAATG	CCTTTTTATATTTATACTCACTCCCACCACAGATAGTTATCTTCATTGTAGATGATACAACGATGGAAAAGAATGTCTATXXXXXXXXXXATAGTTCCTTGTGCGCGGAAAAAATAGCACAAAATATTTATTT---CGGTCATGTGTCGGTTTTGCTTTTAAAGTTGCCAATG
Marker14772	CATGGCAGATTGGTCATCTCCTAAAATGTTACAATCCCTAAGGGACTTTCTCGGACTAACAAGGTATTATAGAATACTTAXXXXXXXXXXGCTCTTAAGGGTAGGACTCAGTTACTATCCACATACGAAAATAAACTATTTACACTGGTTGTAGCAATGCAAAAGTGGAG	CATGGTAGATTGGTCATCTCCTAAAATGTTACAATCCCTAAGGGACTTTCTCGGACTAACAAGGTATTATAGAATACTTAXXXXXXXXXXGCTCTTAAGGGTAGGACTCAGTTACTATCCACATACGAAAATAAACTATTTACACTGGTTGTAGCAATGCAAAAGTGGAG
Marker14830	CATGCCATATTGAGTTTCTAAGAATGTGTCAAGGTCTAGAGGAAGGAAAGTTTGGTGGTCTCTGCCGGGCGCCGATCCCCXXXXXXXXXXCTTCCATCAATAAGGAGTTGGACGGAGAGAAGCCATTGTAATTTGGGTATTGAGAAAGAGTGTTCTGGGAAGCTTAAAAG	CATGCCATATTGAGTTTCTAAGAATGTGCCAAGGTCTAGAGGAAGGAAAGTTTGGTAGTCTCTGCCGGGCGCCGATCCCCXXXXXXXXXXCTTCCATCAATAAGGAGTTGGACGGAGAGAAGCCATTGTAATTTGGGTATTGAGAAAGAGTGTTCTGGGAAGCTTAAAAG
Marker14868	CATAGATGGGGTGGGGACCTTGGCAGCTGCCTACTCCAGTCCCCTTTGAGCCGCCCCTGTCCCTGATCGGGTGTGCATGGXXXXXXXXXXAGGTCTCATGCATCGGTATTCGTTGATATTCATTGTGTTTTATATTCATTGCAGTACGAGTTTAGCAATATGCGAGCTAG	CATAGATGGGCTGGGGACCTTGGCAGCTGCCTACTCCAGTCCCCTTTGAGCCGCCCCTGTCCCTGATCGGGTGTGCATGGXXXXXXXXXXAGGTCTCATGCATCGGTATTCGTTGATATTCATTGTGTTTTATATTCATTGCAGTACGAGTTTAGCAATATGCGAGCTAG
Marker14869	CCATTCCCTAACCCAAGCCCATTTAGAAACTGTGTTTCCTGAACAATTTCCCGCCCATCAACCTCAGTTCCCTCCAGATTXXXXXXXXXXCACTTCCTTCCCACTGTCACCTCTACCATTTCTGGACGGAGATGACCACCTTATCTTGGTCCCTTTTGCACGCAACCAAG	CCATTCCCTAATCCAAGCCCATTTAGAAACTGTGTTTCCTGAACAATTTCCCGCCCATCAACCTCAGTTCCCTCCAGATTXXXXXXXXXXCACTTCCTTCCCACTGTCACCTCTACCATTTCTGGATGGAGATGACCACCTTATCTTGGTCCCTTTTGCACGCAACCAAG
Marker14899	CTCATTTGAATTCAAAATCCACCTCAACTCATCTCATCTCATCATTACAACTTTCTCAAATTCTCACACAAAATATAATAXXXXXXXXXXACTTTGTGTGGTGAGCTACTGGTGAGAAACACTCTACACGGTGAGTAACTGGCAAGCAGCACCCTATAGGCAAGCAATTG	CTCATTTGAATTCAAAATCCACCTCAACTCATCTCAACTCATCATTACAACTTTCTCAAATTCTCACACAAAATATAATAXXXXXXXXXXACTTTGTGTGGTGAGCTACTGGTGAGAAACACTCTACACGGTGAGTAACTGGCAAGCAGCACCCTATAGGCAAGCAATTG
Marker14906	CATAGTTGAAGGTCACCCAAACTTTGAATCCAATGCCTGGGGGTGACAAGTATACTATGAGATGCTAATTTATGGCTGCGXXXXXXXXXXCAGTGCATCACTTAGTACTACATTGTGATGTTGCTAGTGATTTATGGCAAGCTATCTTTAGCCTTTTTAGACTAGATAGG	CATAGTTGAAGGTCACCCAAACTCTGAATCCAATGCCTGGGGGTGACAAGTATACTATGAGATGCTAATTTATGGCTGCGXXXXXXXXXXCAGTGCATCACTTAGTACTACATTGTGATGTTGCTAGTGATTTATGGCAAGCTATCTTTAGCCTTTTTAGACTAGATAGG
Marker14910	CCAAAGAAGCTTTTCATCACCTCCACTTTTCAAACTAGTGGGATATGACAAAGTAAAGAATGCAGTGAAGGCATCCATCTXXXXXXXXXXAATAAGGTCCTTGAACTTCATTAGAAAATCATCCACCCCACAAGTGTTCGTGTTTAGAGTCTACAAGTGACCTCCACAAG	CCAAAGAAGCTTTTCATCACCTCCACTTTTCAAACTAGTGGGATATGACAAAGTAAAGAATGCAGTGAAGGCATCCATCTXXXXXXXXXXAATAAGGTCCTTGAACTTCGTTAGAAAATCATCCACCCCACAAGTGTTCGTGTTTAGAGTCTACAAGTGACCTCCACAAG
Marker14927	CAAAGTGCCTTGAAATAAATAAAACGTGTTTTTCGAACAAGCTTTTTATACGAAAACTGAAAATGAGATAATTGCGTCATXXXXXXXXXXTCATCATTCCCCCCAAAATGATAGATAATGTGTTAGGAAATTCAGAACAAGCGCAAGGAGGTCTGGACGAGGCTAACTAG	CAAAGTGCCTTGAAATAAATAAAACGTGTTTTTCGAACAAGCTTTTTATACGAAAACTGAAAATGAGATAATTACGTCATXXXXXXXXXXTCATCATTCCCCCCAAAATGATAGATAATGTGTTAGGAAATTCAGAACAAGCGCAAGGAGGTCTGGACGAGGCTAACTAG
Marker14931	CGAGATCAGATGTTGCTATTGAAGATTTTAACAGTTGGGTGAATGCTTGCGGTCTGTTTGACATGCAGGCTAGTGGACATXXXXXXXXXXGGGTTCAAGGTTATCTAACCCTGTAGTGAAACTTAAACGCTTAAAAGGAGCACTTAAACTATGGAATAAATAGGTGTTTG	CGAGATCAGATTTTGCTATAGAAGATTTTAATAGTTGGGTGAATGCTTGCAGTCTGTTTGACATGCAGGCTAGTGGACATXXXXXXXXXXGGGTTCAAGGTTATCTAACCCTGTAGTGAAACTTAAACGCTTAAAAGGAGCACTTAAACTATGGAATAAATAGGTGTTTG
Marker14946	CTCTCATGCAATTAAAACTCTCATACCTAGACTTCCGTGCTCTTCCCCTTTGGCTGTGTCCGTCCTGACGCGTACTGCTTXXXXXXXXXXATCACTTTCATTAACCGGTACACACTGTTACGCCCCGTGTGTTGGGGTTAGAGGTCTTTTGGACCCGGACTCCTCTCGTG	CTCTCATGCAATTAAAACTCTCATACCTAGACTTCCGTGCTCTTCCCCTTTGGCTGTGTCCGTCCTGACGCGTACTGCTTXXXXXXXXXXATCACTTTCATTAACCGGTACACACTGTTACGCCCCGTGTGTTGGGGTTTGAGGTCTTTTGGACCCGGACTCCTCTCGTG
Marker14999	CTTCTCAAGGATGATGATCATTTTAGCATGAACAAAAATATTGCTTTTATTTTGTCATCAAGCATTTATTTTTCCAGACTXXXXXXXXXXAGATTCAGAGAGCATGATGCATGGAGGAAAAACTGTATATATCACTGAATGAATAATCAATTACAAAAGAATGGAAAGAG	CTTCTCGAGGATGATGATCATTTTAGCATGAACAAAAATATTGCTTTTATTTTGTCATCAAGCATTTATTTTTCCAGACTXXXXXXXXXXAGATTCAGAGAGCATGATGCATGGAGGAAAAACTGTATATATCACTGAATGAATAATCAATTACAAAAGAATGGAAAGAG
Marker15008	CGCAATAAAAGAGGGGGGGTTGGCACAAGTTTTGACAGTTTCGATTGATAATGCCTCGTCTAATAATGTTGCCTTGGGAAXXXXXXXXXXCTGCGAGCATAACATTGAATAAGAGTCTTTGTATTGATGTTCCTACCATATGGAATTCAACCTTCTTGATGCTGGAGGCG	CGCAATAAAAGAGGGGGGGTTGGCACAAGTTTTGTCAGTTTCGATTGATAATGCCTCGTCTAATAATGTTGCCTTGGGAAXXXXXXXXXXCTGCGAGCATAACATTGAATAAGAGTCTTTGTATTGATGTTCCTACCATATGGAATTCAACCTTCTTGATACTGGAGGCG
Marker1503	CTTTATCTTGTCAGGGTTTGCTTTAACACCTTGGGCAAAAATGAGGTGACCCAAGTAAGAGATTTCAGCACAACCGAATCXXXXXXXXXXATGCTATCTTTTAGATATCCTCTAGTTTCACCTTGATTTGGAGATAACCCGACCTTAGGTTAAATTTAGAAAATACCTGG	CTTTATCTTGTCAGGGTTTGCTTTAACACCTTGGGCAAAAATGAGGTGACCCAAGTAAGAGATTTCAGCACAACCGAATCXXXXXXXXXXATGCTATCTTTTAGATATCCTCTAGTTTCACCTTGATTTGGAGATAACCCGACCTTAGGTTAAATTTAGAAAATACCCAG
Marker15046	CATCATTAGAAGATAAAATGAGTGAGAGGACGATGAGACAAGAGTCAAGAAAGGACTAAGGGGTGAGGGTGTCAGGAAAAXXXXXXXXXX-TGAGAAATGAGAGGCTATGAGAAACTGTAAACAAGCATATTATAGATGAATCTCCTCTCCCTAAACCTTTGTGGACGTAG	CATCATTAGAAGATAAAATGAGTGAGAGGACGATGAGACAAGAGTCAAGAAAGGACTAAGGGGTGAGGGTGTCAGGAAAAXXXXXXXXXXGTGAGAAATGAGAGGCTATGAGAAACTGTAAACAAGCATATTATAGATGAATCTCCTCTCCCTAAACC-TTGTGGACGTAG
Marker15076	CCATTAAACAATTAGATGTGCATAGCGCATTTCTACATGGTCTTCTTAAGGATGATGTTTATATGCAACAACCTCCTAGTXXXXXXXXXXTTTAGCAGCATATTCTGATGCAGATTGGACTGGATCTCCAGGTGACAGGAAGTCCACAAGTGGCTACTGCATTTTCTATG	CCATTAAACAATTAGATGTGCATAGCGCATTTCTACATGGTCTTCTTAAGGATGATGTTTATATGCAACAACCTCCTAGTXXXXXXXXXXTTTAGCAGCATATTCTGATGCAGATTGGACTAGATCTCCAGGTGACAGGAAGTCCACAAGTGGCTACTGCATTTTCTATG
Marker1508	CTAAATTTTTTTATAATTTTCTTCAACCTCAATTGAGAAGTGCCAACACCCTTAATGTTCCAAAAGATAATTGGACTAATXXXXXXXXXXCGAATTGAACCTTAGAACTAGGCTCAACTTCCCCAAGCCCCAATACAACATCCCCACCCGCTACCTTATTCGACAAGGAG	CTAAATTTTTTTATAATTTTCTTCAACCTCAATTGAGAAGTGCCAACACCCTTAATGTTCCAAAAGATAATTGGACTAATXXXXXXXXXXCGAATTGAACCTTAGAACTAGGCTCAACTTCCCCAAGCCCCAATACTACATCCCCACCCGCTACCTTATTCGACAAGGAG
Marker15101	CTTTGCATGTGGGCATGTAGGACTAGGGTTTTCCTCCAAAACCCTTATTTTTCTCTTTCCCCTTTTTCCATTTTCACATCXXXXXXXXXXAAGAGCTTCTCATGCCATGTGGTGCCTCCACCACCCTTAGGGATCAACTCTGGGCTTCAAAAACCCTAATTCCTAAAAGG	CTTTGCATGTGTGCATGTAGGACTAGGGTTTTCCTCCAAAACCCTTATTTTTCTCTTTCCCCTTTTTCCATTTTCACATCXXXXXXXXXXAAGAGCTTCTCATGCCATGTGGTGCCTCCACCACCCTTAGGGATCAACTCTGGGCTTCAAAAACCCTAATTCCTAAAAGG
Marker15117	CAAGTGGTTAGAAACTAAAGAAACATCAAGCAAGTTCAAAACTTAATACAAAAGTAAAGACCGTTTTCCTTATCACTTGCXXXXXXXXXXAGTTTCGACCTCCATTAAGCCAAAGAACAAGAGGCTTTGAATCAGGATCTTCATCAGCCTCAATGAGCCAGTAGAAGAGG	CAAGTGGTTAGAAACTAAAGAAACATCAAGCAAGTTCAAAACTTAATACAAAAGTAAAGACCTTTTTCCTTATCACTTGCXXXXXXXXXXAGTTTCGACCTCCATTAAGCCAAAGAACAAGAGGCTTTGAATCAGGATCTTCATCAGCCTCAATGAGCCAGTAGAAGAGG
Marker15153	CATGAACGAATGTTTTACGAATGCCACAAAAAAGAAAAACGTTTTTCGGGCTTACGTCCCAAACGATATTTTCTCATGAAXXXXXXXXXXACAACCCGTAGCCACAGGCGGAGTCCGGGTCCAAAGGAAGAGAGCTAACCCCAACACACGGGGCGTAACAATGTGTACTG	CATGAACGAATGTTTTACGAATGCCACAAAAAAGAAAAACGTTTTTCGGGCTTACGTCCCAAACGATATTTTCTCATGAAXXXXXXXXXXACAACCCGTAGCCACAGGTGGAGTCCGGGTCCAAAGGAAGAGAGTTAACCCCAACACACGGGGCGTAACAATGTGTACTG
Marker15205	CCAGAACAAATCCGAGTACACCCAGTTTGGGTCCCGGTATCCA-TTTTTTTTCAGTTTGAATTTTTTGATGGTTTTATTTTXXXXXXXXXXATGGGTTTTGCATACTACATGCAGTTCTTTTTGCGGTGGATGGTGGAGGGGATATTCCCGACCGATTAGCCCCCACATGG	CCAGAACAAATCCGAGTACACCCAGTTTGGGTCCCGGTATCTATTTTTTTTTCAGTTTGAATTTTTTGATGGTTTTA-TTTXXXXXXXXXXATGGGTTTTGCATACTACATGCAGTTCTTTTTGCGGTGGATGGTGGAGGGAATATTCCCGACCGATTAGCCCCCACATGG
Marker15251	CTCTTACACCCACACACTAAGGGTGTGCATCCGGATCCAGATCCGAATATCCGGATCCAGATCCGAAT----ATCTGGATTTTAXXXXXXXXXXGTGTGTATGCTGTTCTTGCCAAAGTACTGCATATATATTACAACTAATTAATATACACTATCATGCAAGTTCTTGCTAAG	CTCTTACACCCACACACTAAGGGTGTGCATCCGGATCCAGATCCGAATATCC--AGCCACAACCGGATCCGGATCTGGA-TTT-XXXXXXXXXXGTGTGTATGCTGTTCTTGCCAAAGTACTGCATATATATTACAACTAATTAATATACACTATCATGCAAGTTCTTGCTAAG
Marker15333	CACCAGAAGTTGATGACTGGAACCACAAGAGTGACACCAGCTAGCCTGCTAATTCAATACAATTTCAAAACAAAACAAAAXXXXXXXXXXATTTGAGGCAAGCCCAAACTGGGTAAGTTCCAATAGACATTCCAATGAGATAGAAGGTGGAGCCAAGATCCAATCTGTCG	CACCAGAAGTTGATGACTGGAACCACAAGAGTCACACCAGCTAGCCTGCTAATTCAATACAATTTCAAAACAAAACAAAAXXXXXXXXXXATTTGAGGCAAGCCCAAACTGGGTAAGTTCCAATAGACATTCCAATGAGATAGAAGGTGGAGCCAAGATCCAATCTGTCG
Marker15340	CTTAAAACAAATTTGTTTAGCATTAGTCAATTTTGTGATGATAATCTTTTTGTGCAGTTTTTAAAGGATGAGTGTAATGTXXXXXXXXXXAAGATGGTTTGTTGATCATGCCAAGAGAGAAAACAAACAAGAGCTCAACACAAGAAAATTTCTGATATTCTCACCTCTTG	CTTAAAACAAATTTATTTAGCATTAGTCAATTTTGTGATGATAATCTTTTTGTGCAATTTTTAAAGGATGAGTGTAATGTXXXXXXXXXXAAGATGGTTTGTTGATCATGCCAAGAGAGAAAACAAACAAGAGCTCAACACAAGAAAATTTCTGATATTCTCACCTCTCG
Marker1542	CTGTATTAAATACCCAAGCCCATTTATTAATGATGAATGAATATTATTTTATAAACTAAAGTTTAGTTTAAATAATATTCXXXXXXXXXXCATGCCGGCGAGCTCCCACCATTGAACCCAACCTCCATCTCATAGCCACACTCTCTATAACAACCCGATCCTAAGATTAG	CTGTATTAAATACCCAAGCCCATTTATTAATGATGAATGAATATTATTTTATAAACTAAAGTTTAGTTTAAATAATATTCXXXXXXXXXXCATGCCGGCGAGCTCCAACCATTGAACCCAACCTCCATCTCATAGCCACACTCTCTGTAACAACCCGATCCTAAGATTAG
Marker15447	CGCTTTCTCTGAAAAATTTGAACCTAGTACTAATAATGGAGCGAAGTTGAGGGCTATTATTAGTGACGTTCGACTTTGTAXXXXXXXXXXATCCTTTTTGAACGTGTATGGAGGTTAAGGTTAGGGAACACGCGTGGTGTTGGCAGAGGGCTCCCGGGTGGTGCGTGAAG	CGCTTTCTCTGAAAAATTTGAACCTAGTACTAATAATGGAGCGGAGTTGAGGGCTATTATTAGTGACGTTCGACTTTGTAXXXXXXXXXXATCCTTTTTGAACGTGTATGGAGGTTAAGGTTAGGGAACACGCGTGGTGTTGGCAGAGGGCTCCCGGGTGGTGCGTGAAG
Marker15448	CATACTTGGTTTGAAATGTTGTTTTTGGTATGTCGCCCTCCTTAATCCTCAATTGGTGATAACTGGATCTAAGATCAATCXXXXXXXXXXCTTCTAAGAATTCTCTTATTATTGGTATACCTCATACCTCCTTAGGCTCTTTCTCCTCAAGTAGCAAATGTGCTAAATAG	CATACTTGGTTTGAAATGTTGTTTTTGGTATGTCGCCCTCCTTAATCCTCAACTGGTGATAACCGGATCTAAGATCAATCXXXXXXXXXXCTTCTGAGAATTCTCTTATTTTTGGTATACCTCATACCTCCTTAGGCTCTTTCTCCTCAAGTAGCAAATGTGCTAAATAG
Marker15465	CACTATTTATAGATCATGAGGCACTGGTTAGCAAGGAACACAACCATTGGTAAGATAATAGTTGGCAAAAGGCACTGGTTXXXXXXXXXXAGGAAATTATCGAATTTTGATTGCATATAAAAGGAAAGTCCCCAGAAACTCACATCGAGTACTTGATGGCTTCAATGGCG	CACTATTTATAGATCATGAGACACTGGTTAGCAAGTAACACAACCATTGGTAAGATAATAGTTGGCAAAAGACACTGGTTXXXXXXXXXXAGGAAATTATCGAATTTTGATTGCATATAAAAGGAAAGTCCCCAGAAACTCACATCGAGTACTTGATGGCTTCAATGGCG
Marker15471	CCCAAGGGCGCCACCTCACCCCGAGAAACCTCCCTGGCTCGGCTGGCTTTCTCCGTCCTCTTCTAGATGGGGATATGTTAXXXXXXXXXXATTTTTTTCTTTTTTAGTTTGTATCCCTTTATACTTCATCTCATATTTAATAAGTGATAAGCTAATGTATGAAAATAAGG	CCCAAGGGCGCCACCTCACCCCGAGAAACCTCCCTGGCTCGGCTGGCTTTCTCCGTCCTCGTCTAGATGGGGATATGTTAXXXXXXXXXXTTTTTTTTCTTTTTTAATTTGTATCCCTTTATACTTCATCTCATATTTAATAAGTGATAAGCTAATGTATGAAAGTAAAG
Marker15480	CATATCTTAATAAACTTTTATTCAATAAATTCTATAAAAATTCCTAAGACTTTCACCAACCCAATAAGAACTACATTTCCXXXXXXXXXXGTAGCCCCTCTCTCTCTCCTTCCCATTTCTCTCTTTCTCACGTGGGTCCTTGCCTTTGAAGCCTAGATCCGCCACCTACG	CATATCTTAATAAACTTTTATTCAATAAATTCTATAAAAATTCCTAAGACTTTCACCAACCCAATAAGAACTACATTTCCXXXXXXXXXXGTAGCCCCTCTCCCTCTCCTTCCCATTTCTCTCTTTCTCACGTGGGTCCTTGCCTTTGAAGCCTAGATCCGCCACCTACG
Marker15523	CTAAATTTGAACCTATACGGACTGGCTTATTGAACCGTCA-CCCGGTTCCTTCATTGGATATTTGCTTAGGAGATTTATTGXXXXXXXXXXGTCCACTGTAAACTCTGATTCACCTATTCTCACACCAACAATGGTCCAACGGATGATTGTGTCTGCTTTTACGACCTTAG	CTAAATTTGAACCTATACGGACTGGCTTATTGAACCGTAACCCCGGTTCCTTCATTGGATATTTGCTTAGGAGATTTATT-XXXXXXXXXXGTCCACTGTAAACTCTGATTCACCTATTCTCACACCAACAATGGTCCAACGGATGATTGTGTCTGCTTTTACGACCTTAG
Marker15544	CTCTTCCCTCGCCTTCTTCTTTAGCTTCTTTCGATAGTGGTTAAGTTTCTCGATTTTCTTGCTCCCCTCCTCCAAGGTGAXXXXXXXXXXCAAACCTTGCGGAAGAAGCTAGACAAACACTTGGCGACCTAGCTGATAGCTTTTATGCGGCACCCCCCGTTTCTAGCCTG	CTTTTCCCTCGCCTTCTTCTTTAGCTTCTTTCGATAGTGGTTAAGTTTCTCGATTTTCTTGCTCCCCTCCTCCAAGGTGAXXXXXXXXXXCAAACCTTGCGGAAGAAGCTAGACAAACACTTGGTGACCTAGCTGATAGCTTTTATGCGGCACCCCCCGTTTCTAGCCTG
Marker15582	CGCCTTACAGCTGCCTGAGAAACAAAGTAACAAAGCTCTGATCAAGGGAATTTGAGCATAAAAACAAAGTAATCTGGCATXXXXXXXXXXTGCATGTTAGACGTTGTTTTTGCTCTGGTTCTTGCAGAAGCATTTGATCAAGTCAAATGGGATTGTAAGTATACGGGGTG	CGCCTTACGGCTGCCTGAGAAACAAAGTAACAAAGCTCTGATCAAGGGAATTTGAGCATAAAAACAAAGTAATCTGGCATXXXXXXXXXXTGCATGTTAGACGTTGTTTTTGCTCTGGTTCTTGCAGAAGCATTTGATCAAGTCAAATGGGATTGTAAGTATACGGGGTG
Marker15609	CTACGCTATATTCAAGAGCACCACCACTAGGAGCCTGAAGTTAATTATTCTGCGAGATCTACAGTGACAAATTCCATGAGXXXXXXXXXXATGCAGGTCTTTTGTAAAAATGTGGGTTCCACTAAAAAAAATTACACTTTTTCATGGTGGGGTCCACCTTTTTACAAAGG	CTACGCTATATTCAAGAGCACCACCACTAGGAGCCTGAAGTTAATTATTCTGCGAGATCTACAGTGACAAATTCCATGAGXXXXXXXXXXATGCAGGTCTCTTGTAAAAATGTGGGTTCCACTAAAAAAAATTACACTTTTTCATGGTGGGGTCCACCTTTTTACAAAGG
Marker15610	CTCCTTGCACTTCCCTTCGAACCATTTGTACGACCAAGCATTGGAATCGTGTTGTTTGAAAAACTTCTAGTTGTTAGCTCXXXXXXXXXXTTGCCATCAAACTTTCAACTTAGTGTCAAAAGAAAATGCACCAAGAAAACTTAAAAGGAAATCTAATGAGTTGATAGCTG	CTCCTTGCACTTCCCTTCGAACCATTTGTACGACCGGGCATTGGAATCGTGTTGTTTGAAAAACTTCAAGTTGTTAGCTCXXXXXXXXXXTTGCCATGAAAGTTTCAACTTAGTGTCAAAGGAAAATGCACCAAGAAAACTTAAAAGGAAATGTAACGAGTTGATAGCTG
Marker15613	CCACATTCAGGATAAAGTCCTATCATCCTCACTCTCATGGAGAAAGCGTTTGAAGATAGCTACAGATACTGCAGGAGCACXXXXXXXXXXACAAAAAAAAGTGATGTCTACAGCTTTGGGGTTGCTGTGGCAGAGTTATTGACTGGTAAGAAAGCCCTTTCTTTTGATAG	CCACATTCATGATAAAGTCCTATCATCCTCACTCTCATGGAGAAAGCGTTTGAAGATAGCTACAGATACTGCAGGAGCACXXXXXXXXXXACAAAAAAAAGTGATGTCTACAACTTTGGGGTTGCTGTGGCAGAGTTATTGACTGGTAAGAAAGCCCTTTCTTTTGATAG
Marker15629	CGGAAACACCCTATTGAGGGCTCGATCACCACACCAAATATCAACCTAAAAACGAATCCTAGAACTCTCTCCAAGAGCATXXXXXXXXXXTTCAACTAACAAGATGGAATTTAGTTTTCTCTCCCATTCCACCCCACAAGAAAGAATGAAATAACTTCTTGATCCAGTTG	CGGAAACACCCTATTGAGGGCTCGATCACCACACCAAATATCAACCTAAAAATGAATCCTAGAACTCTCTCCAAGAGCATXXXXXXXXXXTTCAACTAACAAGATGGAATTTAGTTTTCTCTCCCATTCCACCCCACAAGAAAGAATGAAATAACTTCTTGATCCAGTTG
Marker15656	CCCTTCGGTATAGAATTCCCTCGATTAGAGTGTAGCGTGCCGCTCGGTTCCTAATCTTTCTAGCTTCTTGTCTATCATCGXXXXXXXXXXCTAAATCTGGAAGTACTTGAAGTGGGGGTGCTCGACTTCTAGTAGTGCCAAGTTTTTTTTTTAATTTTTTGCGATTCATG	CCCTTCGGTATAGAATTCCCTCGATTAGAGTGTAGCGTGCCGCTCGGTTCCTAATCTTTCTAGCTTCTTGTCTATCATCGXXXXXXXXXXCTAAATCTGGAAGTACTTGAAGTGGGGGTGCTCGGCTTCTAGTAGTGCCAAGTTTTTTTTTTAATTTTTTGCGATTCATG
Marker15661	CCATTGACATCGGCAGGAATACCTCAGTCTTTTGCAGATTTGGTATTACAATCCCCTCAAGCCATACCTGAGGTGATTCTXXXXXXXXXXTTATTGTATTTTTCATTGGTCCACAGATTTCAGTGAGGAGTCAGAACTAGCTATGGTTCCAGCGTGGATTGTGCTTCCTG	CCATTGACATCGACAGGAATACCTCAGTCTTTTGCAGATTTGGTATTACAATCCCCTCAAGCCATACCTGAGGTGATTCTXXXXXXXXXXTTATTGTATTTTTCATTGGTCCACAGATTTCAGTGAGGAGTCAGAACTAGCTATGGTTCCAGTGTGGATTGTGCTTCCTG
Marker15692	CCAAACCACATGACCTATACTCCAAAAGGACTAGTCAATGATACAATTGGAGTTCCATTGTAACCTTATAAAGAGCAAGAXXXXXXXXXXGCCAACAATAATAACTTGATTTCCGATTAGCATTTTTGGATTTGAAAGAAATGATTATTTGTGTAACGCTCCAATGGAAG	CCAAACCACATGACCTATACTCCAAAAGGACTAGTCAATGATACAATTGGAGTTCCATTGTAACCTTATAAAGAGCAAGAXXXXXXXXXXGCCAACAATAATAACTTGATTTCCGAATAGCATTTTTGGATTTGAAAGAAATGATTATTTGTGTAACGCTCCAATGGAAG
Marker1572	CTTCAAAGAGGATCAATGTTGATGGTGAGTGTATGTTCATTAAGGTTCTCATTCAACAAGATGGATCGGCGGTGGCTATTXXXXXXXXXXTAATTATTCTCATTATCATGTGAATGTTATCATTGATGAGGGTTCTATAATGGGAAGTTGGTTTTTAACTGGCATTTATG	CTTCAAAGAGGATCAATGCTGATGGTGAGTGTATGTTCATTAAGGTTCTCATTCAACAAGATGGATCGGCGGTGGCTATTXXXXXXXXXXTAATTATTCTCATTATCATGTGAATGTTATCATTGATGAGGGTTCTATAATGGGAAGTTGGTTTTTAACTGGCATTTATG
Marker15721	CCATACCAAAACCAACAATTCAGTCCAAGACTACTACTACATGTGGATGGATTTGTTCAGTGATGTTGGGAGATAATGAAXXXXXXXXXXTCTCTTAAGTGGACTACACCTTTATGGAAGGGAATAACAATACAAAAACACGTCGAAAAGAGAAAGGACAAGTACAAATG	CCATACCAAAACCAACAATCCAATCCAAGACTACTACTACATGTGGATGGATTTGTTCAGTGATGTTGGGAGATAATGAAXXXXXXXXXXTCTCTTAAGTGGACTACACCTTTATGGAAGGGAATAACAATACAAAAACACGTGGAAAAGAGAAAGGACAAGTACAAATG
Marker15726	CCAGGACTACCTGGTCCGGAAATCGGATTACTTTACCCAAACTTATCTGGTCCGGATACAATAATAAAATTTGTGTATTGXXXXXXXXXXATTCTTCTTCAACTCTCCATTTTCTCATTCTTCTCCTCCTTCTACTCACATTTTTCTAGCTTTTGTTTGGCAAACTGATG	CCAGGATTACCTGGTCCGGAAATCGGATTACTTTACCCAAACTTATCTGGTCCGGATACAATAATAAAATTTGTGTATTGXXXXXXXXXXATTCTTCTTCAACTCTCCATTTTCTCATTCTTCTCCTCCTTCTACTCACATTTTTCTAGCTTTTGTTTGGCAAACTGATG
Marker15820	CCAAGGGGAAGAGTACGAAAGTTTAGGCATGAGAGTTTTAAATGTATGAGAGACCTTTTTATTTTAAGTTTGATGTTTTCXXXXXXXXXXTGCATCACTCTTGGGGTCAGAACTAATATGGTAATATATATGGATTTGGTAAAATGTCCTTGACCTGTGTGGCATCCTAG	CCAAGGGGAAGAGTACGGAAGTTTAGGCATGAGAGTTTTAAATGTATGAGAGACCTTTTTATTTTAAGTTTGATGTTTTCXXXXXXXXXXCGCATCACTCTTGGGGTCAGAACTAATATGGTAATATATATGGATTTGGTAAAATGTCCTTGACCTGTGTGGCATCCTAG
Marker15828	CCAAATTTGCATGTCTGCAACCCTATACGCCTGATGGGAAAAGAGCAGATCACCTTAGCCTCCTCCTTAGCAAAAATTGTXXXXXXXXXXTGAAGTATTTTTCCTTAAAAATTGTGCCAGCTAATGACTGTGGGTCTTTTAGCATCATTCACCCTTGTTTTGCCAACATG	CCAAATTTGCATATCTGCAACCCTATACGCCTGATGGGAAAAGAGCAGATCACCTTAGCCTCCTCCTTAGCAAAAATTGTXXXXXXXXXXTGAAGTATTTTTCCTTAAAAATTGTGCCAGCTAATGACTGTGGGTCTTTTAGCATCATTCACCCTTGTTTTGCCAACATG
Marker15868	CACTGAATTTTTAAATTTCGTGTGAAAGGGATTTAAATTGTCTAGAAATATGTAGAATGTTCAATAAGCATAGTACATGAXXXXXXXXXXTTTTGAACCGCATCACACCATAGCGGAAGAGATGAAACACTGAGAACCCACCTACAGAAAAGAACGCATCACCACTTTGG	CACTGAATTTTTAAATTTCGTGTGAAAGGGATTTAAATTGTCTAGAAATATGTAGAATGTTCAATAAGCATAGTACATGAXXXXXXXXXXTATTGAACCGCATCACACCATAGCGGAAGAGATGAAACACTGAGAACCCACCTACAGAAAAGAACGCATCACCACTTTGG
Marker15882	CCAAGTACAAAGAGTCCTAAAAAAGAAAATTTTTAGCTCTTCCATCGATCTCTCCTTGTCTTCAAATGTCCTCTCATTTCXXXXXXXXXXCGTGGGAACCAAACACTCAGGGAAAGCAGTTCCTGTCGAATCTTAGGACTTTCAGGGAGCAAACTCTGCATGGACAGGGG	CCAAGCACAAAGAGTTCTAAAAAAGAAAATTTTTAGCTCTTCCATTGATCTCTCCTTGTCTTCAAATGTCCTCTCATTTCXXXXXXXXXXCGTGGGAACCAAACACTCAGGGAAAGCAGTTCCTGTCGAATCTTAGGACTTTCAGGGAGCAAACTCTGCATGGACAGGGG
Marker15887	CCACCGAGTAGCAAGAAAATAAGCAATGTCCCAATGTGCAGTTGGTGTTTATTTTTAGAATATAATAATTCTTTTTAAAAXXXXXXXXXXAGATTTCTTGTTTTTGATACTAGTATCATCCAAATGGGAGATGGGCTATGTAAATAGCCCCTCTATATAACCCTCGGTTG	CCACCGAGTAGCAAGAAAATAAGCAATGTCCCAATGTGCAGTTGGTGTTTATTTTTAGAATATAATAATTCTTTTTAAAAXXXXXXXXXXAGATTTCTTGTTTTTGATACTAGTATCATCCAAATGGGAGATGGGCTATGTAAATAGCCCTTCTATATAACCCTCGGTTG
Marker15905	CGAGTGTGTGTAAATGAAAAGGCTTAGATTAAAGTTAATGGTTCTCATCGTGCGAGCTCCTCCTTTTACTTATGGCTCCTXXXXXXXXXXCCTCTCTCATCATCATTTGTGACATTGGGAACCAAAGAAATATTGTGCATGGGCGCAAGTGGCACCTTGCTTCATACATG	CGAGTGTGTGTAAATGAAAAGGCTTAGATTAAAGTTAATGGTTCTCATCGTGCGAGCTCCTCCTTTTACTTATGGCTCCTXXXXXXXXXXCCTCTCTCATCATCATTTGTGACATTGGGAACCAAAGAAATATTGTGCATGGGCGCAAGTGGCACTTTGCTTCTTACATG
Marker15910	CTTCAATGTATCCGTATGACCAAGACTAGTCTTGGATGAACGTAGTCGACCTCAATTGCCCTTCTAAGCAAGGAACAACTXXXXXXXXXXTCATAATCAGTTTATCAACTGAACCCTTAGCCAAGATCCTCACAGCCGATTCAATCAATACATCATTGTGAGCCAACTCG	CTTCAATGTATCCGTATGACCAAGACTAGTCTTGGATGAACATAGTCGACCTCAATTGCCCTTCTAAGCAGGGAACAACTXXXXXXXXXXTCATAATCAGTTTATCAACTGAACCCTTAGCCAAGATCCTCACAGCCGATTCAATCAATACATCATTGTGAGCCAACTCG
Marker15945	CACACTAGGGATTCGGTCGAAGTTGAGCGGCTTCGGTGGATACGTTGGCAGCTGGGTGGCTGAATACAGAGGGATAGAGCXXXXXXXXXXGGGACAATGAGACCGTGGGGGCTACGGGTTCACTGTAATAACCTTGGCGGCTTCATGCATGGAGGCTGAGGGAAAGACAG	CACACTAGGGATTCGGTCGAAGTTGAGCGGCTTCGGTGGATACGTTGGCAGTTGGGTGGCTGAATACAGAGGGATAGAGCXXXXXXXXXXGGGACAATGAGACCGTGGGGGCTACGGGTTCACTGTAATAACCTTGGCGGCTTCATGCATGGAGGCTGAGGGAAAGACAG
Marker15950	CAAAACCCCCCTTTTCTACCCAATGGTTCTACAACAAAACAACCCTCCCAATCCATCTTCTTCTTTATAAGTACAAATTTXXXXXXXXXXGATGATAACATTGAGGCACCAAATTTATCTGCATTTCGAGCCGTTCTTTTCCACCTTCCCTTTTTAGTCTTCCCTGTAAG	CAAAACCCCCCTTTTCTACCCAATGGTTCTACAACAAAACAACCCTCCCAATCCATCTTCTTCTTTATAAGTACAAATTTXXXXXXXXXXGATGATAACATTGAGGCACCAAATTTATCTGCATTTCGAGCCGTTCTTTTCCACCATCCCTTTTTAGTCTTCCCTGTAAG
Marker15964	CTGCAAATTTTTCTCAAATTTAAAAATGCTGTTGCGCAAAAACATTGAGAAAAATACCAAAATAAAGTTCAATGCTTATGXXXXXXXXXXTATGCATGATTTACTTTGGTAAATCACAATGAAGTAAAATATATAAATCATACTGATATATTTCGGTCTTCAAACTGTAG	CTGCAAATTTTTCTCAAATTTAAAAATGCTGTTGCGCAAAAACATTGAGAAAAATGCCAAAATAAAGTTCAATGCTCATGXXXXXXXXXXTATGCATGATTTACTTTGGTAAATCACAATGAAGTAAAATATATAAATCATACTGATATATTTCGGTCTTCAAACTGTAG
Marker16014	CAATAAAATCCGCATTGTAAAACCTTTGCTACTGTTTTTGCTCCACCAAAGTGGACGCCAGCTTCCAAAGAGTAGCAGTGXXXXXXXXXXGCTCGTTCGGGAAGGTCTCATTAATTGAAAAAGTCTCCTAGCCAGCCACCCCTTTAAGGTCAAGGCGAGATAAATGGTCG	CAATAAAATCCGCATTATAAAACCTTTGCTACTGTTTTTGCTCCACCAAAGTGGACGCCAGCTTCCAAAGAGTAGCAGTGXXXXXXXXXXGCTCGTTCGGGAAGGTCTCATTAATTGAAAAAGTCTCCTAGCCAGCCACCCCTTTAAGGTCAAGGCGAGATAAATGGTCG
Marker16050	CTTTTTTGCATTCAAAACCCACATCAACTCATCTGATCTCATCATTACAACTTTCTCAAATTCTCACACAAAATATAATAXXXXXXXXXXGAGCTTGGATCTCTTCTTCCATTGCGGCGAGCCACTCGAGGTGCTTGGCAGTAGATTTAAACCCACAAGGTTCTTTGAGG	CTTTTTTGCATTCAAAACCTACATCAACTCATCTGATCTCATCATTACAACTTTCTCAAATTCTCACACAAAATATAATAXXXXXXXXXXGAGCTTGGATCTCTTCTTCCATTGCGGTGAGCCACTCGAGGTGCTTGGCAGTAGATTTAAACCCACAAGGTTCTTTGAGG
Marker16075	CTAGCATCAACAACATTTGGAAACCAAAATCAGAACAAGGAAACGGACCTAACACAGATAACAAGTTAGCGAAACATTCCXXXXXXXXXXCAAGTTTATTTCAAATAAGTTAAAGACAAAAAAGATCAACAAAGGGGGACCTTATTCCACTTAAAAACTCAAATTTATCG	CTAGCATCAACAACATTTGGAAACCAAAATCAGAACAAGGAAACGGACCTAACACAGATAACAAGTTAGCGAAACATTCCXXXXXXXXXXCGAGTTTATTTCGAATAAGCAAAAGACAAAAAAGATCAACAAAGGGGGACCTTATTCCACTTAAAAACTCAAATTTATCG
Marker16092	CTTGTCTAGCTTCTGGTATCCAAGCCCAAAAGGAGAAACAAACAACATATTCTAAGATGCATAGCCACTACTGTCTAAGAXXXXXXXXXXGAAAAAACACTGACCTTTTTTAATTGAAAGCCTCTGGGAAATATAGAAATAATTGAAACAGAACAACAACTAAGGTATCG	CTTGTCTAGCTTCTGGTATCCAAGCCCAAAAGGAGAAACAAACAACATATTCTAAGATGCATAGCCACTACTGTCTATACXXXXXXXXXXGAAAAAACACTGACCTTTTTTAATTGAAAGCCTCTGGGAAATATAGAAATAATTGAAACAGAACAACAACTAAGGTATCG
Marker1610	CCATAATTTTTCCAAAAAAAAAGGAAAACAATTCCTCGTTAGTCTCAAATGGGCTCTTCATATGCATAAGTCCACAAATA-XXXXXXXXXXTGGAATTGTAGAAGTTGTAACAGGACAAAGAACCGACCATGGGGAAATGCAAGAGGTAGGATCCCTTGGTAGTTTAGGAG	CCATAATTTTTCCAAAAAAAAA-GAAAACAATTCCTCGTTAGTCTCAAATTTGCTCTTCATATGCATAAGTCCAAAAATATXXXXXXXXXXTGGAATTGTAGAAGTTGTAACATGACAAGGAACCGACCATGGGGAAATGCAAGAGGTAGGATCCCTTGGTAGTTTAGGAG
Marker16109	CACCAATCCTATCCCATGATTCCAACAGGAGAACTTGAAATGAGGCGTCATGAAGAGCTCGCGTAATTGCACTTTCAACCXXXXXXXXXXTCAGGGTCTCCTTCTAGTCGATCTTAGCATGCATGAACAAAGACTCTCCAGAGGAAGAAGGGTCTCGCCCACAATTGTAG	CACCAATCCTATCCCATGATTCCAACAGGAGAACTTGAAATGAGTCGTCATGAAGAGCTCGCGTAATTGCACTTTCAACCXXXXXXXXXXTCAGGGTCTCCTTCTAGTCGATCTTAGCATGCATGAACAAAGACTCTCCAGAGGAAGAAGGGTCTCGCCCACAATTGTAG
Marker16166	CATCCTTGAGGAAATAGAACATGATATGTCAAGATCATTCTCATACAAGTGCAAAACGAATACTTAGATGATCAGCACTAXXXXXXXXXXTCTCATGCCATGATTCAAAGCCTAACATGTTAGTCTAGCACCCAAAAAGAGATACAGCAAGAATACTTACAAAATTCGTG	CATCCTTGAGGAAATAGAACATGATATGTCAAGATCATTCTCATACAAGTGCAAAACGAATACTTAGATGATCAGCACTAXXXXXXXXXXTCTCATGCCATGATTCAAAGCCTAACATGTTAGTCTAGCACCCAAAAAGAGATACAGCAAGAATACATACAAAATTCGTG
Marker16168	CTGTACCTAAAACCTTGATGTCTCTAAGAGGGTTTTTAGGTTTAATAGGCTACTATAGGAAATTCATAAGGGGCTATGGGXXXXXXXXXXGAGATATGTGTTTCATACTGGGTCAAATACAAGTCATTTCGGTGCGTTTCGGTCAATACTAGCTAGTTTTTAGTATACTG	CTGTACCTAAAACCTTGATGTCTCTAAGAGGGTTTTTAGGTTTAATAGGCTACTATAGGAAATTCATAAGGGGCTATGGGXXXXXXXXXXGAGATATGTGTTTCATACTGGGTCAAATACAGGTCATTTCGGTGCGTTTCGGTCAATACTAGCTAGTTTTTAGTATACTG
Marker16230	CTGCAGCTCTTGAAGCAACGGCAAAAATAGCTTCGAAAATCAAAACATCTCGGAGTTGATTTCTACGTTGAGAACTGCTTXXXXXXXXXXTAAAGCAGAAAAGACAGAAGCAAATGGGATGAATTCCTGAATGGAAGGAAAGGTCATTTTATAGGCAGGGTTGGCGTTTG	CTGCAGCTCTTGAAGCAACGGCGAAAATAGCTTCGAAAATCAGAACATCTCGGAGTTGATTTCTACGTTGAGAACTGCTTXXXXXXXXXXTAAAGCAGAAAAGACAGAAGCAAATGGGATGAATTCCTGAATGGAAGGAAAGGTCCTTTTATAGGCAGGGTTGGCGTTTG
Marker16243	CCAAATGGCTTTGGAGCCTGTTTCTACCAAAGTCATTGGCATATCATTGGTGAGGAAGGCAGCATGACTATTTTATCCTGXXXXXXXXXXATGAAGACTGGGAAGAGAGGCAAAGTTGGAAATGTGGCTATAAAACTCGATATGTCTAATGCATATGACAGGATTAAGTG	CCAAATGGCTTTGGAGCCTGTTTCTACCAAAGTCATTGGCATATCATTGGTGAGGAAGGCAGCATGACTGTTTTATCCTGXXXXXXXXXXATGAAGACTAGGAAGAGAGGCAAAGTTGGAAATGTGGCTATAAAACTCGATATGTCTAATGCATATGACAGGATTAAGTG
Marker16264	CTCCCAGGAGCCCAACAGGAAAGCAAGTCCTTCGACTGCCCAACCCCAGTTGTCGTGCTGCAAAGGCGGGAAAGTTCAAGXXXXXXXXXXGGAAAACTAGGGGCTTGTTCTCGGATTCCATTTTTCCACGGACTATCTCTGTCAGATATTTTATCTTAAAGATTTTCAAG	CTCCCAGGAGCCCAACAGGAAAGCAAGTCCTTCGACTGCCCAACCCCAGTTGTCGTGCTGCAAAGGTGGGAAAGTTCAAGXXXXXXXXXXGGAAAACTAGGGGCTTGTTCTCGGATTCCATTTTTCCACGGACTATCTCTGTCAGATATTTTATCTTAAAGATTTTCAAG
Marker16319	CCAATCTTTGAGTTGATCACTGGTAAAGCACCTGAGGTACCCTTCTAACCATTTGTTCATTACTTCTATATGCCCGTCCGXXXXXXXXXXGATGACACTGTATCCCTTGGACAGAGGCAATCCCTCTATGAAATCCATATTGATATCTACCCATACTTTACTTGGTATTG	CCAATCTTTGAGTTGATCACTGGTAAAGCACCTGAGGTACCCTTCTAACCATTTGTTCATTACTTCTATATGCCCGTCCGXXXXXXXXXXGATGACACTATATCCCTTGGACAGAGGCAATCCCTCTATGAAATCCATATTGATATCTACCCATACTTTACTTGGTATTG
Marker16324	CTTCTAACACTCGTCACTGTCGGAATGATTATTGGTACAGAATCGAACCCTTTCTTTCATTTCTCACATACATTATGCTTXXXXXXXXXXGCTTAGAGTGAGTGAATTTAACATATTAAGTGGATTATACTATTTTTGTTGCTGTCCGAGTTTATTCCATGAATTTCTTG	CTTCTAACACTCGTCACTGTCGGAATGATTATTGGTACAGAATCGAACCCTTTCTTTCATTTCTCACATACATTATGCTTXXXXXXXXXXGCTTAGAGTGAGTGAATTTAACATATTTAGTGGATTATACTATTTTTGTTGCTGTCCGAGTTTATTCCATGAATTTCTTG
Marker1634	CTATTATTAGGAGCATTCCTTCCACTTTGTGCATTTTGAGGGCACTCCTGTATCATGTGTCCTGACTAACCGGATCGAAAXXXXXXXXXXCTAACTCCTAGAAATTGTTGATGCAAAACCTGGCTATGTAACTGTGAATCCAGGGTTGTAGTCCTCCTTGAAACTTCTGG	CTATTATTAGGAGCATTCCTTCCACTTTGTGCATTTTGAGGGCACTCCTGTATCATGTGTCCTAACTAACCGGATCGAAAXXXXXXXXXXCTAACTCCTAGAAATTGTTGATGCAAAACCTGGCTATGTAACTGCGAATCCAGGGTTGTAGTCCTCCTTGAAACTTCTGG
Marker16361	CCCCTGTTTATTTTATCGAAACATTTTAATAAGTTGTAGTTTTCAGACTTTGGTGTGTTACTTGATTTGAATTTCGTTGTXXXXXXXXXX-CCTCAAATACATTTGACGAAAATAGATAGGCAGAATATGACACATGGAGAAGTTGTGACGCTGATATCTACGAACATTTG	CCCCTATTTATTTTATTGAAACATTTTAATAAGTTGTAGTTTTCAAACTTTGGTGTGTTACTTGATTTGAATTTCATTGTXXXXXXXXXXCCCTCAAATACATTTGACGAAAATA-ATGCGCAGAATGTAACACATGGAGAAGTTGTGATGCTGATATCTACGAACATTTG
Marker16400	CCCAAGTCCACAATGATGGGGCTTAAAAGGGCTTGCTTTGACCTAATTGGGCGATGGATCAAACTTATACCGAGTGTGACXXXXXXXXXXTAAGGCTTGTTAGCCCCCGAAAGGAAATAGAGGGACTTGGCTCAAGGAAATAAGCCCATGAAGAGTATTTGCTTTAGGAG	CCTAAGTCCACAATGATGGGGCTTAAAAGGGCTTGCTTTGACCTAATTGGGCGATGGATCAAACTTATACCGAGTGTGACXXXXXXXXXXTAAGGCTTGTTAGCCCCCGAAAGGAAATAGAGGGACTTGGCTCAAGGAAATAAGCCCATGAAGAGTATTTGCTTTAGGAG
Marker1644	CCTTTTAAACCCACAAGGTCCAAAATCATGTTTGGGTTTATTTGAAAATTCAAGTTAAAAGCCCAATGCACCATACCATGXXXXXXXXXXAAATGACATATCAAATCCCAAAACTTCATCAATCGGCTAATGTGTACCCCCTTTGAGTGCATGAACTGTTTTGCCCTTAG	CCTTTTAAACCCACAAGGTCCAAAATCATGTTTGGGTTTATTTGAAAATTCAAGTTAAAAGCCCAATGCACCATACCATGXXXXXXXXXXAAATGACATATCAAATCCCAAAACTTCATCAATCGGCTAATGTGTACCCCCTTTGAGTGCATGAACTGTTTCGCCCTTAG
Marker16447	CTACCTTTCCTTATACAACCCCGCAAGGAGGTAAGTTGTTGATGGAGTTCGCTTTTAGTGGAGTTGATTTTGCTAATAGAXXXXXXXXXXGGGAAGTCGCTTGTCTTCAAATTTGTTTATTTTCCCTGATTGTGTATTATCGTGATGCTGTCCATTGAGTAAGATGGTGG	CTACCTTTCCTTATACAACCCCGCAAGGAGGTAAGTTGTTGATGGAGTTCGCGTTTAGTGGAGTTGATTTTGCTAATAGAXXXXXXXXXXGGGAAGTCGCTTGTCTTCAAATTTGTTTATTTTCCCTGATTGTGTATTATCATGATGCTATCCATTGAGTAAGATGGTGG
Marker16485	CCCCCTGTCGTAATTATTGTATTTCGTCGTGCTATTTTTGCATACTAGTGATGTATTGTAAACCTGATTTATATTTTGCTXXXXXXXXXXCTGCTGGCGGAAAAATGACGGAAAAGAAAAAGGAATAGAGGTATTTCTCTCCCTTACCCCCATTTGCGGTTTGTCTAAGG	CCCCCTCTCGTAATTATTGTATTTCGTCGTGCTATTTTTGCATACTAGTGATGTATTGTAAACCTGATTTATATTTTGCTXXXXXXXXXXCTGCTGGCGGAAAAATGACGGAAAAGAAAAAGGAATAGAGGTATTTCTCTCCCTTACCCCCATTTGCGGTTTGTCTAAGG
Marker16496	CGAAAATCACTCAAACCACCATTGCAAACTGGTGGATTCAGGTGGTTTTATTTGGCAAATTTTGGACTTCAGTTTTGGATXXXXXXXXXXAGGCTCAAACTGGACTTGAAGGGGTCTCATGAGGTGTTTAAGGACCATATTACCTTTGGAGAAAATCACAAAAATGCTGG	CGAAAATCACTCAAACCACCATTGCAAACTGGTGGATTCAGGTGGTTTTATTTGGCAAATTTTGGACTTCAGTTTTGGATXXXXXXXXXXAGGCTCAAACTAGACTTGAAGGGGTCTCATGAGGTGTTTAAGGACCATATTACCTTTGGAGAAAATCACAAAAATGCTGG
Marker16498	CCATCCACAGTGCTCACAAGTGCATGTTGATGCTGCATGTTATCACTAAACTTCTCATGCAATTGACTAGGACCAGAGGTXXXXXXXXXXAAGGACTTCAGTTCAACAGGCTCTTTCTGAGACTTGTAATCCCTACTCTGTCCCATGGCACCACCAGCATGCAACCATGG	CCATCCACAGTGCTCACAAGTGCATGTTGATGCTGCATGTTATCACTAAACTTCTCATGCTATTGACTAGGACCAGAGGTXXXXXXXXXXAAGGACTTCAGTTCAACAGGCTCTTTCTGAGACTTGTAATCCCTACTCTGTCCCATGGCACCACCAGCATGCAACCATGG
Marker16509	CTCATGGTGCCTGGGCTCTTTGTTTGTTTGATTCCTCTTTGATGTACCTGTGCACGTCGTATGGTGTTATGGCACCCAGTXXXXXXXXXXCTTGACGGATCGCACGACCATCGTGCCGACAACGCATCATTCAAATTTCTGCCCTATCAACTTTCGATTGTAGGATAGAG	CTCATGGTGCTTGGGCTCTGTGTTTGTTTGATTCCTCTTTGATGTACCTGTGCACGTCGTATGGTGTTATGGCACCCAGTXXXXXXXXXXCTTGACGGATCGCACGACCATCGTGCCGACAACGCATCATTCAAATTTCTGCCCTATCAACTTTCGATTGTAGGATAGAG
Marker16534	CCTTCTTTTCTAGTTTGATAAAAGGTAAGATTTGTTTTGTCCCACTGGCAACTGTGTAGTACAAAGGTTAGAAGGGCTTAXXXXXXXXXXCTTGCCGACCTTTAGCTGGTCCTCCCTTTTCTTGTTTGCTATTTCCAAGTGAGGGGTGGTGATGTGTTGACACTGGATTG	CCTTCTTTTCTAGTTTGATAAAAGGTAAGATTTGTTTTGTCCCACTGGCAACTGTGTAGTACAAAGGTTAGAAGGGCTTAXXXXXXXXXXCTTGCCGACCTTTAGCTGGTCCTCCCTTTTCTTGTTTGCTATTTCCAGGTGAGGGGTGGTGATGTGTTGACACTGGATTG
Marker16613	CAAGCTCACTGTCGACCTACATCAGGCTGAAAATCTTATGGGAGGAAAGCCAATATTCGAGATAGGTGGTGACACCAAGT-XXXXXXXXXXTAAGGTTGCAGTTGTTGGACCCTTGGTAGAGATCAGAGGCGTTGCCAGTAAGAATAGTGATTTCCACGGCATTCTGAAGG	CAAGCTCACTGTCGACCTACATCAGGCTGAAAATCTTATGGGAGGAAAGCCAATATT-GAGATAGGTGGTGACACCAAGTGXXXXXXXXXXTAAGGTTGCAGTTGTTGGACCCTTGGTAGAGATCAGAGGCGTTGCCAGTAAGAATAGTGATTTCCACGGCATTCTGAAGG
Marker16620	CATAAACAAAGAATGCCAAAAACAAAACAAACAAATAGAAACCCATCAGACTATAGTTTCTCTCTTCATGGTAAGACAACXXXXXXXXXXAGGTGAGTTGCATCATTCAATGCACATCTACGCCCAAGGTTGTGCTTCAAAATGCTTTGTTTTTTACCCTCACCTTTAAG	CATAAACAAAGAATGCCAAAAACAAAACAAACAAATAGAAACCCATCAGACTATAGTTTCTCTCTTCATGGTAAGACAACXXXXXXXXXXAGGTGAGTTGCATCATTCAATGCACATCTAGACCCAAGGTTGTGCTTCAAAATGCTCTGTTTTTTACCCTCACCTTTAAG
Marker16650	CATATTTTCAAGCTTACTGGATCAAGGTCCTGATAGAAGCTCCTCTAAAAAAGATACTGCAAAGACTGGATGCCTTAGACXXXXXXXXXXACTATAGGGAAGAACACAACTACGCAATAAAACTCGCTTTAAGGAATACTAACAACGATGCAGAATATGAAGCATTGCTG	CATATTTTCAAGCTTACTGGATCAAGGTCCTGATAGAAGCTCCTCTAAAAAAGATACTGCAAAGACTGGATGCCTTAGACXXXXXXXXXXACTATAGGGAAGAACACAACTACGCAATAAAACTCGCTTTAAGGAATACTAACAACGACGCAGAATATGAAGCATTGTTG
Marker16667	CCGTACTAATAACAGCATAATGAGATACTCAAATAAAGACTATGCTTAGGCTCAAGCCCATTACCGACTACAACTAGAAGXXXXXXXXXXTTCTTCCTCAGCTTTTCCAGGAATGAGGAGTTCACCACGGTCTTCTTACTCTCCCCAGTAATGTAATAAATGTCGCTCTG	CTGTACTAATAACAGCATAATGAGATACTTAAATAAAGACTACACTTGGGCTCAATCCCATTACCGAATACAACTAGAAGXXXXXXXXXXTTCTTCCTCAGCTTTTCCAGGAATGAGGAGTTCACCACGGTCTTCTTACTCTCCTCAGTAATGTAATAAATGTCGCTCTG
Marker16842	CTGCCAAGGCACCATAACTCTACGAATCACCACGAGACGCCACGTGTTTCTCCCCATAGAACCAGAATCCCTTGATTATTXXXXXXXXXXATCCAGAAAGAATTAGCGGGGTAACTATAAGGGATCTATTCCCATTACTCAAAACCCACTAAGTTTCTAACCACTACCTG	CTGCCAAGGCACCATAACTCTACGAATCACCACGAGACGCCACATGTTTCTCCCCATAGAACCATAATCCCTTGATTATTXXXXXXXXXXATCCAGAAAGAATTAGCGGGGTAACTATAAGGGATCTATTCCCATTACTCAAAACCCACTGAGTTTCTAACCACTACCTG	CTGCCAAGGCACCATAACTCTATGAATCACCACGAGACGCCACGTGTTTCTCCCCATAGAACCATAATCCCTTGATTATTXXXXXXXXXXATCCAGAAAGAATTAGCGGGGTAACTATAAGGGATCTATTCCCATTACTCAAAACCCACTGAGTTTCTAACCACTACCTG
Marker16853	CTAACAAAGTATCAAAGTCTTGTTAGAGGTCTACAGTACCTAATATTTACTAGACCGGATATTTCATATAGTGTCATGTTXXXXXXXXXXAATTCAAGCACAAGATCATGCACCTTGATTTTAGGAAAGATTTTTGCTGTAAATATTCTGTAACAGCCTTGCAAATCACG	CTAACAAAGTATCAAAGTCTTGTTAGAGGTCTACAGTACCTAATATTTACTAGACCGGATATTTCATATAGTGTCATGTTXXXXXXXXXXAATTCAAGCACAAGATCATGCACCTTGATTTTAGGAAAGATTTTTGCTGTAAATATTCTGTAACAGCCTTGCATATCACG
Marker16867	CGGAACCAAGAGGAGACATGATGATTCCAAGATCTACCCAGAGGAAGTCCAATGAGGTTGCCAAAATATGACCAGACTTTXXXXXXXXXXTTTGTTTGAGTCCAAACTAGAACATCCTTACCCGAATTATGCCCAGATAAAGAAACTAAAATATCATCCACACTCTCCGG	CGGAACCAAGAGGAAACATGATGATTCCAAGATCTACCCAGAGGAAGTCCAATGAGGTTGCCAAAATATGACCAGACTTTXXXXXXXXXXTTTGTTTGAGTCCAAACTAGAACATCCTTACCCGAATTATGCCCAGATAAAGAAACTAAAATATCATCCACACTCTCCGG
Marker16887	CCTACGTCCCTACATCATATACACAATTCTAACCAGGTTTAGTTTGGGAAACTTTGCGTACATGAATATATATTTCTTAGXXXXXXXXXXCCCTTGTCCCTTGCCCGAGCTAGGATTCCTCCTTTCCAAAATCGCCCTAGCAAGGTGTGAGGTTTGCCACCATGGATCCG	CCTACGTCCCTACATCATATACACAATTCTAACCAGGTTTAGTTTGGGAAACTTTGCGTACATGAATATATATTTCTCAGXXXXXXXXXXCCCTTGTCCCTTGCCCGAGCTAGGATTCCTCCTTTCCCAAATCGCCCTGGCAAGGTGTGAGGTTTGCCACCATGGATCCG
Marker16946	CGCCTCTCTCAGGTCCTTTCTTACTCTTCCACAAGCTTCTTAGCTTTTGCTGGAAGCAATCATATACTACTCATAATTATXXXXXXXXXXTGCGGTTCCGGGCAATGGTACAAGACATGTTGGGGAATGAGTTCTACGTCGGTGCTTATCAGGTAACTGCCACTGTTTTG	CGCCTCTCTCAGGTCCTTTCTTACTCTTCCACAAGCTTCTTAGCTTTTGCTGGAAGCAATCATATACTACTCATAATTATXXXXXXXXXXTGCGGTTCCGGGCGATGGTACAAGACATGTTGGGGAATGAGTTCTACGTCGGTGCTTATCAGGTAACTGCCACTGTTTTG
Marker16994	CCCCACTGGTTGAATGGTGTCTCCGAAGAAGCCCTTCAAAGGGGTGGGGGAATGTTGTAACTTACTAACTTCAATTCCCAXXXXXXXXXXCTGGCGAACTTGCAAGCTATGATGCGGATTTCCCCTAGGGGTGCGCCATTGCGATTATTATTCTGGCGAGGAGGATCATG	CCCCACTGGTTGAATGGTGTCTCCGAAGAAGCCCTTCAAAGGGGTGGGGGAACGTTGTAACTTACTAACTTCAATTCCCAXXXXXXXXXXCTGGCGAACTTGCAAGCTATGATGCGGATTTCCCCTAGGGGTGCGCCATTGCGATTATTATTCTGGCGAGGAGGATCATG
Marker17041	CTTTTGTGATTGGTCTCTTTGTTTTGGGAAAGGTTTCCAGTGCTCATGTTATGAGAAATAATGAACATATCTTTAATCTGXXXXXXXXXXGTCACCATCCAATCCCAAGCAAGGGCTGAGGGCACCATACCAGGTTTCGCATCAACAATTTCCAGGAGTTAGTTAATGTG	CTTTTGTGATTGGTCCCTTTGTTTTGGGAAAGGTTTCCAGTGCTCATGTTTTGAGAAACAATGAACATATCTTTAATCTGXXXXXXXXXXGTCACCATCTAATCCCAAGCAGGGGCTGAGGGCACCATACCAGGTTTCACATCAACAATTTCCAAGAGTTAGTTAATGTG
Marker17072	CTCTGGGTCTGCAGCCATTGAATGTGAGAGTAGGGTTGGTTAGAAACCATGATTTCTCTGGATCAGTATCATTCAACACTXXXXXXXXXXTTTCTCTCTGTTTGTCCTCTTATGAACAAAGATTCTTGGTGGTTTGAATGTCATTTTCTTGATCATCTGATCTCTCTAAG	CTCTGGGTCTGCAGCCATTGAATGTGAGAGTAGGGTTGGTTAGAAACCATGATTTCTCTGGATCAGTATCATTCAACACTXXXXXXXXXXTTTCTCTCTGTTTGTCCTCTTATGAACAAAGATTCTTGGTGATTTGAATGTCATTTTCTTGATCATCTGATCTCTCTAAG
Marker1708	CTAATATATGAAATATTTAATTAAATGGGGGTAAAGTGTAAGTTAGGATTCGAACTCAAGTTCTTTGCTTTGATACAATGXXXXXXXXXXAAAGCTACTTGCATCACGTTTCACTAGCCAAAGATGCTCAAGTGTTTCACTGGTTTTGTGAAACTGCCTTTGAGAAGTGG	CCAATATGTGAAATATTTAATTAAGTGGGGGTAAAGTGTAAGTTAGGATTCGAACTCAAGTTCTTTGCTTTGATACCATGXXXXXXXXXXAAAGCTACTTGCATCACGTTTCACTAGCCAAAGATGCTCAAGTGTTTCACTGGTTTTGTGAAACTGCCTTTGAGAAGTGG
Marker17140	CAGATTAACATACGTTATACCTAGTTCAACACTGTGATCGACTATGTGTCGAAACTTTTATGAAGCAATACTGCAAGGTAXXXXXXXXXXCGAGCCACAGACTCAAATGTGGTCTACCATAGTATGTCAGAATACTATTGGTGGTTCCTCTTAAGGCGACAGGACTTAGG	CAGATTAACATACGTTATACCTAGTTCAACACTGTGATCGACTATGTGTCGAAACTTTTATGAAGCAATACTGCAAGGTAXXXXXXXXXXCGAGCCACAGACTCAAATGTGGTCTACCATAGTATGTCAGAATACTATTAGTGGTTCCTCTTAAGGCGACAGGACTTAGG
Marker17163	CTTTAAAACGCTAATTGGCAAGCTTACTCCAACACCCATAACGCAGTCACCTGATTGGACTTTACCTTTTGAGATAATGTXXXXXXXXXXCATCACCATCAAAGACAAGAAAGAAATGGAGAACATAGTGGCTGACAATCTCTCGAGGCTCACATTTGAGGATACCTCTG	CTTTAAAACGCTAATTGGCAAGCTTACTCCAACACCCATAATGCAGTCACCTGATTGGACTTTACCTTTTGAGATAATGTXXXXXXXXXXCATCACCATCAAAGACAAGAAAGAAATGGAGAACATAGTGGCTGACAATCTCTCGAGGCTCACATTTGAGGATACCTCTG
Marker1724	CTAATTTTTTTTTTCACTTTAAATTTTCAAAATTCCTTTTTCCTTGTA-TTTTTTTTTTTCGCAAAAATGGTTCTTTTGTTXXXXXXXXXXTGTGCGCGGAAGCATTTATTAAAATTTCTTAAAGTCTATGCCGTAAAGATCCTAACTTAAAATCTCTGTAGATGATCTAG	CTAA-TTTTTTTTTCACTTTAAATTTTCAAAATTCCTTTTTCCTTGTATTTTTTTTTTTTCGCAAAAATGGTTCTTTTGTTXXXXXXXXXXAGTGCGCGGAAGCATTTATTAAAATTTCTTAAAGTCTATGCCGTAAAGATCCTAACTTAAAATCTCTGTAGATGATCTAG
Marker17242	CATGAGTTCCTCCTTACTCACAAGGTGTTGCGGTAGAAGGGGAATGTTTGTAGCTTCTGGGTGATGCACGCCCTTGTCAAXXXXXXXXXXTTTCTTTCTGAGAAGAGCCTAAGGGTTTTTTTGCCTCCCCTCAGCCATGTTCTTTTTGGCAACATGGTGATTGTTGCTCG	CATGAGTTCCTCCTTACTCACAAGGTGTTGCGGTAGAAGGGGAATGTTTGTAGCTTCTGGGTGATGCACGCCCTTGTCAAXXXXXXXXXXTTTCTTTCTGAGAAGAGCCTAAGGGTTTTTTTGCCTCCCCTCAGCCATGTTCTTTTTGGCGACATGGTGATTGTTGCTCG
Marker17304	CCACATTGCATACTATTTATGCTATGATCCATTTGACATATAACCAACATTAAAATCCTAGTTTAATAACACATTAAGAAXXXXXXXXXXTAAAAATTCAAGATAACATAAGGTAGAGATCGGTTTTTGTGCCATATAGCCTGAACCAATTGTTTAATGCTTTGTTTTAG	CCACATTGCATACTATTTATGCTATGATCCATTTGACATATAACCAACATTAAAATCCTAGTTTAGTAACACATTAAGAAXXXXXXXXXXTAAAAATTCAAGATAACATAAGGTAGAGATCGGTTTTTGTGCCATATAGCCTGAACCAATTGTTTAATGCTTTGTTTCAG
Marker17309	CATTGAACTATGAAAGCTCACTGTTGCACATATAACCAGCCCTGCTACACTTTCAGGCTCCATTGCAAGGCACTGCCCTTXXXXXXXXXXCGTATGTCCCTTTCTACAATCCAGCTCTACCTCACGATGTGAAATAGCTCACCATACTCCGTAAAAACCCACCAACGAAG	CATTGAACTATGAAAGCTCACTGTTGCACATATAACCAGCCCTGCTACACTTTCAGGCTCCATTGCAAGGCACTGCCCTTXXXXXXXXXXCGTATGTCCCTTTCTACAATCTAGCTCTACCTCACGATGTGAAATAGCTCACCATACTCCGTAAAAACCCACCAACGAAG
Marker17332	CCAGTTGTGGCTTGGGCATTGTGTCATTACGTCTCTGTAAACTGTAAATCTTCAAACGTGATTTTATTGTCTGGGAGACAXXXXXXXXXXAAGGAGAATCTTTATGGTTATTCATGGTACTAAGGTTGCTGTTGAGTTCATTAGTGCATCCTAGATTGGCTGGTTTTGAG	CCAGTTGTGGCTTGGGCATTGTGTCATTACGTCTCTGTAAACTGTAAATCTTCAAACGTGATTTTATTGTCTGGGAGACAXXXXXXXXXXAAGGAGAATCTTTATGGTTATTCATGGTACGAAGGTTGCTGTTGAGTTCATTAGTGCATCCTAGATTGGCTGGTTTTGAG
Marker17352	CCACAAAAAGTTATCGGTTACACTCATAAAGGAGCATGCTACCAAGTTAGCCCCTATGAACTCCTCTCTTTTCTCCACCAXXXXXXXXXXCATGTAATTCAGCAGGATGGGCTCACCCACTCTGAACTCCATCGACAAAACCTGAGTCCATCACCCACCCTCCCCAACAG	CCACAAAAAGTTATCGGTTACACTCATAAAGGAGCATGCTACCAAGTTAGCCCCTATGAACTCCTCTCTTTTCTCCACCAXXXXXXXXXXCATGTAATTCAGCAGGATGGGCTCACCCACTTTGAACTCCATCGACAAAACCTGAGTCCATCACCCACCCTTCCCAACAG
Marker17360	CAAATCATCAAGAAGCATTTCAATGAAAGCTATTATGGTAGGTTCTTCCCTACGACAAGGCTAGCAATGTTGGTTAATGAXXXXXXXXXXTTTAAAACATCTAAGAATTAAATGACGAGAAACGACAATGGGTTCAGGCGAGATGGTAAGGTTCTCGGGTCGAAACCATG	CAAATCATCAAGAAGCATTTCAATGAAAGCTATTAAGGTAGGTTCTTCCCTACGACAAGGCTAGCAATGTTGGTTAATGAXXXXXXXXXXTTTAAAACATCTAAGAATTAAATGACGAGAAACGACAATGGGTTCAGGCGAGATGGTAAGGCTCTCGGGTCGAAACCATG
Marker17361	CCAAATGAAACTGAAAATCTGGACTGTAAACCAATATGTCATCAAAAAAGACAATGACAAGTTTCCTTAAAAAATGCCTAXXXXXXXXXX-CCTATAGTCTATACACATGCGTCAAGAACCATCTCCTTATCTTACCAAGAGCACAGGTGAAGAAAAAGGAAATTGACTGG	CCAAATGAAACTGAAAATCTGGACTGTAAACCAATATGTCATCAAAAAAGACAATGACAAGTTTCCTTAAAAAATACCTAXXXXXXXXXXCCCTATAGTCTATACACATGCGCCAAGAACCATCTTCTTATCTTACCAAGAGCACAGGTGAAGAAAAAGGAGATTGACT-G
Marker17398	CCATGAAGATCTATAATGCCCAATTTGCAAAGCAAATGATGAAAGATATTAGAACCCATGGCTTTGGTGAAGATGTTGGCXXXXXXXXXXTCTTACTGCGCCAGAAAATAGGGCTAGAACCAAGTAGGATGAAGAAACCAGTGGTAGAGTGTCGAGTGGTGGGGCAGCTG	CCATGAAGATCTATAATGCCCAATTTGCAAAGCAAATGATGAAAGATATTAGAACCCATGGCTTTGGTGAAGATGTTGGCXXXXXXXXXXTCTTACTGAGCTAGAAAATAGGGCTAGAACCAAGTAGGATGAAGAAACCAGTGGTAGAGTGTCGAGTGGTGGGGTAGCTG
Marker17443	CCTTGGAAGTCTACCAAGTCCACCATCAAAATGACATTGTTTTGACCCCTTAAACAAGACCCTACTCCCTTTCCTCCCTCXXXXXXXXXXTAGTTTGAGACAAGTGACTTATGAATAATCCATTGTGATGTAATTTGAATATATTATGGTACTGATATTGAGATTTAATG	CCTTGGAAGTCTACCAAGTCCACCATCAAAATGACATTGTTTTGACCCCTTAAACAAGACCCTACTCCCTTTCCTCCCTCXXXXXXXXXXTAGTTTGAGACAAGTGACTTATGAATAATCCATTGTGATGAAATTTGAATATATTATGGTACTGATATTTAGATTTAATG
Marker17464	CGAATCCCTCTTCATCTTTCCATATCTTTGTTTTTCTTGGGAAATCAAAGGTCTCTTGACAAGTGGCATGTTGCTCTAAAXXXXXXXXXXAAAGAACCCTATCCAGCGCATGTGTGACACTTGCCAAAAAGTGGGTTGGTCTCTCTTAAATGGGCGTGAAGCACCCCTTG	CGAATACCTCTTCATCTTTCCATATCTTTGTTTTTCTTGGGAAATCAAAGGTCTCTTGACAAGTGGCACGTTGCTCTAAAXXXXXXXXXXAAAGAACCCTATCCAGCGCATGTGTGACACTTTGCAAAAAGTGGGTTGGTCTCTCTTAAATGGGAGTGAAGCACCCCTTG
Marker17471	CGAAAGTTTTCCTTTCTTTTATTGTCTAATTTCTGCTGAATTTTAAAGGGAGATTTTGAATGGTTTTGGAAGTTGAAAGTXXXXXXXXXXTCCAGTGGCGGGCGACGGCAAGGGCGATATCTAATAATTTCATCTATAGGAAA--GAGAGAGGAGGGAGCTTGTGAAGGATG	CGAAAGTTTTCCTTTCTTTTATTGTCTAATTTCTGCTGAATTTTAAAGGGAGATTTTGAATGGTTTTGGAAGTTGAAAGTXXXXXXXXXX--CAGTGGCGGGCGACGGCAAGGGCGATATCTAATAATTTCATCTATAGGAAAGAGAGAGAGGAGGGAGCTTGTGAAGGATG
Marker1752	CCATGAAATTACATTCACAGAAGATCATTTCAGCAGAATTAAATCACTTCTTTTATACCTCGTTGAGCCTTGAAAAAGGAXXXXXXXXXX-TCATAGATTTCTATTTTTTTTTTTTTGATTGGCACCGGGTGTCCAGAAACAACATCCTGATTAATCCCAAGGGTGTACAG	CCATGAAATTACATTCACAGAAGATCATTTCAGCAGAATTAAATCACTTCTTTTATACCTCGTTGAGCCTTGAAAAAGGAXXXXXXXXXXCTCATAGATTTCTATTTTTTTTTTTTT-ATTGGCACCGGGTGTCCAGGAACAGCATCCTGATTAATCCCGAGGGTGTACAG
Marker17605	CATTTCATAAATTGTTTCAATCGGTCGGCATCACCCATCATATAACATATCCTTATTCTCATGCTCAAAATGGTGTTGTTXXXXXXXXXXGGACCTTCGATCTAAACTTTGTGTTTTCATGGGCAATAGCCCATATCACAAAGGTTATTTTTGTCTACACCTACCCACAG	CATTTCATAAATTGTTTCAATCGGTCGGCATCACCCATCATATAACATATCCTTATTCTCATGCTCAAAATGGTGTTGTTXXXXXXXXXXGGACCTTCGATCTAAACTTTGTGTTTTCATGGGCAATAGCCCATATCACAAAGGTTATTTTTGTCTACACCTACCCACGG
Marker17612	CTGATACTAGTCATTGTTCCCTTCTGAGCTGTCCAGACACTAAAACTCAGTGTTAGTTATGGCATCTAATGTTCCTGCCTXXXXXXXXXXATGCTATTCAAGTGCACAAGATGTATACAAGAGAAACACCTATCTAGATGAACTTAGGATGCCCTCTAGTTTTTTTAGAG	CTGATACTAGTCATTGTTCCCTTCTGAGCTGTCCAGACACTAAAACTCAGTGTTAGTTATGGCATCTAATGTTCCTGCCTXXXXXXXXXXATGCTATTCAAGTGCACAAGATGTATACAAGAGAAACACCTATCTAGATGAACTTAGGATGCCCTCTAGTTTTTCTAGAG
Marker17670	CCAAACAATAACTCTAAGTCATGTCTTCCACAATTTGTATCAAATGGGTCAAAACTGGTTCTTCTTCTTTCAAGCCCATAXXXXXXXXXXATCTAGAGGATCTTATGTTGGTGAATCTGCTAGTCCGATGCGTGAGGCATGAAAAGCTTCCAAAAGAGGAGGCGCGTGAG	CCAAACAATAACTCTAAGTCATGTCTTCCACAGTTTGTATTAAGTGGGTCAAAACTGGTTCTTCTTCTTTCAAGCCCATCXXXXXXXXXXATCTAGAGGATCTTATGTTGGTGAATCTGCTAGTCTGATGCGTGTGCCGTGAAAAGCTTCCTAAAGAGGAGGCGCGTGAG
Marker17684	CAGTTTTTGGTATTTCACCTGGTATACAAAAACCGGTCTGGAATGACAAACAATGTCGCCACCGTCATCTTTGCCGCTGTXXXXXXXXXXTCATGAGATTTCTGGCGTGGGTTGTGGCTACCCTTGTGGCAGTCATGGTTGAGTGTATGAGGAGAGCAACATTGTTTTCG	CAGTTTTTGGTATTTCACCTGGTATACAAAAACTGGTCTGGAATGACAAACAATGTCGCCACCGTCATCTTTGCTGCTGTXXXXXXXXXXTCATGAGATTTCTGGCGTGGGTTGTGGCTACCCTTGTGGCAGTCGTGGTTGAGTGTATGAGGAGAGCAACATTGTTTTCG
Marker17686	CGAAAGTCCAATTTTGAAAGACAATGATATTACCTTCGCAGTGTTGAAAACTTCAGTTATGCAGTCAGGGAGAATGCTGAXXXXXXXXXXAATATATATTCAAGATCTGGCAATCTGTATAGAAGAAAACCTCTTGAAATCTCCCAAGTGACGCCACTATGGGATTTGTG	CGAAAGTCCAATTTTGAAAGACAATGATATTACCTTCGCAGTGTTGAAAACTTCAGTTACGCAGTCAGGGAGAATGCTGAXXXXXXXXXXAATATATATTCAAGATCTGGCAATCTGTATAGAAGAAAACCTCTTGAAATCTCCCAAGTGACGCCACTATGGGATTTGTG
Marker17700	CAATCGAGGCTTGACATGTGGCAGCCCATTTTGACTATGGCTCCCCATTCCTAGGTAAAGAGTCTAGCGAGGATCCGTGGXXXXXXXXXXGTATAGCGAACTGGACATGGTTCCTTGCCTAACTAAAATGTACATCTTAACAAATACAAATGACTAATAATCAGAGATAG	CAATCGAGGCTTGACATGTGGCTGCCCATTTTGACTATGGCTCCCCATTCCTAGGTAAAGAGTCTAGCGAGGATCCGTGGXXXXXXXXXXATATAGCGAACTGGACATGGTTCCTTGCCTAACTAAAATGTACATCTTAACAAATACAAATGACTAATAATCAGAGATAG
Marker17772	CGGTTGTTGGTATGAATGCCAGTCTCACCTTCAATCTATTTTTCTCGCCTTTGATAATTATTTCAGGACAAACCCATCAAXXXXXXXXXXTTTTAATAACTGGCTTTTGATTATTTGAAACTCTTGACTTCATTTTACTGTCCAGTGCCTGATGGGAAGCCAATGATCGG	CGGTTGTTGGTATGAATGCCAGTCTCACCTTCAATCTATTTTTCTCGCCTTTGATAATTATTTCAGGGCAAACCCATCAAXXXXXXXXXXTTTTAATAACTGGCTTTTGATTATTTGAAACTCTTGACTTCATTTTACTGTCCAGTGCCTGATGGGAAGCCAATGATCGG
Marker17789	CAGACATATTGATGAGGGGACATATATAGGACAGGAATCGATTTTAGGTATACAGGACAATCCAATATATATTATATGGAXXXXXXXXXXAGTTTTGCATAATCTAATCGTGTTTAAAATTAGAAAGTCCCGACTTTCTAATTCTAATTAGGTCACGAAAGACCCAAAGG	CAGACATATTGATGAGGGGACATATATAGGACAGGAATCGATTTTAGGTATACAGGACAATCCAATATATATTATATGGAXXXXXXXXXXAGTTTTGCAGAATCTAATCGTGTTTAAAATTAGAAAGTCCCGACTTTCTAATTCTAATTAGGTCACGAAAGACCCAAAGG
Marker17790	CTAAAGAGAGATGTTAAGGCTTTTATCCAAAGTTGTGATGTATGCCAAAGAGTTAAGGTTGACAACACCCTCCCCAGTGGXXXXXXXXXXTAGCCAGTTTTGGCAAGAGATTTTCTCATTGCAGGGGGTCCAACTCTCCCTAAGCACAGCATATCACCTACAAACCGACG	CTAAAGAGAGATGTTAAGGCTTTTATCCAAAGTTGTGATGTGTGCCAAAGAGTTAAGGTTGACAACACCCTCCCCAGTGGXXXXXXXXXXTAGCCAGTTTTGGCAAGAGATTTTCTCATTTCAGGGGGTCCAACTCTCCCTAAGCACAGCATATCACCTACAAACCGACG
Marker17809	CTCATTTGCATTCAAAACCCACCTCAACTCAA----------CTCATCTCATCATTACAACTTTCCTAAATTCTCACACAAAATATAATAXXXXXXXXXXCTCTATCTAGCAAAGAGATTGACCACATCCCCAGCACAGCCCAAGCTACACCCACTCTACTGAAGATATCATCCCATAGG	CTCATTTGCATTCAAAACCCACCTCAACTCAACTCATCTCATCTCATCTCATCATTACAACTTTCCTAAATTCTCACAC----------AXXXXXXXXXXCTCTATCTAGCAAAGAGATTGACCACATCCCCAGCACAGCCCAAGCTACACCCACTCTACTGAAGATATCATCCCATAGG
Marker17812	CAGGATCCCTCTACTAACGTGTGCACGACTAGGAAGTTTGGGGTAGTTCCTCGTCGCTTGGCTATCCCGACATCGTTTACXXXXXXXXXXTTTTTTCATCATTTTCTCCTAACTCCCCCTCCTTTTCACTCATTCTCATTTCTCTGCTACACTCTACTTCTTTGTTAATG	CAGGATCCCTCTACTGACGTGTGCACGACTCGGAAGTTTGGGGTAGTTCCTCGTCGCTTGGCTATCCCGACATCGTTTACXXXXXXXXXXTTTTTTCATCATTTTCTCCTAACTCCCCCTCCTTTTCACTCATTCTCATTTCTCTGCTACACTCTACTTCTTTGTTAATG
Marker17832	CTTGTTTTTGACAATGCGAGCAAAACACTGGAAGCATTTAAAAAAACACTTCCTAATAATGACTATTCTCTAGACCCGGTXXXXXXXXXXACATTCCCCTGAGCCATAACTCTAATGAAATCCTCTTCATTTGACATCCAAGCTAAGACGTTCCGAGGGCTTTTCAATTG	CTTGGTTTTGACAATGCGAGCAAAACACTGGAAGCATTTAAAAAAACACTTCCTAATAATGACTATTCTCTAGACCCGGTXXXXXXXXXXACATTCCCCTGAGCCATAACTCTAATGAAATCCTCTTCATTTGACATCCAAGCTAAGACGTTCCGAGGGCTTTTCAATTG
Marker17839	CACAATTTCTGTAAGTAATCTTGTCCTATCTTTTGTTAAGTGTTAGAATGACATGTTAGGCTTTAATTTATGACATGAGAXXXXXXXXXXTGATTATTTTACCTAAGCTTGAATAATGTGTGAT-ACTCAGACTTAGCCAAGTCTTTGTCTGCCTTATGTCCCCATGTTGG	CACAATTTCTGTAAGTAATCTTGTCCTATCTTTTGTTAAGTGTTAGAATGACATGTTAGGCTTTAATTTATGACATGAGAXXXXXXXXXX-GATTATTTTACCTAAGCTTGAATAATGTGTGATAACTCAGACTTAGCCAAGTCTTTGTCTGCCTTATGTCCCCATGTTGG
Marker17933	CTATAAATAGGGGTCATTGGTGCACAAATTCATTCACTGAATTCTCTTTATCCATCATCAACTTGTGGGACAAATATCCTXXXXXXXXXXTTGAAGAAAATTATTGGCATTATTTCATATAAAGAAACAGTGAATTATCTAGTCCGTTTTCACACACTGTTACTGTTTCG	CTATAAATAGGGGTCATTGGTGCACAAATTCATTCACTGAATTCTCTTTATCCATCATCAACTTGTGGGACAAATATCCTXXXXXXXXXXTTGAAGAAAATTATTGGCATTATTTCATATAAAGAAACAGTGAATTATCTAGTCCGTTTTCACACACTGTTACTGTTTTG
Marker17964	CCATCAAAACCGTTTTCAAGCGTCCAGTTGCCCAATATTGTACTGTGATTTTGTGGGGCTCGGCTGGCTAGGACTCTACAXXXXXXXXXXACCGGGTTCCAGTCTTCGTTCTTTCTGTTGACGTACGTATGTATGTATAGCTGCTTCCCAACATCCCATGCGAGAAGGGG	CCATCAAAACCGTTTTCAAGCGTCCAGTTGTCCAATATTGTACTGTGATTTTGTGGGGCTCGGCTGGCTAGGACTCTACAXXXXXXXXXXACCGGGTTCCAGTCTTCGTTCTTTCTGTTGACGTACGTATGTATGTATAGCTGCTTCCCAACATCCCATGCGAGAAGGGG
Marker17968	CCCGTGTGTTTTGCTCAGCCCACCGTCAATCACCTCAGGGAACGACGGACCACCTCTCCATGACCACATAAAGAGCCGACXXXXXXXXXXTGTTTCTCTCTTACGCACGTCCAATTCCTTGTTCTGTTTCCATGTGCTTTAAATCTCCAAGAGCCTTTGATTCACAACAG	CCCGTGTGTTTTGCTCAGCCCACCGTCAATCACCTTAGGGAACGACGGACCACCTCTCCATGACCACATAAAGAGCCGACXXXXXXXXXXTGTTTCTCTCTTACGCACGTCCAATTCCTTGTTCTATTTCCATGTGCTTTAAATCTCCAAGAGCCTTTGATTCACAACAG
Marker17970	CAGTGCAAATTGTGGACTGCAAGGAACAAGAGTTGAGGAATCGGAAGATACCTCTAGTGAAAGTACTCTGAAATAACCCAXXXXXXXXXXACAATCTAGAAGGACCCCACGTCTGTATGTTTCTTCAATGGCGCAATTGAGAGAGCGAAGAGAACGTTGTATAATAGACG	CAGTGCAAATTGTGGATTGCAAGGAACAAGAGTTGAGGAATCGGAAGATACCTCTAGTGAAAGTACTCTGAAATAACCCAXXXXXXXXXXACAATCTAGAAGGACCCCACGTCTGTATGTTTCTTCAATGGCGCAATTGAGAGAGCGAAGAGAACGTTGTATAATAGACG
Marker17974	CATGAAAATATTTTTAAATCATGCATGAGTTGTTATGTTTTATCATGACCCCAATTCTAGAATGGGGGATTATCCTAGTGXXXXXXXXXXGTGTTTATATGAAACTTTCAATATGTACTCATAGCTGGCGCAGATGCATGTGATGTTATGCAGTACGATAGGAGCACATG	CACGAAAATATTTTTAAATCATGCATGAGTTGTTATGTTTTATCATGACCCCAATTCTAGAATAGGGGATTATCCTAGTGXXXXXXXXXXGTGTTTATATGAAACTTTCAAGATGTACTCATAGCTGGCGTAGATGCATGTGATGTTATGCAGTACGATTGGAGCACATG
Marker18007	CAGGATCAAACCTCTTCCTTTTTTACATCTTACTCAACCAAAAAAAAAAGGAATCATACCCTCGTGTCATCTGATTCAGAXXXXXXXXXXACAATGGTTGAACTCCAAGTGGTTGGACTTGAGCATAGAAGAACATTATGATTTAGCCTTTTTCAAAATAATAATTTTAG	CAGGATCAAACCTCTTCCTTTTTTACATCTTACTCAACCGAAAAAAAAAGGAATCATACCCTCGTGTCATCTGATTCAGAXXXXXXXXXXACAATGGTTGAACTCCAAGTGGTTGGACTTGAGCATAGAAGAACATTATGATTTAGCCTTTTTCAAAATAATAATTTTAG
Marker18021	CGAATATGATTCTTTCCTAAGCCCACAAAAATCACGTTGTGCTTTTTCTTTAATAATCTTCTCATGTTTATTCACC-AAAAXXXXXXXXXXAGGAGCTTTGGAGTTGTGGAGTTTCGCGAGCGATGAATAGCAAGCGGGAAAGTAATTTTTTATGCCCAAAATAATATTTG	CGAATATGATTCTTTCCTAAGCCCACAAAAATCACGTTGTGC-TTTTCTTTAATAATCTTCTCATGTTTATTCACCAAAAAXXXXXXXXXXAGGAGCTTTGGAGTTGTGGAGCTTCGCGCACGATGAATAGCAAGCGGGAAAGTAATTTTTTATGCCCAAAATAATATTTG
Marker18022	CTGGTTTCTCTCTATGCCACTTCGCCAAAGGACTCATTATCTCCGGATGGTTAATGATGAAAGTAGGATTTACACACGTCXXXXXXXXXXCTGAACATTTTTTTATTCCTCGAGAAGTTACGACAGGAATAAAATTGGATCATATCAGAAAACATATTCAAATTGAAAAG	CTGGTTTCTCTCTATGCCACTTCGCCAAAGGACTCATTATCTCCGGATGGTTAATGATGAAAGTAGGATTTACACACGTCXXXXXXXXXXCTGAACATTTTTTTATTCCTCGAGAAGTTACGACAGGAATAAAATTGGATCATATCAGAAAACATATTCATATTGAAAAG
Marker18026	CTCATAGCTGCACCCCTCACTGCCCTTCTTAAAAAAGATTCTTTTTCTTGGTCCCCCGAGGCTACTGTAGCTTTTCAGCAXXXXXXXXXXGCAAAAAGTGGGGACAACAGCCCAACAGAAGTGGGTTACTAAGCTAATGGGCTATGATTTCACAATCGAATTCAAAAAGG	CTCATAGCTGCACCCCTCACTGCCCTTCTTAAAAAATATTCTTTTTCTTGGTCCCCCGAGGCTACTGTAGCTTTTCAGCAXXXXXXXXXXGCAAAAAGTGGGGACAACAGCCCAACAGAAGTGGGTTACTAAGCTAATGGGCTATGATTTCACAATAGAATTCAAAAAGG
Marker18074	CCTTTGATAGAGGAAGAGGAAAAGAAAATGTGAAGAGAAGCCAAATGGGATAGTCACATGTATTCTTCAAGGTTGGTGCAXXXXXXXXXXGGAGAGAAAGATGCAAGGTGCAGAAATGCCTTCAGTTATTCAAGAAACTTTGCAATCTATTGTTGTGTAGTATAACATCG	CCTTTGATAGAGGAAGAGGAAAAGAAAATGTGAAGAGAAGCCAAATGGGATAGTCACATGTATTCTTCAATGTTGGTGCAXXXXXXXXXXGGAGAGAAAGATGCAAGGTGCAGAAATGCCTTCAGTTATTCAAGAAACTTTGCAATCTATTGTTGTGTAGTATAACATCG
Marker18095	CCACAATTGTGATCATGTTGACCCTAAGATATAAAGATCTCTAGGATTGAAATTCTGTGCACACATCTCTTTATGACTTGXXXXXXXXXXACAAGGTGGTTGACGATGCTGGTGTTGGTGCTAATCTACCGCCCCTCATCCGAACAAGGAACCTGCCGATAAGGGTCGGG	CCACAACTGTGATCATGTTGACCCTAAGATATAAAGATCTCTAGGATTGAAATTCTGTGCACACATCTCTTTATGACTTGXXXXXXXXXXACAAGGTGGTTGACGGTGCTGGTGTTGGTGCTAATCTACCGCCCCTCATCCGAACAAGGAACCTGCCGATAAGGGTCGGG
Marker18106	CTGTATATGACAGGCGGACTGAAATTATCAAATCCATTCCCGACTTCTGGTTAACTGCTGTTAGTAATCTTTCTCTGTCCXXXXXXXXXXAGGATTCTTCTGGTATCTTATATTATAGCTGGTTTCCTCAATTTGACATGTACATACATAGTGATTTTGCTTAATTGTGG	CTGTATATGACAAGCGGACTGAAATTATCAAATCCATTCCCGACTTCTGGTTAACTGCTGTTAGTAATCTTTCTCTGTCCXXXXXXXXXXAGGATTCTTCTGGTATCTTATATTATAGCTGGTTTCCTCAATTTGACATGTACATACATAGTGATTTTGCTTAATTGTGG
Marker18126	CTTAAGTGTATGTTTGGAATTGCAGTGGGTAATATAGTTTTTAGGTTTATGATTTTAAGTTGTAGAGCTTAAGTAATAAGXXXXXXXXXXAAAAAAAATCAAAATGATGCTTTTTCTTGAAATGTACTTTTTAGCCTTTTTGAGATTAAAAAATATTTTAATATGTAACG	CTTAAGTGTATGTTTGGAATTGCAGTGGGTAATATAGTTTTTAGGTTTATGATTTTAAGTTGTAGAGTTTAAGTAATAAGXXXXXXXXXXAAAAAAAATCAAAATGATGCTTTTTCTTGAAACGTACTTTTTAGCCTTTTTGAGATTAAAAAGTATTTTAATATGTAACG
Marker18148	CTTCACTCAAAGGGCTTGCTTTACCCTCTGATCTACTCTTGAAAAACATCGAAACAGCATCGCCTCTTGTCATTCTTCCTXXXXXXXXXXAATATTTTTTTCTCATATCAGACCACAAATTGACTGTACGAATTGTCATTAGCATTTTGGCATCAGAGCCATCGAGTTCG	CTTCACTCAAAGGGCTTGCTTTACCCTCTGATCTACTCTTGAAAAACATCGAAACAGCATCGCCTCTTGTCATTCTTCCTXXXXXXXXXXAATATTTTTTTCTCATATCAGACCACAAATTGACTGTATGAATTGTCATTAGCATTTTGGCATCAGAGCCATCGAGTTCG
Marker18155	CGATGGTACCCTGTTAAGTACCCCGGTTGATATTCACCTTGCTATTGTTGAGTATTTTCACCAATTCTTGGGGAATAATAXXXXXXXXXXTCACTCCCCAGGTTCTTCACTACGTCCTATATTGTTTTGATCCCTAAGGTGGAAAACCCTACTGGTTTTGAGAGATTTAG	CGATGGTACCCTGTTAAGTACCCCGGTTGATAGTCACCTTGCTATTGTTGAGTATTTTCACCAATTCTTGGGGAATAATAXXXXXXXXXXTCACTCCCCAGGTTCTTCACTACGTCCTATATTGTTTTGATCCCTAAGGTGGAAAACCCTACTGGTTTTGAGAGATTTAG
Marker18171	CTAGCAAGTTAGCATGAGACATTTGGTCAACACAAGGCAAGGCAAGCTAGTAGATCCTTAATATTTAAGGACTTGACCGAXXXXXXXXXXATCTCTCTGATCCCTAAACTCTTTCACTTATTTACAAACTTTCAAGAATATTTACTGACTTTGGCATCAAAGGTTACCGG	CTAGTAAGTTAGCACGAGACATTTGGTCAACACAAGGCAAGGCAAGTTAGTAGATCCTTAATATTTTAGGACTTGACCGAXXXXXXXXXXATCTCTCTGATCTCTAAACTCTTTCACTTATTTACAAACTTTGAAGAATATTTACTGACTTTGACATCAAAGGTTACCTG
Marker18182	CCCACATACTTGCTTGAGTGTATGCTGTCACTTTGAGAGATGTTGATGCTGATGCCCTAGAAACAGAAGAAGCTGGCATCXXXXXXXXXXAGTTCCTGACAGGGAGTACAGTAGCTTGTACCCGAGTGGGTAAGGAGTGTCCTGTAGAAATAGAGGGTAGAGCTTTGAAG	CACACATACTTGCTTGAGTGTATGCTGTCACTTTGAGAGATGTTGATGCTGATGCCCTAGAAACAGAAGAAGCTGGCATCXXXXXXXXXXAGTTCCTGACAGGGAGTACAGTAGCTTGTACCCGAGTGGGTAAGGAGTGTCCTGTAGAAATAGAGGGTAGAGCTTTGAAG
Marker18195	CGAATGAATTCTTTCAACACAGAGTCAAAAATCCAATGGCAAAAATATCATCCATACAAAAATGTGAATGAGGTTCCTCAXXXXXXXXXXCTTGAGGGTGTGAGGGAAAGGCAAGAAGACTTACAGATGGAGTGGGGTGGTGCACGGTGTGGGGAGCCTAGGTTGTGGTG	CGAATGAATTCTTTCAACACAGAGTCAAAAATCCAATGGCAAAAATATCATCCATACAAAAATGTGAACGAGGTTCCTCAXXXXXXXXXXCTTGAGGGTGTGAGGGAAAGGCAAGAAGACTTACAGATGGAGTGGGGTGGTGCACGGTGTGGGGAGCCTAGGTTGTGGTG
Marker18227	CGACCTGAAAGTGGTGGAAACGCATGACGATCGGCAGGCATCCGGAGGACTGGTGAACGACAGCACGTTGGCTACGCAACXXXXXXXXXXCATAAAGTAGATAGTATCTACTATCTTCGCTGTTTTTTTTTGGTTAATTAATACGTGGTCCACGAGCTCGAAGGATGGAG	CGACCTGAAAGTGGTGGAAACGCATGACGATCGGCAGGCATCCCGAGGACTGGTGAACGACAGCACGTTGGCTACGCAACXXXXXXXXXXCATAAAGTAGATAGTATCTACTATCTTCGCTGTTTTTTTTTGGTTAATTAATACGTGGTCCACGAGCTCGAAGGATGGAG
Marker18262	CACATATTTTTGAACTTAAAGTAACAACGCCCTTCTTGGATACCACCACAATCCGTCAATATAGAAAAATGATCCGAACAXXXXXXXXXXTATGCACCATGGAAGGTCCCACCAGCTATGAACTTCAACTAATTCTTCCCATAAAAACTTTCTGGTGCTGTCCAAATTCG	CACATATTTTTGAACTTAAAGTAACAACGCCCTTCTTGGATACCACCACAATCCGTCAATATAGAAAAATGATCCGAACAXXXXXXXXXXTATGCACCATGGAAGGTCCCACCAGCTATGAACTTCAACTAATTCTTCCCATAAAAACTTTCTAGTGCTGTCCAAATTCG
Marker18270	CATCACGGGTCGCAGAGACAGAGAGAGAGAGAGAAAGGGAGAGAGTCGTGCCGATTGGGTGGAAGCGAAGGTGGTGCAGG--XXXXXXXXXXGAAAAAATTTCACCCACCACCTAACCAAACAACATAGTTTTGGTGGGAGGGCTGGGCTTCTTCCTTAGTTCATGGGATGG	CATCACGGGTCGCAGAGAC--ACAGAGAGAGAGAAAGGGAGAGAGTCGTGCCAATTGGGTGGAAGCGAAGGTGGTGTAGGTGXXXXXXXXXXGAGAAAATTTCACCCACCACCTAACCAAACAACATAGTTTTGGTGGGAGGGCTGGGCTTCTTCCTTAGCTCATGGGATGG
Marker18334	CGGAATCCGGTGATGAGTGAGGTCAGAGAAATGCCAGTTGTTGGAGGCACAGGGATTTTCCGGCTTGCTCGTGGGTATTGXXXXXXXXXXTTTTTTTTTTTTTTAAATTTAGGGGAGGGGGTTTCGAACTCCAGACCTTTATTTTGAAATTTGGAGATTTTGTCAATTAG	CGGAATCCGGTGATGAGCGAGGTCAGAGAAATGCCAGTTGTTGGAGGCACAGGGATTTTCCGGCTTGCTCGTGGGTATTGXXXXXXXXXXTTTTTTTTTTTAAAAAATTTAGGGGAGGGGGTTTCGAACTCCAGACCTTTATTTTGAAATCTGGGGATTATGTCAATTAG
Marker18340	CAAGCAATGAAGAGAGACTAACATACACACACACACAAACGTTTATACACCCACACCTGAACCCACAAACGCACACACAAXXXXXXXXXXTTCCCACTTACGCAGTCACACACACCCACAAAATGCATGTAATACACACACATACACACCGTATGTTACAGGATTGATTG	CAAGCAATGAAGAGAGACTAACATACACACACACACAAACGTTTATACACCCACACCTGAACCCACAAACGCACACACAAXXXXXXXXXXTTCCCACTTACGCAGTCACACACACCCACAAAATGCATGTAATACACACACATACACACTGTATGTTACAGGATTGATTG
Marker18418	CACATTTGGATGTTGAGCTTAGTTGAGTTCTTAATGAATAGTAGTGAATTGAGATGATGAAGTGAGTTTTGTGAAATCCAXXXXXXXXXXGTTGAATCTATCAATCAAAGGGGACCAATTTAAATTAAAAAGTATATTTGTCACTTTAATTAGTCTATCAACCAAATGGG	CACATTTGGATGTTGAGCTTAGTTGAGTTCTTAATGAATAGTAGTGAATTGAGATGATGAAGTGAGTTTTGTGAAATCCAXXXXXXXXXXGTTGAATCTATCAACCAAAGGGGACCAATTTAAATTAAAAAGTATATTTGTCACTTTAATTAGTCTATCAACCAAATGGG
Marker18440	CCCGTTTGGAATTTAGATAACTTCAGTTTAGTCTAATTTTAAGTTGAGTCTAATATCTAAACACCCAACTTTCAAATCATXXXXXXXXXXTGATTTGAGAGTTGGATATTTAAATGTTAGACACAGCTTAAAATTTGATTACACTCAGTTCAGTCTAAGTTCCAAATGGG	CCCGTTTGGAATTTAGATAATCTCAGTTTAGTCTAATTTTAAGTTGAGTCTAATATCCAAACACCCAACTTTCAAATCATXXXXXXXXXXTGATTTGAGAGTTGGATATTTGAATGTTAGACACAGCTTAAAATTTGATTACACTCAGTTCAGTCTAAGTTCCAAATGGG
Marker18450	CCCAATGTTATCCTCAAATGGTTGTAAGTTTTATTTTGCTATCATAGATGACAATACCAAATATATGTGGTTGTTTCCCAXXXXXXXXXXACAAAATAAGTCACGTATCAAGTCTTATTTAATAAAATTCATGATTATAAATTTCTTCGTGTCTTTGGGTCTGCATGTTG	CCCAATGTTATCCTCAAATGGTTGTAAGTTTTATTTTGCTATCATAGATGACAATACCAAATATATGTGGTTGTTTCCCAXXXXXXXXXXACAAAATAAGTCACGTATCAAGTCTTATTTAATAAAATTCATGATTATAAATTTCTTCGTGTCTTTGGGTCCGCATGTTG
Marker18477	CAAATAGTTAATTAATAACCTGAAGCAACAATCTTTACCATTAATATATAATCAGTGCGAATGTCTGATTAATATGAATTXXXXXXXXXXGATTTTCTATCTATCAAATCAGAAAAATGGGCTAATTAACTCATAGTGCAAGAAGTTAATTTTTAATAAATTGCATAAAG	CAAATAGTTAATTAATAACCTAAAGCAACAATCTTTACCATTAATATATAATCAGTGCGAATGTCTGATTAATATGAATTXXXXXXXXXXGATTTTCTATCTATCAAATCAGAAAAATGGGCTAATTAACTCATAGTGCAAGAAGTTAATTTTTAATAAATTGCATAAAG
Marker18499	CTAAACACTTCATCTTCCTCCCTCATGATTAATTCCTTTGGAACCCTAATTGACTCCTTGCATGAAGGACATGTGGTGCCXXXXXXXXXXTGCCAAGTGGCATACCTCTTGCAAAAATTGAAATTCCCTTCACTATGAATCTAATGATTGTGGCTTAGGGAACTTCAAAG	CTAAACACTCCATCTTCCTCCCTCATGATTAATTCCTTTGGAACCCTAATTGACTCCTTGCATGAAAGACATGTGGTGCCXXXXXXXXXXTGCCAAGTGGCATACCTCTTGCAAAAATTGAAATTCCCTTCCCTATGAATCTAATGATTGTGGCTTAGGGAACTTCAAAG
Marker18501	CTGCTTTATGATCCGTAAGGACCAGTAGTACTACTCCTAGTATATATATGTTGGTCAAGAAACAAGTAGTGGTTTGCTAG--XXXXXXXXXXCGGAAGGAAAGGCGAAAGACTGTGAACGGCGACGATGTCTGCTGGGCACTGGAAACACTTGGTTTCGATGAATATGCCGG	CTGCTTTATGATCCGTGAGGACCAGTAGTACTACTCCTAG--TATATATGTTGGTCAAGAAACAAGTAGTGGTTTGCTAGAAXXXXXXXXXXCGGAAGGAAAGGCGAAAGACTGTGAACGGCGACGATGTCTGCTGGGCACTGGAAACACTTGGTTTCGATGAATATGCCGG
Marker18506	CTCAATATAATGCTTCAGTTCCCTTGCATTGTGCTCCACCGATGCCTGCATACAAGAATAAATATTAGAAGCTAGCACACXXXXXXXXXXACAGAAGCAACTCAATGAAAAAGCAATTCAGAATTTTTATATGCCTTCAACGGAAAACAAGTGCCATCACACTTTCAAGG	CTCAATATAATGCTTCAGTTCCCTTGCATTGTGCTCCATCGATGCCTGCATACAAGAATAAATATTAGAAGCTAGCACACXXXXXXXXXXACAGAAGCAACTCAATGAAAAAGCAATTCAGAATTTTTATATGCCTTCAACGGAAAACAAGTGCCATCACACTTTCAAGG
Marker18527	CTCTTTAGTGGACAAGAAGACCCATGATTAATTGTTATGGTCATGAGAAGGGGTAATGATCAGAAGTAACAGAAGGCAGTXXXXXXXXXXCAAAGCCACAAATCAGAATTCAGAGAGTTAAGATGCCTTAAAATGTTATATCACTCTACTCTTTTTTTAGTAATGGGAGG	CTCTTTAGTGGACAAGAAGACCCATGATTAATTGTTATGGTCATGACAAGGGGTAATGATCAGAAGTAACAGAAGGCAGTXXXXXXXXXXCAAAGCCACAAATCAGAATTCAGAGAGTTAAGATGCCTTAAAATGTTATATCACTCTACTCTTTTTTTAGTAATGGGAGG
Marker18550	CATGCATGTCCTGTCTTTTTGTCTTCATTTCATTTTTGGGTGAGGCACACATAAAACCAAAAGGAGTCGGATGCTAAGTAXXXXXXXXXXCACTTTTTCTTTGGTCGGTACACACTATTACTCCTAGTGTGTTGGGATTAGCGGTATTTTGGACCCAGATTCTGTCTATG	CATGCATGTCCTATCTTTTTGTCTTCATTTCATTTTTGGGTGAGGCACACATAAAACCAAAAGGAGTCGGATGCTAAGTAXXXXXXXXXXCACTTTTTCTTTGGTCGGTACACACTATTACTCCTAGTGTGTTGGGATTAGCGGTATTTTGGACCCAGATTTTGTTTGTG
Marker18579	CTCTTTGTCTGCCAAAACGAGTGCCACCAAACATTTTTTGCTTTTGGCAGCTGACATCATGACATCTTCCTCAATCACTAXXXXXXXXXXTCATTAAGCTTTTATGTAAGTCACCGACGTTTTATGGGTACGTACGTAGATACTACTTTTAGTTTGCCCTCTTCCAATAG	CTCTTTGTCTGCCAAAACGAGTACCACCAAACATTTTTTGCTTTTGGCAGCTGACATCATGACATCTTCCTCAATCACTAXXXXXXXXXXTCATTAAGCTTTTATGTAAGTCACCGACGTTTTATGGGTACGTACGTAGATACTACTTTTAGTTTGCCCTCTTCCAATAG
Marker18589	CAGGCAGTTCTAATGCGTCAAAAGTTCTCCCAACGAAAGGAATTAAGGCACCAATCTCACCTATAAGAGATTGATTGGCAXXXXXXXXXXCAGTGTCGAACCCCTAAGCAGCACATCGTCGCCAGCATTTTAGGAGACCTCACCGAATTCTTCAAAAGGAACCGAGGAAG	CAGGCAGTTCTAATGCGTCAAAAGTTCTCCCAACGAAAGGAATTAAGGCACCAATCTCACCTATAAGAGATTGATTGGCAXXXXXXXXXXCAGTGTCGAACCCCTAAGTAGCACATCGTCGCCAACATTTTAGGAGACCTCACCGAATTCTTCAAAAGGAACCGAGGAAG
Marker18591	CCAGTGCACGAGGCTGCACATGCGACTCCCCAGGTGCGGAAGTTGTGCACAGTGCCATCCCAAGTGCTGTACATGTGGGGXXXXXXXXXXCCCACCTCCAATGAAAAAAAAGAAGGAAATCAAATCTCATAGACGACGCCACTGTTGATGTTGTAAAAATCGCTCAACAG	CCAGTGCACGAGGCTGCACATGCGACTCCCCAGGTGCGGAAGTTGTGCACAGTGCCATCCCAAGTGCTGTACATGTGGGGXXXXXXXXXXCCCACCTCCAATGAAAAAAAAGAAGGAAATCAAATCTCATAGACGGAGCCACTGTTGATGTTGTAAAAATCGCTCAACAG
Marker18602	CTTAGTAAACATATATGCGAGTTGATTTGCAGACATCACAAAAGGTGCAGAAATGTCACCACTTGGTATCTTATCCCGAAXXXXXXXXXXTCTGAAGGAGATCCTACCCAATCAACATCTGAAAAGGCTTCAACTCTAAGATATCCATTTGGTCGATACAACAATTCAAG	CTTAGTAAACATATATGCGAGTTGATTTGCAGACTTCACAAAAGGTGCAGAAATGTCACCACTTGGTATCTTATCCCGAAXXXXXXXXXXTCTGAAGGAGATCCTACCCAATCAGCATCTAAAAAGGCTTCAACTCTAAGATATCCATTTGGTCGATACAACAATTCAAG
Marker18634	CCAAAGGCGTACGAAACATGAAGTTAATAGTGGCGTCATTTGTGGGATCTCTATAGACTTTACGTGTCCTTCGTATGCGGXXXXXXXXXXAAACCTCAAAGGAAAATACGAAGAGATGGCAAAAAAGAAGGGCACGTCGTCATCAGTAGACCAAATGCTCACTGGCACAG	CCAAAGGCGTACGAAACATGAAGTTAATAGTGGCGTCATTTGTGGGATCTCTATAGACTTTACGTGTCCTTCGTATGCGGXXXXXXXXXXAAACCTCAAAGGAAAATACGAAGAGATGGCAAAAAAGAAGGGCACGTCGTCATTAGTAGACCAAATGCTCACTGGCACAG
Marker18648	CTGTTCCAGCTTCGTCTTCATTGGTGTCGTCAACGCCTGAAGCATATCTTCAACATTTATGAACCCATCAGTTTCGTCCAXXXXXXXXXXGGTCTTTAAAGCTGTAGATTGAGTTTGGTGCCAGCGATTCAAACTATGCTTGCGCTGCACCTTTTAGGGTTAATGGGAAG	CTGTTCCAGCTTCGTCTTCGTTGGTGTCGTCAACGCCTGAAGCATATCTTCAACATTTATGAACCCATCAGTTTCGTCCAXXXXXXXXXXGGTCTTTAAAGCTGTAGATTGAGTTTGGTGCCAGCGATTCAAACTATGCTTGCACTGCACCTTTTAGGGTTAATGGGAAG
Marker18655	CGTGGTGTATTTATGTCAAAAGAGACTTCCAAGATTATGCTCGGATCATTTTTCCATTTTGCTAGATTGCGGGGGGCTTCXXXXXXXXXXAGGCAAGGAAAACTGTTGTTTTGACTTATCTGGAAAAACTTACTCTTATGGAAGAGATCTTTTGGCTTCAAAAATCTAAG	CGTGGTGTATTTATGTCAAAAGAGACTTCCAAGATTATGCTCGGATCATTTTTCCATTTTGCTAGATTGCGGGGGGCTTCXXXXXXXXXXAGGCAAGGAAAACTGTTGTTTTGACTTATTTGGAAAAACTTACTCTTATGGAAGAGATCTTTTGGCTTCAAAAATCTAAG
Marker18673	CTTTAAAAAACTTAAGAAAGCCGTGACCCAAGGACTAGTTCTAGCCATATCACACTTCACCAAAATCTTCTATATTGATTXXXXXXXXXXGTGGACGAGAAAATGTGGTGGCAGATGCATTATCCAGATGAGATGTCTTTAACATAATTTCGCACCCAATTCTGAATTGG	CTTTAAAAAACTTAAGCAAGCCGTGACCCAAGGACTAGTTCTAGCCATATCACACTTCACCAAAATCTTCTATATTGATTXXXXXXXXXXGTGGACGAGAAAATATGGTGGCAGATGCATTATCCAGATGAGATGGCTTTAACATAATTTCGCACCCAATTCTGAATTGG
Marker18678	CTCTTCTACTATTTTTATTATTTAGTAATTTACACAGCAGGGAAAAAAAATGGGTTATTTGAACTCACCTGATTAACTTGXXXXXXXXXXTTTTAATTAGTGGACCTAGATAGATCATTAATTTTACATTATACAAATTGTCAAATGTAAGGTTTGGATGATGTCTATAG	CTCTTCTACTATTTTTATTATTTAGTAATTTACACAGCAGGGAAAAAAAATGGGTTATTTGAACTCACCTGATTAACTTGXXXXXXXXXXTTTTAATTAGTGGACCTAGATAGATCATTAATTTTACATTATACAAATTGTCAAATATAAGGTTTGAATGATGTCTATAG
Marker18713	CATCAAGTATTTCCAGATTCAGTAGGTGCTAATGGCAAAAAACCAAAAAGCGAATAAGCTGGCAAGCGCAGAATTCAAGCXXXXXXXXXXGAAATACACAAAGGGATCTGCGGTAGTCACTCAGGAGGGAAGGCGTTAGTGGGAAAGGTGATGAGGGCGGGGTTTTACTG	CATCAAGTATTTCCAGATTCAGTAGGTGCTAATGGCAAAAAACCAAAAAGCGAATAAGCTGGCAAGCGCAGAATTCGAGCXXXXXXXXXXGAAATACACAAAGGGATCTGCGGTAGTCACTCATGAAGGAAGGCGTTAGTGGGAAAGGTGATGAGGGCGGGGTTTTACTG
Marker18768	CCATAGGTTCTCTCCCTCTCTCGGTATTGATTTTTTTTTTAATGAACGAATGTGGCATCATATGCGGATCCAATTCACACXXXXXXXXXXCAAGAAGGTCCTTCTGGAATCACCTAGACTAGAATGGTGCTTACCCTCTAGGTATGGCTTGTGAATTGTTTTGTAAAGTG	CCATAGGTTCTCTTCCTCTCTCGGTATGGATTTTTTTTTTAATGAACGAATGTGGCATCATATGAGGATCCAATTCACACXXXXXXXXXXCAAGAAGGTCCTTCTGGAATCACCTAGACTAGAATGGTGCTTACCCTCTAGGTATGGCTTGTGAATTGTTTTGTAAAGTG
Marker18814	CAAATGAACATTGGCTCGAGCGGGATGTCGAGCAAACACTAGGGTTTATGTCTCGTTCGAACTCATTGTATAGCGGGTGTXXXXXXXXXXGACAATCCTGCTCTTTTTTATCATTAAAAATGACCTTATTGTTTTGCCAAATATGCCCCGATTGCAAAAAGGGACGATGG	CAAATGAACATTGGCTCGAGCGGGATGTCGAGCAAACACTAGGGTTTATGTCTCGTTCGAACTCATTGTATAGCGGGTGTXXXXXXXXXXGACAATCCTGCTCTTTTTTATCATTAAAAATGACCTTATTGTTTTGCCAAATATGCCCCGATCGCAAAAAGGGACGATGG
Marker18823	CACTTCTTCCTCAGTGAAAGGTTGAAGGAAAACAACATTCATATCTGAAGAGACTTTTAGGGACAAAGCATGTAAGCATGXXXXXXXXXXTGAAGCTGTCAGATTGATTTGAATGGCATCCAATCTATGAAGTTTGGACTGTAACAAGTGATTAAAAATTGGAGTTTTTG	CACTTCTTCCTCAGTGAAAGGTTGAAGGAAAACAACATTCATATCTGAAGAGACTTTTAGGGACAAAGCATGTAAGCATGXXXXXXXXXXTGAAGTTGTCAGATTGATTTGAATGGCATCCAATCTATGAAGTTTGGACTGTAACAAGTGATTAAAAATTGGAGTTTTTG
Marker18827	CACCCAATGAGTGCATTATATGCAGACCGAGTTCTTATTACTAAAAACTCAGTCATTGTCGTGGTGACATAAGGATCTATXXXXXXXXXXTGTTTGACGGGTCTCTCTACATTATAGATTTCTTCGTATCTTGCCCACCTTGCATAGGTCTTTCTTCCTGAGGAAGTTGG	CACCCAATGAGTGCATTATATGCAGACCGAGTTCTTATTACTAAAAACTCAGTCATTGTCGTGGTGACATAAGGATCTATXXXXXXXXXXTGTTTGACGGGTCTCTCTACATTATAGATTTCTTCGTATCTTGCCCACCTTGCATAGGTATTTCTTCCTGAGGAAGTTGG
Marker18835	CATGATTAATATTTAGTTGGATGGATAAATAAAATACTTTATATCTTAAATCAAAGAATATTATCGATTTCATCTAAAATXXXXXXXXXXTCGATCCATTCAATCTAAATTAATGCAAAATGGACCAAACATATAAAAAGTCCAAAATTACCTTCTAACAAGTATTTTCG	CATGATTAATATTTAGTTTGATGGATAAATAAAATACTTTATATCTTAAATCAAAGAATATTATCGATTTCATCTAAAATXXXXXXXXXXTCGATCCATTCAATCTAAATTAATGCAAAATGGACCAAACATATAAAAAGTCTAAAATTACCTTCTAACAAGTATTTTCG
Marker18924	CATACTTCGATCATGAGAACTTGCATAGGGCAGAACAGGAAAGACGGAGAATCTTTGATCTTCTGAAATGGAGACATTGAXXXXXXXXXXGATCCCAAGACTCTTTTACTTATTTACAAACTTCCAATAGACTTTACTGACTTTAGCATCGGAGACTCCCCTACCTCAAG	CATACTTCGATCATGAGAACTTGCATAGGGTAGAACAGGAAAGACGGAGAATCTTTGATCTTCTGAAATGGAGACATTGAXXXXXXXXXXGATCCCAAGACTCTTTTACTTATTTACAAACTTCCAATAGACTTTACTGACTTTAGCATCGGAGACTCCCATACCTCAAG
Marker1900	CCATCATTCACATGCCTGAGTTCATGGTGAGAAATTTATATATATGGACCCTCATGGGTAAAAATAATCATTTGTCACAGXXXXXXXXXXAGCCCAAAGCAAAAACACAGCATTTTCCTGAGTCCATACACAGGATTGGAGCCACCATTCATCAATAAATTCTGAAATGG	CCATCATTCACATGCCTGAGTTCATGGTGAGAAATTTATATATATGGACCCTGATGGGTAAAAATAATCATTTGTCACAGXXXXXXXXXXAGCCCAAAGCAAAAACACAGCATTTTCCTGAGTCCATACACAGGATTGGAGCCACCATTCATCAATAAATTCTGAAATGG
Marker19005	CAACTCCAGCAAGAACATATGTGATCACATCATCACATAACAAGGTTTGGTCTGCAATTGCCAATTCATCAGTGATCCTCXXXXXXXXXXAAGTCACTGGTGGAGGCAATGCAGGGAAGAGTGGTAGTGGGTTTGGGAATGGTTCCATCAACGTAACCAAATAAATCAAG	CAACTCCAGCAAGAACATATGTGATCACATCATCACATAACAAGGTTTGGTCTGCAATTGCCAATTCATCAGTGATCCTCXXXXXXXXXXAAGTCATTGGTGGAGGCAATGCAGGGAAGAGTGGTAGTGGGTTTGGGAATGGTTCCATCAACGTAACCAAATTAATCAAG
Marker19055	CTTGAAGCCCATTCATGGCAGAGTTAGCATGAAGAACTCCGTCAACATTGAGAGAGTTCATGGATAGGGTCAACGACTTTXXXXXXXXXXGAGGACTGCTACACGATGAAAATAAGAGCCAAGAGTTGTAGGGAAGCGACGAGTTGGAAAGGCTTGCAGAACATTCAAAG	CTTGAAGCCCATTCATGGCAGAGTTAGCATGAAAAACTCCGTCAACATTGAGAGAGTTCATGGATAGGGTCAACGACTTTXXXXXXXXXXGAGGACTGCTACACGATGAAAATAAGAGCCAAGAGTTGTAGGGAAGCGACGAGTTGGAAAGGCTTGCAGAACATTCAAAG
Marker19107	CTGTTATAGTTGGTTGTTGTCTTGGTTGTGGTTTTTTGGGGTTACCCATGGACCTTGTCTTGTTACCACGGTATTCTTACXXXXXXXXXXTGAGAGCATTGGAGATATGAACAGTTCCAATATGCGAAACAAGGACAAAATTGCCATTGGGTAGTTTTACAGAAGTGTCG	CTGTTATAGTTGGTTGTTGTCTTGGTTGTGGTTTTTTGGGGTTACCCATGGACCTTGTCTTGTTACCACGGTATTCTTACXXXXXXXXXXTGAGAGCATTGGAGATATGAACAGTTCCAATATGTGAAACAAGGACAAAATTGCCATTGGGTAGTTTTACAGAAGTGTCG
Marker19120	CCTCCCGGCGGTGGCGAGTTTGGGCGGTCTTGCTGCAACCCCCTTATTGGTGGTCATTGCCGAGGGCTTTCTTCCCTTTTXXXXXXXXXXGGTCGAAGTGAGGTCCCAGTCCCCTCGTCGGGGCTTCCTCCCTTCTCTTGTCGTGGGAGCTCTTTTATGGTTTCTCGTGG	CCTCCCGGCGGTGGCGAGTTTGGGCGGTCTTGCTGCAACCCCCTTATTGGTGGTCATTGCCGAGGGCTTTCTTCCCTTTTXXXXXXXXXXGGTCAAAGTGAGGTCCCAGTCCCCTCGTCGGGGCTTCCTCCCTTCTCTTGTCGTGGGAGCTCTTTTATGGTTTCTCGTGG
Marker19136	CAGCCTTCCTTCGTACTACACCTTGCCCACAGCACCCTTAAGCAGACTGTCATTCTTCCACTCCAACACCTCTTCCATCCXXXXXXXXXXAGGCTGATGTATAGAATTACCCTTTGAAAAAATATACCAAATTGCCATATACATTAATTCCGGACGAAAGTACATATTCG	CAGCCTTCCTTCGTACTACACCTTGCCCACAGCACCCTTAAGCAGACTGTCATTCTTCCACTCCAACACCTCTTCCATCCXXXXXXXXXXAGACTGATGTATAGAATTATCCTTTGAAAAAATATACCAAATTGCCATATACATTAATTCCGGACGAAAGTACATATTCG
Marker19153	CTCTTTCAACTCTGCCTTGGTCACTAAATATGCCTGGTTCCTACTCAATGGTTCTACAAGCCTTTGGAAGGATGTCATCTXXXXXXXXXXAACCAAGGCGTTGGAATGTTCTTCTTCTCAATACTCTCTTCTCGGAAAACTCTGCAAGAGAAATACAAAAAATCCCTCTG	CTCTTTCAACTCTGCCTTGGTCACTAAATATGCCTGGTCCCTACTCAATGGTTCTACAAGCCTTTGGAAGGATGTCATCTXXXXXXXXXXAACCAAGGCGTTGGAATGTTCTTCTTCTCAATACTCTCTTCTCGGAAAACTCTGCAAGAGAAATACAAAAAATCCCTCTG
Marker19163	CTAAGTGTGTCCACGTGTGTGTA--TG----TATATATATATATAATGAAGAGCACGTAGAAGAAAGCATCCATGTATAAAAAAAAXXXXXXXXXXCAGAGTAGAAAATAATCTGATCCGTAACCAAAAAATATGAAAAAGAAAAATAGAGTCCATATATATAGTCATGGGAGAAG	CTAAGTGTGTCCACGTGTGTGTATGTGTATATATATATATATATAATGAAGAGCACGTAGAAGAAAGCATCCATGTAT------AAXXXXXXXXXXCAGAGTAGAAAATAATCTGATCCGTAACCAAAAAATATGAAAAAGAAAAATAGAGTCCATATATATAGTCATGGGAGAAG
Marker19166	CTAGTATGTATAGTAATGCTATTTGAAAGTCTTTACACAATACATTTATTACAACAGCTAATCAGGAAGACTCCTCTATTXXXXXXXXXXACAAAATATTTTGCATTGTCTTCACTTTCTTCTTGGTATCAGAGTTACCATGAGAGTGTGCTCTTTTTCCTTCTTTCATG	CTAGTATGTATAGTAATGCTATTTGAAAGTCTTTACACAATACATTTATTACAATAGCTAATCAGGAAGACTCCTCTATTXXXXXXXXXXACAAAATATTTTGCATTGTCTTCACTTTCTTCTTGGTATCAGAGTTACCATGAGAGTGTGCTCTTTTTCCTTCTTTCATG
Marker19294	CCAAGATCAGGTCTTGGACGAATTTGGATTCAAAAAAACCAAACCAAAACACGAAAACTGGTTTCACCTTGGGCACTAGTXXXXXXXXXXCCTCACTTGGAAAGCCTTCCAATAAAAGCTTATGACCTGCACAAAGGAGCCATGGGGAAAAGACGAGAGGGTGAATCAAG	CCAAGATCAGGTCTTGGACGAATTTGGTTTCAAAAAAACCAAACCAAAACACGAAAACCGGTTTCACCTTGGGCACTAGTXXXXXXXXXXCCTCACTTGGAAAGCCTTCCAATAAAAGCTTATGACCTGCACAAAGGAGCCATGGGGAAAAGACGAGAGGGTGAATCAAG
Marker19308	CATATCGTTAGGACTGAATGAAACATGGATACAGATTTACTTAGGAAAAGTGGTCCAGACCTGAAGTCACATTAATCCCAXXXXXXXXXXTAATAAAATAATGAACAGCAGAATTCCACTACCCAAACTAGCCCTTAATTAAACTTTTTTTGTAATACCGTACTCCATTG	CATATCGTTAGGACTGAATGAAACATGGATACAGATTTACTTAGGAAAGGTGGTCCAGACCTGAAGTCACATTAATCCCAXXXXXXXXXXTAATAAAATAATGAACAGCAGAATTCCACTACCCAAACTAGCCCTTAATTAAACTTTTTTTGTAATACCGTACTCCATTG
Marker19349	CAATGGATGTCTGTGACTAGAAGGAGTTACTCCATTGATGTCTCTTAAAGAGGTAGCTCTTCCAGTAAAGTGAAACATTGXXXXXXXXXXATTATAAATATATTTTCTTATAGGAGAATATGAGTATTAAGAGAAGAGACTCCCCGGGAATCTAAAACCCCTTTTTGGGG	CAATGGATGTCTGTGACTAAAAGGAGTTACTCCATTGATGTCTCTTAAAGAGGTAGCTCTTCCAGTAAAGTGAAACATTGXXXXXXXXXXATTATAAATATATTTTCCTATAGGAGAATATGAGTATTAAGAGAAGAGACTCCCCGGGAATCTAAAACCCCTTTTTGGGG
Marker19397	CTTGCTTTCCGGGAAAAAGAATATTGAAGTTAACCTACAAAATATAGAAAACTTGTTAAAGAGTACGTCCCATTAATTTAXXXXXXXXXXTCTTTTTTTTTAATTAATAATAAGGAAACTAAAAAGGAAAGTAATAAGATATATGTAAAAAATGACGAATTACAATTTAG	CTTGCTTTCCGGGAAAAAGAATATTGAAGTTAACCTACAAAATATAGAAAACTTGTTAAAGAGTACGTCCCATTAATTTAXXXXXXXXXXTCGTTTTTTTTAATTAATAATAAGGAAACTAAAACGGAAAGTAATAAGATAGATGTAAAAAATGACAGATTACAATTTAG
Marker19430	CTTTAATCTGAAAAACACCATACTACTTTAAAACAAGTAGGGTTTAATCCACCTCCCATGAAGAAAAACCCTAACCTAGCXXXXXXXXXXAGTGTTTGAATGGTGAGAAAATGATAGAAACTTGGAGGAAATGGTGATGACCGAAAATCTCAAGAGCAATGCACAAAATG	CTTTAATCTGAAAAACACCATACTACTTTAAAACAAGTAGGGTTTAATCCACCTCCCATGAAGAAAAACCTTAACCTAGCXXXXXXXXXXAGTGTTTGAATGATGAGAAAATGATAGAAACTTGGAGGAAATGGTGATGACCGAAAATCTCAAGAGCAATGCACAAAATG
Marker19520	CAATTGCAAAGCTCTAGACGGACTTTATAGTGGCATGGAATGTCTGCTTGTTGAGGGGTTTTGAGGAGATGAGCTTTCCAXXXXXXXXXXGGACCTCCATCCTTCTGCCCCCCCGCCCGCTCCCCCCCGAGCCCAAAATGACCAAGAAACACATTCAAACTTGTTTTTGG	CAATTGCAAAGCTCTAGACGGACTTTATAGTGGCATGGAATGTCTGCTTGTTGAGGGGTTTTGAGGAGATGAGCTTTCCAXXXXXXXXXXGGACCTCCATCCTTCTGCCCCCCCGCCCGCTCCCCCTCGAGCCCAAAATGACCAAGAAACACATTCAAACTTGTTTTTGG
Marker19522	CCAACTCTGTCGAGAAGGTTTCACCAAAAATCAAACTAGTTGGCTTAGTGCTCAAGTGTGGCTCAACCTCGGTGTTGGAAXXXXXXXXXXTACTGCTACTTGGGGTGGGCAAGCCTACATGGTAAGCCTGATGCTTGTCTATGGAAGTGGGTGAGTTATGTCAAACTTGG	CCAACTCTGTCGAGAAGGTTTCACCAAAAATCAAACTAGTTGGCTTAGTGCTCAAGTGTGGCTCAACCTCGGTGTTGGAAXXXXXXXXXXTACTGCTACTTGGGGTGGGCAAGCCTACATGGTAAGCCTGATGCTTGTCCATGGAAGTGGGTGAGTTCTGTCAAACTTGG
Marker19531	CTTTCCCCACCACGCGCGACTGGGTCTGTGCAGTCGACAGCCCAAGCGGCTATGGGAGATCATCACACGAAGACCCATCCXXXXXXXXXXAGACACATATCGGTGCCGTTGGAGGAAGGCACGCTGTCTGGGCTGAGATTTCGATCTGCACCCAAGACACCTGAGACATG	CTTCCCCCACCACGCGCGACTGGGTCTGTGCAGTCGACAGCCCCAGCGGCTATGGGAGATCATCACACGAAGACCCATCCXXXXXXXXXXAGACACATATCGGTGCCGTTGGAGGAAGGCACGCTGTCTGGGCTGAGATTTCGATCTGCACCCAAGACACCTGAGACATG
Marker19586	CTTGATATTTTTACCCTCCTCACAGTATTCCGCAATTCTTAAGGGCAATTTGCTCAAAAAAGAAGACTTTGAGAATTTCCXXXXXXXXXXGCGAGTCTAGGGACCCGACTTCGTGGCTAGTCTAGGGACTCGGCTTTGTTGAACGAAGGGTCGGCGAGTCTAGAGACTTG	CCTGATATGTTTACCCTCCTCACAATACTCTGCAATTCTTAAGGGCAATTTACTCAAAAAAGAAGACTTTGAGAATTTCCXXXXXXXXXXGCGAGTCTAGGGACCCGACTTCGTGGCGAGTCTAGGGACTCGGCTTTGTTGAACAAAGGGTTGGAGAGTCTAGAGACTTG
Marker19609	CACTCGGGTCTTCACCAGTGGAGGGGAGAGTGGGCTCCACTTGTGTGTGAAGCATAACAGGTTGGAGGCGTTGAAAGTTTXXXXXXXXXXAAAACAATAGCCCCTCTCGCGTTTCGTTATGCTTTTTTAACCATGTGGTGTGGGAATAAACTCTGTTATGGGACCTGGTG	CACTCGGGTCTTCACCAGTGGAGGGGAGAGTGGGCTCCACTTGTGTGTGAAGCATAACAGGTTGGAGGCGTTGAAAGTTTXXXXXXXXXXAAAACAATAGCCCCTCTCGCGTTTCGTTATGCTTTTTTAACCATGTGGTGTGGGAATAAACTCTGTCATGGGACCTGGTG
Marker19698	CCTATATGGCTACCCCCTTCCCAGGTTGTTGAATTACTCACCAAGGTCCTCGCAGGTTGAAGCAGTAGACTCCTCTCTTTXXXXXXXXXXCTCCACGTCTTGTTGCTTAAAAAGAGACTTGGTCCAATCTGTTATCCCTATGCCACAACTACCCTTAGTGGACTCCAAGG	CCTATATGGCTACCCCCTTCCCAGGTTGTTGAATTACTCACCAAGGTCCTCGCAGGTTGAAGCAGTAGACTCCTCTCTTCXXXXXXXXXXTTCCACGTCTTGTTGCTTAAAAAGAGACTTGGTCCAATCTGTTATCCCTATGCCACAACTACCCTTAGTGGACTCCAAGG
Marker19727	CCCGGGCTACGGTGTCTGCATGGAGGTTTGCAGTGAACGAGAGAGACATGGATAGAGAGAGTTTGGCATATTAGATATAGXXXXXXXXXXGAAAAATTAGGGAAGTTTATCGGGGCTAGGGGAGGCAAGAGGGAAAAGAAAGAGAAGAGAAAAAAGAAAAAATCCAAAGG	CCCGGGCTACGGTGTCTGCATGGAGGTTTGCAGTGAACGAGAGAGACATGGATAGAGAGAGTTTGCCATATTAGATATAGXXXXXXXXXXGAAAATTTGGGGAAGTTTATCGGGGCTAGGGGAGGCAAGAGGGAAAAGAAAGAGAAGAGAAAAAAGAAAAAATCCAAAGG
Marker19751	CTAGGTGTTACAAGATCTCTCCCTTGAAAGTCATCAAAGGATCAGACAACCCCATAGTTATCTACAATAGTAACGTTGTCXXXXXXXXXXGTTAAAACTGAAATCTCCTTACCGGTGTAAGACTATGACAGTAGAGATCAAGGTCCTAGAGGCAAATACCATTCAGATAG	CTAGGTGTTACAAGATCTCTCCCTCGAAAGTCATCAAAGGATCAGACAACCCCATAGTTATCTACAATAGTAACGTTGTCXXXXXXXXXXATTAAAACTGAAATCTTCTTACCGGTGTAAGACTATGACAGTAGAGATCAAGGTCCTAGAGGCAAATACCATTCAGATAG
Marker19788	CTTTCTTGCAAGCTATGCTCAGAAGATTGGGTTTTGGTAAAAAGCTGACCAGTTTACTTATGAGCTGTGTGTCTTTTGTTXXXXXXXXXXGCTGATGACTGTGTATTTTTGGAAGGGCTAGAAAGGAAGAATGGGCTAGCATCTATGCAACTTTTGAATGCTATTAAAAG	CTTTCTTGCAAGCTTTGCTCAGAAGATTGGGCTTTGGTAAAAAGTTGACCAGTTTACTTATGAGCTTTGTGTCTTTTGTTXXXXXXXXXXGCTGATGACTGTGTATTTTTGGAAGGGTTAGAAAGGAAGAATGGGCTAGCATCTATGCAACTTTTGAATGCTATTAAAAG	CTTTCTTGCAAGATATGCTCAGAAGATTGGGTTTTGGTAAAAAGCTGACCAGTTTACTTATGAGCTGTGTGTCTTTTGTTXXXXXXXXXXGCTGATGACTGTGTATTTTTGGAAGGGCTAGAAAGGAAGAATGGGCTAGCATCTATGCAACTTTTGAATGCTATTAAAAG
Marker19795	CTGTGCATTTCCATTTTTTCATTGAAGTGAATGCATTTTTTTCCTTTAATCAAAATAGATCTTGGTGTAGCTTAATATCTXXXXXXXXXXTTGACACATTGCTCCATTTCCACAGACTGCTCGTACCAGTCTTATGCCTGGTATATTGAAAACTGTTGGACAGAACAAAG	CTGTGCATTTCCATTTTTTCATTGAAGTGAATGCATTTTTTTCCTTTAATCAAAATAGATCTTGGTGTAGCTTAATATCTXXXXXXXXXXTTGCCACATTGCTCCATTTCCACAGACTGCTCGTACCAGTCTTATGCCTGGTATATTGAAAACTGTTGGACAGAACAAAG
Marker19800	CAATTGGAGCAACTCTTATTTTTACCACTCTACCCTTGCCACGTAGAGAACCAATTTCGTGCAAAGTGACAAAGTTTCTTXXXXXXXXXXGTCTACGCCATTAGACTCAGTGGATTATTTAGAATTATATAGCATAATAATTCTATATATGCGTTATGGTGCGCTGGATG	CAATTGGAGCAACTCTTATTTTTACCACTCTGCCCTTGCCACGTAGAGAACCAATTTCGTGCAAAGTGACAAAGTTTCTTXXXXXXXXXXGTCTACGCCATTAGACTCAGTGGATTATTTAGAATTATATAGCGTAATAATTCTATATATGCGTTATGGTGCGCTGGATG
Marker19879	CCTCTCCTCGCCTACTGAATGGAAAGACTCCCGTTCAGGATGAAAGACTTCTCTCACCTACCAAGTGGAAAGACTCTCCCXXXXXXXXXXTGGCTCTCTTCAGATCTCACTGCCTCTCATCCGTCTAGATAAAAATCACATAAAAGTAACACTTATCACCCAACGATCTG	CCTCTCATCGCCTACTGAATGGAAAGACTCCCGTTCAGGATGAAAGACTTCTCTCACCTACCAAGTGGAAAGACTCTCCCXXXXXXXXXXTGGCTCTCTTCAGATCTCACTGCCTCTCATCCGTCTAGATAAAAATCACATAAAAGTAACACTTATCACCCAACGATCTG
Marker19893	CGTTATGTGTCTTCATACATTAAACATTCAGTTCATTTCAGTCCTTTCTTACAATTCAGTCCTTTTCATTTTACAGTTCGXXXXXXXXXXAATAGATACAATGTATAGTCATCCATTCACATGCGTACAATTAATACTTTGGGTGCGTAAAAAGGAGCTACCGAGGAGGG	CGTTATGTGTCTTCATACATTAAACATTCAGTTCATTTCAGTCATTTCTTACAATTCAGTCCTTTTCATTTTACAGTTCGXXXXXXXXXXAATAGATACAATGTATAGTCATCCATTCACATGCGTACAATTAATACTTTGGGTGCGTAAAAAGGAGCTACCGAGGAGGG
Marker19911	CCATAGGACCCCTGGATTTATGGGTGAGGAAGTCCCACTCTGAGTTGGGAGATGGATCAAGGATCTAGAGAGGATGTTCGXXXXXXXXXXTTCAAGAGGGACTACATCTCGAGATTCGCAGACAAGTCACTTGTATGTAAATTCTGACTTTTCAGAGTTTGGTTGAGGTG	CCATAGGACCCCTGGATTTATGGGTGAGGAAGTCCTACTCTGAGTTGGGAGATGGATCAAGGATCTAGAGAGGATGTTCGXXXXXXXXXXTTCAAGAGGGACTACATCTCGAGATTCGCAGACAAGTCACTTGTATGTAAATTCTGACTTTTCAGAGTTTGGTTGAGGTG
Marker19943	CAAAATCTTTTTTTTTTTTAATTTTCTGTCAAACTAACCCAGCGTTCATCAATGAAAAAAGAAAAAAGAAAAAGACTTGG-XXXXXXXXXXTAATTGATTTGAATTGATTTGTAAATAATATCATTTTGTGAGTTTTATTAAAATGTGTTTGTTGATGTCGTATTTCGCGG	CAAAAT-TATTTTTTTTTTAATTTTCTGTCAAACTAACCCAGCGTTCATCAATGAAAAAAGAAAAAAGAAAAAGACTTGGAXXXXXXXXXXTAGTTGATTTGAATTGATTTGTAAATAATATCATTTTGTGAGTTTTATTAAAATGTGTTTGTTGATGTCGTATTTCGCGG
Marker19968	CCATGAACAAGGAGTGCAACTCTACTGCTGCTACAAAAGGCTAATCTATCAACACTGCAATAGAGGGATGTGTAGCCACTXXXXXXXXXXATTCTCTCTTCC-CTCAAATTGCAATTCTAACATCTCATCTCAACTCAGTATTCAAGCCTCTTATAACTCTTACCTATACG	CCATGAACAAGGAGTGCAACTCTGCTGCTACTACAAAAGGCTAATTTGTCAACACTGCAGTAGAGGGATGTGTAGCCACTXXXXXXXXXX-TTCTCTCTTCCTCTCAAGTTACAATTCTAACATCTCATCTCAACTCAGTATCCAAACCTCTTATAACTCTTATCTATACG
Marker19972	CAATAGAATGAAAGGTGTGTTGGATAAGGTGATATCTTCGAACCAAAGTGCCTTCATCCCCAATAGACTGATTACTGATAXXXXXXXXXXTAGTGAGATCATATTGCCATCTAGAGGCTTACGACAAGTTGACCCCTTGTCACCTTAGTTGTTCTTAATCTGTGCTGAAG	CAATAGAATGAAAGGTGTGTTGGATAAGGTGATATCTTCGAACCAAAGTGCCTTCATCCCCAATAGACTGATTACTGATAXXXXXXXXXXTAGTGAGATCATATTGCCATCCAGAGGCTTACGACAAGTTGACCCCTTGTCACCTTAGTTGTTCTTAATCTGTGCTGAAG
Marker20018	CATGAGTTAAGGATATGTTACATGTTACATGCTACAAAGATGAAAAAGATGTTTTATAGTTAAGTTGCATAAATCAAGTTXXXXXXXXXXTCACGGCACAACGTCTTAAAGATATTCTAGAAATCCTTAATAAGGATGACCGCAGGACCAGGTCACCATGGTTCAAAGAG	CATGAGTTAAGGATATGTTACATGTTACATGCTACAAAGATGAAAAAGATGTTTTATAGTTAAGTTGCATAAATCAAGTTXXXXXXXXXXTTACGGCACAACGTCTTAAAGATATTCTAGAAATCCTTAATAAGGATGACCGCAGGACCAGGTCACCATGGTTCAAAGAG
Marker20022	CCAGGAGAATTCTTCAAATCATTGACCTGAACAATAGTGCAAATACCGCCTGGGGTGAAATCCAACTTCCGGATACTCCTXXXXXXXXXXTGATCATAGAGAACGCATCTTTCACCTTGAAATCTCTCGCTCGGAGAAATTTCAGGAGAATGACATCGCTCCTCTCATCG	CCAGGAGAATTCTTCAAATCATTGACCTGAACAATAGTGCAAATACCGCCTGGGGTGAAATCCAACTTCCGGATACTCCTXXXXXXXXXXTGATCATAGAGAACGCATCTTTCACCTTGAAATCTCTCGCTCGGAGAAATTTCAAGAGAATGACATCGCTCCTGTCATCG
Marker20066	CATCTCCTTGTTGGATTTGAATTTGGTGAGGAACTCTTACGAAGTGACTGACTCCATTGTTTTGGAAGTCCAATTAACGTXXXXXXXXXXGGAAAGTACTAGGTTGCTTGCCTAGAATGTCGCATTTCCCATGTCAATGATTATTTCAAAAGGTTCTTTTTTCCTGTCTG	CATCTCCTTGTTGGATTTGAATTTGGTGAGGAACTCTTACGAAGTGACTGACTCCATTGTTTTGGAAGTCCAATTAACGTXXXXXXXXXXGGAAAGTACTAGGTTGCTTGCCTGGAATGTCGCATTTCCCATGTCAAGGATTATTTCAAAAGGTTCTTTTTTCCTGTCTG
Marker20099	CTTGCCCACAAGGCACCCGTGACAATCATTGCAAGACTGTTCTCACTAAGTGAGGATATAGAGATCTGAGTTTCCACAACXXXXXXXXXXCTTGTTGAAGATGGTAAATTCAACTTATATGCTACCTAACCAATCTTTTCAAGAATTTGGAAGGGACCATAAAATGAGGG	CTTGCCCACAAGGCACCCGTGACAATCATTGCAAGACTGTTCTCACTAAGTGAGGATATAGAGATCTGAGTTTCCACAACXXXXXXXXXXCTTGTTGAAGATGGTAAATTCAATTTATATGCTACCTAACCAATCTTTTCAAGAATTTGGAAGGGACCATAAAATGAGGG
Marker2011	CCAAAAGTTTCAAATACCGATGTTGGGGAACTATATGTTCCCTCATGTACCAGGACGAGTTTGCTACATTGGAGAAACTAXXXXXXXXXXGGCGAGACATTTAGTCTTACAGTGCTATTCATGCAAAAGGCTAATTTGAAAAATATTAGAACAATAATGATGAACTTAAG	CCAAAAGTTTCAAATACTGATGTTGGGGAACTATATGTTCCCTCATGTACCAGGACGAGTTTGCTACATTGGAGAAACTAXXXXXXXXXXGGCGAGACATTTAGTCTTACAGTGCTATTCATGCAAAAGGCTAATTTGAAAAATATTAGAACAATAATGATGAACTTAAG
Marker20150	CTTTTTTCAAAATTGTTGGGAGATTGTGCGGGAGGAGGTGATGCAGGTTCTACAAGAATTTTATGATTATCAAAAGTTTGXXXXXXXXXXATGCGTACGATCATGTAAACTGAGATTTTCTCTTCTACATGCTTAGAAGATGTGGTTTTGGTGATAGGTGGTGTGGTTGG	CTTTTTTCAAAATTGTTGGGAGATTGTGCGGGAGGAGGTGATGCAGGTTCTACAAGAATTTTATGATTATCAAAAGTTTGXXXXXXXXXXAGGCGTACGATCATGTAAACTGAGATTTTCTCTTCTACATGCTTAGAAGATGTGGTTTTGGTGATAGGTGGTGTGGTTGG
Marker20156	CTCTCTGGGCATCATTAGAGGACAAGTTGTCCTTAATTGGCTATCGTTTAGATATCCTAAACAAAAATGTCAATACTTTGXXXXXXXXXXTAAAGTAGTGCATATCGTGCACACTAGAAGAAATCATGTGCAAGGTAGATCAATGACATTCGCATGTCGCTCATAATTCG	CTCTCTGGGCATCATTAGAGGACAAGTTGTCCTTAATTGGCTATCGTTTAGATATCCTAAACAAAAAGGTCAATACTTTGXXXXXXXXXXTAAAGTAGTGCATATCGTGCACACTAGAAGAAATCATGTGCAAGGTAGATCAATGACATTCGCATGTCGCTCATAATTTG
Marker20171	CTTTGAGATCCCATAATCAAATGGAAGCCTTTAGAGGAGCTATGAACTTATGTGGACTCAGTGACATGGGTTACTCTAGAXXXXXXXXXXGGATGACTGTGTTAAAATAGTGGAGGAAGCTTGGAGGATGCCCAGGTTTGCTGAAAACAAAATGCAACTCACTTCTGATG	CTTTGAGATCCCATAATCAAATGGAAGCCTTTAGAGGAGCTATGAACTTATGTGGACTCAGTGACATGGGTTACTCTAGAXXXXXXXXXXGGATGACTGTGTTAAAATAGTGGAGGACGCTTGGAGGATACCCAGGTTTGCTGAAAACAAAATGCAACTCACTTCTGATG
Marker20179	CGGGTAATGAAGTAGTTGTCGTATTTACTCGAAACTGCATGTGCTGGGTTTCTTCGATTTCTCCATTGACATATTCTAAAXXXXXXXXXXGTGGTTCATATGGTCCTCTAGATACATAGAGTAGACTAGGATGTCATCGATAAACACCACCTTGAAAACATCCAAAAAGG	CGGGTAATGAAGTAGTTGTCGTATTTACTCGAAACTGCATGTGCTGGGTTTTTTCGATTTCTCCATTAACATATTCTAAAXXXXXXXXXXGTGGTTCATATGGTCCTCTAGATACATAGAGTAGAATAGGATGTCATCGATAAACACCACCTTGAAAACATCCAAAAAGG
Marker20199	CGGTCTCGTATATATTTACTTTTTTCAAAATGATTATACGGTGTTTGTGCACTCACAACTGCAACTATCATTTCTCATATXXXXXXXXXXGGGATCCAAGTCATGTACATGTTGTAGACATGAAAATTTGGAAAGCTTTGGGTTTATGGTATAATTTGATCGATGCTGAG	CGGTCTCGTATATATTCATTTTTTTCAAAATGATTATGCGGTGTTTGTGCATTCACAACTGCAACTATTATTTCTCATATXXXXXXXXXXGGGATCCAAGTCATGTACATGTTGTAGACATGAAAATTTGGAAAGCTTTGGGTTTATGGTATAATTTGATCGATGCTGAG
Marker20295	CTCAGTTGTGATATTTTTAGATGTTAAAGCAAAATTATTTATAGTTGGGAGTTGTCTTCACTTCCTATCTGATGATTAAGXXXXXXXXXXTATTAATGTTGACTATGGATTTCAATTTGAAACTGTAATTTATTTATGAAAACAAATATTGATTGTATTACAATCAGCTG	CTCAGTTGGGATATTTTTAGATGTTAAAGCAAAATTATTTATAGTTGGGAGTTGTCTTCACTTTCTATCTGATGATTAATXXXXXXXXXXTATTAATGTTGACTATGGATTTCAATTTGAAACTGTAATTTATTTATGAAAACAAATATTGATTGTATTACAATCAGCTG
Marker20311	CTCATTGTTACTATTTAGGGCGCCAAACATGTTCACTCAAATGAGACTGCCCTGTCCTCAACACGCACGCACGCACACACXXXXXXXXXXTCTTGAATGCTTTATCTTTGAGTTTCGTTTATGCTTTGAGATATTATATCATCAACATTAGAGTTTGATAACTGATCTGG	CTCATTGTTACTATTTAGGGCGCCAAACATGTTCACTCAAATGAGACTGCCCTGTCCTCAACACGCACGCACGCACGCACXXXXXXXXXXTCTTGAATGCTTTATCTTTGAGTTTCGTTTATGCTTTGAGATATTATATCATCAACATTAGAGTTTGATAACTGATCTGG
Marker20320	CTTTCTTTTCTGGAATTAGATCAAACATTAGTAGACCTATGCTAGGTAGCTATGCCAGCCCATATATGCCCACATGAGACXXXXXXXXXXTGCCACAAGCTTTGTCCCCAAGCATGGGTTAGAGTTCCAAGATGTTCAAATTCATGCTTGACCCACACACCTTTTACTTG	CTTTCTTTTCTCGAATTAGATCAAACATTAGTAGACCTATGCTAGGTAGCTATGCCAGCCCATATATGCCCACATGAGACXXXXXXXXXXTGCCACAAGCTTTGTCCCCAAGCATGGGTTAGAGTTCCAAGATGTTCAAATTCATGCTTGACCCACACACCTTTTACTTG
Marker20363	CGAGTCTATGAACCACCCAAATACCAGAATGAAAGGCACGAACACTAACGACAGGGACAACAACAACGCATCGGGAAAAAXXXXXXXXXXGCGCGATTGGAAGATGAACAAAGGAGACCAGCACAAAGAGAATCTGGAGAACGCCAGCTTCGTAAGACAAAGTTGTTAGG	CGAGTCTATGAACCACCCAAATACCAGAATGAAAGGCACGAACACTAACGACAGGGACAACAACAACGCATCTGGAAAAAXXXXXXXXXXGCGCGATTGGAAGATGAACAAAGGAGACCAGCACAAAGAGAATCTGGAGAACGCCAGCTTCGTAAGACAAAGTTGTTAGG
Marker20371	CCATGAGATTGGTTTATTAAATTAAGTATTTTGTGTTAAGGAAATTCTATCCTTAAGTTTGAACTTATGGTGGTTATTAAXXXXXXXXXXTAGACGGCGCCAACTGTGTTAAGGACATATTTCGTACCCCACCTGGACCCGCATTCCACCTAAGACAAGAAAGCTTGATG	CCATGAGATTGGTTTATTAAATTAAGTATTTTGTGTTAAGGAAATTCTATACTTAAGTTTGAACTTATGGTGGTTATTAAXXXXXXXXXXTAGACGGCGCCAACTATGTTAAGGACATATTTTGCACCCCACCTGGACCCGCATTCCACCTAAGACAAGAAAGCTTGATG
Marker20383	CAAAACAATTCTTTATTGTGTGCACAGGTTGGGTCACTAAGTCTCCATAATGGCTGGGCAACACTGGATGTGGCAATTTGXXXXXXXXXXAACATGATCTAAACCGTGCATGAAGAGAAGTCTGGCATGGTGAGGAGTCTTGGCATGGTTTTCATAGCTTGGGCTTTTTG	CAAAACAATTCTTTATGGTGTGCACAGGTTGGGTCACTAAGTCTCCTTAGTGGCTGGGCAACACTGGATGTGGCAATTTGXXXXXXXXXXAACATGATCTAAACCGTGCATGAAGAGAAGTCTGGCATGGTGAGGAGTCTTGGCATGGTTTTCATAGCTTGGGCTTTTTG
Marker20408	CACAGGGGACTGGATGGCTCATGTCGACCACCAGGAAGCAGGAAAACCTTCCTCTATTTCCAGCGAAACTCGGGATAATGXXXXXXXXXXTGGTTGATTCTGAAGTAAGTGCCTCATCTAAAGGGACTATGGCGAGGATTGATCAGATCGATGTGGACAAGATTCCTAAG	CACAGGGGACTGGATGGCTCATGTCGACCACCAGGAAGCAGGAAAACCTTCCTCTATTTCCAGCGAAACTCGGGATAATGXXXXXXXXXXTGGTTGATTCTGAAGTAAGTGCCTCATCTAAAGGGACTATGGCGAGGATTGATCAGATCGGTGTGGACAAGATTCCTAAG
Marker20424	CTGGTTGGCATAATCCCAGCATCCAAAATAGAGGTCTGGAGTTCGAAACCCTCCTCCCCAAAAGAAAAAGAATACTACTAXXXXXXXXXXAATTTATAATGATCATCATTAACATCATCATCATTGTTCTTGTCATGCATTGGTTCTCTACTAATTGCTTTTTTTCAGAG	CTAGTTGGCATAATCCCAGCTTCCAAAATGGAGGTCTGGAGTTCGAAACCCTCCTCCCCAAAAGAAAAAAAAGACTACTAXXXXXXXXXXAATTTATAATGATCATCATTAACATCATCATCATTGTTCTTGTCATGCATTGGTTCTCTACTAATTGCTTTTTTTCAGAG
Marker20515	CTCCTCAGTCATACTATCTTCCTGTCATAGCACAACATTTAACCCGCCTTTCAACTCCGAACAAAACAAAACAAAATAAAXXXXXXXXXXCTGCTCTGATACCACCTGTGGCGCCCCCGACCCCCATGTAAGGATCACAGGAATCGAGATACCAAGATGATGACAACACG	CTCCTCAGTCATACTATCTTCCAGTCATAGCACAACATTTAACCCGCCTTTCAACTCCGAACAAAACAAAACAAAATAAAXXXXXXXXXXCTGCTCTGATACCACCTGTGGCGCCCCCGACCCCCATGTAAGGATCACAGGAATCGAGATACCAAGATGATGACAACACG
Marker20532	CATTGTGCCTGTGAAGAAAATTAAACCTCAGCAGATGCAAGAGAGGCGAGAAAAATGCCTTTGTTATTACTGTGATTCCAXXXXXXXXXXGCAACAATTTTATAGACCCCTTAATAGTTAAAAAAGGTGGGTTGAAAGTTATTCATAAAGAAAAAGTTAGGGTGAGGGTG	CATTGTGCCTGTGAAGAAAATTAAACCTCAGCAGATGCAAGAGAGGCGAGAAAAATGCATTTGTTATTACTGTGATTCCAXXXXXXXXXXGCAACAATTTTATAGACCCCTTAATAGTTAAAAAAGGTGGGTTGAAAGTTATTCATAAAGAAAAAGTTAGGGTGAGGGTG
Marker20558	CCATCATTCATAACGTAACTGTTCTAGTTAGGGAAGGTCCTAAGCGTCTGCCTCTTCCTCTGCAGTAATGCCTTGCTCCCXXXXXXXXXXAATTTCTTTGGTCGGTACACACTATTACGTCCCGTGTAATGGGGTTAGCGGTCTTCCTTTGAACTTGGATTCTGCCCGTG	CCATCATTCATAACGTAACTGTTCTAGTTAGGGAAGGTCCTAAGCGTCTGCCTCTTCCTCTGCAGTAATGCCTTGCTCCTXXXXXXXXXXACTTTCTTTGGTCGGTACACACTATTACGTCCCGTGTGTTGGGGTTAGCGGTCTTCCTTTGAACTTGGATTCTGCCCGTG
Marker20586	CCAAAGCCATGTTTGGTTTATTTCGCTATTCAACTTGAAAGCCTAATACACCATGCCATTGATTTCATTAAGCCCAAATTXXXXXXXXXXAATGACATATCAAACCCCAAACTTTGCATCAATCAGCTATGTGTATTGTCCTTTTAATACTTGGATTATTTTTCCCTTAG	CCAAAGCCATGTTTGGTTTATTTCGCTATTCAACTTGAAAGCCTAATACACCATGCCATTGATTTCCTTAAACCCAAATTXXXXXXXXXXAATGACATATCAAACCCCAAACTTTGCATCAATCAGCTATGTGTATTGTCCTTTTAATACTAGGATTATTTTTCCCTTAG
Marker2060	CCTAATTTCGAATGGCATTCTTGGGTGTGGCATAAATTGCTTTCTCTAAAAATGTCTATTGTTATGTGGAAGGCATGGTAXXXXXXXXXXAGTGGGTTTAATCTTTGGGATTCTACCTGTGATTATCACTTGGAGACTTTGGCGGCGAAGATGTTTGGCGCTGATAGAAG	CCTAATTTCGAATGGCATTCTTGGGTGTGGCATAAATTGCTTTCTCTAAAAATGTCTATTGTTATGTGGAAGGCATGGTAXXXXXXXXXXAGTGGGTTTAATCTTTGGGATTCTACCTGTGATTATCACTTGGAGACTTTGGCGGCGAAGATGTTTGGCACTCATAGAAG
Marker20605	CAAACTTATGATCAAGAGTTTGAATCCAATTTTGAGAACCCATATCACAATCATGCTCCTTTTAGGAGTACTGTGGTAAGXXXXXXXXXXACCTTGTTTCAGCGAGTCACACACTGTGGCAGGGAATGAAATATGTTGATGAGTACACCGAGGAGATCTATTAGTTGGTG	CAGACTTATGATCAAGAGTTTGAATCCAATTTTGAGAACCCATATCACAATCGTGCTCCTTTTAGGAGTACTGTGGTAAAXXXXXXXXXXACCTTGTTTCAACGAGTCACACACTGAGGCAGGGAATGAAATATGTTGATGAGTACACCGAGTAGTTCTATTAGTTGGTG
Marker20606	CCGGAAAGTGGGCAGATGCGCCCCACCCGTTCCAACCGTTGGGAGATGTGGGAGCTGCAGAAATCGTGGCGACGCCCACAXXXXXXXXXXAATTCCCACCACATATATGTGCTAGGAATTCGCAGGATACTGTGAGGGGAGTAATCCCCTAGGCCGAGCCCGGGGAGAAG	CCGGAACGTGGGCAGATGTGCCCCACCCGTTCCAACCGTTGGGAGATGTGGGAGCTGCAGAAATCGTGGCGACGCCCACAXXXXXXXXXXAATTCCCACCACATATATGTGCTAGGAATTCGCAGGATACTGTGAGGGGAGTAATCCCCTAGGCCGAGCCCGGGTAGAAG
Marker20662	CCCCTAAAACACAACATCATCAGTGTCATTTGATCAATTATAGTTTAAGCTTTGTATGAGTTGAAATTCATTTTAGAAGGXXXXXXXXXXGTATAACAAAAAAACTTTGAGATTCATATCAATGAGTTTATTATTTTTCCTAAACTTAGTTTTAATTTAATTTTGGTGAG	CCCCTGAAACACAACATCATCAGTGTCATTTGATCAATTATAGTTTAGGCTTTGTATGAGTTGAAATTCATTTTAGAAGGXXXXXXXXXXGTATAACAAAAAAACTTTGAGATTCATATCAATGAGTTTATTATTTTTCCTAAACTTAGTTTTAATTTAATTTTGGTGAG
Marker20666	CTTTTGTGCATCAGATAAATGGGATACCTCAGCCAAACGTCATTTTGCTTCTATTCTAATTCCCTCATAACTATCATCTTXXXXXXXXXXCTGGGAATCTAGTT-AGTGGTTGAGCATGCTCTCATAATTGAATAGCATTTTCACAGAGCCCCCACCTTACATAAGGGGAG	CTTTTGTGCATCAGATAAATGGGATACCTCAGCCAAACGTCATTTTGCTTCTATTCTAATTCCCTCATAACTATCGTCTTXXXXXXXXXX-TGGGAATCTAGTTAAGTGGTTGAGCATGCTCTCATAATTGAATAGCATTTTCACAGAGCCCCCACCTTACATAAGGGGAG
Marker20678	CTCGAATGATTTGTACTCTTGGAGACGTAGGGAAGATATCAGATTAGCTCAAATGGCTAAAATAAAATGGAATATGGACGXXXXXXXXXXTGTACTTGTCTTTGTCGTATCCCTTCATTGGATGAAGTAAAGGAGGCTCTTTCTTCGATTCCTATAAACAGTTCTCCTGG	CTCGAATGATTTGTACTCTTGGAGACGTAGGGAAGATATCAGATTAGCTCAAATGGCTAAAATAAAATGGAAAATGGACGXXXXXXXXXXTGTACTTGTCTTTGTCGTATCCCTTCATTGGATGAAGTAAAGGAGGCTCTTTCTTCGATTCCTATAAACAGTTCTCCTGG
Marker20741	CAATTCACAAATTGAGGATGTATAGAGGATGATTCCTCTATGTATTATGTGATGTTTATGGATTTACAAGAATTATCGAAXXXXXXXXXXTGTTAGCAGATTAAGGGGCACATTCCTCTTTTTAAATGTTAAGGTGGATTAGTGTGTTGAAAGGGTGGACTTGGGTTTTG	CAATTCACAAATTGAGGATGTATAGAGGATGATTCCTCTATGTATTATGTGATGTTTATGGATTCACAAGAATTATCGAAXXXXXXXXXXTGTTAGCAGATTAAGGGGCACATTCCTCTTTTTAAATGTTAAGGTGGATTAGTGTGTTGAAAGGGTGGACTTGGGTTTTG
Marker20763	CCATGAGAAGTTGAAGAAGAGCTCCCACCAGCATAAAGGCTGCAATAAGATCACCCCCGCTCACCATCGCAAGGGGGACCXXXXXXXXXXTGACTATGTTGTTTTCCAACTTCACCACCCAAAGAATTCTCATTGACAACGGGAGCTTTGCGAATATCCTGTTCTGGGAG	CTATGAGAAGTTGAAGAAGAGCTCCCACCAGCATAAAGGCTGCAATAAGATCACCCCCGCTCACCATCGCAAGGGGGACCXXXXXXXXXXTGACTATGTTGTTTTCCAACTTCACCACCCAAAGAATTCTCATTGACAACGGGAGCTTTGCGAATATCCTGTTCTGGGAG
Marker20765	CTTGGAGGCTGCAATTAAGGAGGGGGGGTTGGCACAGGTTTTGACAGTTTCGGTTGATAATGCCTCGTCTAATGATGTCGXXXXXXXXXXCTGCGGGCATAACATCGAAGAATGGTCTTTGTACTGATGTTCCTATCAGATGGAACTCAACCTTATTGATGTTGGAGGAG	CTTGGAGGCTGCAATTAAGGAGGGGGGGTTGGCACAGGTTTTGACAGTTTCGGTTGATAATGCCTCGTCTAATGATGTCGXXXXXXXXXXCTGCGGGCATAACATCGAAGAATGGTATTTGTACTGATGTTCCTATCAGATGGAACTCAACCTTATTGATGTTGGAGGAG
Marker20769	CCTGTTATATATTTATGGGTGTGCACCTCTATAGGCATATATTTGTTTGGAATATTACATTTGTAAGTTACGGAGTATCTXXXXXXXXXXGTTGCTTATGAGTTTCTACTTTTGAATAGTTGGAAACGGCTGTTGCAAATGAAATGACAACTCTCATAGAAGAGTGGGAG	CCTGTTATATATTTATGGGTGTGCACCTCTATAGGCATATATTTGTTTGGAATATTACATTTGTAAGTTACGGAGTATCTXXXXXXXXXXGTTGCTTATGAGTTTCTACTTTTGAATAGTTGGAAACGGCTGTTGCAAATGAAATGACAACTCTCATAGAGGAGTGGGAG
Marker20874	CATTTGTGCTGACTTGCCAAATCGGAAAGTAACGAAAGCTAGGGTTCCAAATGAGAAATGGGGAAGAGCTAAAAAGTAAGXXXXXXXXXXCGCCACGCCCACATGATGAAAATTAGCAAAATAACTGGAGGGACCTTTTTGACCCCAATAAGCACAAGCTCGATAAAGAG	CATTTGTGCTGACTTGCGAAATCAGAAAGTAACGAAAGCTAGGGTTCCAAATGAGAAATGGGGAAGAGCTAAAAAGTAAGXXXXXXXXXXCGCCATGCCCACGTGATGAAAATTAGCAAAATAACTGGAGGGACCTTTTTGACCCCAATAAGCACAAGCTCGATAAAGAG
Marker20903	CCTTCCATAACCTAATATCCCCATCTTGGACTAATTCAATCATCCTTACCATAGTTAGATCCCTTGATTCTAGGAATCCTXXXXXXXXXXACACCGTCATTCAATATTCCATCACTAAACACCAAACCTCCATTTTCCTAGGGACCCATCATTGCCACATGTTATCCAAG	CCTTCCATAACCTAATATCCCCATCTTGGACTAATTCAATCATCCTTACCATAGTTAGATCCCTTGATTCTAGGAATCCTXXXXXXXXXXACACCATCATTCAATATTCCATCACTAAACACCAAACCTCCATTTTCCTAGGGACCCATCATTTCCACATGTTATCCAAG
Marker20904	CCAACAAGACATCACATTTCACATAAATCCCGTAATGCGCAGTCTTTATAGCCCCAACCTTCCATCTCAGCCTCCCCAACXXXXXXXXXXAGGAGTTGAGCTCGTAGATGGCGGTACCGATGATCTTGAACTGAGGGTTGTGGGGGCGGTAGACTAGCCAAAGTGTAAGG	CCAACAAGACATCACATTTCACATAAATCCCGTAATGCGCAGTCTTTATAGCCCCAACCTTCCATCTCAGCCTCCCCAACXXXXXXXXXXAGGAGTTGAGCTCGTAGATGGCGGTACCGATTATCTTGAACTGAGGGTTGTGGGGGCGGTAGACTAGCCAAAGTGTAAGG
Marker20925	CAATGGACTGAAAACTATCTTACCTGCTATAATCTCCCCTACCCAGATAACATTTGTTCCAGAGAGACTCATCACGGATAXXXXXXXXXXAAGGGATCCTCTCTCCCCCTACCTCTTCATCTTATGCACAGAAGCTCTAAGTTGTCTTCTCAACAAAGTTGAACAGACTG	CAATGGACTGAAAACTATCTTACCTGCTATAATCTCCCCTACCCAGACAACATTTGTTCCAGAGAGACTCATCACGGATAXXXXXXXXXXAGGGGATCCTCTCTCTCCCTACCTCTTCATCTTATGCACAGAAGCTCTAAGTTGTCTTCTCAACAAAGCTGAACAGACTG
Marker20931	CTAAAAACCCAAGTTTCAAGTTCCTCCTTACTGCTAGTGATTGTTGTCTATAGGGCTAAAGTGTCAAATAAACCCAATTTXXXXXXXXXXTTTTGGGCATACAATGTAACTTAAAAACATTGTTCAGAAATAGAGATGTTATCTTAGTTGCTGTAAAAGGATGTTTTAAG	CTAAAAACCCAAGTTTCAAGTTCCTCCTTACTGCTAGTGATTGTTGTCTCTAGGGCTAAAGTGTCAAATAAACCCAATTTXXXXXXXXXXTTTTGGGCATACAATGTAACTTAAAAACATTGTTCAGAAATAGAGATGTTATCTTAGTTGCTGTAAAATGATGTTTTAAG
Marker20959	CTACTATCAACAGCAAGTGAATGATATATGCTCGCAACATATCTTCCAACATCTGGTCTGTCCGTCTGTTTGTGGATGATXXXXXXXXXXCAAAATCCATCGACACATCTTCCCACTTTCACTCTGGGATTGGCAATGGCTGCAATTCTCCTACTAGCCTTTGGTGTTTG	CTACTATCAACAGCAAGTGAATGATATATGCTCGCAACATATCTTCCAACATCTGGTCTGTCCGTCTGTTTGTGGATGATXXXXXXXXXXCAAAATCCATCGACACATCTTCCAACTTTCACTCTGGGATTGGCAATGGCTGCAATTCTCCTACTAGCCTTTGGTGTTTG
Marker2098	CCCTTTTTGTGCAAAGATGTCATTTTTTTTTTCCCTAACCAAGTAAATATATAATTCAAATAAGGAAAACGGAAGATATAXXXXXXXXXXCTCAAGATCATCGGTTAGGGAAGGCAGAAACATAGTAGGAAGAGTCAAAGACCAACATCGGATGGGCTGGATTGCGGTGG	CCCTTTTTGTGCAAAGGTGTCATTTTTTTTTTCCCTAACCAAGTAAATATATAATTCAAATAAGGAAAACGGAAGATATAXXXXXXXXXXCTCAAGATCATCGGTTAGGGAAGGCAGAAACATAGTAGGAAGAGTCAAAGACCAACATCGGATGGGCTGGATTGCGGTGG
Marker20980	CTGACATTACTGTCAAAACATAAAGGTGAAAAATAATGAACTTAAAATAACCTAATACTCAGTGGATAAGAAAACAAAAGXXXXXXXXXXGCAGTTTTTACTTGGTCTTGGAGTGGTCGTATGGGAGGAGACGAGGCATTGCAGTTTATAAACATAATGTCTTTTGACAG	CTGACATTACTGTCAAAACATAAAGGTGAAAAATAATGAACTTAAAATAACCTAATACTCAGTGGATAAGAAAACAAAAGXXXXXXXXXXGCAGTTTTTACTTGGTCTTGGAGTGGTCGTATGGGAGGAGACGAGGCATTGCAGTTTATAAACATAATGTCTTTTCACAG
Marker21024	CCAAACCAAAAAAACACCAATATAAAATAAAATAAAATAACATAAATAAAATACCATAAATAAAATAACACAAACAATAAXXXXXXXXXXTAATGGTATCGTCTTGGATCTCAATTGTTGCTCTTTTCTGTCCAAGATCTGAGTTGGAACAACTTTATACGTGAGATCAG	CCAAACCAAAAAAACACCAATATAAAATAAAATAAAATAACATAAATAAAATACCATAAATAAAATAACACAAACAATAAXXXXXXXXXXTAATGGTATCGTCTTGGATCTCAATTGTTGCTTTTTTCTGTCCAAGATCTGAGTTGGAACAACTTTATACGTGAGATCAG
Marker21030	CATGCTAGCAAAACAATGCTGGAGAATTTTGAATAATCCACTCTCTATGGCTGCAAGGTTATGAAAGAAAAATATTTCAAXXXXXXXXXXGATCTTTACGGAAGATGAGGTTGAACTGATTTACAGTATGCCAATCAGTAAAATGGGTGTAGAAGACAAATTGAAATGGG	CATGCTAGCAAAACAATGCTGGAGAATTTTGAATAATCCACTCTCTATGGCTGCAAAGTTATGAAAGAAAAATATTTCAAXXXXXXXXXXGATCTTTACGGAAGATGAGGTTGAACTAATTTACAGTATGCCAATCAGTAAAATGGGTGTAGAAGACAAATTGAAATGGG
Marker21057	CATCTTAATTGTTGCTTGATAAATGTTGTTGTAGGCAAACTCAATAAGTGGGATGTGGCTTTCCCAGTAGCCCTTAAAGTXXXXXXXXXXATAGAAAATGGGTGTTCTTGGTTAGTCTATCTATGATCACCCAAATCACATTCCCACTGCTAGGTTTTAGGGGTAATCCG	CATCTTAATTGTTGCTTGATAAATGTTGTTGTAGGCAAACTCAATAAGTGGGATGTGGCTTTCCCAGTAGCCCTTAAAGTXXXXXXXXXXATAGGAAATGGGTGTTCTTGGTTAGTCTATCTATGATCACCCAAATCACATTCCCACTGCTAGGTTTTAGGGGTAATCCG
Marker21073	CTAGCAATTTTGGCATATGAATGTTTACATCGATTTTTTAAATTACTTGGGTGGAAATAGAAACATCATTTATGAATAAGXXXXXXXXXXGCATGACGATGTTTTCAACATTTTATTCCTTCAGTTCCATTTCGCACATTTTGTAATTTTTTTTAATACTTTGTATCATG	CTAGCAATTTTGGCATATGAATGTTTACATCGATTTTTTAAATTACTTGGGTGGAAATAGAAACATCATTTATGAATAAGXXXXXXXXXXGCATGACGATGTTTTCAACATTTTATTCCTTCAGTTCCATTTCACACATTTTGTAATTTTTTTTATCACTTTGTATCATG
Marker21115	CATGAGCTACAAGGAGTAGAAGTGTTCTAGTGCCCGGTCTAAACTGTAGATAATCTAAAAGATCTATAAGACCTCATTGTXXXXXXXXXXAAGCAAAAGGGTAAGAACGAGAAATGAGGGTCTGGAACCCCAACAACGAAGGATGGACGGTTCCACCCTCCGACGCACAG	CATGAGCTACAAGGAGTAGAAGTGTTCTAGTGCCTGGTCTAAACCGTAGATAATCTAAAAGATCTATAAGACCTCATTGTXXXXXXXXXXAAGCAAAAGGGTAAGAACGAGAAAGGAGGGTCTGGAACCCAAACAACGAAGGATGGACGGTTCCACCCTCCGACGCACAG	CATGAGCTACAAGGAGTAGAAGTGTTCTAGTGCCTGCTCTAAACCGTAGATAATCTAAAAGATCTATAAGACCTCATTGTXXXXXXXXXXAAGCAAAAGGGTAAGAACGAGAAAGGAGGGTCTGGAACCCAAACAACGAAGGATGGATGGTTCCACCCTCCGACGCACAG
Marker21149	CAGTCAATATAGGGGAAGAAAAAAGCATTGAAGATTTACTCGGATTAATCAACTGACCAGACATCAATTCATACCAATGCXXXXXXXXXXGAGTGTGCCACTTCTCTGAAAAACCCAACCTACGTATAATCTCCAGAAGAAAATTCCAATTGACTCGATCATAAGCTTTG	CAGTCAATATAGGGGAAGAAAAAAGCATTGAAGATTTACTCGAATTAATCAACTGACCAGACATCAATTCATACCAATGCXXXXXXXXXXGAGTGCGCCACTTCTCTGAAAAACCCAACCTACGTATAATCTCCAGAAGAAAATTCCAATTGACTCGATCATAAGCTTTG
Marker2116	CTCTTCCTAAAGAAGGTCGTGGCACCTTCTCCCCCAACTAAGCCTTCCTTTGAGTCTACTCCAAAGGCTTCACAAAAGCAXXXXXXXXXXCTTCTGATTTGCCAAGGGAAAGCGACGAGGTCAATGTGGATGTGGACGCTACCTTTTCATTGAGTCTTATCGATCAAGAG	CTCTTCCTAAAGAAGGTCGTGGCACCTTCTCCCCCAACTAAGCCTTCCTTTGAGTCTACTCCAAAGGCTTCACAAAAGCAXXXXXXXXXXCTTCTGATTTGCCAAGGGAAAGCGACGAGGTCAATGTGGATGTAGACGCTACCTTTTCATTGAGTCTTATCGATCAAGAG
Marker21211	CACAAAATCTTGGTGCTAGCTTCATGTTATGCCTCATGGATACAGTCTTTTGTCTATAGGGTTGCAACCACAAAAAAATCXXXXXXXXXXTAGGATTTCATGGTGCAATAATCTCATTTTCAGTTTTCGGATGAAACGCTTGTTTGAAAGTGAGTTTTGTTTATTTAGAG	CACAAAATCTTGGTGCTAGCTTCATGTTATGCCTCATGGATACAGTCTTTTGTCTATAGGGTTGCAACCACAAAAAAACCXXXXXXXXXXTAGGATTTCATGGCGCAATAATCTCATTTTCAGTTTTCGGATGAAACGCTTCTTTGAAAGTGAGTTTTGTTTATTTAGAG
Marker21217	CTCCATTTACGGTATTGCTGCCATAGGAATGATAATCTCTGTGACCGTTTACGAGAAAATCCTGGTTCCCTTACTAAGAAXXXXXXXXXXGAGGAGTTTAGGCATTGCATTTTACCTTAGTGTAATAGGAGCTGCAAACTTCGTTAGCAGTTGGTTGATGACAGTTGTTG	CTCCATTTACGGTATTGCTGCCATAGGAATGATAATCTCTGTGACCGTTTACGAGAAAATCCTGGTTCCCTTACTAAGAAXXXXXXXXXXGAGAAGTTTAGGCATTGCATTTTACCTTAGTGTAATAGGAGCTGCAAACTTCGTTAGCAGTTGGTTGATGACAGTTGTTG
Marker21225	CTGTTGGGACAAAGAAGGGGAGACTTCAGGGGGAACAAGCGGATCCCCGCTCAAACCCCCTGGATTAAGGTTGAATGCAAXXXXXXXXXXTATGGTCTTTTACCTCTGCACTGTTGCTAGAAGTAGTTGCCACCCCCTCATCAGCAGCCTTGAGAGAATGACTGCTGATG	CTGTTGGGACAAAGAAGGGGAGACTTCAGGGGGAACAAGCGGATCCCCGCTCAAACCCCCTGGATTAAGGTTGAATGCAAXXXXXXXXXXTTTGGTCTTTTACCTCTGCACTGTTGCTAGAAGTAGTTGCCACCCCCTCATCAGCAGCCTTGAGAGAATGACTGCTGATG
Marker21256	CTAGAGTGCGGAGGTGATGGTGGCACCATACCCACCAAAGTTCAAAGTCCCAAAGATGGAGATGTATGATGGGTCCAAAGXXXXXXXXXXGCACAGTTCAATAAAGAACGTACAATGAAAGATGACCAGGATGAGAAAATCATGATGGCAATGCTCTTAGGAGGCATTTG	CTAGAGTGCGGAGGTGATGGTGGCACCATACCCACCAAAGTTCAAAGTCCCAAAGATGGAGATGCATGATGGGTCCAAAGXXXXXXXXXXGCACAGTTCAATAAAGAACGTACAATGAAAGATGACCAGGATGAGAAAATCATGATGGCAGTGCTCTTAGGAGGCATTTG
Marker21265	CACATCTTATTAGAATCTTAGGTGACTTATGTTTTTTAATGATAAAATGCAAAGAAAAACATATTGGGGTAGTTGATGGGXXXXXXXXXXTGTGTGTAGATTATATATCTTTACAACCCCACAATCCACCTTGCAATGTTATATCTCGTTATTATTTATACACATCGATG	CACATCTTATTATAATCTTAGGTGACTTGTGTTTTTTAATGATAAAATGCAAAGAAAAACATATTGGGGTAGTTGATGGGXXXXXXXXXXTGTGTGTAGATTATATATCTTTACAACCCCACAATCCACCTTGCAATGTTATATCTCGTTATTATTTATACACATCGATG
Marker21368	CATCTCTTGATCTTATTAGAGGATTTATCAAACATAGATGGGGTTTACAGTCCATGCCAATGGTTGGGCAATTACAAAATXXXXXXXXXXGTGCGTCACGAGACCAGAGGCGGCGAGAATATGTGTGGAGATGGATGTTTCGATGGCACTCAAATCCCATTTCTGGATTG	CATCTCTTGATCTTATTAGAGGATTTATCAAACATAGATGGGTTTTACAGTCCATGCCAATGGTTGGGCAATTACAAAATXXXXXXXXXXGTGCGTCACGAGACCAGAGGCGGCGAGAATATGTGTGGAGATGGATGTTTCGATGGCACTCAAATCCCATTTCTGGATTG
Marker21369	CCAAAGATATACGAAACACGATGTTAATAATGGCGTCGTCTGTGGGATCCTTTATAAACTTCACATGTTCTTTGTATGTCXXXXXXXXXXGTAACCTCAAAGGGAAATACAAATATATGGCAAAAAAATGGGCACGTCGTCATCAGTAGACCAACTGCTCACTAGCATAG	CCAAAGATATACGAAACACAATGTTAATAATGGCGTCGTCTGTGGGATCCTTTATAAACTTCACATGTTCTTTGTATGTCXXXXXXXXXXGTAACCTCAAAGGGAAATACAAATATATGGCAAAAAAATGGGCACGTCATCATCAGTAGACCAACTGCTCACTAGCATAG
Marker21392	CTTCCCCTCGCATGACATTAACACGAACATATGGTTGTCAAATAACCACGGGCACCCCCTCAGCACCCTCGCCTTATTTCXXXXXXXXXXCACCCTCTAGTGTACCTCAATAAACAGAGACTCTAATAGTTCCCCCACCAAAGTGAAGAAAACTGACCTCCACCACCTAG	CTTCCCCTTGCATGACATTAACACGAACATATGGTTGTCAAATAACCACGGGCACCCCCTCAGCACCCTCGCCTTATTTCXXXXXXXXXXCACCCTCTAGTGTACCTCAATAAACAGAGACTCTAATAGTTCCCCCACCAAAGTGAAGAAAACTGACCTCCACCACCTAG
Marker21403	CTAACTATGTACCATTATGTAGAGAAACTGTACAACATGCAGTAGTTCATGCATCTGCCATTCCAGAAGGAGATGAGAGGXXXXXXXXXXCAAACTCCTGCATTGTATTGATTGGGATCCCCACACTAATAATGTAACTTCTTACATAAAATTGACCTTCTCAATATTTG	CTAACTATGTACCATTATGTAGAGAAACTGTACAACATGCCGTAGTTCATGCATCTGCCATTCCAGAAGGAGATGAGAGGXXXXXXXXXXCAAACTCCTGCATTGTATTGATTGGGATCCCCACACTAATAATGTAACTTCTTACACAAAATTGACCTTCTCAATATTTG
Marker21430	CTAGTCTCATTGCTAACCTGGTCGATGTCTTAAAACCTCCTTGAACACTGCATTAGCTGCTTCATCCATGTTCCTATGCAXXXXXXXXXXATGAATGTACTACCTACAACTTACCGTTTCCTCCATAATCCTAACGAATGGCTTCCTGCCACTTGTATGGTTGATTCGTG	CTAGTCTCATTGCTAACCTGGTCGATGTCTTAAAACCTCTTTGAACACTGCATTAGCTGCTTCATCCATGTTCCTATGCAXXXXXXXXXXATGAATGTACTACCTACAACTTACCGTTTCCTCCATAATCCTAACGAATGGCTTCCTGCCACTTGTATGGTTGATTCATG
Marker21433	CGAAGCCAAATAA----TACGGTGGAATGGTCCATAATAGTGACTAGGACATTGATATGGTATTCGAATTATCATCCATAGAATXXXXXXXXXXTAAATCTGATCTATGTCTCATTTTATTTATGTTTTATGTGCTAATTTATCGATTAATTTCTTGATGAGCACGGCACTTTG	CGAAGCCAAATAATATATACGGTGGAATGGTCCATAATAGTGACTAGGACATTGATATGGTATTCGAATTATCATCCAT---A-XXXXXXXXXXTAAATCTGATCTATGTCTCATTTTATTTATGTTTTATGTGCTAATTTATCGATTAATTTCTTGATGAGCACGGCACTTTG
Marker21444	CATGGAACCGTGCCATCGGTTCGAAATAGAGGACATTGAATATGATTTCTAGACCTGGTGACCATGGGGTGGCGGGAGAGXXXXXXXXXXGGATGAAGGGTTTCGGGCTGTATTAAATTGGGCTGAGTGTTTGAGAAGGGAGTGTGTCTGTTAGTTTGTGAGGTGGGTGG	CATGGAACCGTGCCATCGGTTCGAAATAGAGGACATTGAATATGATTTCTAGACCTGGTGACCATGGGGTGGCAGGGGAGXXXXXXXXXXGGATGAAGGGTTTCGGGCTGTATTAAATTGGGCTGAGTGTTTGAGAAAGGAGTGTGTCTGTTAGTTTGTGAGGTGGGTGG
Marker21459	CTCTATTTGCTAGCGTAGGTTTTTCTCCTTCTGTTGCTTTTGTCTGTCACTTTGCCTTGTTCTTATATATTTTATTTTTTXXXXXXXXXXTGAAGATCACGTTGAAGGGTAAAGAGATCTAGTTGAGGGATCTGAAGATTGAGGAGAGGGATCAGGAGATTGCGTCGAAG	CTCTATTTGCTAGCGTAGGTTTTTCTCCTTCTGTTGCTTTTGTCTGTCACTTTGCCTTGTTCTTATATATTTTATTTTTTXXXXXXXXXXTGGAGATCACGTTGAAGGGTAAAGAGATCTAGTTGAGGGATCTGAAGATCGAGGAGAGGGATCAGGAGATTGCGTCGAAG
Marker21460	CTATATATATGTTATGCTTTTCTCAACCCTAAATTCTTTGCCGCTGCCCTCTCATTCACGCCTCAGCCATCCAAATGCTTXXXXXXXXXXTACTCTAGTTTAGTTGTCTAAAACAGAGCAGCGTCCAAGCCGCTGCAGTCACGCTCCATCGAGAGCTCCACCACGCAGTG	CTATATATATGTTATGCTTTTCTCAACCCTATATTCTTTGCCGCTGCCCTCTCATTCACGCCTCAGCCATCCAAATGCTTXXXXXXXXXXTACTCTAGTTTAGTTGTCTAAAACAGAGCAGCGTCCAAGCCGCTGCAGTCACGCTCCATCGAGAGCTCCACCACGCAGTG
Marker21494	CCTCAACACTATAGTTATCAATCGTTGGGTGGTGCTCATATGAATCAGCACAAACACTTGTCACTGATCTCCGCACAAGAXXXXXXXXXXATTATTTTTTGGCTTTGAGCGAATTGAATTCTAATACCATCTTTGAGTTGGTTGCCCACAACCAAGTTGGCACTTTGTGG	CCTCAACACTATAGTTATCAATCGTTGGGTGGTGCTCATATGAATCAGCACAAACACTTGTCACTGATCTCCGCACAAGAXXXXXXXXXXATTATTTTTTGGCTTTGTGCGAATTGAATTCTAATACCATCTTTGAGTTGGTTGCCCACAACCAAGTTGGCACTTTGTGG
Marker21497	CACCACCATCATCTCTCTCGTGGAAATTTCCAACCTTTAATTTCACATATTAGGGTTTCTGCATTTAGAGTTCCTAATATXXXXXXXXXXTTTTCGTGCATATAGTCTCATGATGTATTTTCTACCTGTATTCATATATTTTGGAATTGAATTTCAAAGGTCAGAATCAG	CACCACCATCATCTCTCTCGTGGAAATTTCCAACCTTTAATTTCACATATTAGGGTTTCTGCATTTAGAGTTCCTAATATXXXXXXXXXXTTTTCGTGCATATAGTCTCATGATGTATTTTCTACCTATATTCATATATTTTGGAATTGAATTTCAAAGGTCAGAATCAG
Marker21505	CTCACAGAAAGATGTCATCGAAATATCTAAGAACTTGGTCTTACAATTCTCTTTCACAACTGTATGCCTAAACTTTTTCGXXXXXXXXXX-ATCACGACATGTTGCTTTTGATGAAACTCAATTCCCTTTTAAAAATCATGCCAGCCTTCACGCCCCCGCACACCTCCTGG	CCCGCCGAAAGATGTCACTGAAATATCTAAGAACTTGGTCTTACAATTCTCTTTCACAACGGTATGCCTAAACTTTTTTGXXXXXXXXXXTATCACGACATGTTG-TTTTGATGAAACTCAATTCCCTTTTAAAAATCCTGCTAGCCTTCATGCCCCCTCACACCTCTCGG
Marker2152	CTTTTGTTTTGTATATGACTTGTGCTCTGGATAATGTTTCGCTTTGCTGCTCCTTGCATTTTTGTTCTTTTGCTCCTCGGXXXXXXXXXXTCCGACCTCCAAGCCCATGTTGGGTGCACCGCGAGTGTGTAACTCGACCATTGGTGGTTAACTGTTGAGTGGGTCGTGGG	CATTTGTTTTGTATATGACTTGTGCTCTGGATAATGTTTCGCTTTGCTGCTCCTTGCATTTTTGTTCTTTTGCTCCTCGGXXXXXXXXXXTCCGACCTCCAAGCCCCTGTTGAGTGCACCGCGAGTGTGTAACTCGACCATTGGTGGTTAACTGTTGAGTGGGTCGTGGG
Marker21523	CTAAGGTAGATGGGTTGGCTTTTGACACGATTGATCAATCGTGTGCTGATTGGTTAGAGAGGATGTTTGAAGAGGAAGAGXXXXXXXXXXTAATGAATATTTGGATAGTATAATCAAATCCAGAGTCACAGGCATTCTTTGTAAATTAGATATGGAGAAGGCTTACTTGG	CTAAGGTAGATGGGTTGGCTTTTGACACGATTGATCAATCGTGTGCTGATTGGTTAGAGAGGATGTTTGAAGAGGAAGAGXXXXXXXXXXTAATGAATATTTGGATAGTATAATCAAATCCAGAGTCCCAGGCATTCTTTGTAAATTAGATATGGAGAAGGCTTACTTGG
Marker2157	CTCATGCAGATTTGAGCTTCTTTTAACATCATGATTTATAGTTGTTTGGCTATCTAAAATATAGTTGGATGGAAAGTGAAXXXXXXXXXXGCGAAGTTGCTGGTTGAGACAGTCTTAA-GGGGGGATGTTTAATTATTTCTCTTCTTCTGAATCTACATTACAATAAGGAG	CTCATGCAGATTTGAGCTTCTTTTAACATCATGATTTATAGTTGTTTGGCTATCTAAAATATAGTTGGATGGAAAGTGAAXXXXXXXXXX-CGAAGTTGCTGGTTGAGACAGTCTTAAGGGGGGGATGTTTAATTATTTCTCTTCTTATAAATCTACATTACAATAAGGAG
Marker21605	CTTCTATCTCGGCACAGTTTGCGGGGGACTATTGAAAATACTCAGAAACCAACGGCTACTAAGCCTTACATGGAAACCCAXXXXXXXXXXACGATCTGTCTGTCGATGTGCGCAATAATATTTGAGATCATCGCATCAACCCAAGTAGGCCGTGCATCGAGCCAAGTAAG	CTTCTATCTCGGCACAGTTTGCAGGGGACTATTGAAAATACTCAGAAACCAACGGCTACTAAGCCTTACATGGAAACCCAXXXXXXXXXXACGATCTGTCTGTCGATGTGCGCAATAATATTTGAGATCATCGCATCAACCCAAGTAGGCCGTGCATCGAGCCAAGTAAG
Marker21624	CTCGTTTTCTAGTTACGTGAGTTACTCGATGAACTAGTCCAATAGTGTATTTTGGTAATGTAAATATGTAGTCTGGTCTCXXXXXXXXXXAAGCGGAATTTGTGGGCGTCACACTCCCCATGTCATGTGAAGGTGGGAACTTGGGGATCTATATAAGAGGTAGCTCAAGG	CTCGTTTTCTAATTACGTGAGTTACTCGATGAACTAGTCCAATAGTGTATTTTGGTAATGTAAATATGTAGTCTGGTCTCXXXXXXXXXXAAGCGGAATTTGTGGGCGTCACACTCCCCATGTCATGTGAAGGTGGGAACTTGGGGATCTATATAAGAGGTAGCTCAAGG
Marker21665	CCCTACAGTAAAATCTTCCCTATAGTTTTGTCCTTCACAACAAAAATTTTATCTGTTAGTTTAAACCAACAATGATTATCXXXXXXXXXXATTGAGAGACCATAGCTGCAAGTTCCTTGGGTAGATGTCTAACTTGGAAAGCAAAATCCATGTGATGGAAGTAGTCCAAG	CCCTGCAGCAAAATCTTCCCTATAGTTTTGTCCTTCACAACAAAAATTTTATCTGTTAGTTTAAACCAACAATGATTATCXXXXXXXXXXATTGAGAGACCATAGCTGCAAGTTCCTTGGGTGGATGTCTAACTTGGAAAGCAAAATCCATGTGATGGAAGCAGTCCAAG
Marker21688	CTTCAATCCCAACCCGTGGTCTCTAGCATGCGGAAACCACAGAATGTGTTCCTCAAGTTTTCAAATGCCGAGGATTTCTTXXXXXXXXXXACCAAGAAAAGAAGGAAGTCGCTTCCAAGAAATTTCCTATGAAACGCTACCTGCCTATTGCTGCAATTGTCAAGTGCAGG	CTTCAATCCCAACCCGTGGTCTCTAGCATGCGGAAACCACAGAATGTGTTCCTCAGGTTTTCAAATGCCGAGGATTTCTTXXXXXXXXXXACCAAGAAAAGAAGGAAGTCGCTTCCAAGAAATTTCCTATGAAACGCTACCTGCCTATTGCTGCAATTATCAAGTGCAGG
Marker21727	CTCGATATGGTGTTTTTCGCATTCATCGATCAAATACGTAATAAATAAGTGTATAAAAATAAATAAATAAAGACACAGAAXXXXXXXXXXCCAACTTGTCTTGTGAAGCCTTTTCCTTTTAGAAGTCTGAGTCCACTTGTCCTATCTCTTCTTGGTTTTATCTATTTTCG	CTCGATATGGTGTTTTTCGCATTCATCGATCAAATACGTAATAAATAAGTGTATAAAAATAAATAAATAAAGACACAGAAXXXXXXXXXXCCAACTTGTCTTGTGAAGCATTTTCCTTTTAGAAGTCTGAGTCCACTTGTCCTATCTCTTCTTGGTTTTATCTATTTTCG
Marker21777	CATATTACTCTAATTTGCATGGCTATGCTCTTCTCGGGCTAGAAGGTGTTGCACCACATTACGGTGTTATGCATTTAGCAXXXXXXXXXXCACATGAAGGACACGAGTTCAGGAAATTGAAGCCAATTCCAACTTCAGCAATTTGTTACCGGGAGAAGTCACTACTGC-TG	CATATTACTCAAATTTGCATGGCTATGCTCTTCTCGGGCTAGAAGGTGTTGCACCACATTACGGTGTTATGCATTTAGCAXXXXXXXXXX-ACATGAAGGACACGAGTTCAGGAAATTGAAGCCAATTCCAACTTCAGCAATTTGTTACCGGGAGAAGTCACTACTGCTTG
Marker21818	CTTTCTACCGGATGCAGTGGCGCCGCCGCTAGCAAATATGCCCGCTATAGTGCGGATTTCACCCAAAGGGTCCTGTGCATXXXXXXXXXXTGTACATTGTGGTTGTTATGCACAAGTCGGCGCCCATGATCTTGGTGGCTGGTATATCAGTCTCATCTATCATCCAGGTG	CTTTCTACCGGATGCAGTGGCGCCGCCGCTAGCAAATATGCCCACTATAGTGCGGATTTCACCCAAAGGGTCCTATGCATXXXXXXXXXXTGTACATTGTGGTTGTTATGCACAAGTCGGCGCCCATGATCTTGGTGGCTGGTATATCAGTCTCATCTATCATCCAGGTG
Marker21863	CCATCCCATTATGGACTAAATGACTAAATGTTAATGTTAATCCACTATTTATAAAAATAAATACAACACAAAATGCCAGGXXXXXXXXXXTTTCTCAATCATGAGTGAAAGACATCCATTACATATGTTGCTTATATTTTCATTTGTCAGAGTATAGAATGCACACCTTG	CCATCCCATTATGGACTCAATGACTAAATGTTAATGTTAATCCACTATTTATAAAAATAAATACAACACAAAATGCCAGGXXXXXXXXXXTTTCTCAATCATGAGTGAAAGACATCCATTACATATGTTGCTTATATTTTCATTTGTCAGAGTATAGAATGCACACCTTG
Marker21864	CTCAGTCAAGAATCTTTCTTTAAATTCTGAATCTATCGGAATCACCCTACGATTTCGGACTAAAAGAATATCTTCTCTGCXXXXXXXXXXACCATCTCCTCTGTCTCATATTAAGATTTTTCTGTGAGAAGAGATGTTTAAGACTTTTATGATCAGTGTAGAATTCACAG	CTCAGTCAAGAATCTTTCTTTAAATTCTGAATCTGTAGGAATCACCCTACGATTTCGGACTAAAAGAATATCTTCTCTGCXXXXXXXXXXACTATCTCCTCTGTCTCATATTAAGATTTTTCTGTGAGAAGAGATGTTTAAGACTTTTATGATCAGTGTAGAATTCACAG
Marker21868	CACGTAGAAAGCCAATGATTCATGGTTCAAAAACCTTGAAACCGAGATGTTGGTCTTGAAAAGGCAATCGGATTCAATGGXXXXXXXXXXACATGGAGGGCAAGACATTAGTATGGTTTCAAAATATAGAGGAAATGTGGTTGTTCAATGATTGGAAGTCATTTGTTAGG	CATGTAGAAAGCCAATGATTCATGGTTCAAAAACCTTGAAACCAAGATGTTGGTCTTGAAAAGGCAATCGAATTCAATGGXXXXXXXXXXACATGGAGGGCAAGACATTAGTATGGTTTCAAAATATAGAGGAAATGTGGTTGTTCAATGATTGGAAGTCATTTGTTAGG
Marker21947	CCAACAATAAGCCATCTAAATGGAGGTCGTTGATCTCTATCTAAGACATCAAAAAAGTCTTCCTGAAATAGATGTGGGACXXXXXXXXXXTGAACTCTTCTGAGAAATCCTGAATGTCGTATCTCCATAGTTCAGTAAAAACTGGTCAGTTGTCCATGTACACCTCGCAG	CCAACAATAAGCCATCTAAATGGAGGTCGTTGATCTCTATCTAAGACATCAAAAAAGTCTTCCTGAAATAGATGTGGGACXXXXXXXXXXTGAACTCTTCTGAGAAATCCTGAATGTCGTATCTCCATATTTCAGTAAAAACTGGTCAGTTGTCCATGTACACCTCGCAG
Marker21957	CATCCTAGAGGATGCCCTATGAACTGGAATAATTCCTAGTTCTAACCCATTTGCAAACTCTATTTCCCTAGCAGGGGGCAXXXXXXXXXXATATACTCACAAAGTGCCTGAATAGCCAATTCATTCCCAAAATAACATTGAAACCTAGCGTACCAAACACAATTAAGTCG	CATCCTAGAGGATGCCCTATGAACTGGAATGATTCCTAGTTCTAACCCAATTTCAAACTTTATTTCCCTAGCAGGGGGCAXXXXXXXXXXATATATTCACAAAGTGCCTGAATAGCCAATTCATTCCCAAAATAACGTTGAAACCTAGCGTACCAAACACAATTAAGTCG
Marker21987	CATCCTTATTCAACTACAAACTCTTCAAATTAGGGCTATTCTGTACCTACTTATGCTGGGAGTATTTATTGTTGGTACTTXXXXXXXXXXCCTCATAGTCTACCTCCGCTGCCTCAAAGGCATTATCATAAAATCCAACTGCATGAAGGATCCAAACCTACATGTGTAAG	CATCCTTATTCAACTACAAACTCTTCAAATTAGGGCTATTCTGTACCTACTTATGCTGGGAGTATTTATTGTTGGTACTTXXXXXXXXXXCCTCATAGTCTACCTCCGCTACCTCAAAGGCATTATCATAAAATCCAACTGCATGAAGGATCCAAACCTACATGTGTAAG
Marker22002	CTAGTAGGGGGTAGGGGTGGACGAATAGAGGTCTACCCCCTCACCCCGGGCAACGAATGGAGTACCCTGCCCTCGCATGG-XXXXXXXXXXATATTATTCATGAGTATTTTCTTCTTATAGATTCTCCCAAGAGTTTGTCACTTACCTCAAAAGTCAAACTTTATGCTAGG	CTAGTAGGGGGTAGGGGTGGACAGATAGAGGTCTACCCCCTCACCCCGGGCAACGAATGGAGTACCC-GCCCTCGCATGGAXXXXXXXXXXATATTATTCATGAGTATTTTCTTCTTATAGATTCTCCCAAGAGTTTGTCACTTACCTCAAAAGTCAAACTTTATGCTAGG
Marker22010	CCTGTTTGGCAACTTATTATTATTACAAATAAAGCAGATATCAATAGCTCTATTTGCAAATTCACCTTTTAAGGAGGGACXXXXXXXXXXTTCTATTTTTGAGTGTTTGTTGAGCTTTGTTGTGTGGAAAAAGAAAACTTATGAACACCATTGTTTACTGAATTTTGGAG	CTTGTTTGGCAACTTATTATTATTACAAATAAAGCAGATATCAATAGCTCTATTTGCAAATTCACCTTTTAAGGAGGGACXXXXXXXXXXTTCTATTTTTGAGTGTTTGTTGAGCTTTGTTGTGTGGAAAAAGAAAACTTATGAACACCATTGTTTACTGAATTTTGGAG
Marker22050	CTCTTCCATCGAAGAAGACAACCATCGTCTTTTGGGTTCGGGCTTGTTTTGTTGGTACTTCCAAGGTTAAAAATTTACTCXXXXXXXXXXGTAATCAGCCACCCAAGCTCCCCATCTGCTTGCATCTCTTCTATTCTTCGTTTCAAAAGGTGGCAATCCTCGATTCGGTG	CTCTTCCATCGAAGAAGACAACCATCGTCTTTTGGGTTCGGGCTTGTTTTGTTGGTACTTCCAAGGCTAAAAATTTACTCXXXXXXXXXXGTAATCAGCCACCCAAGCTCCCCATCTGCTTGCATCTCTTCTATTCTTTGTTTCAAAAGGTGGCAATCCTCGATTTGGTG
Marker22078	CCCATATAATCTTGCATGTCCTCAGGACTGCCTCTGCTGAGTGG----TAGACTAAGGATCTGTTCTGCCTCTTCACTTGCAAAXXXXXXXXXXACGTTCAAGATGTTCACAATTTAACAGAAGTTTGTCAGTACCTAGTCTTTGATTTTCCTTATAAATTTTTCTCTCCTTTG	CCCATATAATCTTGCATGTCCTCAGGACTGCCTCTGCTGAGTGGTAGCTAGACTAAGGATCTGTTCTGCCTCTTCACTTG----XXXXXXXXXXACGTTCAAGATGTTCACAATTTAACAGAAGTTTGTCAGTACCTAGTCTTTGATTTTCCTTATAAATTTTTCTCTCCTTTG
Marker22108	CATCAGGATTATGCTATTTGGAAAGCATGCCATGATTCTGACCCTGATGTCACTTTCCCGTATGGGCAATGGTTGAGAGCXXXXXXXXXXCAGTTATGAATGTGGAGCTTTCTTCGAAAACAGGGGAAGTGCAGGAGTTTTGTGATGAAGAGGAGACAAACGGCTATCTG	CATCATGATTATGCTATTTGGAAAGCATGCCATGATACTGACCCTGATGTCACTTTCCCGTATGGGCAATGGTTGAGAGCXXXXXXXXXXTAGTTACGAATGTGGAGCTTTCTTTGGAAACAGGGGAAGTGCAGGAGTTTTGTGATGAAGAGGAGACAAACGGCTATCTG
Marker22160	CATGAGAGTGATGTTCATCATGCATGACATGCACCACTCACACACCCCATGCTCACTAGCAAATCATTAAGACCAAAATAXXXXXXXXXXGTTCGTATGTTGCATGTAAACTTTCCATGTTGTTGATTGAGATTGATTATGAAATTGTTGTTGAAGTATGCTATGTTTCG	CATGAGAGTGATGTTCATCATGCATGACATGCACCACTCACACACTCCATGCTCACTAGCAAATCATTAAGACCAAAATAXXXXXXXXXXGTTCGTATGTTGCATGTAAACTTTCCATGTTGTTGATTGAGATTGATTATGAAATTGTTGTTGAAGTATGCTATGTTTCG
Marker22234	CTTGCTGTGAAAGAGATATGTTTGAGCTTTGGTCATAGTGGAGTACAAAGCTGGCTCAAGATCAACTGGAAATAATGGCTXXXXXXXXXXATTGGGATGCAGCATGGATGATGAATGATTATAGATGTGAGATTGGTGTAGTAATTAGGGATAGTTGTGGCGAAGTATTG	CTTACTGTGAAAGAGATATGTTTGAGCTTTGGTCATAGTGGAGTACAAAGCTGGCTCAGGATCAACTGGAAATAATGGCTXXXXXXXXXXATTGGGATGCAGCATGGATGATGAATGATTATAGATGTGGGATTGGTGTAATAATTAGGGATAGCTGGGGCGAAGTACTG
Marker22242	CATGCCGAACACAAACATCAACATGTGACTGAACTGCGTCTTGCCCTTTTATTTCATTCACATGTCCCTATTCGGTTTTGXXXXXXXXXXACCCGCTTACCTCTAGGATTTATATCACTAGACATGCAAAATTTGATGAGACTTATTTCGCTCACTTCAATACCTCTTAG	CACGCCGAACACAAACATCAACATGTGACTGAAATGCGTCTTGCCCTTTTATTTCATTCACATGTCCCTATTCGGTTTTGXXXXXXXXXXACCCGCTTACCTCTAGGATTTATATCACTAGACATGCAAAATTTGATGAGACTTATTTCGTTCACTTCAATACCTCTTAG
Marker22244	CCTACACTGACAAACATTAGATCACCTTTTCTATTATTTCATTTTACCTCTGTTTCTTCTTTCCATCCCTCGATTTTTGTXXXXXXXXXXACATCCAAATGCAGCCTAAAAAGATAAAAAATAAAGTGAAAAAGAACGGCAAAGCGATAGACAGCTACGGACAATTTTCG	CCTACACTGACAAACATTAGATCACCTTTTCTATTATTTCATTTTACCTCTGTTTCTTCTTTCCATCCCTCGATTTTTGTXXXXXXXXXXACATCCAAATGCAGCCTAAAAAGATAAAAAATAAAGTGAAAAAGAAGGGCAAAGCGATAGACAACTACGGACAATTTTCG
Marker22246	CCTTAGTTTCCACCTTGTACCTTCTTGGTCTAACTAAAACCTCAACTCACTTTGCAACCTTTTAAACTACATCATGTTTTXXXXXXXXXXGCTCCAACTAGCCTCATACTTGAAATGAAACAAACTCCTTACATCATAACCCCTCCCACGCACACACTCAAGAAGGATAG	CCTTTGTTTCCACCTTGTACCTTTTTGGTCTAACTAAAACCCCAACTCACTTTGCAACCTTTTAAACTACATCATGTTTTXXXXXXXXXXGCTCCAACTAGCCTCATACTTGAAATGAAATAGACTCCTTACATCATAACCCCTCCCATGCACACACTCAAGAAGGATAG
Marker2227	CTGCTGATTAACAGCCAACCTGAAAACAGCCGGAAAAGCTCTAAACAGTGCATTCTCACTACACCAAACATCAAACCAGAXXXXXXXXXX-CAATGACCCCCACCTGCCTGTCGGCTTGCAAAAAAAAAAAGCAAGAGTTATTGCAGGTTGCACAAGACAGCCTAGCAAAG	CTGCTGATTAACAGCCAACTTGAAAACAGCCGGAAAAGCTCTAAACAGTGCATTCTTATTACACCAAACATCAAACCAGAXXXXXXXXXXACAATGACCCCCACCTGCCTGTCGGCTTGC-AAAAAAAAAAGCAAGAGTTATTGCAGGTTGCACAAGACAGCCTAGCAAAG
Marker22286	CACCTACCAGAGACTAGTCAATCAGATGTTTAAAAAGTAAATCGGTCTTCCCCTCGTCGATGACCTGCTGGTTGAAAGCAXXXXXXXXXXCGGGAAGAACTGTTTCGCTCAATCGGTTCGTCTCTCAATCAACAGACAAATGTGCGCCATTGTTCCAGGTGTTACAGAAG	CACCTACCAGAGACTAGTCAATCAGATGTTTAAAAAGTAAATCGGTCTTCCCCTCATCGATGACCTGCTGGTTGAAAGCAXXXXXXXXXXCGGGAAGAACTGTTTCGCTCAATCGATTCGTCTCTCAATCAACAGACAAATGTGCGCCATTGTTCCAGGTGTTACAGAAG
Marker22302	CACCATGGGGGACATGGTTAGTGAAGTCAAGAAGTTAATGCATCGTTTTCAAAAATGTGTTCTAAAACAAGCAAATAGAAXXXXXXXXXXGTGTAACAAGTCAACATAGAGAATTACAATATATAACTGTCGGGTAAAATTTTGTTGAAAGATAAATAAGCACAAGAAGG	CACCATGGGGGACATGGTTAGTGAAGTCAGGAAGTTAATGCATCGTTTTAAAAAATGTGTTCTAAAACAAGCAAATAGAAXXXXXXXXXXGTGTAACAAGTCAACATAGAGAATTACAATATATAACTGTCGGGTAAAATTTTGTTGAAAGATAAATAAGCACAAGAAGG
Marker22349	CCAAAACCGGCTCAGACTTTACGAGGATTCAAGACTTCCGAGCCACACAAGCCTCTCAAGCAAGCCCAATGCTCTCACCTXXXXXXXXXXAATAAGTCGTATACTCGAGCAACATCAAAATTGGTTTCATTAGAGAAGAAGAAAACAGTAGTCGAGGCGGGGGCTTCTAG	CCAAAACCGGCTCAGACTTTACGAGGATTCAAGACTTCCGAGCCACACAAGCCTCTCAAGCAAGCCCAATGCTCTCACCTXXXXXXXXXXAATAAGTCGTATACTCGAGCAACATCAAAATTGGTTTCATTAGAGAATAAGAAAACAGTAGTCGAGGCGGGGGCTTCTAG
Marker22361	CATGTAGTAAATTCAAAAACTTTGAAGACAATATCAAGTCCAGTGGGGATCTGGGTCACAAAGAGGAGAACATTCAACACXXXXXXXXXXAATGTGAACTACTTGCCGTTCTCTTCAATTTTGCAAAAACTGCAAAGCATTAGATTTACCTGCACCAGAAAACAAATGGG	CATGTAGTAAATTCAAAAACTTTGAAGACAATATCAAGTCCAGTGGGGATCTGGGTCACAAAGAGGAGAACATTCAACACXXXXXXXXXXAATGTGAACTACTTGCCGTTCTCTTCAATTTTGCAAAAACTGCAAAGCATTAGATTTACCTGCACCAGAAAACAGATGGG
Marker22399	CTCGGTTGGAGAGGATGTCTTGGCGATGAGTAGTTTACCTTAATTTAAAGTTCTGCTCACCATTCCTAGTAGTGCATGCAXXXXXXXXXXCGGAATCGGTCCGTGCTCCTTACATCTTGGGCACTTTTTGGCGAATTCTTCTGCATCTCTGGGTTACTCTGGTAGCTAAG	CTCGGTTGGAGAGGATGTCTTGGCGATGAGTAGTTTACCATAATTTCAAGTTCTGCGCACCATTCCTAGTAGTGCATGCAXXXXXXXXXXCGGAATCGGTCCGTGCTCCTTACATCTTGGGCACTTTTTGGCGAATTCTTCTGCATCTCTGGGTTACTCTGGTAGCTAAG
Marker2244	CCAATTTGCAGCCTTATATGGTAACTGTCTTAACGGCTAACCAATTGAATTTGGCTCCTAACCAGAAGAAGGAAAAGGTGXXXXXXXXXXAGTATTATGAAAATATTAAGCTGGAGCTATCGGAGGCTTTGGAACTCCGAACAGTTCAAAGCCTTCGCTTCCAAGTAAAG	CCAATTTGCAGCCTTATATGGTAACTGTCTTAACGGCTAACCAATTGAATTTGGCTCCTAACCAGAAGAAGGAAAAGGTGXXXXXXXXXXAGTATTATGAAAATATTAAGCTGGAGCTATCGGAGGCTTTGGAACTCCGAACAGTTCAAAGCCTTCACTTCCAAGTAAAG
Marker22469	CACAGTATGATACCGTCAGTTCGAATGAGAGGCAAACAGTTTGTGTTTTTGCTCTAATGATCTTAGGGTGATGAGGGATAXXXXXXXXXXGAATGATATCTGGGTTATGGGGCGTGAATGAGATGAGTTGCACGGGTAGAGGATCGGTCAGGCTTAAGGAAGGGAATTGG	CACAGTATGATACCGTCAGTTCGAATGAAAGGCAAACAGTTTGTGTTTTTGCTCTAATGATCTTAGGGTGATGAGGGATAXXXXXXXXXXGAATGATATCTGGGTTATGGGGCGTGAATGAGATGAGTTGCACGGGTAGAGGATCGGTCAGGCTTAAGGAAGGGAATTGG
Marker22513	CTAGGCACATCTCACAGAATTGTGACCATCAACAGAATAAGAGTCAACCACAAAACAATGGTGTGCCTCTTTTTTC--TA---TAXXXXXXXXXXTATACACCTGAAGGAAAAAATTTAGCCCCACTGTGTGACCCACGGAATCAAAGGTCCGTGTCGAGCTTTATCAAAATTGG	CTAGGCACATCTCACAGAATTGTGACCATCAACAGAATAAGAGTCAACCACAAAACAA-----TGCCTCTTTTTTCAATATGTTAXXXXXXXXXXTATACACCTGAAGGAAAAAATTTAGCCCCACTGTGTGACCCACGGAATCAAAGGTCCGTGTCGAGCTTTATCAAAATTGG
Marker22578	CCATACAACATAGGAAATGGGGATTTTTAGTGATTAGAGGCTGATAAAATAGGGAGATTGAGACGATAAACAGATGGATCXXXXXXXXXXGCCATATACCGGGGGTGTGAAGTTGCCCAGGCTCATGAAACACGACATCAACACTGATAATTTATTTTCATACGGGATAG	CCAGACAACATAGGAAATGGGGGTTTTTAGTGATTAGAGGCTGATAAAATAGGGAGATTGAGACGATAAACAGATGGATCXXXXXXXXXXGTCGTGTACCGGGGGTGTGAAGTTGCCCAGGTCCGCGAAACACGACATCAACACTAATAATTTATTTTCATACGGGATAG
Marker22592	CACAAGAAGGCTTTACAAGAGACCTAGAAACCGAATTATTAGAGTTAACCCAGCCTTTGGACTGAAAGGTGTCAACGATAXXXXXXXXXXAGAGCCCTCACTCTAAAATTTCTAGGGTATTTTTTTCTTCTTGTCGGCGTTTTTGGGCTGTCGGCAGTCTCTGTTCTTGG	CACAAGAAGGCTTTACAAGAGACCTAGAAACCGAATTATTAGAGTTAACCCAGCCTTTGGACTGAAAGGTGTCAACGATAXXXXXXXXXXAGAGCCCTCACTCTAAAATTTCTAGGGTATTTTTTTCTTCTTGTCGGCGTTTCTGGGCTGTCAGCAGTCTCTGTTCTTGG
Marker22679	CTCTTCATCTCCTTCTCCCGAGTCCTCCTTCGTCATCGTTGAGCTTCTCGGAAGGTTTGTTGGGTTCGCCGTGGGATCTCXXXXXXXXXXTGGTCCTTCGTCGGCTCAAGTGGCTGCCATCTACCGCCGTCGACGGTGCCAGATGCAGGTGGGTTGCGTTTCCTCCATTG	CTCTTCATCTCCTTCTCCCGAGTCCTCCTTCGTCATTGTTGAGCTTCTCGGAAGGTTTGTTGGGTTCGCCGTGGGATCTCXXXXXXXXXXTGGTCCTTCGTCGGCTCAAGTGGCTGCCATCTACCGCCGTCGACGGTGCCAGATGTAGGTGGGTTGCGTTTCCTCCATTG
Marker22718	CATGAACGAAGGTGGGGTGGTGGCTGTGGTTCACGGTGCCCTCCAAGAATGCTCTATTTTTGGGAGATAAAACAAAGGATXXXXXXXXXXGACGATGCGTCCCTTCTGTCCCCTTCGACTTGTTTCTCGTGCAAAGCATTTCCTTTCTGTTTGCACAATTCGTGGGCAAG	CATGAACGAAGGTGGGGTGGTGGCTGTGGTTCACGGTGCCCTCCAAGAATGCTCTATTTTTGGGAGATAAAACAAAGGATXXXXXXXXXXGACGATGCGTCCCTTCTGTCCCCTTCGACTTGTTTCTTGTGCAAAGCATTTCCTTTCTGTTTGCACAATTCGTGGGCAAG
Marker22739	CGTTAACATGAATAGTTTGCTATGCCTTTCGTGTTTTTTAATAGAATCTTTGGAAAGCATTATTTTGTTTGCTCATGGAAXXXXXXXXXXTGTACTCATCCGAAAAAATCCGAGTTCAAATGTAGCTTAATATAAAGTACTAGTTGGTTGGAAAGTTGGGAAGGAGATAG	CGTTAACATGAATAGTTTGCTATGCCTTTCATGTTTTTTAATAGAATCTTTGGAAAGCATTATTTTGTTTGCTCATGGAAXXXXXXXXXXTGTACTCATCCGAAAAAATCCGAGTTCAAATGTAGCTTAATATAAAGTACTAGTTGGTTGGAAAGTTGGGAAGGAGATAG
Marker22744	CTACATCCATATAAGCCCAAAGGTAATTAAAACCAAGCCCGAAGCCGAAGTCCATCACATGCAAAATTACAACTATTCATXXXXXXXXXXCTACAACGCCACTATAGACAGGTGTGCACAGTTCTGCTCTCAACGCAGTAGCCCACACCCTGGCGTGGAGCACTGCCTCG	CTACATCCATATAAGCCCAAAGGTAATTAAAACCAAGCCCGAAGCCGAAGTCCATCACATGCAAAATTACAACTATTCATXXXXXXXXXXCTACAACGCCACTATAGACAGGTGTGCATAGTTCTGCTCTCAACGCAGTAGCCCACACCCTGGCATGGAGCACTGCCTCG
Marker22752	CCACGATGGGATGGACCGTACGTGGTAACGACTAGCAGTAAACTTGGCTCTTATCGCCTCAAGGACGATAGGGGCTACAAXXXXXXXXXXATCAGACACAAGTCCCTCGACTTGTCAAACCTCGTGAACCATAAGCCGAGTCTCTAGGCTCGCCACGAGGTTATGGTTGG	CCACGATGGGATGGACCGTACGTGGTAACGACCAGCAGTAAACTTGGCTCTTATCGCCTCAAGGACGATAGGGGCTACAAXXXXXXXXXXATCAGACACAAGTCCTTCGACTTGTCAAACTTCGTGAACCATAAGCCGAGTCTCTAGGCTCGCCACGAGGTTATGGTTGG
Marker22758	CAAGGACCGACCCGCACTCCTCTGTGAAAGGGACAAGGCAACCTTTTAGGCTTACCTTTCACTTTTTATCTCGTAGAGAGXXXXXXXXXXTTTGTCATTTCTTCCTTTCCTTGCTCTTCCTTTTTATTTTCGCTTCTTCCATTTTTTTGTTGTTGTTGCAATGCATGGAG	CAAGGACCGACCCGCACTCCTCTGTGAAAGGGACAAGGCAACCTTTTAGGCTTACCTTTCACTTTTTATCTCGTAGAGAGXXXXXXXXXXTTTGTCATTTCTTCCCTTCCTTGCTCTTCCTTTTTATTTTCGCTTCTTCCATTTTTTTGTTGTTGTTGCAATGCATGGAG
Marker22768	CAGGCAAGAGACTTGCGAATTTAAATAAAACATTGCTTATTACATAAAGAGTTGGTAAAATAATGTCATGTCATAAAC-AAXXXXXXXXXXATGCTATGCATGACATGACTTGATTCATCTGAATTAACTAAATAATCTAACTAATCTGACTGATTTTACTGAGCTAACTG	CA-GCAAGAGACTTGCGAATTTAAATAAAACATTGCTTATTACATAAAGAGTTGGTAAAATAATGTCATGTCATAAACAAAXXXXXXXXXXATGCTATGCATGACATGACTTGATTCATCTGAATTAACTAAATAATCTAACTGATCTGACTGATTTTACTGAGCTAACTG
Marker22771	CAAAAAAACACTGCTCGGAATCCTTAAGAAGAAGCTTGACGACAAGAAGGGGATGAGGGAAAAAGAACTCCTAGGGATACXXXXXXXXXXTTTCAAAGTCGAAGACCTAGTGCTAAAGTAGGTCGGGATAACCACTCGAGATGAAAGGAAACTAGGACCAACATGGGAAG	CAAAAAAACACTGCTCAGAATCCTTAAGAAGAAGCTTGACGACAAGAAGGGGATGAGGGCAAAAGAACTCCTAAGGACTGXXXXXXXXXXTTTCAAAGTCAAAGACCTAGTGCTAAAGTAGGTTGGGATAACCACTCGAGATGAAAGGAAACTAGGACCAACATGGGAAG
Marker22800	CCGAGATAAGTTCACGTCCAACCATAAATATATTAAAGTTCAAACTTTGGCTTGAAAACTCGAAGGGCATAAACGTACTTXXXXXXXXXXGGTGCTACCGAGAGAGAGAGAGAGAGCAGTGGTTGGGGTAGAGGGTTGCAGATCAGTGGCTATGGTGGTTCTGATTCGTG	CCGAGATAAGTTCACGTCCAACCATAAATATATTAAAGTTCAAACTTTGGCTTGAAAACTCGAAGGGCATAAACGTACTTXXXXXXXXXXGGTGCTACCGAGAGAGAGAGAGAGAGCAGTGGTTGGGGTAGAGGGTTGCAGATCAGTGGCTATGGTGGTTCTGATTCATG
Marker22808	CCTAGCTTCCCTAATTATTTTCTCTACATTAAAAAAGTAAGTTTATATGTTGATATCAATCAATTTGCTCATCAGTTGAGXXXXXXXXXXATGAATCCAATTGTAGCACTTCTTCACAATTTCATAAATATTAGGGCAATAGTGAATGCAAAAAGAGATCAAATATGGTG	CCTAGCTTCCCTAATTATTTTGTCTACATTAAAAAAGTAAGTTTATATGTTGATATCAATCAATTTGCTCATCAGTTGAGXXXXXXXXXXATGAATCCAATTGTAGCACTTCTTCACAATTTCATAAATATTAGGGCAATAGTGAATGCAAAAAGAGATCAAATATGGTG
Marker22854	CTCATTATTTTGCAAGTCCTCGGGCTACAAAGACATCATCATGGAAGGTGATTCCTTGCAGGTTGCAATAGGTCTCAACTXXXXXXXXXXGGCAATTTTTTTAAAAAATAAAAATAAAAAAATAAGCATTTAAGCATTTCTCATACCCATTCAATATTATAAGTCCTGTG	CTCATTATTTTGCAAGTCCTCGGGCTACAAAGACATCATCATGGAAGGTGATTCCTTGCAGGTTGCAATAGGTCTCAACTXXXXXXXXXXGGCAATTTTTAAAAAAAATAAAAATAAAAAAATAAGCATTTAAGCATTTCTCATACCCATTCAATATTATAAGTCCTGTG
Marker22905	CACCTTGAAATGCATAAATAAATGATCTGCTCTCTCTATTTTTCTTGCAAATGCAACAATAATACATTATGATTACCCGGXXXXXXXXXXTCACCCTTGTGGAATAGACAAGGTTGAAGAACTCAGTGAATGAATGGATCGCCCAATCTTGCGCAGCTTTGAAGAATGTG	CACCTTGAAATGCACAAATAAATGATCTGCTCTCTCTATTTTTCTTGCAAATGCAACAATAATACATTATGATTACCCGGXXXXXXXXXXTCACCCTTGTGGAATAGACAAGGTTGAAGAACTCAGTGAATGAATGGATCGCCCAATCTTGCGCAGCTTTGAAGAATGTG
Marker23011	CTTGATTTTTGGAAGTTTCCTAAAACATATATGGGAAGTCAGCAGTCTCATGGTCAATAACTTCTAGGATTTTTCTCGCAXXXXXXXXXXTATACTTGAGTGTTGGACTGGGCCGGGTCTAGGACCTTGCTTTGGTTACTCCGTTGGTCTGTACTGTGGGTCAGTTGTGG	CTTGATTTTTGGAAGTTTCCTAAAACATATATGGGAAGTCAGCAGTCTCATGGTCAATAACTTCTAGGATTTTTCTCGCAXXXXXXXXXXTATACTTGCGAGTTGGACTGGGCCGGGTCTAGGACCTTGCTTTGGTTACTCCGTTGGTCTGTACTGTGGGTCAGTTGTGG
Marker23026	CCGATGCACGTTCATATGTATTCAGCAAGAAAATAATTCAACTCCAATTCTAAGGAATTTGCTTTACAAAAAAGGAGGCAXXXXXXXXXXTATCATACGCCTTGCTCATATCCAACTTCAATGCCATGTAACCCTTTCTTCCTTTCATTATGCTACTAATGGAGTCTAAG	CTGATGCACGTTCATATGTATTCAGCAAGAAAATAATTCAACTCCAATTCTAGGGAATTTGCTTTACAAAAAAGGAGGCAXXXXXXXXXXTATCATACGCCTTGCTCATATCCAACTTCAATGCCATGTAACCGTCTCTTCCTTTCATTATGCTACTAATGGAGTCTAAG
Marker23125	CATCAATCTCATCTCTATTAGATCCCTTGTCCTCAGTCCTCTCCCCATCAGCTGTAGACTCCCTAGGAACCACGTTCGGAXXXXXXXXXX-ATCCTGAAAGTCTAAGATCTTCACCAATAACATTGTCCTGTTAGTAAATGTATCGCCACTAGTACTAGTGGAAGTTTTTG	CATCAATCTCATCTCTATTAGATCCCTTGTCCTCAGTCCTCTCCCCATCAGCTGTAGACTCCCTAGGAACCACGTTCGGAXXXXXXXXXXGATCCTGAAAGTCTAAGATC-TCACCAATAACATTGTCCTTTTAGTAAATGTATCGCCACTAGTACTAGTGGAAGTTTTTG
Marker23126	CAAGCAAATTTATCAGCCTCCCAAAATTCGACTGATGCAAACTGGTACCCGAACTCGGGTGCTACACACCACCTCATTTCXXXXXXXXXXCCTTGTGAGTGTTAACCCAGCCAGTGCGTTTTTTTTAAACCTTACCCGTGTAGCATCAAGCCCAGCCTTGTGATTAGAGG	CAAGCATATTTATCAGCCTCCCAAAAGTTGACTGATGCAAACTAGTACCCGAACTCGGGTGCTACACACCACCTCATTTCXXXXXXXXXXCCTTGTGAGTGTTAACCCAGCCCGTGCGTTTTTTTTAAACCCTGCCCGTGTAGCATCAAGCCCAACCTTGTGATTAGAGG
Marker23150	CTCCTCGACATAACATTCTCTTTATCATGCTCATTTTGAAATTCCAACATATATTTTTTTTCACCAACTTCATTGAATTGXXXXXXXXXXAAAGAAAACACCTCACCCTTCAGGGATGGAGAGGAAATTAAAGGAATAAGCCTTTGTCTAACTGTTACAACTTCTGGTTG	CTCCTCGACATAACATTCTCTTTATCATGCTCATTTTGAAATTCCAACATATATTTTTTTTCACCAACTTCATTGAATTGXXXXXXXXXXAAAGAAAACATCTCACCCTTCAGGGATGGAGAGGAAATTAAAGGAATAAGCCTTTGTCTAACTGTTACAACTTCTGGTTG
Marker23151	CATGGGAGAAATCGGGTCCAAAAGACTACTTACCCTAACACACGAGATATAACAATGTGTATCAGCCAGAAGAAAAATGAXXXXXXXXXXTACTGAGTATTCGACTCATTTTATTTTTATGTGTGCCCCACTCAGGAATGAAATGAAGACGAAACATCAGGATCGACATG	CATGGGAGAAATCAGGTCCAAAAGACTACTTACCCTAACACACGAGGTATAACAATGTGTATCAGCCAGAAGAAAAATGAXXXXXXXXXXTACTGAGTATTCGACTCATTTTATTTTTATGTGTGCCCCACTCAGGAATGAAATGAAGACGAAACATCAGGATCGACATG
Marker23169	CTTGTTTAACTTGCAAACATAAGAAGAAAAAGTAGGATGGATAAAAGTTGGAGATTAGTAAATAAACACGTCCTCCAGGAXXXXXXXXXXGCTTGGATCTCATCTTGCAGTGCTTTGATCCAGCCAGCATGTTTAATGTCGTAGCGTATTGTCTTTGGTTCCTTGGTAAG	CTTGTTTAACTTGCAAACATAAGAAGAAAAAGTAGGATGGATAAAAGTTGGAGATTAGTAAATAAACACGTCCTCTAGGAXXXXXXXXXXGCTTGGATCTCATCTTGCAGTGCTTTGATCCAGCCAGCATGTTTAATGTCGTAGCGTATTGTCTTTGGTTCCTTGGTAAG
Marker23194	CTTGGTTGTTCTATGCATTGCAACTATGTTGTCATGAAAGGGAAATTCCTAGCAGCTTGTGATATGAATAAACTGCAACAXXXXXXXXXXTGAAAACTAGTGCATCCTAAAATTCAGAGTAAGATCATGGGGCAAATAACCATCTGCCTTCTCTGCACTTAAAAGTTCTG	CTTGGTTGTTCTATGCATTGCAACTATGTCGTCATGAAAGGGAAATTCCTAGCAGCTTGTGATATGAATAAACTGCAACAXXXXXXXXXXTGAAAACTAGTGCATCCTAAAATTCAGAGTAAGATCATGGGGCAAATAACCATCTGCCTTCTCTGCACTTAAAAGTTCTG
Marker23211	CCAAACTCGGCAGCAGACCTTGCTGGAAGAACTTATCCAGCAAGTAGGCAATCTTGCCAACAACTACACGACCCTTTCCCXXXXXXXXXXTCAGCTAGCCTCCTTCCATATGGTAGGTAAGCCCTTACCTAGTACCAGTGGCTATTGGCTTCTCATCCAATAACCACTTG	CCAAACTCGGCAGCAGACCTTGTTGGAAGAACTTATCCAGCAAGTAGGCAATCTTGCCAACAACTACACGACCATTTCCCXXXXXXXXXXTCAGCTAGCCTCATTCCATATGGTAGGTAAGCCCTTACCTGGTACCAGTGGCTATTGGCTTCTCATCCAATAACCATTTG
Marker23240	CAGAGAGTCTCCGATACTTAAGTCAATATATATCCTTAATAGTTTGTGCGAGAGCTTAGAGGGATCAGAGAGAGTTCTTCXXXXXXXXXXTGCATCTCTCGCCCACCTACCTACACAGGTTCCCGAGGGCTAGGTGTCATTGGGAGGTGTCAGGGCGGCGAGTCTCATCG	CAGAGCGTCTCCGATACTTAAGTCAATATATATCCTTAATAGTTTGTGCGAGAGCTTAGAGGGATCAGAGAGAGTTCTTCXXXXXXXXXXTGCATCTCTCGCCCACCTACCTACACAGGTTCCCGAGGGCTAGGTGTCATTGGGAGGTGTCAGGGCGGCGAGTCTCATCG
Marker23272	CCTTCCAGTTGAGCCTTTGTACTTGTTTGGTCGCATGCTAAGCATTCATTGGCGTTTTGCACATGTGGTGGTTTAGCGTCXXXXXXXXXXTAACTTCGTGCAGCGCATCGATCACCATGTCCATATCTCTCAATACTCAAGGGACTTCGGTTTCCCAGAGGGGACACGAG	CCTTCCAGTTGAGCCTTTGTACTTGTTTGGTCGCATGCTAAGCATTCATTGGCGTTTTGCACATGTGGTGGTTTAGCTTCXXXXXXXXXXTAACTTCGTGCAGCGCATCGATCACCATGTCCATATCTCTCAATACTCAAGGGACTTCGGTTTCCCAGAGGGGACACATG
Marker23347	CATGCTGTTTTGTGGTTTCCAGTGTGAAGATCTTCACCATGCTTTGGTCAATTGTGATAGTATTAACAGTGTGTGGAAATXXXXXXXXXXTTAAATTAAGCATTCAATTGAAGCGTCATTTTCGATGGAAGCCTCCTCCAGTAGGTATGCTAAAGCTCAATGTTGATGGG	CATGCTGTTTTGTGGTTTCCAGTGTGAAGATCTTCACCATGCTTTGGTCAGTTGTGATAGTATTAACAGTGTGTGGAAATXXXXXXXXXXTTAAATTAAGCATTCAGTTGAAGCGTCATTTTCAATGGAAGCCTCCTCCAGTAGGTATGCTAAAGCTCAATGTTGATGGG
Marker23484	CCCCTTTTCTCTCAACACGTAGAGTATGCCTTAGAGGCAACTCTCCACGTTAATTTCAGTTATTCATGCTCCCTTTTTTTXXXXXXXXXXTTATTTTTTTCTTACTCCCCCTTTCTTTAAAATGTTCCAATAAGGGAGGGCTTTCCTTGAAAGTCAAACTTTATGCCAGG	CCCCTTTTCTCTCAACACGTAGAGTATGCCTTAGAGGCAACTCTCCACGTTAATTTCAGTTATTCATGCTCCCTTTTTTTXXXXXXXXXXTTATTATTTTCTTACTCCCCCTTTCTTTAAAATGTTCCAATAAGGGAGGGCTTTCCTTGAAAGTCAAACTTTATGCCAGG
Marker23485	CATGGTCACCATTGGAGGTTCTGGGTTGGCGACAAACCCACAAATTTCCTTCACCTCCGACGTGGGTGTCGTCATTTCGTXXXXXXXXXXGACTGAGCCGAACCCAACTTTCTATTTTCCTTCATCTGATTTTAACGGATTCGAGCCTATCTTGGACTCCCTCTTATTGG	CATGGTCACCATTGGAGGTTCTGGGTTGGCGACAAACCCACAAATTTCCTTCACCTCCGACGTGGGTGTCGTCATTTCGTXXXXXXXXXXGACTGAGCCGAACCCAACTTTCTATTTTCCTTCATCTGATTTTAACAGATTCGAGCCTATCTTGGACTCCCTCTTATTGG
Marker23503	CTCTTTTCTCCGGCTCTCTCACTCACAGCCACAGGAGGCTATTCTGTAGGAAATGGCTCTTCTGATGGGACAGTATGCTTXXXXXXXXXXCAAACGAGTAATGATTCACATGAAAACATGGAAGCGCCTTTTTCAGTACCGTGGAGATCAGACCATTAATGTTAACGGCG	CTCTTTTCTCCGGCTCTCTCACTCACAGCCACAGGAGGCTATTCTGTAGGAAATGGCTCTTCTGATGGGACAGTATGCTTXXXXXXXXXXCAAACGAGTAATGATTCACATGAAAACATGGAAGCGCCTTTTTCAGTACCGTGGAGATCAGACCATCAATGTTAACGGCG
Marker23585	CTGGTACCTCCGACGCTCAAGTTAGTTTCAGTGTAGGAGATGAAGAGAGAAATAATTGCTTAAGGAGAATG-GAGTAGAAGXXXXXXXXXXTGTGGTCCTAGTCAGGCATATTCGTCGTCCTGCACCGTCTAGATAGCAGTGTCAAGGATAGAGGATGTCCCTGACAGTTG	CTGGTACCTCCGACGCTCAAGTTAGTTTCAGTGTAGGAGATGAAGAGAGAAATAATTGCTTAAGGAGAATGAGAGTAGAA-XXXXXXXXXXTGTGGTCCTAGTCAGGCATATTCATCGTCCTGCACCATCTAGATAGCAGTGTCAAGGATAGAGGATGTCCCTGACAGTTG
Marker2361	CTAAGGGCAAAACAGTCCAAGCATACAAAGGACAATACACAAAGCTGATTGATGCAAAGTTT-GAGTTTGATATGTCATTTXXXXXXXXXXACTGGTATGGTGTATTGGGCTTTCAAGTTGAATATTGAAATAAACCCAAACATGGCTTTGGGTCTTGTCGGCTTAAAAGG	CTAAGGGCAAAACAATCCAAGCATACAAAGGACAATACACAAAGCCGATTGATGC-AAGTTTGGGGTTTAATATGTCATTTXXXXXXXXXXAATGGTATGGTGAATTGGGCTTTTAAGTTGAATAGTGAAATAAACTTAAGCATGATTTTGGACCTTGTGGGCTTAAAAGG
Marker23617	CACTCCTCGACATTCCGGCGGGTGATAGAAAGAGGCTGAAGCGGCGGCAAGCACGACCGTGCTTTACTATTTGGCTGCGGXXXXXXXXXXTGACCCTCTATCTCTCACTAAAACCCCTAGCTTTCTATCTAGATGGACAGAGCAGAGAAAAATTCAAACACGAAAATATG	CACTCCTCGACATTCCGGCGGGTGATAGAAAGAGGCTGAAGCGGCGGCAAGCACGACCGTGCTTTACTATTTGGCTGCGGXXXXXXXXXXTGACCCTCTATCTCTCACTAAAACCCCTAGCTTTCTATCTAGATGGACAGAGCAGAGAAAAAATCAAACACGAAAATATG
Marker23635	CTGTTTGACTATCAGGGGTGCTGGCTTCTTGCGTTTTCCCATATCCGGTCTCTTGCCTTATAACAACTTCTACCATTCTGXXXXXXXXXXTTCTTGTAACATGCAATTTGGATACCTCACGGCTCCCCTATGCACCGTTGGTTCCCCACTAGTTACCACATCTTCCAACG	CTGTTTGACTATCAGGGGTGCTGGCTTCTTGCATTTTCCCATATCCGGTCTCTTGCCTTATAACAACTTCTACCATTCTGXXXXXXXXXXTTCTTGTAACATGCAATTTGGATACCTCACGGCTCCCCTATGCACCGTTGGTTCCCCACTAGTTACCACATCTTCCAACG
Marker2364	CTTTTGATAGAGGAAAAGGACTAGACTATTCGTTGAAGGAGTTTTGAGGCAATGGGAGAAGCTGGCTCACACTCATGCTGXXXXXXXXXXGAAATGCTTGAGAAGCTGAGCTTAATTTGGTACCATAATGTGTCAAGTATGGGTTTAGTATCTATAGCTCAGAAGTGTAG	CTTTTGATAGAGGAAAAGGACTAGACTATTCGTTGAAGGAGTTTTGAGGCAATGGGAGAAGCTGGCTCACACTCATGCTGXXXXXXXXXXGAAGTGCTTGAGAAGCTGAGCTTAATTTGGTACCTTAATGTGTAAAGTATGGGTTTAGTATCTATAGCTCAGAAGTGTAG
Marker23669	CAATGGAGACGAAGTTGAGAGTGAAGGGAAGGTTTTGGGGGTAACTATCAACATCCAAGTAGTAATTTTCCAGGTGGACAXXXXXXXXXXAGCAGACCAAACACCACCTATACCTGAACCCATACAACAATTGATAAACAATTACCTTGATAGTGTTTCCTCCCCAAAAG	CAATGGAGATGAAGTTGAGAGTGAAGGGAAGGTTTTGGGGGTAACTATCAACATCCAAGGAGTAATTTTCCAGGTGGACAXXXXXXXXXXAGCAGACCAAACACCACCTATACCTGAACCCATACAACAATTGATAAACAATTACCTTGATAGTGTTTCCTCCCCAAAAG
Marker2368	CTGAGTCTCACTAAAGATCAAGATAATATTATAGGACCACTTTTGGAAAAGGATCGTCTGTTTAAGTTTTTAAATATTTGXXXXXXXXXXTCTCAAGTGGGTGCTAGGAGTGCCATAGAGGATCTAGGCTATGTGGCGTCATCACCACCACCCAAACCCCCCAATGGGAG	CTGAGTCTCACTAAAGATCAAGATAATATTATAGGACCACTTTTGGAAAAGGATCGTCTGTTTAAGTTTTTAAATATTTGXXXXXXXXXXTCTCAAGCGGGTGCTAGGAGTGCCATAGAGGATCTAGGCTATGTGGCGTCATCACCACCACCCAAACCCACCAATGGGAG
Marker23707	CGTGAAAACCATTTTGAGTTTGAATTAGGATTCTTTTCTCTATAAAGATAGGTCCTGTAAGTGAAGTCTGAATGCATGAGXXXXXXXXXXCTTAATTGTTTATGATGTTCTCGGATTCTCTTGGTTCAAGTTGTTGGTTGTAACATGGTTTTGCAAGTCTCAATAACTCG	CATGAAAACCATTTTGAGTTTGAATTAGGATTCTTTTCTCTATAAAGATAGGTCCTGTAAGTGAAGTCTGAATGCATGAGXXXXXXXXXXCTTAATTGTTTATGATGTTCTCGGATTCTCTTGGTTCAAGTTGTTGGTTGTAACATGGTTTTGCAAGTCTCAATAACTCG
Marker23734	CTCGCCCTCTATGTGGTAAGAAGCCATCGACAAACGATGAGGTAGTGGAGTTTGGTGGAAATCAAAGTAGTAGTTGGCTTXXXXXXXXXXTTGCTGCTGTTGGTTTTTTGATCAAGTGTTTTCAGCCATGGTAGTCTATGGTATGGTAGGATTAATTTTCTGGGTAGAAG	CTTGCCCTCTATGTGGTAAGAAGCCATCAACAAACGATGAGGTAGTGGAGTTTGGTGGAAATCAAAGTAGTAGTTGGCTTXXXXXXXXXXTTGCTGCTGTTGGTTTTTTGATCAAGTGTTTTCAGCCATGGTAGTCTATGGTATGGTAGGATTAATTTTCTGGGTAGAAG
Marker23749	CCTCCTAGGACAGGGAAGTCAACGATGATTGCAACATAGAACTTACAAATTAGAAAGTTCAAAACTTAATAAAACCCATAXXXXXXXXXXCTTAATAGATCGAACCAACCCACATATCTTTTTAATCCGATTTTATCGAGTGGATGGGTAGGATATTATGGACGGATTGG	CCTCCTAGGACAGGGAAGTCAACGATGATTGCAACATAGAACTTAAAAATTAGAAAGTTCAAAACTTAATAAAACCCATAXXXXXXXXXXCTTAATAGATCGAACCAACCCACATATCTTTTTAATCCGATTTTATCGAGTGGATGGGTAGGATATTATGGACGGATTGG
Marker23813	CAAGAATCAAGTGCCTGAGTTTGTAAGTGATGAAGATGCAATCGACTAGCTAGAGCAACTGCTGAATCAGATTAATGGTCXXXXXXXXXXATGCTTGCTTGGATAGCTAGGACATTGCGCCAATATGCGTTATGTCCTCAACCTTCAAACAAGAACGGATTTTTTTAGTG	CAAGAATCAAGTGCTTGAGTTTGTAAGTGATGAAGATGCAATCGACTAGCTAGAGCAACTGCTGAATCAGATTAATGGTCXXXXXXXXXXATGCTTGCTTGGATAGCTAGGACATTGCGCCAATATGCGTTATGTCCTCAACCTTCAAACAAGAACGGATTTTTTTAGTG
Marker23815	CTAGCCTGATTTTTTCCTCTTCATATGATCCAAATTTCAACTTAATTCAATAATTAAACACCTGAATAATA-CAGAGAATTXXXXXXXXXXTTAAATAATGTTGAGGTGGGTTAGCTTCTAAGATAGTACTATGAATGTGGGATAAATGTTATGGGTATTTTAAATATTTG	CTAGCTCGATTTTTGCCTCTTCATATCATCCAAATTTCAACTTAATTCAATAATTAAACACCTGAATAATATCA-AGAATTXXXXXXXXXXTTAAATAATGTTTAGGTGGGTTAGCTTCTAAGATAGTACTATGAATGTGGGATAAATGTTATGGGTATTTTAAATATTTG
Marker23828	CATAGATAATCTAAGGAAAAGTCGGATTATCATAATGATTGGTGTTGTATGTGCAAATCTAGCAAGGAGTCGGTGGATCAXXXXXXXXXXCGTGTACTTGGATTATGCCTATTATCTTCAATAAAATTCTTATTTACTGATTAAAAAAAATAT-AAAAAAAAAATTAATAG	CATAGATAATCTAAGGAAAAGTCGGATTATCATAATGATTGGTGTTGTATGTGCAAATCTAGCAAGGAGTCGGTGGATCAXXXXXXXXXX-GTGTACTTGGATTATGCCTATTATCTTCAATAAAATTCTTATTTACTGATTAAAAAAAATATAAAAAAAAAAATTAATAG
Marker23852	CCCATGATATTTGGTATAACCATGCGCATCATCTCCTCCGCCAATAACGTTCCAACAAGGAAAACTAACAATTCCTCATTXXXXXXXXXXCCTGCCTGAGATGCTCATTCTTGAGATATTTTGCACGAAAAAACTGTGACCACATCAAGTCCTCAGTGAACATTTTCCAG	CCCATGATATTTGGTATAACCATGTGCATCATCTCCTCCGCCAATAACGTTCCAACAAGGAAAACTAACAATTCCTCATTXXXXXXXXXXCCTGCCTGAGATGCTCATTCTTGAGATATTTTGCACGAAAAAATTGTGACCACATCAAGTCCTCAGTGAACATTTTCCAG
Marker23875	CTATGATCGAATAGAATGAGCCTTTCTGATAACAGTTTTAAAGAAATTGGGTTTTGATCAAAGATGAATTTATTTTTTGAXXXXXXXXXXTATACTCCTATTCTGCAAAGCTAATTCATTAGAGTGGAGCAGACTTATCCACATTCTAGAATCCTATGAGAAGGCATTTG	CTATGATCGAATAGAATGAGCCTTTCTGATAACAGTTTTAAAGAAATTGGGTTTTGATCAAAGATGAATTTATTTTTTGAXXXXXXXXXXTATACTCCTATTTTGCAAAGCTAATTCATTAGAGTGGAGCAGACTTATCCACATTCTAGAATCCTATGAGAAGGCATTTG
Marker23903	CGAGGTGATGCCCAAGGTGGATGTAGTGGGTGTGCGGCTCCGTATAGGGATCGGGTGTCCCTGCCAACTCCCTGTTGTCCXXXXXXXXXXGCCAATTGTGATATCAGACTGTCCTGCCCTACCTCTCGTCCTGTTGTCATCGTGCTATGCTTGATTGCTTATCTTCTTGG	CGAGGTGATGCCCAAGGTGGATGTAGTGGGTGTGCGGCTCCGTATAGGGATCGGGTGTCCCTGCCAACTCCCTGTTGTCCXXXXXXXXXXGCCAATTGTGATATCAGACTGTCCTGCCTTACCTCTCGTCCTGTTGTCATCGTGCTATGCTTGATTGCTTATCTTCTTGG
Marker23962	CTGACAAACCAGCCGATTGTAGAATAATTGAGAGCGGTCTAGAAAAGGCTGAAATTCATTTTGGACATGCGCATTGCACTXXXXXXXXXXAGCAGCCCGTGAGCTACCCACAACAAATGTGTCTTGGGCTGAAAGTAAAAGGAAGTCAACGGAAATTAGCATGAAGTTGG	CTGACAAACCAGCCAATTGTAGAATAATTGAGAGCGGTCTAGAAAAGGCTGAAATTCATTTTGGACATGCGCATTGCACTXXXXXXXXXXAGCAGCCCGTGAGCTACCCACAACAAATGTGTCTTGGGCTGAAAGTAAAAGGAAGTCAACGGAAATTAGCATGAAGTTGG
Marker23999	CTCTGCTGATAGTCGTGGTTACATTAAGTATCCATGTCGAGGGTGTAAAAATTTGTATGCGATAGGATTGGATGAAGTAGXXXXXXXXXXGAAGCTCGGAACGTGCGCCTAGGACTCACAACCGATGGATTCAACCCTTTTGGGAATATGAGTACAAGTTATAGCACTTG	CTCTGCTGATAGTCGTGGTTACATTAAGTATCCATGTCGAGGGTGTAAAAATTTGTGTGCGATAGGATTGGATGAAGTAGXXXXXXXXXXGAAGCTCGGAACGTGCGCCTAGGACTCACAACCGATGGATTCAACCCTTTTGGGAATATGAGTACAAGTTATAGCACTTG
Marker24020	CTGGCTCAGCTTGGTAGCCATCCTGGTCCCTATTCGGAAAGTGTGTCCCGGCTTCTCGTGATCCACTAGTAGCAGGACCAXXXXXXXXXXCCCAGGATTGCATTATAGGAGGAGAGGGCTTTCACCACAAGGTAGTCACCATGAAGGATATTGTTCTGGGGACAGTTCCG	CTGGCTCAGCTTGGTAGCCATCCTGGTCCCTATTCGGAAAGTGTGTCCCGACTTCTCGTGATCCACTAGTAGCAGGACCAXXXXXXXXXXCCCAGGATTGCATTATAGGAGGAGAGGGCTTTCACCACAAGGTAGTCACCATGAAGGATATTGTTCTGGGGACAGTTCCG
Marker24029	CCTTAAAAAACCGAAACATTCTTCTTTCTCTTCTCATGATTGCCTTTTAGAAATCCTAAAAGTTTTCTTGCATGAATGCCXXXXXXXXXXAACCCTAATCCTCCATTCTAGGACTGGGCTTTTGACTCCGAATGCCCAACTTTGAGCTCTGACTTTGACCAAAGTTAGAG	CCTTTAAAAACCGAAACATTCTTCTTTCTCTTCTCATTATTGCCTTTTAGAAATCCTAAAAGTTTTCTTGCATGAATGCCXXXXXXXXXXAACCCTAATCCTCCATTCTAAGACTGGGCTTTTGACTCCGAATGCCCAACTTTGAGCTCTGACTTTGACCAAAGTTAGAG
Marker24039	CAGATCTCCATCAAAGTTGAAATTTTGAAAATAAAGCTAGGTATCTAGGGTGCAAATCGAAACTTTTGGTAGTTTGGGATXXXXXXXXXXGAATGCAAGCTGGCTGTATTCCCTAATGTCCCATATTATGCATCAACCTAAAGTAATTTCAGTGCATCATGAAAGAAGTG	CAGATCTCCATCAAAGTTGAGATTTTGAAAATAAAGCTAGGTATCTAGGGTGCAAATCGAAACTTTTGGTAGTTTGGGATXXXXXXXXXXGAATGCAAGCTGGCTGTATTCCCTAATGTCCCATATTATGCATCAACCTAAAGTAATTTCAGTGCATCATGAAAGAAGTG
Marker24054	CTTCGAATTTTAAATTTTTATAATATTATCCCAAGTTGCCCGTGAACTCGTTTATATGACAATAGAAAGAGAGGCGCGTC-XXXXXXXXXXAGCGAAAGCTGGCAGACGATATACAAGCGGAGCCTCTGCTTCCACAGAAACGACAGCTGAGAGAGAACGATTTAGTGGTG	CTTCGAATTTTAAATTTTTATAAT-TTATCCCAAGTTGCCCGTGAACTCGTTTATATGACAATAGAAAGAGAGGCGCGTCTXXXXXXXXXXAGCGAAAGCTGGCAGACGATATACAAGCGGAGGCTCTGCTTCCACAGAAACGACATCTGAGAGAGAACGATTTAGTGGTG
Marker24066	CAATGACATCCCTTTTCTTCAAGTCCCTCCTGTTCACAAAATCTTTGTGCCACTTATCGATCAAAACATAACTCTTAGAGXXXXXXXXXXTGCGCGTACACCTGATCTCTGAGTGTAGATCATCTTTGTCGCGGCGCCGCACTCCCGTACTCGCAGTCACAGCATTGGAG	CAATGACATCCCTTTTCTTCAAGTCCCTCCTGTTCAAAAAATCTTTGTGCCACTTATCGATCAAAACATAACTCTTAGAGXXXXXXXXXXTGCGCGTACACCTGATCTCTGAGTGTAGATCATCTTTGTCGCGGCGCCGCACTCCCGTACTCGCAGTCACAGCATTGGAG
Marker24080	CTTCTTGTCCAGCAAATCACCCTTAAGAATCGTAGGCATCTGTAAGGGTCAAATCAACAGCCTATAGTTTAGCCTCGAGAXXXXXXXXXXAGAAGCTCCTTATGCCAAACTTCACTACAACTCCAAAGAATCTTCCCTAAATTTTCCTATTGTATTGTAAGATATGTGAG	CTTCTTGTCCAGCAAATCATCCTTAAGAATCGTAGGCATCTGTAAGGGTCAAATCAACAGCCTATAGTTTAGCCTCGAGAXXXXXXXXXXAGAAGCTCCTTACGCCAAACTTCACTACAACTCCAAAGAATCTTCCCTAAATTTTCCTATTGTATTGTAAGATATGTGAG
Marker24088	CAAGTTCTCCAGTTTATTGAGGATCTGAAATTTGTTGGTTTCTCTTTCTCAAACTCGAAATCTTAGTTCCTAAATTTTGTXXXXXXXXXXTTTTTCATCGCGATTCAAGTGATTTAAATTGGCATTATAACTGTTGTTTAATTGTAAACTGTTGGTTTGTTAGAAATTGG	CGAGTTCTCCAGTTTATTGAGGATCTAAAATTTGTTGGTTTCTCTCTCTCAAACTCGAAATCTTAGTTCCTAAATTTTGGXXXXXXXXXXTTTATCATCGCGATTCAAGTGAGTTAAATTGGCATTATAACTGTTGTTTAATTGTAAACTGTTGGTTTGTTGGAAATTGG
Marker24192	CCACCTATCAGGTCTTGAATTTTTAGGTGCCCCCTCGCCGGTGGGTGATTTAAAGAGGAAAACCCGTCTTGGCGTTGGCGXXXXXXXXXXTAAATTTCATAAAAGAATAAAATTCATGAAAAACCCTCATAATATTCTCCCGCACTATATCCCAACAAGATTGAAAAAAG	CCACCTATCAAGTCTTGAATTTTTAGGTGCCCCCTCGCCGGTGGGTGATTTAAAGAGGAAAACCCGTCTTGGCGTTGGCGXXXXXXXXXXTAAATTTCATAAAAGAATAAAATTCATGAAAAACCCTCATAATATTCTCCCGCACTATATCCCAACAAGATTGAAAAAAG
Marker24276	CCAAACACATGCTTGAGAATGTCGGTTACGAGCCTTATAATATGCTCTTCCTCGCATGAGGTTACAAACTTCACTGCAACXXXXXXXXXXTTTTTTTTGATAAGTAATAAACTTTTATTGATTGAATGCAACTAGGCAAAGCCTATGTACACAGGTAGTATACAAAAGAG	CCAAACACATGCTTGAGAATGTCGGTTACGATCCTTATAATATGCTCTTCCTCGCATGAGGTTACAAACTTCACTGCAACXXXXXXXXXXTTTTTTTTGATAAGTAATAAACTTTTATTGATTGAATGCAACTAGGCAAAGCCTATGTACACAGGTAGTATACAAAAGAG
Marker24282	CTTTCATGCAATTAAAACTCTCATGCCTAGACTTCCATGCTCTTCCCCATGGGTCGTGTCCATCCTGACACGTACTACTAXXXXXXXXXXACTTTCATTAGTCGGTACACATTGTTACACCCCGTGTGTTGGGGTTAGCGGAAATTCTTTGGACCTTGACTCCGCCCATG	CTTTCATGCAATTAAAACTCTCATGCCTAGACTTCCATGCTCTTCCCCATGGGTCGTGTCCATCCTGACACGTACTACTAXXXXXXXXXXACTTTCATTAGTCGGTACACATTGTTACACCCCGTGTGTTGGGGTTAGCGGAAATTCTTTGGACCTTGACTCTGCCCATG
Marker24421	CCTCCTCCTCCTCCTCCTCCTCCTCCGGTCTGACTACCAATGGGCATGTCTATGAGGTGAGCAGCGGCAGCTCCCAAATTXXXXXXXXXXCGAGAGGTTCAATGCCTGCTTGGACTCGGTACTCACCTCTGGATTGCCTCATGTCAATTTGACACCTGCCCAACTTGCTG	CCTCTTCCTCCTCCTCCTCCTCCTCCGGTCTGACTACCAATGGGCATGTCTATGAGGTGAGCAGCGGCAGCTCCCAAATTXXXXXXXXXXCGAGAGGTTCAATGCCTGCTTGGACTCGGTACTCACCTCTGGATTGCCTCATGTCAATTTGACACCTGCCCAACTTGCTG
Marker24484	CTACTACCTTTGATCATATCATAACTAGAGGTTAGTATGTTTAAAGCTAGAGCCTTGATAATATGTTCATCATCAAGTGAXXXXXXXXXXTCAGTGTTATCACTCACTATGGTGCTAAAAATATGAGTTTTATTTATTTGAGGTGGTTAGAAGTGTCAGAATGCATTATG	CTACTACCTTTGATCATATCATAACTAGAGGTTAGTATGTTTAAAGCTAGAGCCTTGATAATATGTTCATCATCAAGTGAXXXXXXXXXXTCAGTGTTATCACTCATTATGGTGCTAAAAATATGAGTTTTATTTATTTGAGGTGGTTAGAAGTGTCAGAATGCATTATG
Marker24499	CCTCGATTCATCAGAAGCAGACCATCCAAAGCTCATATGGACCTGACGTGAAGTCAGGAAACCATGCCGCATTAGTGGCAXXXXXXXXXXCCCAAGGCCGCCCTTTCCAAGTTGCACTTCTCTCCATCTTTTGTAGGTTCGTCTCCGAAGACCTAAGTTGTCAGAGTCTG	CCTCGATTCATCAGAAGCAGACCATCCAAAGCTCATATGGACCTGACGTGAAGTTAGGAAACCATGCCGCATTAGTGGCAXXXXXXXXXXCCCAAGGCCGCCCTTTCCAAGTTGCACTTCTCTCCATCTTTTGTAGGTTCGTCTCCGAAGACCTAAGTTGTCAGAGTCTG
Marker24550	CCGTTTGCACTGTATCTTTTGGATGACAGAACTACCTCAATTAAGACAACTACCATTCTTGGTGAGTAAAACTATGTAACXXXXXXXXXXTACTCCATACAAAAGAATAAAAATCAATCGCTGGGACATACTTTTATTGCATGATGAAGCTGGCACTTTAGATGTTGTGG	CCGTTTGCACTGTATCTTTTGGATGACAGAACTACCTCAATTAAGACAACTACCATTCTTGGTGAGTAAAACTATGTAACXXXXXXXXXXTACTCCATACAAAAGAATTAAAATCAATCGCTGGGACATACTTTTATTGCATGATGAAGCTGGCACTTTAGATGTTGTGG
Marker24557	CCGAAATAAGTTTATCCTCAGCACTTGTGATGCTTACTGGTATATTCCTTATAACCTGAGCTTCTTCCCTTCTAAATATTXXXXXXXXXXTGTAGTATTTTCCCTTCATTATTGCAGTAATCAAAGTAGAAGGATTTTGTATTATCCTCCATCATTGTTTTGCAAGTAAG	CCGAAATAAGTTTATCCTCAGCACTTGTGATGCTTACTGGTATATTCCTTATAACTTGAGCTTCTTCCCTTCTAAATATTXXXXXXXXXXTGTAGTATTTTCCCTTCATTATTGCAGTAATCAAAGTAGAAGGATTTTGTATTATCCTCCATCATTGTTTTGCAAGTAAG
Marker2456	CTTTCGCTTCCCCGTACTACTTCCTGACGAGTAAGGAAATCCCATTTCCTATCCGCTTGAGCCTATGCGATTAGTCTTCAXXXXXXXXXXCCGTCTCTCGAAAGAGACAATTGTCAAACTCTGTCTTGAATCGTTCCCAAGTGAGTGCGGTCAGACTTCCCAACTTTTGG	CTTTCGCTTCCCCGTACTACTTCCTGACGAGTAAGGAAATCCCATTTCCTATCCGCTTGAGCCTATGCGATTAGTCTTCAXXXXXXXXXXCCGTCTCTCGAAAGAGACAATTGTCAAACTCTGTCTTGAATCATTCCCAAGTGAGTGCGGTTAGACTTCCCAACTTTTGG
Marker24595	CCGGGAAGCAACTAAAGTGGATGAGGAGGATTAGTTCAAGGAGGATGAGGAACCATCTCTAGTTCCGATTTGGGTTTCTCXXXXXXXXXXTGGGCATAATGAGAAGAATTGTAAATTAAGAGGGTGCGGAAGGTCCCTCAAGACAAACCAGAAGAAATGGGTGTAGAAGG	CCGGGAAGCAACTAAGGTGGATGAGGAGGATTAGTTCAAGGAGGATGAGGAACCATCTCTAGTTCCGATTTGGGTTTCTCXXXXXXXXXXTGGGCATATTGAGAAGAATTGTAAATTAGGAGGGTGCGGAAGGTCCCTTAAGACAAACCAGAAGAAATGGGTGTAGAAGG
Marker24599	CCGGTCATCATCTGCATTTGTTAAGTTTTATTGTAGTAAGGATTGCCATCCGTCCTATATGGGCGAATTGCAACCCTTTTXXXXXXXXXXAGAGAAAATCGTGCTCTATTTATAGAGAAAATCATGCCAAAAACAGTTTGGCATTCTAACAAATAGATGATGCGCTGATG	CCGGTCATCATCTGCATTTGTTAAGTTTTATTGTAGTAAGGATTGCCATCCGTCCTATATGGGCGAATTGCAACCCTTTTXXXXXXXXXXAGAGAAAATCGTGCTCTATTTATAGAGAAAATCATGCCAAAAACAGTTTGGCATTTTAACAAATAGATGATGCGCTGATG
Marker24638	CTCAATTGTAGGAAATTTCATTCATCATGCAGAGGAGAAATATTTTTCTACCTCTCGAATACGATAGATCACAAGGTATTXXXXXXXXXXAAAGATTGGGCTCAACAAATATTTGGGAATACCTTGATACGGGCTAAGCAAATGACCACTGGTGTCTCCTTTTTCCTATG	CTCAATTGTAGGAAATTTCATTCATCATGCAGAGGAGAAATATTTTTCTACCTCTCGAATATGATAGATCACAAGGTATTXXXXXXXXXXAAAGATTGGGCTCAACAAATATTTGGGAATACCTTGATACGGGCTAAGCAAATGACCACTGGTGTCTCCTTTTTCCTATG
Marker24645	CCGAGTCTTGATAAATTGATTTTTTATTAAATTTTTATAGTAGTTGTCCTTTTGAGGAATGCATGCATATTTTAGTGTTAXXXXXXXXXXGTAGTGGTCATTTAATTGTATGACCATTTGATTTTTTTGGCATAGATGATGATCTAATGATATGTGCAAGTCTTGTTTAG	CCGAGTCTTGATAAACTGATTTTTTATTAAATTTTTATAGTAGTTGTCCTTTTGAGGAATGCATGCATATTTTAGTGTTAXXXXXXXXXXGTAGTGGTCATTTAACTGTATGACCATTTGATTTTTTTGGCATAGATGATGATCTAATGATATGTGCAAGTCTTGTTTAG
Marker24646	CAAACATGTTATCCAAGCACAATTCCAACAAGCCTATAATCAAACATATCATGAAAAATCTATCATACAATGTGATGGATXXXXXXXXXXGATCACACAACCTTCCAATCCACTCTTATTTCTCATACCCCTTGTATCACATCAATAAATATGACAAAAAACCC-AAGGAG	CAAACATGTTATCCAAGCACAATTCCAACAAGCCTATAATCAAACATATCATGAAAAATCTATCATACAATGTGATGGATXXXXXXXXXX-ATCACACAACCTTCCAATCCACTCTTATTTCTCATACCCCTTGTATCACATCAATACATATGACAAAAAACCCTAGGGAG
Marker24687	CTACCAACATTAGTGAATTTGAAACAGAGATTGCCAATGTTGAATGAAGAATGCTAGCTATGTAATATGCAATCAGAGACXXXXXXXXXXTGTCAAGCTGTCTCAATGAAACAGATGTGCAAGATTATCAAATCAGATGCAAGAACTAGGAAAAACAGAATTACAATGTG	CTACCAACATTAGTGAATTTGAAACAGAGACTGCCAATGTTGAATGAAGAATGCTAGCTATGTAATATGCAATCAGAGACXXXXXXXXXXTGTCAAGCTGTCTCAATGAAACAGATGTGCAAGATTATCAAATCAGATGCAAGAACCAGGAAAAACAGAATTACAATGTG
Marker24706	CATCGGAACCTCAAACAAATCCAAATTCTGAATCGGATTCAAGCAGCCCATCATAGACGGCTCCCCCTGAAAAACACCCG-XXXXXXXXXXGCAGTTGAAGAATTTTCCACAGACTCATTTGCACTTGGCTCTTCCCCATTGGCAGCTACAGATTGCCCATTCTTGTGATG	CATCGGAACCTCAAACAAATCCAAATTCTAAATCGGATTCAA-CAGCCCATCATAGACGACTCCCCCTGAAAAACACCCGTXXXXXXXXXXGCAGTCGAAGAATTTTCCACAGACTCATTTGCACTTGGCTCTTCCCTATTGGCAGCTACAGATTGCCCATTCTCGTGATG
Marker24743	CAAATGCTGTCCAGAAGTGTTGCTAGTGTAATCTTCTCATTTTGGTAATCCGCAGACATGCGCTCCTTGTTGAACAAGGAXXXXXXXXXXTCTCTAGATGTTTGATCGGGTTCTTAGATCTGTCGTACATCTCCATTTGTGAAACTTTGAATTTAGGCAGAAGCGGTGTG	CAAATGCTGTCCAGAAGTGTTGCTAGTGTAATCTTCTCATTTTGGTCATCCGTGGACATGTGCTCCTTGTTGAATAGGGAXXXXXXXXXXTTTCTAGATGTTCGATCGGGTTCTTAGATCCGTCGTACATCTCCATTTGTGAAACTTTGAATTTAGGCGGGAGCGGTGTG
Marker24749	CAGCAAAGGTTCGATGGGCTTCTAGACCTAGAAAATAGTTCGAGGACCCGAGATCCTTGGTAGCAAATTCATGGGTCAATXXXXXXXXXXGCTGGGTGGCTGGTCCATATAGACTTCTTCCTGCAAAAAACCATTGAGAAAGGCATTCTTGACATCGAGTTGGCGAAGAG	CAGCAAAGGTTCGATGGGCTTCTAGACCTAGAAAATAGTTCAAGGACCCGAGATCCTTGGTTGCAAATTCATGGGTCAATXXXXXXXXXXGCTGGGTGGCTGGTCCATATAGACTTCTTCCTGCAAAAAACCATTGAGAAAGGCATTCTTGACATCGAGTTGGCGAAGAG
Marker24781	CCTCGCTGCCCATCCCTAATAATTGATATATGATTGCAGAATGGGGGAGATCGGTTACTTAAGAGAAATATTTTAGCCACXXXXXXXXXXGCACTGGCACATGCTCCTCATGTAACTCAGGAATTGGTTATCATTTGTAATTCATGAATACAGGATGATGTTTAATATAG	CCTCGCTGCCCATCCCTAATAATTGATATATGATTGCAGAATGGGGGAGATTGGTTACTTAAGAGAAATATTTTAGCTACXXXXXXXXXXGCACTGGCACATGCTCCTCATGTAACTCAGGAATTGGTTATCATTTGTAATTCATGAATACAGGATGATGTTTAATATAG
Marker24837	CAGATACAAGGAAGTATACAGCATAGGGAGACCTTCCAAGCAACCTCAAGTGCAAGTTCACCCACGATCTCTTTTGATGAXXXXXXXXXXAGGGACAGATCCCCACCATGCCACTACCATGATAGAATTCCTGATAGTAAGAACTTGATCGGCGTATAACGCTATCATTG	CAGATACAAGGAAGTATACAGCATAGGGAGACCTTCCAAACAACCTCAAGTGCAAGTTCACCCACGATCTCTTTTGATGAXXXXXXXXXXAGGGACAGATCCCCACCATGCCACTACCATGATAGAATTCCTGATAGTAAGAACTTGATCGGCGTATAACGCTATCATTG
Marker24853	CAAGAAACGTTTTTATTCGTTTGACGTCGGAAGAAGATTTTGTGAAAGCCTTTGCACGAGAATCATGTGAGATTGATGGGXXXXXXXXXXTCCTCAAATTCCTTAGAGTTTCCATCAAAAGATTGAGTATGTAACACTGCTTGCGTATTGCCTGCATTGTTGTGTTCAAG	CAAGAAACGTTTTTATTCGTTTGATGTCGGAAGAAGATTTTGTGAAAGCCTTTGCACGAGAATCATGTGAGATTGATGGGXXXXXXXXXXTCCTCGAATTCCTTAGAGTTTCCAACGAAAGATTGAGTATGTAACATTGCTTGCGTATTGCCTGCATTGTTGTGTTCAAG
Marker24876	CCTTCCTCCAATGGATCAAACACCCTTCTCAGCCACAAAGATAAATGGGAGTGAGCCTAAAGAGATAAAAAGTTGTCCCCXXXXXXXXXXAGAGCTCATTTATCAAAGTGTATCATCCAAAGAGGGAGAGAGACTATGTAAATAGCCCCTCTAAACGTAATCCACAGCTG	CCTTCCTCCAATGGATCAAACACCCTTCTCAGCCACAAAGATAAATGGGAGTGAGCCTAAAGAGATAAAAAGTTATCCCCXXXXXXXXXXAGAGCTCATTTATCAAAGTGTATCATCCAAAGAGGGAGAGAGACTATGTAAATAGCCCCTCTAAACGTAATCCACAGCTG
Marker24881	CCAAATTGACCCATTGGATAAGGAGGAGATGCCACTTGGCATTGGGAAAGAGTTTTTGGTCATTTTGGAAAAAGACATAAXXXXXXXXXXGACAGCAACAAGAGGGGGGAGAAGAAGAGATCCAAAAAGTAACATTGAGAATGACACAAAAGGTCACCTCAAGTGACATG	CCAAGTTGACCCATTGGATAAGGAGGAGATGCCACTTGGCATTGGGAAAGAGTTTTTGGTCATTTTGGAAAAAGACATAAXXXXXXXXXXGACAGCAACAAGAGGGGGGAGAAGAAGAGATCCAAAAAGTAACATTGAGAATGACACAAAAGGTCACCTCAAGTGACATG
Marker24890	CATGACCTTATTTCGAGAGATGCAAATTAGAAAGGTTAAACCAGATAAATTCACCGTGGTTTCTCTCCTAACTGGTTGTGXXXXXXXXXXAAAAGCTGGAGCTAAACCCGATGATATCTCATTTGTTGGTGTTTTAAGTGCTTGTAGTCATGGAGGATTGGTTGAGGAAG	CATGACCTTATTTCGAGAGATGCAAATAAGAAAGGTTAAACCAGATAAATTCACCGTGGTTTCTCTCCTAACTGGTTGTGXXXXXXXXXXAAAAGCTGGAGCTAAACCCGATGATATCTCATTTGTTGGTGTTTTAAGTGCTTGTAGTCATGGAGGATTGGTTGAGGAAG
Marker24901	CTCGTGATCAGTGACAAGAATGAACTCCCGCTACACCAGGTAGTGACACCAATGTTTCAGGGACTGAACTATGGCATAGAXXXXXXXXXXGCTGAAGTTTCTAATGAACTGGCTGTAGAAGGATGCCAATCCATGGAAAATCCTAACATAGTGCAAGGTCTTAGGTTTGG	CTCGTGATCAGTGACAAGAATGAACTCCCGCTACACCAGGTAGTGACACCAATGTTTCAGGGACTGAACTATGACATAGAXXXXXXXXXXGCTGAAGTTTCTAATGAACTGGCAGTAGAAGGATGCCAATCCATGGAAAATCCTAACATAGTGCAAGGTCTTAGGTTTGG
Marker24912	CCAGTTTTATTTTCCCTGTTCAGAGCACTTGTACCTCTGGGCTCCAAGATTAACATGTGAAACAAGAATTGGAAAGCTTCXXXXXXXXXXCTGGGGTGAAGTATCTTTCCTACAAGATATCCGTTCCAACTCACGAAATATGAGCCTGGAAATCTCAGCATGCCTGTTTG	CCAGTTTTATTTTCCCTGTTCAGAGCACTTGTACCTCTGGGCTCCAAGATTAACATGTGAAACAAGAATTGGAAAGCTTCXXXXXXXXXXCTGGGGTGAAGTATCTTTCCTACAAGATATCCGTTCCAACTCACGAAATATAAGCCTGGAAATCTCAGCATGCCTGTTTG
Marker24925	CTTAACCGAGTTGAGTAGAGTTTAGTCAAGTATGTGTTATTTTCCAATTGAGTGGATATCTATTTTTACAAGCGAGCTTTXXXXXXXXXXTATTATGTTTTGTGTTGAAGTTTAAAAAAATTGTAATGATTAGATGATATGAGATACTATATTTTATATAACCAAACAAG	CTTAACCGAGTTGAGTAGAGTTTAGTCAAGTATGTGTTATTTTCCAATTGAGTGGATATCTATTTTTACAAACGAGCTTTXXXXXXXXXXTATTATGTTTTGTGTTGAAATTTAAAAAAATTGTAATGATTAGATGATATGAGATACTATATTTTATATAACCAAACAAG
Marker24938	CATTGAGCAGGAACATTATGACATTCCAGCGATGACCTAGACCACCCTTCAGTGTGCTCACTGCAAGAGGGAAGAGAGGGXXXXXXXXXXTGAGGGTCATAGGTTGATTCCGGACCACCTCCTGGGGAGTCCGCAGCTACGCTCATGGACTTTCAAGAAATCTTTGCTGG	CATTGAGCAGGAACATTATGACATTCCAGCGATGACCTAGACCACCCTTCAGTGTGCTCACTGCAAGAGGGAAGAGAGGGXXXXXXXXXXTGAGGGTCATAGGTTGATTCCGGACCACCTCCTGGGGAGTCCGCAGGTACGCTCATGGACTTTCAAGAAATCTTTGCTGG
Marker25077	CCTATGATGTTTTTCATAGTTGTGATTTGTTTTTAATTTTTCTAAGTTGATATTTGAGTTTAGACAAAATTTACTTGAGAXXXXXXXXXXTGGATCTCCTCGATACATAGAGTTTGTTTTGTCTCAGTTGATCTT--ACACATGGAAGAGGAGATTTCTCATCTTTGTAAGG	CCTATGATGTTTTTCATAGTTGTGATTTGTTTTTAATTTTTCTAAGTTGATATTTGAGTTTAGACAAAATTTACTTGAGAXXXXXXXXXX--GATCTCCTCGATACATAGAGTTTGTTTTGTCTCAGTTGATCTTACACACATGGAAGAGGAGATTTCTCATCTTTGTAAGG
Marker25083	CATTCCTTCATCATTGGACATGGTGTTTATATATCAAACTTTGCGACTGTATCATACTTTGAGAATATCTCAAGAATTGTXXXXXXXXXXGTATACAGTAGAGATGCCTAAACATTGAAAGGAAAAGAGGGAAATCCTGATAGGGAAGCTCAATTTCAAAAATATGAGTG	CATTCCTTCATCATCGGACATGGTGTTTATATATCAAACTTTGCGACTGTATCATACTTTGAGAATATCTCAAGAATTGTXXXXXXXXXXGTATACAGTAGAGATGCCTAAACATTGAAAGGAAAAGAGGGAAATCCTGATAGGGAAGCTCAATTTCAAAAATATGAGTG
Marker25117	CAGCATGTATAGATACTACATCACAAAGCACCACATCCTGATATTTTCCAATAGAAAAAGAAACTAGCACTTGTCTATTTXXXXXXXXXXCTGGCAACAAGAGAATCACCATATTCTTCATTCTCATACCTATTTTCAACACTAGACTCACGTCGCCTCCTATCTCTTAG	CAGCATGTATAGATACTACATCACAAAGTACCACATCCTGATATTTTCCAATAGAAAAAGAAACTAGCACTTGTCTATTTXXXXXXXXXXCTGGCAACAAGAGAATCACCATACTCTTCATTCTCATACCCATTTTCAACACTAGACTCACGTCGCCTCCTATCTCTTAG
Marker25141	CCACATTTCACACGGCAACCTTTGGTAAGTGTGTGTATATATAGATATAAAATAAATAAAAAAATCTACTTTTTTTTA-T-CXXXXXXXXXXTTTTCATGACAATACTTCTATGCAGCTGTTAGTGGCAGGGGGTTTATAGCCAGAGACATCACGTTTGAGAACACAGCAGG	CCACATTTCACACGGCAACCTTTGGTAA--GTGTGTATATATAGATGTAAAATAAATAAGAAAACCTACTTCTTTTCATTGGXXXXXXXXXXTTTTCATGACAATACTTCTATGCAGCTGTTAGTGGCAGGGGGTTCATAGCCAGAGACATCACGTTTGAGAACACAGCAGG
Marker25157	CACCCCTGAATCATTCGCAGAGCTCCTTTCTACTACCCCTCAACCGATCCCAGATGTGCTTCTACCATCTAAGGCTCCAAXXXXXXXXXXATATCCTGAGTTTTCTGAAGAGGAATAGTCATCGGCTGTTCCAGTCTGGATTTTCCTTTCTGGTTTGGCGCCTAATTTTG	CACCCCTGAATCATTCGCAGAGCTCCTTTCTGCTACCCCTCAACCGATCCCAGATGTGCTTCTACCATCTAAGGCTCCAAXXXXXXXXXXATATCCTCAGTTTTCTGAAGAGGAATAGTCATCGGCTGTTCCAGTCTGGATTTTCCTTTCTGGTTTGGCGCCTAATTTTG
Marker25193	CCAAAAGCAGCAGTTAGCTCTCTATTTTCAGAGATGAGATGAGATGAGTTGAGATTAAAGTTAAAAAGTTGAATAAAATAXXXXXXXXXXATCCAGTGATCATATTAGGTTGTTGCAAAAAGAAGTGGATGGCTTCTTTTATGGATGAAGACTTGAAGTGGCTCCAAAGG	CCAAAAGCAGCAGATAGCTCTCTATTTTCGGAGATGAGATGAGATGAGTTGAGATTAAAGTTAAAAAGTTGAATAAAATAXXXXXXXXXXATCCAGTGATCATATTAGGTTGTTGCAAAAAGAAGTGGATGGCTTCTTTTATGGATGAAGACTTGAAGTGGCTCCAAAGG
Marker25209	CATTTGGATAGTCGTCTGGTAGCTATTCTTGTACGCAAATTCGATGAGTGAGATATGATTTTCCCAACGTCCTTTAAAATXXXXXXXXXXGTGAGTTTACTTAGCGTGTTCGTAGTGGTGACCGTTAATAATTGAGCACTCTTAGTGGATCGATCTATGCATCCCTATCG	CATTTGGATAGTCGTCTGGTAGCTATTCTTGTACGCAAATTTGATGAGTGAGATATGATTTTCCCAACGTCCTTTAAAATXXXXXXXXXXGTGAGTTTACTTAGCGTGTTCGTAGTGGTGACCGTTAATAATTGAGCACTCTTAGTGGATCGATCTATGCATCCCTATCG
Marker25301	CTCCAAGGAAATAACTTCTTCCATACAACAGAAGCTATCATCTTGAAACCATAATGGAAAACATATTTGCTGGGTCATCCXXXXXXXXXXCCTTTCATTTCTATTTTTTTTTTTTTAAGCCTCATCACACCAATTGGTCACACAAAAACCTGTCCACTAATTAGTCTCGG	CTCCAAGGAAATAACTTCTTCCATGCAACAGAAGCTATCATCTTGAAACCATAATGGAAAACATATTTGCTGGGTCATCCXXXXXXXXXXCCTTTCATTTCTATTTTTTTTTTTTTAAGCCTCATCACACCAATTGGTCACACAAAAACCTGTCCACTAATTAGTCTCGG
Marker25309	CCTTTCAATCTAAATATGCTAAGGGAGAATGTAAAAATGTAAATTCTCTAAATAATTTGCATATTTGAAACAGTTCGAAAXXXXXXXXXXATTGCTAATGTTGAACCAACTCGACAGGTTGTCCTCTTGTACGGTGAAAGACACACCTCGTGCAGATTTCTTACTAGGTG	CCTTTTAATCTAAATATGCTAAGGGAGAATGTAAAAATGTAAATTCTCTAAATAATTTGCATATTTGAAACAGTTCAAAAXXXXXXXXXXAATGCTAATGTTGAACCAACTCGACAGGTTGTCCTCTTGTACGGTGAAAGACACACCTCGTGCAAATTTCTTACTAGGTG
Marker25329	CCAGTGTTTCAAAGCCCTCGAAGATTTTAAATGCCCTGGAAATATTTATATGGGGTATTTCCAGTGTTATTGAACTAAGCXXXXXXXXXXCATTTTAAATCAATGTTTTAATTCCCCACTGTTAGATTGTTTTGAAGTTCCCAAGGTAAAAGGTTAAGATTAAAACCCAG	CCAGTGTTTCAAAGCCCTCGAAGATTTTAAATGCCCTGGAAATATTTATATGGGGTATTTCCAGTGTTATTGAACTAAGCXXXXXXXXXXCATTTTAAATCAATGTTTTAATTCTCCACTGTTAGATTGTTTTGAAGTTCCCAAGGTAAAAGGTTAAGATTAAAACCCAG
Marker25349	CAGTTTGTCAATATCATACTATCAACCTTGGCATGATTTTTTTAGTAAATTCGGCGTATGATTTGGGCTTTGGTTACACTXXXXXXXXXXACTTTATATAAATATTATAGGTGTGGGGTGTGAGAGTGAATAGTGACTGATACATAGTAAATTCTGGTAGTTAAAGGGTG	CAGTTTGTCAATATCATACTATCAACCTTGGCATGATTTTTTTAGTAAATTCGGCGTATGATTTGGGCTTTGGTTACACTXXXXXXXXXXACTTTATATAAATATTATAGGTGTGGGGTGTGAGAGTGAATAGTGACTAATACATAGTAAATTCTGGTAGTTAAAGGGTG
Marker25359	CCTGAAGATCTTGAAAGACTC--TTGTGAGATTCATCTTCTTAAGATATTGAAGCACCCGAACATTATGAAATTTTACACTTXXXXXXXXXXTCTTTTGAAATCTGAATTTTCCCTTTTCTCGTTTTCATCTGGGTTATGTTTTCACTTTTTTTAATATATTAGTTGATGTG	CCTGAAGATCTTGAAAGACTCTATTGTGAGATTCATCTCCTTAAGACACTGAAACACCCGAACATTATGAAATTTTACAC--XXXXXXXXXXTCTTTTGAAATCTGAATTTTCCCTCTTCTCGTTTTCATCTGGGTTATGTTTTCACTTTTTTTAATATATTAGTTGATGTG
Marker25396	CCGTATTAATTGCACCCAATTTTCATTAATTGCGAGCCTTGCTTGTCATGTGCCTCATCATTTCCTGGTTTCTGGGTCACXXXXXXXXXXTTATCTTAACCAAGGATCTAGATATATAAGAAGAAACTGAGAAAATTTAGTTCAATCACCACACGAATGATTGTGTTAAG	CCGTATTAATTGCACCCAATTTTCATTAATTGCGAGCCTTGCTTGTCATGTGCCTCATCATTTCCTGGTTTCTGGGTCACXXXXXXXXXXTTATCTTAACCAAGGATCTGGATATATAAGAAGAAACTAAGAAAATTTAGTTCAATCACCACACGAATGATTGTGTTAAG
Marker25402	CTCCCTAATAAGCCCCGCTGCCAGGAGGCGATTAGCTTCTTCAGCTATGGCAGCATACTTCTTAGTGTTGAAGCTCCTGCXXXXXXXXXXCTCATTTGGCTCTACTTACTGGAGGGTCTATTCATCTTGGACTCCTTCATCTTGCTAGTTTAGGCTAGGTAGAGGCAGGG	CTCCCTAATAAGCCCCGCTGCCAGGAGGCGATTAGCTTATTCAGCTATGGCAGCATACTTCTTAGTGTTGAAGCTCCTGCXXXXXXXXXXCTCATTTGGCTCTACTTACTGGAGGGTCTATTCATCTCGGACTCCTTCATCTTGCTAGTTTAGGCTAGGTAGAGGCAGGG	CTCCCTAATAAGCCCCGTTGCCAAGAGGCGATTAGCTTCTTCAGCTATGGCGGCATACTTCTTAGTGTTGAAGCTCCTGCXXXXXXXXXXCTCATTTGGCTCTACTTACTGGAGGGTCTATTCATCTTGGACTCCTTCATCTTGCTAGTTTAGGCTAGGTAGAGGCGGGG
Marker25424	CTCATTTTAATTTTTTATATTAAAAGTATTTAATATATAAATGATTTATATTTGGTTGTATTATAGCAAAATGTGACTAAXXXXXXXXXXAAGTACTCCACATATTCCAATTATAAAAGGCGGACTCCAACAATTTATAAAATTATGAGAAAGACCACCAAGGACAAAAG	CTCATTTTAATTTTTTATATTAAAAGTATTTAATATATATATGATTTATATTTGGTTGTATTATAGCAAAATGTGACTAAXXXXXXXXXXAAGTACTCCACATATTCCAATTATAAAAGGCGGACTCCAACAATTTATAAAATTATGAGAAAGACCACCAAGGACAAAAG
Marker25448	CTGATGGAATATTTTGTCCGCAGTTTATAGATGCATATTATGTGCTCTGGAATATGTTTGGTGATTGATTTGGACTTTTTXXXXXXXXXXAACACTAGATGAGGAGGACCTGGTGCCCTCAGCTCTTATCAAGTTCAAACCTATTGAAACAGATTCTGTTGTTTTCACCG	CTGATGGAATATTTTGTCCGCAGTTTATAGATGCATATTATGTGCTCTGGATTATGTTTGGTGATTGATTTGGACTTTTTXXXXXXXXXXAACACTAGATGAGGAGGACCTGGTGCCCTCAGCTCTTATCAAGTTCAAACCTATTGAAACAGATTCTGTTGTTTTCACCG
Marker25454	CAGATTTGCACATTTCAATCTTCCTATTTTCAAAGTGGTGAACAAAACCACATTCTTGAATTCAGAGAGAGATGTTCCATXXXXXXXXXXCACTATCCTCTTCAAGGTCAGAAGCTGCAATCCAATCAATTGATGGCTTCAAAGAACATGCAATGCAGGCATGAAGAAGG	CAGATTTGCACATTTCAATCTTCCTATTTTCAAAGTGGTGAACAAAACCACATTCTTGAATTCAGAGAGAGATGTTCCATXXXXXXXXXXCACTATCCTCTTCAAGGTCAGAAGCTGCAATCCAATCAATCGATGGCTTCAAAGAACATGCAATGCAGGCATGAAGAAGG
Marker25464	CCAAGGCTTAATTCAAACAGACCAACCAATCAACAGTTTACAAATGATAAATACAACAATAATATTTAAATGGAAAAATTXXXXXXXXXXTACACACTAAGAAGCGAGGTGAGAAACTCAAACACAAGAGGAAGGGAAGAATCCAAGGGAAATTTAAGTGAGAATTCGAG	CCAAGGCTTAATTCAAACAGACCAACCAATCAACAGTTTACAAATGATAAATACAACAATAATATTTAAATGGAAAAATTXXXXXXXXXXTACACACTAAGAAGCGAGGTGAGAAACTCAAACACAAGAGGAAGGGAAGAATCGAAGGGAAATTTAAGTGAGAATTCGAG
Marker25481	CAACTCCGGCTTTCGAAGCTAATTATATATACCAGATATGATCATCACTCACTCAAGTTTGTTAGTTTCTTTTCATTTGGXXXXXXXXXXTTGGGCATTTTTATCTGGGCTTGAAAGATTTGGGTTCGCAATCTTAACCCAAATTCCCCCCTCTTGAAATTGAAGTAGCG	CAACTCCGGCTTTCGAAGCTAATTATATATACCAGATATGATCATCACTCACTCAAGTTTGTTAGTTTCTTTTCATTTGGXXXXXXXXXXTTGGGCATTTTTATTTGGGCTTGAAAGATTTGGGTTCGCAATCTTAACCCAAATTCCCCCCTCTTGAAATTGAAGTAGCG
Marker25570	CTTCCTCGTAGACACCACATTCTCTCAGCGGTGGACAGCAATGCGGAGGAAGAAAAAAAATTCCCATCTCCCGTGCCACAXXXXXXXXXXTTTTATAGAGTCCCAGAGGATGAATTTTGGTGATTATATGTGTTTATATTACTTTGCAGGCTACGATTACAAATCTGCAG	CTTCCTCGTAGACACCACATTCTCTCAGCGGTGGACAGCAATGCGGAGGAAGAAAAAAAATTCCCATCTCCCGTGCCACAXXXXXXXXXXTTTTATAGAGTCCCAGAGGATGAATTTTGGTGATTATATGTGTTTATATTACTTTGCAGGCTACGATTACAAATTTGCAG
Marker25653	CGATATTCAAGCTGTTCATGAAGCAAGTATGCGGGCACAATGCCTGAATTTGAATTTATTCGTGCTAATCTGATGAACCGXXXXXXXXXXGACATATCATTAAGGATTGCCCGATACGTACTCCACGTCGCCAAAAAACTGCCTATTCAGCTGCTGCCAGCTCTACCTTG	CGATATTCAAGCTGTTCATGAAGCAAGTATGCGGGCACAATGCCTGAATTTGAATTTATTCGTGCTAATCTGATGAACCGXXXXXXXXXXGACATATGATTAAGGATTGCCCGATACGTACTCCACGTCGCCAAAAAACTGCCTATTCAGCTGCTGCCAGCTCTACCTTG
Marker25679	CCACCTTCTGAACCCCCACCCTTGCAAAGGTGGGTTTCTTCGATCCGTATCTTGTCTGGGTCGGCGATTTCTTGGTTCCTXXXXXXXXXXAGTCCCTTTCGCCTTGTCGTAGTCTTCCCCTCATACTGACTCTTTCTTGGTTTTAGACCGCTTTCTTGATCCTTCCTGGG	CCACCTTCTGAACCCCCACCCTTGCAAAGGTGGGTTTCTTCGATCCGTATCTTGTCTGGGTCGGCGATTTCTTGGTTCCTXXXXXXXXXXAGTCCCTTTCGCCTTGTCGTAGTCTTCCCCTCATACTGACTCTTTCTTGGTTTTAGACTGCTTTCTTGATCCTTCCTGGG
Marker25706	CCTTAACTTTTTGACCCAGAACTTCTTTGATCTTTCAAGTATAA-CCATTTCACGGATCTTTTAATTTCGACAGTGGTGATXXXXXXXXXXTCAAATATACACAATGTTTGCTACAAATCCAAAGCCCAAAACAAAGTTTCATATATTGTTATTCTTTGTGCAGGGAGGAG	CCTTAACTTTTTGACCCAGAACTTCTTTGATCTTTCAAGTATAACCCATTTCACGGATCTTTTAATTTCGACAGTGGTGA-XXXXXXXXXXTCAAATATACACAATGTTTGCTACAAAACCAAAGCCCAAAACAAAGTTTCATATATTGTTATTCTTTGTGCAGGGAGGAG
Marker25734	CTCACTTTCTTTGTGCTAGGCAAACTGTTCTGGATTTTAATGAGAAGGGGTATGTGGTCTGAGGTGGATGCTACCCAGCAXXXXXXXXXXCACAACCAAGGGACATTCTGTGCAAGGATTAAGCCTTTTAAAAGAAGCCAATTTCCGACTCTTTTAGCTGTATTAGGGTG	CTCACTTTCTTTGTGCTAGGCAAACTGTTCTGGATTTTAATGAGAAGGGGTATGTGGTCTGAGGTGGATGCTACCCGGCGXXXXXXXXXXCACAACCAAGGGACATTCTGTGCAAGGATTAAGCCTTTTAAAAGAAGCCAAGTTCTGACTCTTTTAGTTGTATTAGGGTG
Marker25787	CTTGCAAGCAAAACTTATGCAGGTAAAGGCTTGTATACAGGGGTCTGAGGAAGATGCGAAGCAGGAATTAGAGGTTCTTTXXXXXXXXXXAAAAAGATGCTGCTTATACTGGTGAAGTACTCAAGTCCGTGCAGATGGTTACAGATGTAATGGAAGCTCTTATTAAAAGG	CTTGCAAGCAAAACTTATGCAGGTAAAGGCTTGTATACAGGGGTCTGAGGAAGATGCGAAGCAGGAATTAGAGGTTCTTTXXXXXXXXXXAAAAAGATGCTGCTTATACTGGTGAAGTACTCAAGTCCGTGCAGATGGTTACAGATGTAATGGAAGCTCTTATCAAAAGG
Marker25866	CCAATACTTCCCGCACGATCGTCCACCACCCTCATGCACCTTCATCGGCAAACAGAAGATGCCGAAAAGCAAGACTCGATXXXXXXXXXXCTCAGCCACATCATTGCCGCTTCGTAGCTGCTCTCACGGTGTGTTTTAGTTGCACGACTCTGGGTCTCTTTTAAAATATG	CCAATACTTCCCGCACGATCGTCCACCACCCTCATGCACCTTCATCGGCAAACAGAAGATGCCGAAAAGCAAGACTCGACXXXXXXXXXXCTCAGCCACATCGCTGCCGCTTCGTAGCTGCTCTCACGGTGTGTTTTCGTTGCACGGCTCTGGGTCTCTTTTAAAATATG
Marker25940	CTAGATAGTTTATGTCATGTTCAGTTTGTGATTTAAGGTTTAAATAAATGATTTTGATAAGCACATGATAATTTAGTATTXXXXXXXXXXTTGTGTGTGAATTTGGGAAAGTGTAATGATTAGATGAGATAAAATAAGATGAGTTGAGAAGTTTTGAGAAAACAAACGAG	CTAGATAGTTTATGTCATGTTCAGTTTGTGATTTAAGGTTTAAATAAATGATTTTGATAAGCACATGATAATTTAGTATTXXXXXXXXXXTTGTGTGTGAATTTGAGAAAGTGTAATGATTAGATAAGATAAAATAAGATGAGTTGAGAAGTTTTGAGAAAACAAACGAG
Marker25953	CGAGAGAAAGGAAAACCTCCCCATGTTGAAGTCTAGCAGCCACGTCTCCCTCTTCAACCACCACGTTGCTATCGTCTCCT-XXXXXXXXXXCCACATCGAAACAGAGCAACTCCATTTCTCCTAGCTCTCAACCACGTTAGGCAGTGGAGGACCTACACAGGGGCAGGGGG	CGAGAGAAAGGAAAACCTCCCCATGTTGAAGTCTAGCAGCCACGTCTCCCTCTTCAACCA-CACGTTGCTATCGTCTCCTCXXXXXXXXXXCCACATCGAAACAGAGCAACTCCATTTCTCCTAGCTCTCAACCACGTTAGGCAGTGGAGGACCTACACAGGGGCAGGGGG
Marker25963	CAAAACTGACAAGGTTACACAATGAGGATGTTCGACCCCCAATCAACTTCAGAGACTTATGGTTGAGAAGAGACATTGATXXXXXXXXXXTCTCGACGGGAGAGTCCAGGCTATTCAGGCGTCTTTCTCACAGTGAAATTGGGAAGAATGTCGTGCATTCAACTTTTTGG	CAAAACTGACAAGGTTACACAATGAGGATGTTCGACCCCCAATCAACTTCAGAGACTTATGGTTGAGAAGAGACGTTGATXXXXXXXXXXTCTCGACGGGAGAGTCCAGGCTATTCAGGCGTCTTTCTCACAGTGAAATTGGGAAGAATGTCGTGCATTCAACTTTTTGG
Marker25990	CCTGTTAGAATGGTGTAAATTAATTTGAACAAATAAATATACAGTTTCAACACCATCATCATATGGACATGAACTGTGTAXXXXXXXXXXATGATTTGTCAAGAATCATTGGTTTTAAGCATACAATTCAACATGGAGTGAAACCTAGAATTCACTCAATCATTTATACG	CCTGTTAGAATGGTGTAAATTAATTTGAACAAATAAATATACAGTTTCAACACCATCATCATATGGACATGAACTGTGTAXXXXXXXXXXATGATTTGTCAAGAATCACTGGTTTTAAGCATACAATTCAACATGGAGTGAAACCTAGAATTCACTCAATCATTTATACG
Marker25994	CCTAATTAACAACAAATAAAAGTCTAAAATACTTAAAAATAGATAACATAATTAAAATTTTATTTTTATAAATTAACTAGXXXXXXXXXXCTAATTCTTGAAAACCTAGCTAGTACTGCCAGATAATGAGCCTTCAAGCCAACCATTTTTCCTCTCCTCATGTACAGACG	CCTAATTAACAACAAATAAAAGTCTAAAATACTTAAAAATAGATAACATAATTAAAATTTTATTTTTATAAATTAACTAGXXXXXXXXXXCTAATTCTTGAAAACCTAGCTAGTACTGCCAGATAATGAGCCTTCAAGCCAACCATTTTTCCTCTCCTAATGTACAGACG
Marker26035	CCTAACATATGGAAGTGAGGCAGTTGTACCAGTGGAAGTTAGGATGCCCAGCTATTGAGTCCAGCACTTCGACCGAGACTXXXXXXXXXXTAACGGCTCAAAGATACCTAATGAAGGGAGCTACCTCACCCATGGAATGACAAGCACTTAAGGAAATACTATGCTTAATG	CCTAACATATGGAAGTGAGGCAGTTGTACCAGTGGAAGTTAGGATGCCCAGCTATTGAGTCCAGCACTTCGACCGAGACTXXXXXXXXXXTAACGGCTCAAAGATACCTGATGAAGGGAGCTACCTCACCCATGGAATGACAAGCACTTAAGGAAATACTATGCTTAATG
Marker26049	CATTCAACACATTCGCTCCGCTCATCTCTCTTCTCCTACTGGCAAATATCTCTTAACTCATCTCCTTCATGTGCCTTTGAXXXXXXXXXXGCATCCCTGCCCTGACCATTTCACGTTTCCAGCTTCCCACCTCATCTCATGGGCTTTCTGACTGTTCCGCGTGTGCACAG	CATTCAACACATTCGCTCCGCTCATCTCTCTTCTCCTACTGGCAAATATCTCTTAACTCATCTCCTTCATGTGCCTTTGAXXXXXXXXXXGCATCCCTGCCCTGACCATTTCACGTTTCCAGCTTCCCACCTCATCTCATGGGCTTTCTAACTGTTCCGCGTGTGCACAG
Marker26084	CCACGGTGATGGTAGGGTTTTGATACAGTGTTTGAATACTCATCCATGAAATAAATAATAAATAAACCATATAAGCTGTAXXXXXXXXXXTCGTACTTTCCTTGGAGTAATTGAGTCATA-TTTTTTTTTATGTCAATTTCACCTTTTTGTATCTGAGTCAACTTCTTTTG	CCACAGTGATGGTAGGGTTTTGATACAGTGTTTGAATACTCATCCATGAAATAAATAATAAATAAACCATATAAGCTGTAXXXXXXXXXX-CGTACTTTCCTTGGAGTAATTGAGTCATATTTTTTTTTTATGTCAATTTCACCTTTTTGTATCTGAGTCAACTTCTTTTG
Marker26097	CCAATAATTTGAAGGTCGGAATATTGATAATTTTTATCGGACCTAAATTATATTTAATGGGTCATATTGGATAAGTCTATXXXXXXXXXX---CACCCTCCCAAATTTCTCTATAAATATCTTCAATTCTGTGTGTTATTTGAAAAAAACCATAACCTTCCATAAATGGAGCG	CCAATAATTTGAAGGTCGGAATATTGATAATTTTTATCGGACCTAAATTATATTTAATGGGTCATATTGGATAAGTCTATXXXXXXXXXXGCACACCCTCCCAAATTTCTCTATAAATATCTTCAATT---TGTGTTATTTGAAAAAAACCATAACCTTCCATAAATGGAGCG
Marker26125	CTAAGTCCATGGTGATTGGAGGAGATGGGTGGTGGTGTAAAGGACTGATTTTTCATATTGCACTTCATCACTCTGTGTCAXXXXXXXXXXGGAGTGGTGCACAAAAGCCATTCGGGTTTGGGTGCCTTCTTTGGGTGGAAAAAATTTTCAAAGCTCATGATGACCATGAG	CTAAGTCCATGGTGATTGGAGGAGATGGGTGGTGGTGTAAAGGACTGATTTTTCATATTGCACTTCATCACTTTGTGTCAXXXXXXXXXXGGAGTGGTGCACAAAAGCCATTCGGGTTTGGGTGCCTTCTTTGGGTGGAAAAAATTTTCAAAGCTCATGATGACCATGAG
Marker2618	CTTATCCCTCACGTGGAGGAGAGTGGGTCCCACCTTCAAACGCGACCCAAATAACTTACCCTGTCTCCTATCACGACGAAXXXXXXXXXXAACAAGAAGGAAAATGTAGGGAAGGTACTGCCGGATATATAAGACCATTTTATTAATTATGTAAATTATTGCAACATAAG	CTTATCCCTCTCGTGGAGGAGAGTGGGTCCCACCTTCAAATGCGACCCAAATAACTTACCCTGTCTCCTATCACGACGAAXXXXXXXXXXAACAAGAAGGAAAATGTAGGGAAGGTACAGTCGGATATATAAGACCATTTTATTAATTATGTAAATTATTGCAACATAAG
Marker26192	CATTAGTAGAGGCAGGATCCTATTGGAGGATAGGAAATGGTCATCATGTTTTGGTTTGGAAGGATAAATGGATATCATCCXXXXXXXXXXCTCAAAGCTTTTTGGCAGCACCTATGGCAGTTAAAAGTGCAGCCTGTAGATAAGTTTTCTTTTGGAGATCCTGCTTAAAG	CATTAGTAGAGGCAGGATCCTATTGGAGGATAGGAAATGGTCATCATGTTCTGGTTTGGAAGGATAAATGGATATCATCCXXXXXXXXXXCTTAAAGCTTTTTGGCAGCACCTATGGCAGTTAAAAGTGCAGCCTGTAGATAAGTTTTCTTTTGGAGATCCTGCTTAAAG
Marker26204	CATGGAGTCTTCGATGCCAAAGTTAGTGGAGTATTTTGGTAGTTTGTAAATAATGAAAGATTCTAGGGATTAGAGATAGTXXXXXXXXXXGTCGAAATTCCCATTTCAGAATTCTAAAGTTCTTTGTCTTTCATGTTCTGCCATGTACAAGTCCGCATGAGCGAAGTGTG	CATGGAGTCTTCGATGCCAAAGTTAGTGGAGTATTTTGGTAGTTTGTAAATAATGAAAGATTCTAGGGATTAGAGATAGTXXXXXXXXXXGTCGATATTCCCATTTCAGAATTCTAAAGTTCTTTGTCTTTCATGTTCTGCCCTGTACAAGTCGGCATGAGTGAAGTGTG
Marker26210	CGCGAGTGAAAAACTCCAACCTCTTAACTTTGCAAGTTTGCCCTCAATTGGTTTTCTACTAAGGAAGGGGAAAGTGGTAAXXXXXXXXXXGTCACTGCAGGTGTGAAGGTCATTGGAACTTGTAATCAAAGCCTACTTAGTTGATAAACATGGGAAGAAATAAAATAGAG	CGCGAGCGAAAAACTCCAACCTCTTAACTTTGCAAGTTTGCCCTCAATTGGTTTTCTACTAAGGAAGGGGAAAGTGGTAAXXXXXXXXXXGTCACTGCAGGTGTGAAGGTCATTGGAACTTGTAATCAAAGCCTACTTAGTTGATAAACTTGGGAAGAAATAAAATAGAG
Marker26235	CCCGTTTGATTGTTGGATTCTACTGAAATCAATTCAATTTAATTTTAAGTTAAATCTAATATCTAAACACTCAACTCTTAXXXXXXXXXXTTTCATACTTTCACCCCGCATTCCATTGAAATTTGACAGAATTGATTTTGAATTTTGGAGTTTATGTACACGACACCATG	CCCGTTTAATTGTTGGATTCTACTGAAATCAATTCAATTTAATTTTAAGTTAAGTCTAATATCTAAACACTCAACTCTTAXXXXXXXXXXTTTCATACTTTCACCCCGCATTCCATTGAAATTTGACAGAATTGATTTTGAATTTTGGAGTTTATGTGCACGACACCATG
Marker26288	CGTATGCCACTATTATCACCCTTGGCAGGGTCGTAACTGAACAGAATGGAATTAAATAAATAATTCATAGTCCAACTATAXXXXXXXXXXTCAAAAAATGTGATTTTTGGTTGCAAGAGATTACCTTTTTGGGGCATGTTGAGTTGAAAGAAGGAGTTTCAGTATACCAG	CGTATGCCACTATTATCACCCGTGGCAGAGTCGTAACTGAACAGAACGGAATTAAATAAATAATTCATAGTCCAACTATAXXXXXXXXXXTCAAAAAATGTGATTTTTGGTTGCAAGAGATTACCTTTTTGGGGCATGTTGAGTTGAAAGAAGGAGTTTCAGTATACCAG
Marker26335	CACCGGGCGTGGGGAAGAGAACCATGATATGGGCTATGCTTCGAGAGGCTTTTGGACCTGACAGAGTACAGGTATGTAGTXXXXXXXXXXTCTTGCTCTTTATAAAGTTCTAATGAAGCTCTAATTGTATCATTGACTAGTTCTTTTAGAATATAGACCAAGTGGTTTAG	CACCGGGCGTGGGGAAGAGAACCATGATATGGGCTATGCTTCGAGAGGCTTTTGGACCTGACAGAGTACAGGTATGTGGTXXXXXXXXXXTCTTGCCCTTTATAAAGTTCTAATAAAGCTCTAATTGTATTATTGACTAGTGCTTTTAGAGTATAGACCAAGTGGTTTAG
Marker26370	CTTAGTTCATCGGGTTACATGCCTTATGCACTCACTAGCGTTAGAAGCTTCCTTGCTCCAGCATTCTTTGAAAAGAATCTXXXXXXXXXXGCGTAACATGTTCAATTCATGGCTTGATAACATAAATCACATGGAATATCAAAACACATACATGAAATCATGAGAAATGG	CTTAGTTCATCGGGTTACATGCCTTATGCACTCACTAGCGTTAGAAGCTTCCTTGCTCCAGCATTCTTTGAAAAGAATCAXXXXXXXXXXGCGTAACATGTTCAATTCATGGCTTGATAACATAAATCACATGGAATATCAAAACACATACATGAAATCATGAGAAATGG
Marker26396	CGCTACAAAATAGTATTTGCAATGATTTTTAAAGGAATCCAAGCAGACATTTGTAGCTATTTTAACCATTATTTGCGAATXXXXXXXXXXTTATGCTTTTTTAGTAAGTCAAGTATGATTATGTCAAGGAGAAGCGAAGCTATGTAGAACCTAGGTGTGCAAATTCATTG	CGCTACAAAATAGTATTTGCAATGATTTTTAAAGGAATCCAAGCAGACATTTGTAGCTATTTTAACCATTATTTGCGAATXXXXXXXXXXTTATGCTTTTTTAGTAAGTCAAGTATGATTATGTCAAGGAGAAGCGAAGGTATGTAGAACCTAGGTGTGCAAATTCATTG
Marker26407	CTTTCGTACTTCTTCCAGGTCACTGGGTAGTTGCCCTTCCTACAAGATCTTTTGGATGTCAGCCGCACATTCGGGAGGTGXXXXXXXXXXCTTCAGCCCCTAGTAACCGTGCGACTGACATTCCTGCCAAGAGTGCTTCATACTCAGCTTCGTTGTTGGTTGCTTTGAAG	CTTTCGTACTTCTTCCAGGTCACTGGGTAGTTGCCCTTCCTACAAGATCTTTTGGATGTCAGCCGCACATTCGGGAGGTGXXXXXXXXXXCTTTAGCCCCTAGTAACCGTGCGACTGACATTCCTGCCAAGAGTGCTTCATACTCAGCTTCGTTGTTGGTTGCTTTGAAG
Marker26408	CGTGTTATGCTGCCTTTGAACATGTCAACTGATGATGGACCTATATATGTTAATGCTAAGCAGTACCATGGGATTATCAGXXXXXXXXXXAATGAGACATTTGCTCATCCATAATGTGATTGATGCAAAGTTAAAAGAGTAGGTTCGTCAGAAATAGTCTATTTTTCAAG	CGTGTTATGCTGCCTTTGAACATGTCAACTGATGATGGACCTATATATGTTAATGCTAAGCAGTACCATGGGATTATCAGXXXXXXXXXXAATGAGACATTTGCTCATCCATAATGTGATTGATGCAAAGTTAAAAGAGTAGGTTTGTCAGAAATAGTCTATTTTTCAAG
Marker26410	CTAGTGCGGCTCTCTGTGCCTAACAGAGAATTCTGCTGTTACGATCCCATATCGACTAAGTATGGAATTAGTTAATGGTTXXXXXXXXXXATAAGCCCCTAGACACCATTCCCTTGCAAGCTAGTTTTCAAGGGTGAGTTCTACCTAGTGGGTTCTTAACGTCTGCATTG	CTAGTGCGGCTCTCTGTGCCTAACAGAGAATTCTGCTGTTACGATCCCATATCGACTAAGTATGAAATTAGTTAATGGTTXXXXXXXXXXATAAGCCCCTAGACACCATTCCCTTGCAAGCTAGTTTTCAAGGGTGAGTTCTACCTAGTGGGTTCTTAACGTCTGCATTG
Marker26426	CTCATCAAAACCAGAGGTGAAACTGAAAAGAATAAGCAATTACGACATTAATGTACATTAAACCATATATTTGAAATGCAXXXXXXXXXX-ATGAAATAGTTTTTGAAAACCTGGACATGAACAAAATATAAAAAAAACAACTTTCAAACAAAGCCACTACGACATTATCG	CTCATCAAAACCAGAGGTGAAACTGAGCAGAATAAGCAATTAGAACATTAATGTACATTAAAGCATATATTTGAAATGCAXXXXXXXXXXAATGAAATAGTTTTTGAAAACCTGGACATGAACAAAATAT-AAAAAAACAACTTTCAAACAAAGCCACTACGACATTATCG
Marker26435	CAGTAGGACCCGTCAGAAGAAATAAAAGGGTGATCGTACAGATGGGCACAACAATCCCAAGAGGGAGAGTGATGGTTGGAXXXXXXXXXXCACGACTAGAATCTTTAGGGTAACTGTTGAACCCAAAATGCACCCCAAGAAAGACTGCCTGGTCGAAGCCATCAGACCAG	CAGTAGGACCCTTCAGAAGAAATAAAAGGGTGACCGAACAGATGGGCACAACAATCCCAAGAGGGAGAGTGATGGTTGGAXXXXXXXXXXCACGACTAGAATCTTTAGGGTAACTGTTGAACCTAAAATGCACCCCAAGAAAGACTGCCTGGTCGAAGCCATCAGACCAG
Marker26459	CCATCAATACTTCCCAAAATCAGGGAAGACTTGCTATGGAAACTGAGATGATCCCTACTGATTCTGTTCCTAATAGCAACXXXXXXXXXXATGCTGTGGAGAATCCGAGTACCAATAATGCCACTAAGAAATTAAAGAATAAGCTCAAACCTGGAAGGAGCCAAACTCAG	CCAGCAATACTTCCCAAAATCAGGGAAGACTTGCTATGGAAACTGAGATGATCCCTACTGATTCTGTTCCTAATAGCAACXXXXXXXXXXATGCTGTGGAGAATCCGAGTACCAATAATGCCACTAAGAAATTAAAGAATAAGCTCAAACCTGGAAGGAGCCAAACTCAG
Marker2651	CTATTCAAGCACTTTTACTTGGTTGGAGAAAAGCTAGTCAAATTCATGAATCTGGTTCAGTAGATCAGTCGAGGTTTTAGXXXXXXXXXXGAGCAGCACTTTCACCATATCTTTTGTATTGCAACTCACTCTCCCTTACTATAGGAGCTCTTAACCAAGCCCCATATTGG	CTATTCAAGCACTTTTACTTGGTTGGAGAAAAGCTAGTCAAATTCATGAATCTGGTTCAGTAGATCAGTCGAGGTCTTAGXXXXXXXXXXGAGCAGCACTTTCACCATATCTTTTGTATTGCAACTCACTCTCCCTTACTATAGGAGCTCTTAACCAAGCCCCATATTGG
Marker26510	CAGGAGTAACCCTATTAGTGAAACACATATGTATATAAGCATGGCAAGGAATCACCCTCTAAGGAATTACCTTTTTACGGXXXXXXXXXXGCAAGTCAACTAGCCAGGACCCCAACATAGGTTTGCTTTCACACAAAGACATCATCTTGCATTGGGGAAATATCTACCTG	CAGGAGTAACCCTATTAGTGAAACACATATGTATATAAGCATGGCAAGGAATCACCCTCTAAGGAATTACCTTTTTACGGXXXXXXXXXXGCAAGTCAACTAGCCAGGACCCCAACATAGGTCTGCTTTCACACAAAGACATCATCTTGCATTGGGGAAATATCTACCTG
Marker26519	CTCAAGAGCATGAAAGAGATTCAAACCAATTCTTCAGTCTTATGAGATGAAGTCCCAAGCATTTTACTAATTGAGAAGATXXXXXXXXXXATAATATTAAAAAAAATATTCTAACAATATTTTATTCAACTTTTAACTTTAATCTCAACTCATCTACGAAAACAAACGAG	CTCAAGGGCATGAAAGAGATTCAAACCAATTCTTCAGTCTTATGAGATGAAGTCCCAAGCATTTTACTAATTGAGAAGATXXXXXXXXXXATAATATTAAAGAGAAAATTTTAACAATATTTTATTCAACTTTTAACTTTAATCTCAACTCATCTACGAAAACAAACGAG
Marker26540	CACCTTGCATGGTATTGGAAATAGAGATAAAAAGTAAGTACGCAAGTTGGATAGAGTACTTTTTATCAACGTAACTCTACXXXXXXXXXXACCCCCTCTCATAGCCACAATGAGCATTCTTAGCTTCTACCTCCATCGGCACATCGTCGCCTGCAAACCAACAACTAGAG	CACCTTGCATGGTATTGGAAATAGAGATAAAAAGTAAGTACGCAAGTTGGATAGAGTACTTTTTATCAACGTAACTCTTAXXXXXXXXXXACCCCCTCTCATAGCCACAATGAGCATTCTTAGCTTCTACCTCCATCGGCACATCGTCGCTTGCAAACCAACAACTAGAG
Marker26559	CTGATTGGATTGATGCATTTTTCTCACATATTACTGTGTACATCGACCAAAAGATCGCATTAGTAGAACAGAATGTTAGAXXXXXXXXXXTAAATCAATTAATGTTCGCACGTGAGAATTAATAACGTTCGAACGTTGGCGCTAAAAATTTTCACGTTCGCACGTAAATG	CTGCTTGGATTGATGCATTTTTCTCACATATTACTGTGTACATCGACCAAAAGATCGCATTAGTAGAACAGAATGTTAGAXXXXXXXXXXTAAATCAATTAATGTTCGCACGTGAGAATTAATAACGTTCGAACGTTGGCGCTAAAAATTTTCACGTTCGCACGTAAATG
Marker2657	CTCACATATCGCTCAATACAATGGAGGAATTTATGGGAGATCATTTGGAGTCGCTATGTGTGGTGGAGTTTGGTATATGGXXXXXXXXXXTCTGGAGGCTAAATTATAGGCTACTGATTTGACCCCTACATATATCCGCAATTCTTAAGGGTGATTTGTTGGAAAATAAG	CTCACATATCGCTCAATACAATGGAGGAATTTATGGGAGATCATTTGGAGTCGCTATGTGTGGTGGAGTTTGGTATATGGXXXXXXXXXXTCTGGAGGCTAAATTATAGGCTACTGATTTGACCCCTACATATATCCGCAATTCTTAAGGGTGATTTGCTGGAAAATAAG
Marker26591	CATTAAACCATCCACCCCTCAGAGCCTTTACTGCCCAAGAAAGAGACCAAGCATCTCCCTCTCACCAGAAGAGAATCA-ACXXXXXXXXXXAAAAATCCAAAAAAGCTAAAGAGACCAGCTCCACTCAGCCTCCACTTGCAATATAGAGACATTATTATGGAATTATAGGG	CATTGAACCATCCACCCCTCAGAGCCTTTACTGCCCAAGAAAGAGACCAAGCATCTCCCT-TCACCAAAAGAAAATTAGCCXXXXXXXXXXAAAAATCCAAAAAAGCTAAAGAGACCAGCTCCACTCAGCCTCCACTTGCAATATAGAGACATTATTATGGAATTGTAGGG
Marker26651	CTAAATGAAATCAGATGAGAATTTTGTGTCTCATATGAGACCCCAAACAAGCCCAATTGAACAAGAAAATAATTATTTAAXXXXXXXXXXAAGATATAATTTTATTTTTACTTTTTTAATCACTTTTTTATTTTATATAAATGTGTTACATGATTTTTAAAAAAAAAATG	CTAAATGAGATCAGATGAAAATTTTGTGTCTCATATGAGACCCCAAACAAGCCCAATTGAACAATAAAATAATTATTTAAXXXXXXXXXXAAGATATAATTTTTTTTTTACTTTTTTAATCACTTTTTTATTTTATATAAATGTGTTACATGATTTTTTTAAAAAAAATG
Marker26670	CATCATAATCAGCAAAGAACCTCAACTGACGGAGTCTATCTCAAATCAGGATTCATGCCGATGAGATATGTCCAGACCCTXXXXXXXXXXTGGTGTTAATTCCTCGTACCTGAAAAATCTTTATGTTAGGTATCTATTTTTTATTTCAAATAGTAAAACTCATTTTTATG	CATCATAATCAGCAAAGAACCTCAACTGACGGAGTCTATCTCAAATCAGGATTCATGCCGATGAGATATGTCCAGACCCTXXXXXXXXXXTGGTGTTAATTCCTCGTACCTGAAAAATCTTTATGTTAGGTATCTATTTTTTATTTCAAATAGTAAAAGTCATTTTTATG
Marker26671	CGTTCTTACCACAAAAACCGTAGGTGGGAAAAGACGCAATGTTTCATGGATCACCATTGTTAACTGCAAACAAATTAATTXXXXXXXXXXGAGAAATTACTATGACTAAATTGTGAAGAGCAATTAAATTAATACCGTTTTCATGTTTCGGAGCATGTTGGCATCCGGTG	CGTTCTTACCACAAAAACTGTAGGTGGGAAAAGACGCAATGTTTCATGGATCACCATTGTTAACTGCAAACAAATTAATTXXXXXXXXXXGAGAAATTACTATGACTAAATTGTGAAGAGCAATTAAATTAATACCGTTTTCATGTTTCGGAGCATGTTGGCATCCGGTG
Marker26747	CCAAAGAGTGGTTTACTAAGGACCCAAGCTTTTTCGGATTCCATAGTATCCCACCAATTAGTAACCCAAGATTCCAGACTXXXXXXXXXXACTTCAAATGCGAATGGGTATAAAGGCTTAGAAGAGGCAATAAGACTTTAGACCTTACTTGATGGACTTAAGACTTTAGG	CCAAAGAGTGGTTTACTAAAGACCCAAGCTTTTTCGGATTCCATAGTATCCCACCAATTAGTAACCCAAGATTCCAGACTXXXXXXXXXXACTTCAAATGCGAATGGGTATAAAGGCTTAGAAGAGGCAATAAGACTTTAGACCTTACTTGATGGACTTAAGACTTTAGG
Marker26753	CTTTGCATATGACCCGGAAAT-----CCGACCCGACCCGACCCGACATTTGACAGGCTACTAATAATCGGTTCACCGATCCGATAXXXXXXXXXXGAAAAAACCAACTCATTTTTTAGAGCAGCAACCCAAAAGCCTTCAAGGGAGAGAGCAGACCTTCAAGTCTGATGGTGTTG	CTTTGCATATGACCCGGAAATCCGACCCGACCCGACCCGACCCGACATTTGACAGGCTACTAATAATCGGTTCACTGAT-C----XXXXXXXXXXGAAAAAACCAACTCATTTTTTAGAGCTGCAACCCAAAAGCCTTCAAGGGAGAGAGCAGACCTTCAAGTCTGATGGTGTTG
Marker26795	CACAATAAAATTGAAGAAACCCTATCTATTGGGAAAAAGGGAAAGCCTTAGATGAAGAATTAATATATGTGATTATAAGTXXXXXXXXXXTTTGATTTATTTTAGAAGGTATTGATCCCCTTTCAATCCTATCCACCCAGAATTATTATTTTGTATTCTTGCATGGCAAG	CACAATAAAATTGAAGAAACCCTATCTATTGGAAAAAAGGGAAAGCCTTAGATGAAGAATTAATATATGTGATTATAAGTXXXXXXXXXXTTTTATTTATTTTAGAAGGTATTGATCCCCTTTCAATCCTATCCACCCAGAATTATTATTTTGTATTCTTGCATGGCAAG
Marker2681	CTAACCTTTACCCCTTTATTTAAGGGTTCAAAATGTCTTTATTTTAAACTCAACCTTTTCACTAAGCATCAACATACCTTXXXXXXXXXXACTCACAACCTTTTTCAACTTTTCATAAATACATTTAAACTCATCTTAACATTCAAACACATCTAACTCATCTTAAATGG	CTAACATTTACCCCTTTATTTAAGGGTTCAAAATGTCTTTATTTTAAACTCAACCTTTTCACTAAGCATCAACATACCTTXXXXXXXXXXACTCACAACCTTTTTCAACTTTTCATAAATACATTTAAACTCATCTTAACATTCAAACACATCTAACTCATCTTAAATGG
Marker26819	CCTCTTGAATGAATTGCAAAAAGACAACAAAGGTCACCTAAATGAACAAATCAAGCAGGTTCAAAAGGCTATCAACAGAAXXXXXXXXXXAGTAACAGAAGCACAGAATGCTACTCTCACAAAACCATACACTCAACAAGGGATTGAAGATGCTGTTTTTCAAATGGAGG	CCTCTTGAATGAATTGCAAAAAGACAACAAAGGTCACCTAAATGAACAAATCAAGCAGGTTCAAAAGGCTATCAACAGAAXXXXXXXXXXAGTAACAGAAGCACAAAATGCTACTCTCACAAAACCATACACTCAACAAGGGATTGAAGATGCTGTTTTTCAAATGGAGG
Marker26826	CCCTCCCCTGGCATTATCCGAGTGTTATTATATATGAAAACCTCATAGTTTAAATTAAGGAAATGAGCAATAAATAAAACXXXXXXXXXX----GTTTATTCAAATAAGGATAGAAAAGAGATTGAGAAAAAAAAAAAAACAAAAAAATAAGAAGGAAGAAGAGAGAGACTAGG	CCCTCCCCTGGCATTATCTAAGTGTTATTATATATGAAAACCTCATAGTTTAAATTAAGGAAATGGGCAATAAATAAAACXXXXXXXXXXAGTCGTTTATTCAAATTAGGATAGAAAAGAGATTGAG----AAAAAAAAACAAAAAAATAAGAAGGAAGAAGAGAGAGACTAGG
Marker26890	CACCTCTTCGAGTGTTTCCTTCCACCTCCGCACCTTCATGTCATCATTAAACCTATGTTGATGTTTTGCAAATGCTTCACXXXXXXXXXX---TAAAACTCAAGAATACATCGTATGCCCAGCGGTCGGTGAAAGAAAAAAAGGAAGAAGAAGAAGAAGCAGCTCCTTGCAAG	CACCTCTTCGAGTGTTTCCTTCCACCTCCGCACCTTCATGTCATCATTAAACCTATGTTGATGTCTTGCAAATGCTTCACXXXXXXXXXXCTCTAAAACTCAAGAATACATTGTATGCCCAGCGGTCGGTGAAAGAAAAAAAGGAAGAAGAAGAAGAA---GCTCCTTGCAAG
Marker26912	CAGCTGTATTTTAGACATCCCTATTAGCACTGCTGCCTCAGAGTCAACATTTAGTACTAGAGGGCGCATATTGGATCTTTXXXXXXXXXXTGACGTCTACCTCTGCTACAATATGAATATGTGCTCAAGCCTCAAATCTCAATTAATTAATAAAAAGACTAGCTGCCTAG	CAGCTGTATTTTAGACATCCCTATTAGCACTGCTGCCTCAGAGTCAACATTTAGTACCAGAGGGCGCATATTGGATCTTTXXXXXXXXXXTGACGTCTACCTCTGCTACAATATGAATATGTGCTCAAGCCTCAAATCTCAATTAGTTAATAAAAAGTCTACCTGCCTAG
Marker26971	CTCTAGGGTATGGTTTCGTAGCATCCAAGCTTATCCATCTCTGCTTATCTTATCACATGGTGACTTGCGAATTTACCTGC---XXXXXXXXXXAATTTTGATTCTCCTAACTTTGATGATGCCACACTGTTCAGAAGCATTGTAGGTGCTTTACAATACCTTTCACTCACACG	CTCTAGGGTATGGTTTCGTAGCATCCAAGCTTATCCATCTCTGCTTATCTTATCACATGGTGAC-T--GAATTTACCTGCTTAXXXXXXXXXXAATTTTGATTCTCCTAACTTTGATAATGCCACACTGTTCAGAAGCATTGTAGGTGCTTTACAATACCTTTCACTCACACG
Marker27015	CTTTTTAAACTCTTGGGTTGTCTCCAACTTCAAGAAGGTTCAGTCCCTTGTTGTAGAAACATCAATACACAAGCCCTTCTXXXXXXXXXXAACCCAAAGCGGTATCGTTAGTAAAGGCATTGTCAACTAATATTGACACAACCCGCTACAACCCCTACTCATCTATTGTG	CTTTTTAAACTCTTGGGTTGTCTCCAACTTCAAGAAGGTTCAGTCCCTTGTTGTAGAAACATCAATACACAAGCCCTTCTXXXXXXXXXXAACCCAAAGCGGTATCGTTGGTAAAGGCATTGTCAACTAATATTGACACAACCCGCTACAACCCCTACTCATCTATTGTG
Marker27054	CAATTGGAGCACCTCTTATTTTTACCACTCTAAGCTTGCTTAGTAGAAAACCAATTGAAGGCAAAGTGGGAAAGTTATGAXXXXXXXXXXAAACCGACGCCCTTACCCTCCACCATTAACGTCCTTCACCAAGGCTCAACGCCTCACTGTGCGCCATCACCTCCTTCTCG	CAATTGGAGCACCTCTTATTTTTACCACTCTAAGCTTGCTTAGTAGAAAACCAATTGAAGGCAAAGTGGGAAAGTTATGAXXXXXXXXXXAAACCGATGCCCTTACCCTCCACCGTTAACGTCCTTCACCAAGGCTCAACGCCTCACTGTGCGCCATCACCTCCTTCTCG
Marker27085	CATAGCCAACGTCTCCCCCATGGCTAATGCCGTTACAATCAGAACCATAAATGATTTCATGACAGATTTGAAGCTAGCAAXXXXXXXXXXCCGACCAATGTTCTCTTGTCTGACCAACATCTTTTATAGCAAAGGTTAAGAAGGATGAAGATAAAGCCACATACCATAAG	CATAGCCAACGTCTCCCCCATGGCTAATGCCGTTACAATCAGAACCATAAATGATTTCATGACAGATTTGAAGCTAGCAAXXXXXXXXXXCCGACCAATGTTCTTTTGTCTGACCAACATCTTTTATAGCAAAGGTTAAGATGGATGAAGATAAAGCCACATACCATAAG
Marker27134	CATTTATACAGCGACTACAATTGTGATGCGATAAGTTACTTTTTGTGACAAAAATTAAGTCGCTGCAAATATTTTGATCGXXXXXXXXXXCTCTCTCTCCATTTGCAGGACAGATCAAACGACTTCGGTCTATTCGACCCTCTCTCTGACTTCATCTCAGATTTTCTCTG	CATTTATACGGCGACTACAATTGTGATGCGATAAGTTACCTTTTGTGACAAAAATTAAGTCGCTGCAAATATTTTGATCCXXXXXXXXXXCTCTCTCTCCATTTGCAGGACAGATCAAACGACTTCGGTCTATTCGACCCTCTCTCTGACTTCATCTCAGATTTTCTCTG
Marker27163	CTATGGAGCATTGGGATAATAACTGTAGTTGGTGATGAACTGTTGGCTGAGGGTCGGGTGAAGCGTTGGGAATCACTTGTXXXXXXXXXXACGACCCCAAGCTGAGATGGGGCAGAGCTCCTTTGGTCACTCGGGAATATGTAAAATTGAGTGACATCCCTTGGGTTGTG	CTATGGAGCATTGGGATAATAACTGTAGTTGGTGATGAACTGTTGGCTGAGGGTCGGGTGAAGCGTTGGGAATCACTTGTXXXXXXXXXXACGACCCTAAGCTGAGATGGGGCAGAGCTCCTTTGGTCACTCGGGAATATGTAAAATTGAGTGACATCCCTTGGGTTGTG
Marker27173	CACTGAAAAGGTAGAGGAAAGAAACATGGGGTATAGATGGGGGTGATTTTGAATAGCCATCAAGCCACTATTTGTGGTCAXXXXXXXXXXGAGAAAGTGATTTAACCAAGTGATAAAATACATAATCAAAATTGAGTGGTTTAGGGTTTGGAACCAAGTTTAGGGTTTCG	CACTGAAAAGGTAGAGGAAAGAAACATGGGGTATAGATGGGGGTGATTTTGAATAGCCATCAAGCCACTATTTGTGGTCAXXXXXXXXXXGAGAAAGTGATTTAACCAAGTGATAAAATACTTAATCAAAATTGAGTGGTTTAGGGTTTGGAACCAAGTTTAGGGTTTCG
Marker27181	CATTGTTGAATGAGAAAGAAAGAAAGCTTTGTTCTTGAACTAATTCTGGTGGTGGGAAATGAATTGTTATTTAATACCATXXXXXXXXXXTAAAATCTCTGCATGATACTTGTAAGTTAGTGCAACAGATGTATTATGAGTGTAGGAGATTTTTCTTTAGAGATATGATG	CATTGTTGAATGAGAAAGAAAGAAAGCTTTGTTCTTGAACTAATTCTGGTGGTGGGAAATGAATCGTTATTTAATACCATXXXXXXXXXXTAAAATCTCTGCATGATACTTGTAAGTTAGTTCAACAGATGTATTATGAGTGTAGGAGATTTTTCTTTAGAGATATGATG
Marker27255	CAAGGCTTTATGGGGTGAGA-TTTTAGCAGGACCGGATTAGTGCAGGTGATTCCTAGAGGGTGGTGGATTTTCTACCTAGTXXXXXXXXXXGTTTTCTAATGAGAGATTGACAGAGATACCTGATTGCAAATTTCTTTCAGGTGTCAATTTTGCGAAAGTTGAAAATTGAG	CAAGGCTTTATGGGGTGAGATTTTTAGCAGGACCGGATTAGTGCAGGTGATTCCTAGAGGGTGGTGGATTTTCTACCTAG-XXXXXXXXXXGTTTTCTAATTTGAGATTGACAGAGATACCTGATTGCAAATTTCTTTCAGGTGTCAATTTTGTGAAAGTTGAAAATTGAG
Marker27276	CATAAGCACAATTGGAGAGGGAATTATGATCCACCCAAACGTGACTCGAGCCGAAGATGGAAATGGCACCATCAGCCATAXXXXXXXXXXGCTTGAACACAATCTAGAGAGGCTCTTCCTGGAAAAAGGTACCGGGTTGTAAACCTGGGTTCTGGACCTGATCTGACTCG	CATAAACACAATTGGAGAGGGAATTATGATCCACCCAAACGTGACTCGAGCCGAAGATGGAAATGGCACCATCAGCCATAXXXXXXXXXXGCTTGAACACAATCTAGAGAGGCTCTTCCTGGAAAAAGGTACCGGGTTGTAAACCTGGGTTCTGGACCTGATCTGACTCG
Marker27284	CTTCGAGCAAGCAAAGCCGAGCTGCTGGGCTCGCCACAAGCCAACGAGCGGTAACAACCTCTTGGCTGCCCGACCCTCATXXXXXXXXXX-CGAGGACTTGCTCTTGGAATTTATTTTCAATAGTTTTCTGTAGGCTATCTCTGTCGCAATTCAACTTGAATATTCTCAAG	CTTCGAGCAAGCAAAGCCGAGTTGCTGGGCTCGCCACAAGCCAACGAGCGGTAACAACCTCTTGGCTGCCCGACCCTCATXXXXXXXXXXTCGAGGACTTGCT-TTGGAATTTATTTTCAATAGTTTTCTATAGGCTATCTCTGTCGCAATTCAACTTGAATATTCTCAAG
Marker2730	CTTATCGTTAAAGTTTGTGGCGCATCATTTTCTCTTGGTGATATTTCCGGACCAACTGTTCTCCCTTGTCCTCACTGCTC-XXXXXXXXXXAAATTAAAGGTTGTTTCCTTCTTTTATGTGAGTTAAAACCATCCCCTTTATCCACTTTTTCCTCAAAGTTTCAAGATAGG	CTTATCGTTAAAGTTTGTGGCGCATCATTTTCTCTTGGTGATATTTCCGGACCAACTGTTCT-CCTTGTCCTCACTGCTCAXXXXXXXXXXAAATTAAAGGTTGTTTCCTTCTTTTATGTGAGTTAAAACCATCACCTTTATCCACTTTTTCCTCAAAGTTTCAAGATAGG
Marker27367	CTTGGGGTCGGGGAGTCTCCCATGCCAAAGTTATTAGAGTATTTTGATAGTTTGTAAATAATGAAAGAGTCTAGGGATCAXXXXXXXXXXTCGATGTTCCCATGTCAGAAGATCAAAGGTTCTCCATCTTTCATGTGATGTCCTGTACAAGTCCCATTGAGTGGAGTGTG	CTTGGGGTCGGGGAGTCTCCCATGCCAAAGTTATTAAAGTATTTTGATAGTTTGTAAATAATGAAAGAGTCTAGGGATCAXXXXXXXXXXTCGATGTTCCCATGTCAGAAGATCAAAGGTTCTCCATCTTTCATGTGCTGTCCTGTACAAGTCCCATTGAGTGGAGTGTG
Marker27375	CTTCTATCTCGGCACAGTTTGCGGGGGACTATTGAAAATACTCAGAAACCAACGGCTACTAAGCCTTACATGGAAACCCAXXXXXXXXXXTTTCTCTTTATACTGTACATATACGATCTGTCTGTCGATGTGCGCAATAATATTTGAGATCATCGCATCAACCCAAGTAG	CTTCTATCTCGGCACAGTTTGCAGGGGACTATTGAAAATACTCAGAAACCAACGGCTACTAAGCCTTACATGGAAACCCAXXXXXXXXXXTTTCTCTTTATACTGTACATATACGATCTGTCTGTCGATGTGCGCAATAATATTTGAGATCATCGCATCAACCCAAGTAG
Marker27406	CTCCCAACTTTGAGAAACCCTAGTTTTCTCTCAAAGATCCTTCAAGAGAGAGGGAGATAGAGAGAGAGAGAGAGTTGTGTXXXXXXXXXXTTTACAAAAATCTTCCCTTCTCTCACACTCTAACCTTGAAAGTGTAAGAGACTCATGCATGGATGCCAAGTGACACAATG	CTCCCAACTTTGAGAAACCCTAGTTTTCTCTCAAAGATCCTTCAAGAGAGAGGGAGATAGAGAGAGAGAGAGAGTTGTGTXXXXXXXXXXTTTACAAAAATCTTCCCTTCTCTCACACTCTAACCTTGAAAGTGTAATAGACTCATGCATGGATGCCAAGTGACACAATG
Marker27456	CGCATGTCTTGGGTAAACGTGTCTAGTTACAAAGATTTTGTAAACGTTTTACTTGTAATACTCTCAATTGATAAAATTGGXXXXXXXXXXCTGATGATCTAGCAGTTGGGGTTGTCCTAGCTTCTGGCTTAACTCACACTCATCCGATGATTGCAAGGTGGAACACGAAG	CGCATGTCTTGGGTAAACGTGTCTAGTTACAAAGATTTTGTAAACGTTTTACTTGTAATACTCTCAATTGATAAAATTGGXXXXXXXXXXCTGATGATCTAGCAGTTGGGGTTGTCCTAGCTTCTGGCTTAACTCACACTCATCCGATGATTGCAAGATGGAACACGAAG
Marker27470	CCCGTTTGGATTGCAAGACGATCGCATCTCATCTCATCTCATCTCATCTTAACATTCAAACACCACAAACACAAATACTTXXXXXXXXXXGTAACTCAAACTATTTCACTACTGTTTACAAACCATTTCACTACTATTCACAGATCATCTCATTCGTCTATCTAAACGAG	CCCGTTTGGATTGCAAGACGATCGCATTTCATCTCATCTCATCTCATCTTAACATTCAAACACCACAAACACAAATACTTXXXXXXXXXXGTAACTCAAACTATTTCACTACTGTTTATAAACCATTTCACTACTATTCACAGATCATCTCATTCGTCTATCTAAACGAG
Marker27480	CTAACCGAATATCTCCTTGCATAAAATTTCATATCTTCGAAACTAATAAACATAAACAACGTTTTACAAGTAAAATTATCXXXXXXXXXXCCAAGATCTTTTCTCAAGGTGGAGTGTAAAAGTGAAAGAGTGAGGTGACCCTTTAACTTTGTAGTTCAAGAACCTTCTAG	CTAACCGAATATCTCCTTGCATAAAATTTCATATCTTCGAAACTAATAAACATAAACAATGTTTTACAAGTAAAATTATCXXXXXXXXXXCCAAGATCTTTTCTCAAGGTGGAGTGTAAAAGTGAAAGAGTGAGGTGACCCTTTAACTTTGTAGTTCAAGAACCTTCTAG
Marker27534	CTAATGGCAACTCCATACTTCTCATGATGATGCAATATTTCATTGAAATCTCCAAAACATAACCAAGTCTTTCCTACCTTXXXXXXXXXXTTAGGGCACTTTGTCTTCACTAGCAAGTGAAGTTCACAAGCTGTACGGGAGTTCCCAAACCCCCTACAATTCTAGCTAAG	CTAATGGCAACTCCATACTTCTCATGATGATGCAATATTTCATTGAAATCTCCAAAACATAACCAAGTCTTTCCTACCTTXXXXXXXXXXTTAGAGCACTTTGTCTTCACTAGCAAGTGAAGTTCACAAGCTGTACGGGAGTTCCCAAACCCCCTACAATTCTAGCTAAG
Marker27538	CGGGTTCTCAACTTTGTCGATTTGATGCTTCCAGCTCACAATATTCTATGAATCTAATATTTCATGGGCAGTGCGTGGAAXXXXXXXXXXTGCAAAAACTCATTAAAGAGTTCAATGTGCTATATATGTTCTGTCGCAAATATCTCTTAAGCTGAAGTTATAAACAAATG	CGGGTTCTCAACTTTGTCGATTTGATGCTTCCAGCTCACAATATTCTATGAATCTAATATTTCATGGGCAGTGCGTGGAAXXXXXXXXXXTGCAAAAACTCATTAAAGAGTTCAATGTGCTATATATGTTCCGTCGCAAATATCTCTTAAGCTGAAGTTATAAACAAATG
Marker27607	CAGATATATAAAGAGAATAATCTCCCAATTATAGAAATGGAAGTTGGTATTCGAATTCATATTAGGACTCTACTCTTTTAXXXXXXXXXXGCATTTGAGGCTCCTCAATCCCTCTGAAACTGAGCAGCCATCTTAGGTCCTGATGCTCCTTTAAGAACCCCTCATACAGG	CAGATATATAAAGAGAATAATCTCCCAATTATAGAAATGGAAGTTGGTATTCCAATTCATATTAGGACTCTACTCTTTTAXXXXXXXXXXGCATTTGAGGCTCCTCAATCCCTCTGAAACTGAGCAGCCATCTTAGGTCCTGATGCTCCTTTAAGAACCCCTCATACAGG
Marker27624	CAATTGTGAATGGCATCGCAATGGAGCCCACAAGTTGAACAGTTTCTCCCGAGAACCCCTTCAGTGGATATGGTGATGGAXXXXXXXXXXTTTCTGCTGGATGTTGTTACACCCCTACCGGCAAACCCTCCTGCTATGGTACGAATCTCTCCAATGGGTGCCTGGTCCTG	CAATTGTGAATGGCATCGCAATGGAGCCCACAAGTTGAACAGTTTCTCCTGAGAACCCCTTCAGTGGATATGGTGATGGAXXXXXXXXXXTTTCTGCTGGATGTTGTTACACCCCTACCGGCAAACCCTCCTGCTATGGTACGAATCTCGCCAATGGGTGCCTAGTCCTG
Marker27707	CTTTACACAACAGTAGCACATACTGTTATTCATGAAGAGATTACAGATATAGTGCGAGCAGAGATCTGCGCACACATAGTXXXXXXXXXXTGCACTTTCATAGTTTTTTGTATGGACACAACAACAGTAAGAAAATAAGAATATCCAAAATAAGATGTTGTGGAAAAGGG	CTTTACACAACAGTAGCACATACTGTTATTCATGAAGAGATTACAGATATAGTGCGAGCAGAGATCTGTGCACACATAGTXXXXXXXXXXTGCACTTTCATAGTTTTTTGTATGGACACAACAACAGTAAGAAAATAAGAATATCCAAAATAAGATGTTGTGGAAAAGGG
Marker27712	CGGATTGCATGACATCCTATCTTAGATCTCTTCCATTAGAGGGCTCCACAAAGCTCTGCTTTCAGTTTTCACAGATTATTXXXXXXXXXXTGACAAGCTATAAAAACCATATCCTCGCCAAATCTCTCACCCATTGCGTACATCTTTAGTAAGCATTGCAATAGGCTGAG	CGGATTGCATGACATCCTATCTTAGATCTCTTCCATTAGAGGGCTCCACAAAGCTCTGCTTTCAGTTTTCACAGATTATTXXXXXXXXXXTGACAAGCCATAAAAACCATATCCTCGCCAAATCTCTCACCCATTGCGTACATCTTTAGTAAGCATTGCAATAGGCTGAG
Marker27767	CTTAGCGACTTTTTTTGGGGAGGCAACCGTTCTTCACATTCTCCTTTATCATAGATTTGTGTTCGGGTAGCTGTGGAGTTXXXXXXXXXXCATCTTTCTCCATTAGCATAATTTTATTCTTCGGGTAGCTATGAGATTGATCCCGCTCTATGCCGCAAGAAATCAAGACG	CTTAGAGACTTTTTTTGGGGAGGCAACCGTTCTTCACATTCTCCTTTATCATAGATTTGTGTTCGGGTAGCTGTGGAGTTXXXXXXXXXXCATCTTTCTCCATTAGCATAATTTTATTCTTCGGGTAGCTATGAGATTGATCCCGCTCTATGCCGCAAGAAATCAAGACG
Marker27788	CTGCGTTCAAACTCAAATAGTATGAAAACGTCATTCACTGATGGAATGTTTGGACACCAAAAAAACGATATAGTCTAGTGXXXXXXXXXXTAAAGCACCTCGTGGACACAATGCTCAACCGCCAGACGTGCCAGGAGATCGTTGGAAGTAGCAGTAGCAGAGTCCCATAG	CTGCGTTCAAACTCAAATAGTATGAAAACGTCATTCACTGATGGAATGTTTGGACACCAAAAAAAGGATATAGTCTAGTGXXXXXXXXXXTAAAGCACCTCGTGGACACAATGCTCAACCGCCAGACGTGCCAGGAGATCGTTGGAAGTAGCAGTAGCAGAGTCCCATAG
Marker27815	CACTTTCCTAGAGGTCCTAACATAGTGTTCTAGGCGATCAGACGTTCCAACTCACCACTGCCTCTCCTATCTTCTATTTTXXXXXXXXXXGCATTAACAAAATCGTCAACCCTGTCCATGAGTTCTCGTAATGTGGACGAGGTTTTCCTAGCGAGTTCAGCCATAAAAGG	CACTTTCCTAGAGGTCCTAACATAGTGTTCTAGGCGATCAGACGTTCCAACTCACCACTGCCTCTCCTATCTTCTATTTTXXXXXXXXXXGCATTAACAAAATCGTCAACCCTGTCCATGAGTTCTCGTAATGTGGACAAGGTTTTCCTAGCGAGTTCAGCCATAAAAGG
Marker27845	CTAAAAGTTGTCTTATCCCTCCCATAGTGGAGAGCCGGGTCAACCTCACGGCTCCCCGAATGAATTATCCCATCCACCACXXXXXXXXXXACTCCTCTTATGGTGAAGAGCGGACCAACTATATCACTGTCCGAACTTACCTCCCCACGGGATACCATAGGGAAATATAG	CTAAAAGTTGTCTTATCCCTCCCATAGTGGAGAGCCGGGTCAACCTCATGGCTCCCCGAATGAATTATCCCATCCACCACXXXXXXXXXXACTCCTCTTATGGTGAAGAGCGGACCAACTATATCACTGTCCGAACTTACCTCCCCACGGGATACCATAGGGAAATATAG
Marker2787	CAGTTGTCCTCTCACATTGGGCTAGTTTCTTTATCCAACTTGGCACTATTCCTATCTCCTGACATAAGAAGAAACAAGCCXXXXXXXXXXCTCGACCACCAATTAAGTTGCTGACATTTTCACCAAAGCCTTGGGCTGTGAACGCTTTCAAATCTTATCACGCATGTTGG	CAGTTGTCCTCTCACATTGGGCTAGTTTCTTTATCCAACTTGGCACTATTCCTATCTCCTGACATAGGAAGAAACAAGCCXXXXXXXXXXCTCGACCACCAATTAAGTTGCTGACATTTTCACCAAAGCCTTGGGCTGTGAACACTTTCAAATCTTATCACGCATGTTGG
Marker27897	CGGTCAGTTTTTCTGTATTCTAAGTTTCTTAACGTTTGGTCCTCTTCTCGCCTTTCTCTTTTTTATTTTTGTTTTATTTTXXXXXXXXXXTACAATTATGCCCTTTGATTTATAAGCCAAATCATAATGTGTTTTGAACTTGTATTTTGTTGGGCTTGATTTTAAGATGG	CGGTCAGTTTTTCTGTATTCTAAGTTTCTTAATGTTTGGTCCTCTTCTCGCCTTTCTCTTTTTTATTTTTGTTTTATTTTXXXXXXXXXXTACAATTATGCCCTTTGATTTATAAGCCAAATCATAATGTGTTTTGAACTTGTATTTTGTTGGGCTTGATTTTAAGATGG
Marker2790	CTGCAAATTTTCTTCGATCTCTTCTAGTATCTTTTCTTCTACTGAAGGGTGTGTGGCAATAAGCCAGAAAAGCCACGTGAXXXXXXXXXXTCAGCTTATTCTCTTCTCCTATGTTAAGCCATTTCTGCAACTTCCAAATGCTTCCCGGCAAAATATGCCGGTAAAATATG	CTGCAAATTTTCTTCGATCTCTTCTAGTATCTTTTCTTCTACTGAAGGGTGTGTGGCAATAAGCCAGAAAAGCCACGTGAXXXXXXXXXXTCAGCTTATTCTCTTCTCCTATGTTAAGCCATTTCTGCAACTTCCAAATGCTTTCCGGCAAAATATGCCGGTAAAATATG
Marker27902	CACGAGAGCCTCACTTTCTTCGTAGTTGCAGGTACTTGGGAGCTTGGGTTTTGCGGAACTGTTTGGGCTGCGAAACACGAXXXXXXXXXXATCATTTTACTACTATTCATTAAATTATTATCTCATCTTATTATCCAAGCATGCCCTTAGTCTTGGGAGTCTCGGATTGG	CACGAGAGCCTCACTTTCTTCGTAGTTGCAGGTACTTGGGAGCTTGGGTTTTGCGGAACTGTTTGGGCTACGAAACATGAXXXXXXXXXXATCATTTTACTACTATTCATTAAATTATTATCTCATCTTATTACCCAAGCATGCCCTTAGTCTTGGGAGTCTCGGATTGG
Marker2797	CTGATCGCGCATTTCAACTCGCCCGCACGCCATCGGAAAATTTCTTCTTCTTCTTCTTCTTCTTCTTCTTCACTCGTTGT---XXXXXXXXXXTGACAAAAAATATAGTACGTGGTAGTTGTTATTTGAGGTAGACTGGAAAATAAAGGTAGGATGGGACAAAAAAAAGGTAG	CTGATCGCGCATTTCAACTCACCCGCACGCCATCGGAAAATTT---CTTCTTCTTCTTCTTCTTCTTCTTCACTCGTTGTGCAXXXXXXXXXXTGACAAAAAATATAGTACGTGGTAGTTGTTATTTGAGGTAGACTGGAAAATAAAGGTAGGATGGGACAAAAAAAAGGTAG
Marker27981	CCAGCCTATGTACTAGTGAGCCTAGCCCCTCCCCCACTTGAAACGACGCCATTTTGAGGTTGTAAATTTTCTTTTTTCCTXXXXXXXXXXTGAGAATGAGAAGTTCTGGCTCTTTATAAGGTTCCAATGGGGCTCCAATTGTAGCATTGACTAGTCCTTTTGCAGTATAG	CCAGCCTATGTACTAGTGAGCCTAGCCCCTCCCCCACTTGAAACGACGCCATTTTGAGGTTGTAAATTTTCTTTTTTCCTXXXXXXXXXXTGAGAATGAGAAGTTCTGGCTCTTTATAAGGTTCCAATGGGGCTCCAATTGTAGCATTGACTAGTCCTTTTGGAGTATAG
Marker27985	CCAGAATTTAATTCGAGAAGCCCACAAAGAACCAATCTTTTATACATGCTATGTGGGTATGTTTGGACTTTGGACTGGAGXXXXXXXXXXTATAATTTTCAAAAATAATATTTAAACAAAAAAAGGGCAACAACAACCCGATCAGGAGTACGCAGCTAGATCAAATTGTG	CCAGAATTTAATTCGAGAAGCCCACAAAGAACCAATCTTTTATACATGCTATGTGGGTATGTTTGGACTTTGGATTGGAGXXXXXXXXXXTATAATTTTTAAAAATAATATTTAAACAAAAAAAGGGCAACAACAACCCCATCAGGAGTACGCAGCTAGATCAAATTGTG
Marker28041	CCACATAACTCACTCTACCATTTCAACTCACTACTATTGATAGAGAACTCAACTCAGTTCAACTAGTAGCTAAGTTGACCXXXXXXXXXXGAGTGCCGTGTTGAACATGAAATACCAAATCTCACGAAAATAAAATTTACGCGTTAATGAGATACATCAATAAGAATGTG	CCACATAACTCACTCTACCATTTCAACTCACTACTATTGATAGAGAACTCAACTCAGTTCAACTAGTAGCTAAGTTGACGXXXXXXXXXXGAGTGCCGTGTTGAACATGAAATACCAAATCTCACGAAAATAAAATTTACGCGTTAATGAGATACATCAATAAGAATGTG
Marker28075	CACTACTAATGCGAACACCAGCAGTTCCATCGGTGGGTATCAAATTTATGCTCCCCTCAAAGCCCGGCTAGTATGGTAAGXXXXXXXXXXTCATTCCTAGTAGCATCTGCACTTCGTTAAGGGTCCTAAGGGACTTCATGTCGAGTATGACTTGGATCTTTTCTTCATTG	CACTACTAATGCGAACACCAGTAGTTCCATCGGTGGGTATCAAATTTATGCTCCCCTCAAAGCCCGGCTAGTATGGTAAGXXXXXXXXXXTCATTCCTAGTAGCATCTGCACTTCGTTAAGGGTCCTAAGGGACTTCATGTTGAGTATGGCTTGGATCTTTTCTTCATTG
Marker28078	CCCAACTTACACTATCACCCCTCAAATTTCTTAACCTTCAAATCAGTACGAAGTAATGTCTTCATCCAAACATCACAAAAXXXXXXXXXXAAAAAAGAGAGGAAAATACATAGCCTTACTGGTCTTCAGAGAAGGGCAAAATGAATCAATTGTAGTACTAGGGTTTTCCG	CCCAACTTACACTATCACCCCTCAAATTTCTTAACCTTCAAATCAGTACGAAGTAATGTCTTCATCCAAACATCACAAAAXXXXXXXXXXAAAAAAGAGAGGAAAATACATAGCCTTACTGGTCTTCAGAGAAGGGCAAAATGAATCAATTGTAGGACTAGGGTTTTCCG
Marker28084	CATACTCCGATACCAACCTTCTCTAAACCCAGCTAGCATGACTCTTCATGCTACCCGTCCCTTTTGACAGTTCATCCCAAXXXXXXXXXXACTGTCAATAACCATGTCACTTCGTGACGTTGCCCAGTTATGCTTCCGCTGCGTACTCTTACACTTGTTCCGCTACTTCG	CATACTCCGATACCAACCTTCTCTAAACCCAGCTAGCATTACTCTTCATGCTACCCGTCCCTTTTGACAGTTCATCCCAAXXXXXXXXXXACTGTCAATAACCATGTCACTTCGTGACGTTGCCCAGTTATGCTTCCGCTGCGTACTCTTACACTTGTTCCGCTACTTCG
Marker28097	CAACCATCCTCTAATCTCGCCAGCCAAAAGGTCACGAAATCAGTATGACAAAGTTACCGTCTCGTCCATTACCATCATCGXXXXXXXXXXTTACATAAAATCTCGACAATTACACATATACAATTTCACAATCAACTACCCGCGTAATCCCATCCTCCAATCCAGCCAAG	CAACCATCCTCTAATCTCGCCAGCCAAAAGGTCACGAAATCAGTATGACAAAGTTATCGTCTCGTCCATTACCATCATCGXXXXXXXXXXTTACATAAAATCTCGACAATTACACATATACAATTTCACAATCAACTACCCGCGTAATCCCATCCTCCAATCCAGCCAAG
Marker28131	CGAAAATGAAGATCAAATGGATTGAATAGCCGAATATAATGAAGAACACCAAGAACAATTCTAAGACACTCAAGAACACAXXXXXXXXXXCTCTAAGAGTTTTGAAGCCTTGGTTAGCCAAGGAGATCAAATTGAAGCAACTCACTAGAATCCAAAAAGTAATGAGGATG	CGAAAATGAAGATCAAATGGATTGAATAGCCGAATATAATGAAGAACACCAAGAACAATTCTAAGACACTCAAGAACACAXXXXXXXXXXCTCTAAGAGTTTTGAAGCCTTGGTTAGCCAAGGATATCAAATTGAAGCAACTCACTAGAATCCAAAAAGTAATGAGGATG
Marker28163	CTTAGTGGAGGTATTGCATTGCTTTGGAAAGTGGACCTTGATGTTACTTTATTGTCTTATACCAGGTATCACATCTCAGTXXXXXXXXXXAAGTACCTTTTGAGGGAGATTACTTTACTTGGAGTAACAGAAGAGAGGGAGCTTACTTCACAAAAGAAAATTTGGATAGG	CTTAGTGGAGGTATTGCATTGCTTTGGAAAGTGGACCTTAATGTTACTTTATTGTCTTATACCAGGTATCACATCTCAGTXXXXXXXXXXAAGTACCTTTTGAGGGAGATTACTTTACTTGGAGTAACAGAAGAGAGGGAGCTTACTTCACAAAAGAAAATTTGGATAGG
Marker28192	CCAAGTAGAAACAAAGAACTCGTATACTTTGCATATACCAAGGGACAGACAGTTTTAATTATTGATTTAATTGATAGGTAXXXXXXXXXXTGTTTGATGAGTAGGTTCAAACATGCTCATTGAAACTTCTGTGCGAGACCTAAGCACAACAGCATTAGTGGAATTTCTTG	CCAAGTAGAAACAAAGAACTCGTATACTTTGCATATACCAAGGAACAGACAGTTTTAATTATTGATTTAATTGATAGGTAXXXXXXXXXXTGTTTGATGAGTAGGTTCAAACATGCTCATTGAAACTTCTGTGCGAGACCTAAGCACAACAGCATTAGTGGAATTTCTTG
Marker28216	CCCAACTTTCCCTCCTCTTGCGTGGTCGTTCCTGTTTGTCTCAACACCAGATTGCCCACTTTGAAGGACCTTGGTCGGACXXXXXXXXXX-CCCAACTTACTTTCTCATCAGTTAGCTTCTTCTTCAGCATCTTGAGTAATGTCTTGTTGGTCACTTTGACTTGTCCGTTG	CCCAACTTTCCCTCCTCTTGCGTGGTCGTTCCTGTTTGTCTCAACACCAGATTGCCCACTTTGAAGGACCTTGGTTGGACXXXXXXXXXXGCCCAAC-TACTTTCTCATCAGTTAGCTTCTTCTTCAGCATCTTGAGTAATGTCTTGTTGGTCACTTTGACTTGTCCGTTG
Marker2823	CCACTTCGGTATTTTCTTAGTCTTGAGGTGCATTCTTGTCCCAATGGTATGCTTTTGCATCAGCACAAGTATACCTAAGAXXXXXXXXXXTCAAGGGTACGTCTATTAAAGGGTTATTATTTTCTACTGGGAACTTCATACAGTTAATGGGTTATAGTGATGCTAATTGG	CCACTTCGGTATTTTCTTAGTCTTGAGGTGCATTCTTGTCCCAGTGGTATGCTTTTGCATCAGCACAAGTATACCTAAGAXXXXXXXXXXTCAAGGGTACGTCTATTAAAGGGTTATTATTTTCTACTGGGAACTTCATACAGTTAATGGGTTATAGTGATGCTAATTGG
Marker28243	CCTTAGTTAAGGGCAGAATCTGTCATACGTCGAAGGGTGGTGAAGGAAGGGAGAAACTTCAGTCCAATGGAGCAGGTCAGXXXXXXXXXXACTTATCAAGTGATGTGGATATTCATGAGGGTGATGGGCTAGGCTTTACCTGTACTTCATCTAGCCCAGATCATGTAAAG	CCTTAGTTAAGGGCAGAATCTGTCATACGTCAAAGGGTGGTGAAGGAAGGGAGAAACTTCAGTCCAATGGAGCAGGTCAGXXXXXXXXXXACTTATCAAGTGATGTGGATATTCATGAGGGTGATGGGCTAGGCTTTACCTGTACTTCATCTAGCCCAGATCATGTAAAG
Marker28285	CATAATCTTGGTCGCGTGAGAGGTTTTGCCGACCAAGACTGATAAGGTGATGTTTCCCACCGGCTGAACCATCTCTTCTGXXXXXXXXXXCTTGGACGGGAGGTGGTCAGCCAGGTACACTTCCTCTTACCGAGCCTCCTGAATTGCACTTTCCTGCCTGAGGAAGTCGG	CATAATCTTGGTCGCGTAAGAGGTTTTGGCGACCAAGACTGATAAGGTGATGTTTCCCACCAGCTGAACCATGTCTTCTGXXXXXXXXXXCTTGGACGGGAGGTGGTCGGCTAGGTACACTTCCTCTTACCGTGCCTCCTGAATTGCACTTTCCTGCCTTAGGAAGTCGG
Marker28364	CGGTAACTCTTTCTAGCATTTGATCAATAAACGATAAGGGAAAATGGTCTTTCCGAGTTGCATCATTCAGTTTTCATATTXXXXXXXXXXTCCTGCAAGACTCTCAGCAACTTCTCTTCTTTTACATCACTCAATGAACTGTTAATAATAATTGGAAAAGTAGAGTCCTG	CGGTAACTCTTTCTAGCATTTGATCAATAAACGATAAGGGAAAATGGTCTTTCCGAGTTGCATCATTCAGTTTTTATATTXXXXXXXXXXTCCTGCAAGACTCTCAGCAACTTCTCTTCTTTTACATCACTCAATGAACTGTTAATAATAATTGGAAAAGTAGAGTCCTG
Marker28366	CATACGGTGTGGGAGTGTAGAAATTCATTTTATTTTTTTTATAAGTAAGAGTAAATTTATTGATATGAATGAAATAGGCAXXXXXXXXXXAGTTCTCCAGAAATTTCAGATTTGAAATGGGTAGGGGAAACTAGATCAGTTTTTGGCATGCCTTATGGTGTGGGGATGAG	CATACGGTGTGGGAGTGTAGAAATTCATTTTATTTTTTTTATAAGTAAGAGTAAATTTATTGATATGAATGAAATAGGCAXXXXXXXXXXAGTTCTCCAGAGATTTCAGATTTGAAATGGGTAGGGGAAACTAGATCAGTTTTTGGCATGCCTTATGGTGTGGGGATGAG
Marker28381	CAAAGCAGTCAAGGAACTATCATTGCCCAAAGTTCATTGTGAGTCTAGGAACTCGACTTTGAGGGCGAGGGTCTAACCAAXXXXXXXXXXCGCTCGTTGTTCACAGCGAGTCAAGGGACTCAACTTTATTGAAGGTGATGCTCGACCGTACTGCTGCTACGGGAGGCGAG	CAAAGCAGTCAAGGAACTGTCATTGCCCAGAGTTCATTGTGAGTCCAGGAACTCAACTTTGAGGGCGAGGGTATAACCAAXXXXXXXXXXCGCTCGTTGTTCACAGCGAGTCAAGGGACTCAATTTTATTGAAGGTGATGCTCGACCGTACTGCTGCTACGGGAGGCGAG
Marker28396	CTCATTTAGATGTTGAGATGAGATGATAAATTTATGAATAGTAGTAAAATAGTTTGAGTTAAGATATTTAATTTGGTTTTXXXXXXXXXXAAATTGAAAAAGTATTTGTGTTTGTGGTGTTTGGATATTGAGATGGGATGAAGATGAGACCATCTTGCAATCCAAATGCG	CTCATTTAAATGTTGAGATGAGATAATAAATTTATGAATAGTAGTAAAATAGTTTGAGTTAAGATATTTAATTTGGTTTTXXXXXXXXXXAAATTGAAAAAGTATTTGTGTTTGTGGTGTTTGGATATTGAGATGGGATGAAGATGAGACCATCTTGCAATCCAAATGCG
Marker28417	CACAAAGCTTGACTCATACCGCCTTCACAACACATCTCACGGTAACAAAGGGCAACACGACCTTCAATAAAGTTTCCTTAXXXXXXXXXXACGTATCTTGCTGCCCCACCAAGCCCAGCGTGAATCTTGCAATCGGCTCAATAAGAATCCTGCAACGTACGCCATGAATG	CACAAAGCTTGACTCATATCGCCTTCACAACACATCTCACGGTAACAAAGGGCAACACGACCTTCAATAAAGTTTCCTTAXXXXXXXXXXACGTATCTTGCTGCCCCACCAAGCCCATCGTGAATCTTGCAATCGGCTCAATAAGAATCCTGCAACGTACGCCATGAATG
Marker28420	CAGATTTTTTGGTTTTTCATTTTGCTTCAAATTCAAGGGTGTTAGGTAGAGCTAAATGTTCCATTACTGCTTCTTCACTGXXXXXXXXXXTGTACTGAATTAGTTTCTTCATTTCTTCAAATTCTTTCGTTCTAATTAGCCTCGTCTAATGAAATACACTTTCGCCAAAG	CAGATTTTTTGGTTTTTCATTTTGCTTCAAATTCAAGGGTGTTAGGTAGAGCTAAATGTTCCATTACTGCTTCTTCACTGXXXXXXXXXXTGTACTGAATTAGTTTCTTCATTTCTTCAAATTCTTTCGTTCTAATTAGCCTCGTCTAATGAAATACACTTTTGCCAAAG
Marker28426	CATAGGCGAAATCTGGGTCCAAAAGACCGCTAACCACAACATACTAGGCATAACAATATGTACTGGACAGAGGAAAAGTTXXXXXXXXXXATATTTGACTCATTTTGTTTTTATGTATGTCCCTCCCCCTCTCAGGAACAAAATGAGTAAGAAGTGTCAGGACAGACATG	CATAGGCGAAATCTGGGTCCAAAAGACCGCTAACCACAACATACTAGGCATAACAATATGTACTGGACAGAGGAAAAGTTXXXXXXXXXXATATTTGACTCATTTTGTTTTTATGTATGTCCCTCCCCCTCTCAGGAACAAAATGAGTAAGAAGTGGCAGGATAGACATG
Marker28427	CCCCACTTCTCTTAGCCCCTGCTGCCCAACTTCTGTCTTCTCATTGAAATTCGTCGCCACCTCCATTCATTGGAAAGTTAXXXXXXXXXXGTTGTCTTTTTTTTCTTTGTTTTTTTGCTGAGTGGTCTGGTTGTTTGCTGGGAAAACCAGTTTCTTTCTATTTTTTAGTG	CCCCACTTCTCTTAGCCCCTGCTGCCCAACTCCTGTCTTCTCATTGAAATTCGTCGCCACCTCCATTCATTGGAAAGTTAXXXXXXXXXXGTTGTCTTTTTTTTCTTTGTTTTTTTGCTGAGTGGTCTGGTTGTTTGCTGGGAAAACCAGTTTCTTTCTATTTTTTAGTG
Marker28476	CCTAGTACAGATCCCGTAGTGCAAGTACGGGAGGAACCTTCCGCTAGTGGTTTGGTGGAGTGCACTAGGAGTGTGGTATTXXXXXXXXXXTAAAGAATACTGCCACAGTGGCTGTGGTAAATGATGCATATAGTTCAGACCAGGAAGAGAGTGAACCTTGTCATAATTTG	CCTAGTACAGATCCCGTAGTGCAAGTACAGGAGGAACCTTCCGCTAGTGGTTTGGTGGAGTGCACTAGGAGTGTGGTATTXXXXXXXXXXTAAAGAATACTGCCACAGTGGCTGTGGTAAATGATGCATATAGTTCAGACCAGGAAGAGAGTGAACCTTGTCATAATTTG
Marker2855	CTGCAATCCTAAAGATATCACAGAGACTTTTTATCTATATTATCAAAACCTATTCACTTCATCCAATCCTGAAGGTTTTGXXXXXXXXXX-GAGAGGTTGGTCATATAAATGAAACTCATATTGTATTGATCCCCAAGATTAAAAGTCCCAAAAATAGTACTTGATTATAG	CTGCAATCCTGAAGATATCACAAAGACTTTTTATCTATATTATCAAAACCTGTTCACTTCATCCAATCCTTAAGGTTTTGXXXXXXXXXXGGAGAGGTTGGTCATATAAATGAAACTCATATTGTATTGATCTCCAAGATTAAAAGTCCC-AAAATAGTACTTGATTGTAG
Marker28551	CTTCTCTACGAAAATGGATGCCCGTGCCTTTCTGGGCTAGTGATTGAAGATGTTAAGAAGGGAAACTCTGGTTTTTATTAXXXXXXXXXXTTGGTCCAGCTACAAATGACAACAGGGATTCAAACACAGATAGAGTGACTGCTTCTACTTCTCTTAACATGTTAACCATG	CTTCTCTACAAAAATGGATGCCCGTGCCGTTCTGGGCTAGTGATTGAAGATGTTAAGAAGGGAAACTCTGGTTTTTATTAXXXXXXXXXXTTGGTCCAGCTACAAATGACAACAGGGATTCAAACACAGATAGAGTGACTGCTTCTACTTCTCTTAACATGTTAACCATG
Marker28561	CTGGTTGTTACAAACACTTCCTCCCCACATATTGTGTAACACCCCCTTCTCGTAGGGCTTGGAACTGGGTGTGGGGGCAGXXXXXXXXXXGTAGTGGGTGTGAGGGTCTGGGCATTATCCCATTACCTGAGGGTTGTCGGTTTGGGCTTGTCAATGGGCTAACTCTATAG	CTAGTTGTTACAAACACTTCCTCCCCACATATTGTGTAACACCCCCTTCTCGTAGGGCTTGGAACTGGGTGTGGGGGCAGXXXXXXXXXXGTAGTGGGTGTGAGGGTCTGGGCGTTATCCCATTACCTGAGGGTTGTCGGTTTGGGCTTGTCAATGGGCTAACTCTATAG
Marker28595	CAACAAGCAAGACAAACTTCAAGGCAATGATGAATGTTTTGTTGAAGAATAGGAAGTTGTGTGTCACATCGATATTTAACXXXXXXXXXXTACTTGAGTATTTTCGAATGATGCAACACAAGAATGATGACTTTTACGGCATAATGGATTTGGATGCCCGTAGTAGAGGG	CAACAAGCAATACAAACTTCAAGGCAAGGATGAATGTTTTGTTGAAGAATGGGAAGTTGTGTGTCAGATCGATATTTAACXXXXXXXXXXTACTTGAGTATTTTCGAATGATGCAATACAAGAATGATGACTTTTACGGCATAATGGATTTGGATGTCCGTAGTAGAGGG
Marker28679	CTTCTTAGCTCAGCATTGTGCCACAACATTGGAATTTCTAGGAAGATGACATATAGACTAGCTATGAAGGCAAGCTAAATXXXXXXXXXXTAACCCTTCCATCTTAGTCTCTAATTACCACACCAATGCCTACTTTGCACCTTTCTTTGTCAACAGCAGCATCCCAGTGG	CTTCTTAGCTCAGCATTGTGCCACAACATTGGAATTTCTAGGAAGATGACATATAGACTAGCTATGAAGGCAAGCTAAATXXXXXXXXXXTAACCCTTCCATCTTAGTCTCTAATTACCACACCAATGCCTACTTTGCACCTTTCTTTGTCAACAGCAGCATCTCAGTGG
Marker2868	CTTTTCCCTTGGCTAAATTTCCCCCAAGTCTTGTCGTTTTTTTTTTCCATAACTGCCGACCTTATTCTTTTTCCTTCCT-TXXXXXXXXXXCGCAATAGAATGGTTTAGCATCCTAAACATTGTTTAGCTAATTCTTCTCGACTCGCAGTGGCGTAGTGAACCCTGAAGGG	CTTTTCCCTTGGCTAAATTTCCCCGAAGTCTTGTCG-TTTTTTTTTCCATAACTGCCGACCTTCTTCTTTTTCCTTCCTCCXXXXXXXXXXCGCAAGAGAATGGTTTAGCATCCTAAACATTGTTTAGATAATTCGTCTCGACTCGCAGTGGCGTTGTGAACCCTGAAAGG
Marker28683	CTGATCAGTGGACAACAACGAAGCAATGGGAGAGCAGCAGAGGCAGGGTCTCACTTGACCAAAGAGACCCCATAAAAACAXXXXXXXXXXAACAAATGTCCCAGCTGCCTGGCATAGGCTCCACTTGCAGCCATGGAATATTGGGAGGAGTGAGCAGTGGCGGTGATGGG	CTGATCAGTGGACAACAACGAAGCAATGGGAGAGCAGCAGAGGCAGGGTCTCACTTGACCAAAGAGACCCCATAAAAACAXXXXXXXXXXAACAATTGTCCCAGCTGCCTGGCATAGGCTCCACTTGCAGCCATGGAATATTGGGAGGAGTGAGCAGTGGCGGTGATGGG	CTGATCAGTGGACAACAACGAAGCAATGGGAGAGCAGCAGAGGCAGGGTCTCACTTGACCAAAGAGACCCCATAAAAACAXXXXXXXXXXAACAAATGTCCCAGCTGCCTGGCATAGGCTCCACTTGCAGCCATGGAATATTGGGAGGAGTGAGCAGTGGCAGTGATGGG
Marker28685	CATTTCTTCCCCTACCCCGCCAGGCAACACGGGGAGGGTTGAGGTCCTTATTTCAGCTGAGGAGATTTTGGCACTGCATTXXXXXXXXXXTGGTGGCTTTGCCCTAGGCTGAGGTCTTGTAGGCGTCAACAGAGGTCAATAAGGCTCCAGTGGTCTTTTCTGAGGCTGAG	CATTTCTTCCCCTACCCCGCCAGGCAACACGGGGAGGGTTGAGGTCCTTATTTCAGCTGACGAGATTTTGGCACTGCATTXXXXXXXXXXTGGTGGCTTTGCCCTAGGCTGAGGTCTTGTAGGCGTCAACCGAGGTCAATAAGGCTCCAGTGGTCTTTTCTGAGGCTGAG
Marker28768	CATTTACACAGCCCATTTTTTTTTTAAATACAAAAATAAAATGGTTTGGCAAATTTTTTTGCATGATTTAATATATGCTTXXXXXXXXXXAGTGATAAAATAGAAAAATCCCACTAAGTAGTCTTAACTAGAATTGTCAGTGTGAATGATAGGCTGAAAGAATTGCAATG	CATTTACACAGCCCATTTTTTTTTTAAATACAAAAATAAAATGGTTTGGCAAATGTTTTTGCATGATTTAATATATGCTTXXXXXXXXXXAGTGATAAAATAGAAAAATCCCACTAAGTAGTCTTAACTAGAATTGTCAGTGTGAATGATAGGCTGAAAGAATTGCAATG
Marker28814	CAATGAAAAATACAAAGCCATAGCTGACAAACGGAAGTGAGCCACGATATCTGTAAAAGGTGATTTAGTCATGATTTATTXXXXXXXXXXCGGGGACGAGTCGTTCTTCAAGAGAGGGTGAGTTGATGCAGGACAATATCGAGCAAGCTAATCTTGAGCAAACTGATGAG	CAATGAAAAATACAAAGCCATAGCTGACAAACGGAAGTGAGCCACGATATCTGTAAAAGGTGATTTAGTCATGATTTATTXXXXXXXXXXCGGGGACGAGTTGTTCTTCAAGAGAGGGTGAGTTGATGCAGGACAATATCGAGCAAGCTAATCTTGAGCAAACTGATGAG
Marker28818	CTTGCTTTTGCCTCCAGTTTTATCAAACTTAGACACGAGAAGATCCAAAACCAGCGGTGAGACAGCAAATCCCAGACTCTXXXXXXXXXXAAAAAATTAAAGTCGATAAACCTTGGAAGGAGTAGAACCACTAGAATCAAAATAAGC-TAAGCCCAGGCTTGAGTAAGTTG	CTTGCTTTTGCCTCCAGTTTTATCAAACTTAGACACGAGAAGATCCAAAACCAGCGGTGAGACGGCAAATCCCAGACTCTXXXXXXXXXX-AAAAATTAAAGTCGATAAACCTTGGAAGGAGTAGAACCACTAGATTCAAAATAAGCTTAAGCCCAGGCTTGAGTAAGTTG
Marker28888	CCTCCATATCATAGGCTTCCATCGTCCTGGAAAGTACCATTCTATTTGATCGATCATGACCTAATAATATAGAAAGGCTTXXXXXXXXXXTTGCATGAACATGATGATCCGGGAGTTTCTCTTCGATCCGTCGG----TACGTACGTAGCTAGCTAGCTAGGGAGAGTCACCTG	CCTCCATATCATAGGCTTCCATCGTCCTGGAAAGTACCATTCTATTTGATCGATCATGACCTAATAATATAGAAAGGCTTXXXXXXXXXX----ATGAACATGATGATCCGGGAGTTTCTCTTCGATCCGTCGGTACGTACGTACGTAGCTAGCTAGCTAGGGAGAGTCACCTG
Marker2889	CCAAGAATTGGGAAGTTTGACCGCAGTCACTTGTGAACAATTCAAGACAGACTTTGACAACCATTTCTTTCCAGAGATGAXXXXXXXXXXCGAAGACTAATCGCGTAGGCTCAAGCGGATAGGAAAATGGGATGTCCTTACTTGTCAGGAAGTAATAAGGGAAGCGAAAG	CCAAGAATTCGGAAGTTTGACCGCAGTCACTTGTGAACAATTCAAGACAGACTTTGACAACCATTTCTTTCCAGAGATGAXXXXXXXXXXCGAAGACTAATCGCGTAGGCTCAAGCGGATAGGAAAATGGGATGTCCTTACTTGTCAGGAAGTAATAAGGGAAGCGAAAG
Marker2891	CTAAGAGCTTTCAAAGGAGCCATTTGGGATAGTGCATCATCAATCTCTTCCCTAAAAAAAGACTTATCCAGATCCTCAGTXXXXXXXXXXGTTGTGTTACGGTCCCCATCTTTGAACCAAATCTGTTTTGCACGCTATTTCCACTTAAGATCCTCTCGTTCTAATAAAAG	CTAACAGCTTTCAAAGGAGCCATTTGGGATAGTGCATCATCAATCTCTTCCCTAAAAAAAGACTTATCCAGATCCTCAGTXXXXXXXXXXGTTGTGTTACGGTCCCCATCTTTGAACCAAATCTGTTTTGCACGCTATTTCCACTTAAGATCCTCTCGTTCTAATAAAAG
Marker28942	CTTAACAGAAACAGAACAGATTTCAATC-GAATCCGATTATAATCATATACAAAATCAGAACTTTATGCCAAGGTTTTCAGXXXXXXXXXXATAACTTGTATATATATAGTTATTTGTGTTGAACATCTCCAACCCTAAACTAAGCGCCGCTCGTATCCTCTTTACAGAAG	CTTAACAGAAACAGAACAGATTTC-ATCGGAATCCGATTATAATCATATACAGAATCAGAACTTCATGCCAAGGTTTTCAGXXXXXXXXXXATAACTTGTATATATATAGTTATTTGTGTTGAACATCTCCAACCCTAAACTAAGCGCCGCTCGTATCCTCTTTACAGAAG
Marker28972	CTATAATGGCATTATATGTCGACTGCGTTCTCATTACTAAGAACTCGGTTAGGGTGGTGGTGAGGTGGGGGTCAGTTCCCXXXXXXXXXXGGGGCAAGGTTTGTACCCTCACCTGCTTGATAGGTCTCTCCATGCTGTATATCTCCTCATATCTCACCCATCTTGCATAG	CTATAATGGCATTATATGTCGACTGTGTTCTCACTACTAAGAACTCGGTTAGGGTGGTGGTGAGGTGGGGGTCAGTTCCCXXXXXXXXXXGGGGCAAGGTTTATACCCTCACCTGCTTGATAGGTCTCTCCATGCTGTATATCTCCTCATATCTCACCCATCTTGCATAG
Marker2902	CTTTCTCTTTTGGGCTTCTCCAACTTTTGTTTCGGTTATCACTTTTGGTGTCTGCATTGCATTAAACACGCCGTTAACAGXXXXXXXXXXGATGAAAAATTAAACAGACCTACCGTCAAAGTAATGGAGAAGATGAACATAGTGAAAGGTTATAAGGTTGCAATTTGTGG	CTTTCTCTTTTGGGCTTCTCCAACTTTTGTTTCGGTTATCACTTTTGGTGTCTGCATTGCATTAAACACGCCGTTAACAGXXXXXXXXXXGATGAAAAATTAAACAGACCTACCGTCAAAGTAACGGAGAAGATGAACATAGTGAAAGGTTATAAGGTTGCAATTTGTGG
Marker29033	CCGTAGAGGGACCCTTATTGAAAGAGTAATGCTAGATACAGTTGTGGAGTGCACAAGCATCGCGGAATCATTTTGAAAAAXXXXXXXXXXAATGTGATGCAAACACCATATTTATACCAACTAATGAGATGATGACATGTTAGTTTACATTTTATTTTCAAATAGACATG	CCGTAGAGGGACCCTTATTGAAAGAATAATGCTAGATACAGTTGTGGAGTGCACAAGCATCGCGGAATCATTTTGAAAAAXXXXXXXXXXAATGTGATGCAAACACCATATTTATACCAACTAATGAGATGATGACATGTTAGTTTACATTTTATTTTCAAATAGACATG
Marker29042	CCAGATAGCCCGAATAGGAAATTCTGAAGAATTTCCTCACCTTCAGGATACTCCCATCCCGAACCGAAAATGAATAAGAAXXXXXXXXXXTATCGAAGCATCGCATTGAGACATATACCATGTTTAACCCTCATGGTAGGGTTATAAACCACCATTATATCTGTGGCTGG	CCAGATAGCCCGAATAGGAAATTCTGAAGAATTTCCTCACCTTCAGGATACTCCCATCCCAAACCGAAAATGAATAAGAAXXXXXXXXXXTATCGAAGCATCGCATTGAGACATATACCATGTTTAACCCTCATGGTAGGGTTATAAACCACCATTATATCTGTGGCTGG
Marker29053	CACCGACACACATTTCCTGCATTATTTTTTTTTTAGCAGTGCATTAGAATTTCGTTTTCCCTTTTCAATTAAAAGCAATAXXXXXXXXXXAACAAGTTAACTATAATATTAATAGCTCTCTAATACACAATTGTGACTGACATAGTCTAATCCATGCTGCAAATATTTAG	CACCGACACACATTTCCTGCATTATTTTTTTTTTAGCAGTGCATTAGAATTTCGTTTTCCCTTTTCAATTAAAAGCAATAXXXXXXXXXXAACAAGTTAACTATAATATTAATAGCTCTCTAATACACAATTGTGACTGACATGGTCTAATCCATGCTGCAAACATTTAG
Marker29163	CCATTAGCAATATGTGTATGTTTCCTTTTACTGTTTTGTCATTTTTTCTGTTAGAACCTATAGTGGTTTTCATTGGTGGAXXXXXXXXXXTTATGATCCAGACATCAACTAGAATGGTTGAAGGAACTAGGATGAACCAACTTCAGGAGGGGTTGGCTAATCTCAAGAAG	CCATTAGCAATATGTGTATGTTTCCTTTTACTGTTTTGTCATTTTTTCTGTTAGAACCTATAGTGGTTTTCATTGGTGGAXXXXXXXXXXTTATGATCCAGACATCAACTAGAATGGTTGAAGGAACTAGGATGAACCAGCTTCAGGAGGGGTTGGCTAATCTCAAGAAG
Marker29185	CTCTCGACTTATAATTATTCATTAGCGCCCTAGGGTTTCCCCTAGCTTGCCTCTATTGAAATTCTTCTGCAATATATATTXXXXXXXXXXATGTGATGTAGGTTACCAAGTTTGGTTGTGGTGGCTATTCAATTGGTATCGGTGTGAGCCACTCGTTGTTTGATGGACCG	CTCTCGACTTATAATTATTCATTAGCGCCCTAGGGTTTCCCCTAGCTTGCCTCTATTGAAATTATTCTGCAATATATATTXXXXXXXXXXATGTGATGTAGGTTACCAAGTTTGGTTGTGGTGGCTATTCAATTGGTATCGGTGTGAGCCACTCGTTGTTTGATGGACCG
Marker29192	CCAACCCCATCAGCATACATGCACCCGGTGCCCCTATACATGCATGCCATGAATGCACACAATCACTAATGGAAGCTCAGXXXXXXXXXXTCCATAAGCCGAGCTCCACCTATCAAAAGTCGAGCAGCACAGCCTACATCTCAACCATTGTGAAGAAAGTCACCTAATCG	CCAACCCCATTAGCATACATGCACCCGGTGCCCCTATACATGCATGCCATGAATGCACACAATCACTAATGGAAGCTCAGXXXXXXXXXXTCCATAAGCCGAGCTCCACCTATCAAAAGTCGAGCAGCACAGCCTACATCTCAACCATTGTGAAGAAAGTCACCTAATCG
Marker29195	CTTCAGGACGAGAGGATTGACACCAGCACAACCGTAGAATTAGAAATGTTGTTCACGTAGGTTAGCTCCTATGACCAGACXXXXXXXXXXATTCTTATAGCACGTTGCCCCGAGTTTCATATGGGTAAATGGATTTCCCGTGATGATTGGGGTGGGAGGTCTTTGTATTG	CTTCAGGACGAGAGGATTGACACCAGCGCAACCGTAGAATTAGAAATGTTGTTCACGTAGGTTAGCTCCTATGACCAGACXXXXXXXXXXATTCTTATAGCACGTTGCCCCGAGTTTCATATGGGTAAATGGATTTCCCGTGATGATTGGGGTGGGAGGTCTTTGTATTG
Marker29201	CTCAATCTCTTGTTATAGATGTGGATGGACGAGACATTTTGTTAAGAACTGCCTTCAGGCAATGCCAGTGCAGCAGATCAXXXXXXXXXXACTAGGTGAGTACGCTAATTGACTTGGGTAAGTCCTATTCATTGGTATCGACTATGTTTACTAGAATAAGCAGTCTTTGG	CTCAATCTCTTGTTATAGATGTGGATGGATGAGACATTTTGTTAAGAACTGCCTTCAGGCAATGCCAGTGCAGCAGATCAXXXXXXXXXXACTACGCGAGTACTCTAATTGACTTGGGTAAGTCCTATTCATTGGTATCGACTATGTTTACTAGAATAAGTAGTCTTTGG
Marker29297	CAGCAAGACAAGCATGAATCCCGCAACACATATTGTATGATGCGACGTGCAGAGAAAGAGCCGCCTAACACCATTAATGCXXXXXXXXXXCAAATGCAAGAATAAATTCCTACCGAACTAGTTCAATAGGAATTGGAAGGGTAACTGCAAGTGAATTTCCCTTTTGTTAG	CAGCAAGACAAGCATGAATCCCGCAACACATATTGTATGATGCGACGTGCAGAGAAAGAGCCGCCTAACACCATTAATGCXXXXXXXXXXCAAATGCAAGAATAAATTCCTACCGAACTAGTTCAATAGGAATTGGAGGGGTAACTGCAAGTGAATTTCCCTTTTGTTAG
Marker29331	CCTAACTTCTTTGACTTTTTCGTATTCACCACATGGTCTATATTTTCATCGTCGACATCATCATCATCTTCATCTCTAATXXXXXXXXXXACTTCACAACACCCTTCACCTTCGCAATAGACTCATCATACTCTTTTAACCCCTTACGAACGATTAAGTTCAAAATGTGG	CCTAACTTCTTTGACTTTTTCGTATTCACCACATGGTCTATATTTTCATCTTCGACATCATCATCATCTTCATCTCTAATXXXXXXXXXXACTTCACAACACCCTTCACCTTCGCAATAGACTCATCATACTCTTTTAACCCCTTACGAACGATTAAGTTCAAAATGTGG
Marker29380	CTCGTTTGGATAACTATCTCAACACATTTAATTCAATTTCACCTTATTTTATCTCATTTTCTTCTCAAACATCACTCAAAXXXXXXXXXXATTAAATTAAATCATTTTATTACTATTCACAAATTATTTCATTACTATTTACTAATTTGCCATCTCAACATCTAAATAAG	CTCGTTTGGATAACTATCTCAACACATTTCATTCAATTTCACCTTATTTTATCTCATTTTCTTCTCAAACATCACTCAAAXXXXXXXXXXATTAAATTAAATCATTTTATTACTATTCACAAATTATTTCATTACTATTTACTAATTTGCCATCTCAACATCTAAATAAG
Marker29415	CAGGAGAATTAAATAGCCTAGGTTTTGGCTGGACGAACATCTTTGACATTTTACCCGATATTAGGTAATTTCTAAGAAGTXXXXXXXXXXTGTCCATTTGTGACTCCGTCCCAAATTTTATTGATCAACCCCTCACTTGTAGCGGAGAAAAAACGTGGTTACAACCTGAG	CAGGAGAATTAAATAGCCTAGGTTTTGGCTGGACAAACATCTTTGACATTTTACCCGATATTAGGTAATTTCTAAGAAGTXXXXXXXXXXTGTCCATTTGTGACTCCGTCCCAAATTTTATTGATCAACCCCTCACTTGTAGCGGAGAAAAAACGTGGTTACAACCTGAG
Marker29439	CCCATGTGCCCGTGCCCATGCCCAGGGTCATCATCAAAGTAAGAGAGGTAATTATAATCCTCACTCTCCATCCGCTTGAAXXXXXXXXXXGTGGGATGATTTGTTCACGAGAATCGGATTGTCATGGGTCATGCCTCTCAGATTGGTGGACTTTGTAGCAAGTTGGAGAG	CCCATGTGCCCGTGCCCATGCCCAGGGTCATCATCAAAGTAAGAGAGGTAATTATAATCCTCACTCTCCATCCGCTTGAAXXXXXXXXXXGTGGGATGATTTGTTCACAAGAATCGGATTGTCATGGGTCATGCCTCTCAGATTGGTGGACTTTGTAGCAAGTTGGAGAG
Marker29507	CTCTTCTTTCTTTATTTTTTCTTCGGTTTTGTTCCATCTCCTTCCGTTTCCTTCCATTTCATTTTCTGCATGCTTCTTCTXXXXXXXXXXTATGGTCTATAGAGTTTTAGCCTGCTAGAAGACGCAGACCCAGATGCGATTTTTTTACTTTTATGGTCTGTAGTGTTTTG	CTCTTCTTTCTTTATTTTTTCTTCGGTTTTGTTCCATCTCCTTCCGTTTCCTTCCGTTTCATTTTCTGCATGCTTCTTCTXXXXXXXXXXTATGGTCTATAGAGTTTTAGCCTGCTAGAAGACGCAGACCCAGATGCGATTTTTTTACTTTTATGGTCTGTAGTGTTTTG
Marker29519	CTTAAGTTTAGATTAATGCCTGATCGTTTATCAAGGTACCATCTAAGAGGAGGAACAATTGGTTTTGGTTATTAAGGAGTXXXXXXXXXXAAGAAGCAAGGAAAGTAGTGGCTTCGCTTAGGTAAGGATTCAGTGTCCTAGACGGTTAGCCTAGAACTAATTCAGTTTAG	CTTAAGTTTAGATTAATGCCTGATCGTTTATCAAGGTACCATCTAAGAGGAGGAACAATTTGTTTTGGTTATTAAGGAGTXXXXXXXXXXAAGAAGCAAGGAAAGTAGTGGCTTCGCTTAGGTAAGGATTCAGTGTCCTAGACGGTTAGCCTAGAACTAATTCAGTTTAG
Marker29544	CATAAGGAGTGCTTTAAACTGATCCTCAAAACCCTCGCAAGAGATCCCTATGCAATGGCGAGTTTCATCTACCTTCTTTAXXXXXXXXXXACTGAGCCTTGGAAGAAGCCTCCAGAGGTTGTGGAGGATGTGGACCAGCGAAAACTTCGAATTGAGGCAGCCCAATTGAG	CATAAGGAGTGCTTTAAACTGATCCTCAAAACCCTCGCAAGAGATCCCTATGCAATGGCGAGTTTCATCTACCTTCTTTAXXXXXXXXXXACTGAGCCTTGGAAGAAGCCTCCAGAGGTTGTGGAGGATGTGGACCAGCAAAAACTTCGAATTGAGGCAGCCCAATTGAG
Marker29556	CATGTCTATCCTGACACTTCTTCCTCATTCTGTCTCTGAGAGGGGAGGGAGATACATAAAAACTAAAATAAGTCGAATACXXXXXXXXXXCACTTTTCCTCTAGCCGGCACACACTGTTACGTCCCGTGTGTTGGAGTTAGCTATTTTTTGGACTCAGATTCTGCCCATG	CATGTCTATCCTGACACTTCTTCCTCATTCTGTCTCTGAGAGGGGAGGGAGATACATAAAAACTAAAATAAGTCGAATACXXXXXXXXXXCACTTTTCCTCTAGCCGGCACACACTGTTACGTACCGTGTGTTGGAGTTAGCTATTTTTTGGACTCAGATTCTGCCCATG	CATGTCTATCCTGACACTTCTTCCTCATTCTGTCTCTGAGAGGGGAGGGAGATACATAAAAACTAAAATAAGTCGAATACXXXXXXXXXXCACTTTTCCTCTAGCCGGCACACACTGTTACGTCCCGTGTGTTGGAATTAGCTATTTTTTGGACTCAGATTCTGCCCATG
Marker29588	CATGGATTTGCGAAATCATTTTTACTAGTTTAGTTTTGCACTCTTCAAAATCCTTACTAAGAAAACTTGTTCCCTCTAAAXXXXXXXXXXGATTCCCTTATGTCTCATGCAGTATATTTGGCTAGAAAGGAATGGTCAGAGTTTTGAAGATCGAGAACGCTCATTGGATG	CATGGATTTGCGAAATCATTTTTACTAGTTTAGTTTTGCACTCTTCAAAATCCTTACTAAGAAAACTTGTTCCCTCTAAAXXXXXXXXXXGATTCCCTTATGTCTCATGCAGTATATTTGGCTAGAAAGGAATGGTCAGAGTTTTGAAGATTGAGAACGCTCATTGGATG
Marker29600	CAAGAAGAGATAAGACAAGCAGATTCAGACACATACAAGAAAAGAAAAAGACATTTATAAATGGAAGGAGTCTCCCCAGGXXXXXXXXXXTACGTTCGAGCATCATATCGACCCCAAATCACCATCATGGGCTTTTTCACTACATCATCGTGACCCAAATCACATCCATG	CAAAAAGAGATAAGACAAGCAGATTCAGACACATACAAGAAAAGAAAAAGACATTTATAAATGGAAGGAGTCTCCCCAGGXXXXXXXXXXTACGTTCGAGCATCATATCGACCCCAAATCACCATCATGGGCTTTTTCACTACATCATCGTGACCCAAATCACATCCATG
Marker29632	CTAGGGGCAGGGGTACTAGTAGGGGTAGGAGAGCTATCAGTGAAATTCTTTCAGAAGACATTCCTGATTCCACAACACAAXXXXXXXXXXTTAATACTTAATAGACTTATCTTTCTTCACGTAAACAAACCATATTCATATATACATGTTTTATAATATGCGTTTTTTAG	CTAGGGGCAGGGGTACTAGTAGGGGTAGGAGAGCTATCAATGAAATTCTTTCAGAAGGCATTCCTGATTCCACAACACAAXXXXXXXXXXTTAATACTTAATAGACTTATCTTTCTTCACGTAAACAAGCCATATTCATATATAAATGTTTTATAATATGCGTTTTTTAG
Marker29637	CAGCTTTCAAACGAGTAGACTCACTAATTATCCTCTGATTTCAAAGCCCCTTTCAACGAAGAATGAACATCAACAATCACXXXXXXXXXXGGTGATCGGTTTCAACCGATAGATGATTAAATGAACCCGTTATGGGTTTTGACCCGTTGAACCTCATTTTAGTTGGGTGG	CAGCTTTCAAACGAGTAGACTCACTAATTATCCTCTGATTTCAAAGCCCCTTTCAACGAAGAATGAACATCAACAATCACXXXXXXXXXXGGTGATCGGTTTCAACCGATAGATGATTAAATGAACCCGTTATGGGTTTTGACCGGTTGAACCTCATTTTAGTTGGGTGG
Marker29681	CAACCCCTTGGGGTGGCTAAATATTATTTTTGGACTAAATAATTCATCTTCTCGCTACCTGGTGCTCTTCCGTGCAAGAAXXXXXXXXXXGACTCCATTTTATGGGATTGCTCACCGTAACCCCGTCGACTCCATTTTGGTTGAATAGCACCGCTCCATTTGACCGCTAG	CAACCCCTTGGGGTGGCTAAATATTATTTTTGGACTAAATAATTCATCTTCTCGCTACCTGGTGCTCTTCCGTGCAAGAAXXXXXXXXXXGACTCCATTTTATGGGATTGCCCACCGTAACCCCGTCGACTCCATTTTGGTTGAATAGCACCGCTCCATTTGACCGCTAG
Marker29688	CACTTTCAAGGCTCCAGCTCATGTACTACTGCTGGACAGCCGAACACTTTAGTACCATTACACCAGACAATAACAATGAGXXXXXXXXXXGATCAAATTCCATAAAAAGAACCATTGGCAGTAGGGGGTCTTCAACAATAAAGCTAACTATAAATCATTCTAGTTTTCTG	CACTTTCAAGGCTCCAGCTCATGTACTACTGCTGGACAGCCGAACACTTTAGTACCATTACACCAGACAAAAACAATGAGXXXXXXXXXXGATCAAATTCCATAAAAAGAACCATTGGCAGTAGGGGGTCTTCAACAATAAAGCTAACTATAAATCATTCTAGTTTTCTG
Marker29695	CTTTGAAGGGCGTTACTCCAACACCAAATAGTGGACCAGTAAGTTTTTCTTGATTTCTGGCAATGGCTGGGAGTATCCCAXXXXXXXXXXCCCAATTTCGCTCATGTCATGGGGAAAAAACTCAAATTGGTTCCCCTTCCGATGAAACAAAGTGCTCCCCGGACTTGGGG	CTTTGAAGGGCGTTACTCCAACACCAAATAGTGGACCAGTAAGTTTTTCTTGATTTCTGGCAATGGCTGGGAGTATCCCAXXXXXXXXXXCCCAGTTTCGCTCATGTCATGGGGAAAAAACTCAAATTGGTTCCCCTTCCGATGAAACAAAGTGCTCCCCGGACTGGGGG
Marker29700	CATGTGCCGACGATATCCGTAACTTCGTCCCACGCGTGTGGGCTACGCTCCACTCCGATGGACGCCAGATTTGGAGGTATXXXXXXXXXXGCTGTGTATTGTTGCTATTATTAGCTTCTTCGTCTTCCAGATGGTGCTAAAAAGGGAGGTTTGGGAAGTTTGATACAGCG	CATGTGCCGACGATATCCGTAACTTCGTCCCACGCGTGCGGGCTACGCTCCACTCCGATGGACGCCAGATTTGGAGGTATXXXXXXXXXXGCTGTGTATTGTTGCTATTATTAGCTTCTTCGTCTTCCAGATGGTGCTAAAAAGGGAGGTTTGGGAAGTTTGATACAGCG
Marker29735	CTATTACTTTAGTTAATAGTCCCATTAGTCTGATTTTTAATAAAATTATTATATTATACTTTAAATAGAGAATCAAGCAAXXXXXXXXXXATGTGTGCTGTGATTATCATGATTGTGCATGAAAAATGTGATGTTTACCTACACTACGCTACGAGCTAGGTCAAGGTTAG	CCATTACTTTAGTTAATAGTCCCATTAGTCTGATTTTTAATAAAATTATTATATTATACTTTAAATAGAGAATCAAGCAAXXXXXXXXXXATGTGCGCTGTGATTATCATGATTGTGCATGAAAAATGTGATGTTTACCTACACTACGCTACGAGCTAGGTCAAGGTTAG
Marker29737	CAAACTAGTTGGTCACCGGAGCGCGCTAGGAACTAACGACGATGGAGCCACTTTATTTTATGTGTGTCCACAGCAAGTGTXXXXXXXXXXTTAAAAAATATAGAAGTCTTATGTGCTTATCAAAATAATTTATTTAAACCATAGAAATAATCATAGCAAAATCTGTCTAG	CAAACTAGTTGGTCACCGGAGCGCGCTAGGAACTAACGACGATGGAGCCACTTTATTTTATGTGTGTCCACAGCAAGTGTXXXXXXXXXXTTAAAAAATACAGAAGTCTTATGTGCTTATCAAAATAATTTATTTAAACCATAGAAATAATCATAGCAAAATCTGTCTAG
Marker29742	CTTTTTCCCCCACTTCTGTTGTTTATGCGGAATTATTCCAAAATGTTTCTTTGAACTGGTGCAGTAGTGAGATGTGTTATXXXXXXXXXXAGTTGACTTCAGTTTGTGGTGCATATAGAATGTAATGGGATTATTCTGGGAGTCACACTTATAACATTTTTGAATTCCAG	CTTTTTCCCCCACTTCTGTTGTTTATGCGGAATTATTCCAAAATGTTTCTTTGAACTGGTGCAGTAGTGAGATGTGTTATXXXXXXXXXXAGTTGACTTCAGTTTGTGGTGCATATAGAATGTAATGGGATTATTCTGGGAGCCACACTTATAACATTTTTGAATTCCAG
Marker29759	CTGCTATCCCAGTCTCTTGATTGATTGTAGGGACCTTAAAAAACACAGAAGTGTCTATGTAAATATTGGGAGACATAACAXXXXXXXXXXGGCTAAAGTTTTCTTTTCTTTTCTTTTGATTGACTATAATTTTAGATCTTCCACATTATCATAGGATTTCTATAGTTTTG	CTGCAATCCCAGTCTCTTGATTGATTGTAGGGACCTTAAAAAACACAGAAGTGTCTACGTAAATATTGGGAGACATAACAXXXXXXXXXXGGCTAAAGTTTTCTTTTCTTTTCTTTTGATTGACTATAATTTTAGATCTTCCACATTATCATAGGATTTCTATAGTTTTG
Marker29762	CATTTTTGCAAACACAACTAAACTCACTAGAACCAAAAACGTATAGTCTTCTCCCTCCCTCTTTCTCCCTCTCTCTCTAGXXXXXXXXXXAATAACCT-TCTGATGACCAAGGAAGCCCTACTTTCTACCATTCTTAGTACTCGCACAATACATGGGGTCCCACCGATGAG	CATTTTTGCAAACACAACTAAACTCACTAGAACCAAAAACGTATAGTCTTCTCCCTCCCTCTTTCTCCCTCTCTCTCTAGXXXXXXXXXXTTTGTCGTAAAAAATAACC-TTGAAGCCCTACTTTCTACCATTCTTAGTACTCGCACAATACATGGGGTCCCACCGATGAG
Marker29789	CACCAGTACAACTAATCTATTGGATGAAACATGGAACCATAAAGCTGAGGGAAGTGGACAAATGTATATGCAAAAATTGAXXXXXXXXXXAAAGAGAGAATTATGAGAACTTTACAGCACATACCATCACAAATTGGCTTAATCTGAGGATTTTGGCAGTGAGGTGGAGG	CACCAGTACAACTAATCTATTGGATGAAACATGGAACCATAAAGCTGAGGAAAGTGGACAAATGTATATGCAAAAATTGAXXXXXXXXXXAAAGAGAGAATTATGAGAACTTTACAGCACATACCATCACAAATTGGCTTAATCTGAGGATTTTGGCAGTGAGGTGGAGG
Marker29836	CCCTCCCCTTTTATGGACATCTTTCCTTCTCTCATACTCTAATCCTTGAAAAATGTAAGAGACTCATGCATGGATGCCATXXXXXXXXXXTCTTGGGGAGGCATGTAGTGACAATTTCCTAGGTGAGTGACATGTGGCATGTGGGTGTGGGAAAGTGGCGTGAGTGTGTG	CCCTCCCCTTTTATGGACATCTTTCCTTTTCTCATACTCTAATGCTTGAAAAATGTAAGAGACTCATGCATAGATGCCATXXXXXXXXXXTCTTGGGGAGGCATGTAGTGACAATTTCCTAGGTGAGTGACATGTAGCATGTGGGTGTGGGAGAGTGGCGTGTGTGTGTG
Marker29892	CAATTTGCCCTCCCAACACGCAAACAAGATTACTCGCCCATGTGAGACGAGGGCAACTCTATGGGTCCATAATCAGTCCTXXXXXXXXXXTCTACGATCTTTTTCAACTTCTTATAAATATATTTAAATTCATCTTAATATCCAAACATATCTAAACTCATATTAGGTGG	CAATTTGCCCTCCCGACACGCAAACAAGATTACTCGCCCATGTGAGACGAGGGCAACTCTATGGGTCCATAATCAGTCCTXXXXXXXXXXTCTACGATCTTTTTCAACTTCTTATAAATATATTTAAATTCATCTTAACATCCAAACACATCTAAACTCATATTAGGTGG
Marker2990	CCATAAATACCAACAAAAGACCACATAAAGTTGTCTTTCACACTTCTAAAACATCATGCCATTGTGTACTCCTCTATAAAXXXXXXXXXX-CAATTTTGAACTTCAAAAAATAGGTGTTATTCCCTTCCCTTTAGAGCTCTCTCAACTTGCAATGCCCTCCTAGTTAAGAG	CCATAAATACCAGCAAATGCCCACATAAAGTTGTCTTTCACACTTCTAAAACATCATGCCACTGTGTACTCCCCTATAAAXXXXXXXXXXACAATTTTGAACTTCAAAAAATAGGTATTATTCCCTTCCATTTAGAGCTCTCTTAAC-TGCAATGCCCTCATAGTTAAGAG
Marker29913	CCAAACCGCATCTAAATCCATACTCTAATGGAACTAATTAATGTTGCAATTGGAGTAATTGGAGTCCCTTGGAATCATTAXXXXXXXXXXCTCTATACCATTGCCCATGTAGTTTGTTTGCAGCCTTGTCATATGGGATTGCTTCAATGGCGATGGTTTTTATCAATAAG	CCAAACCGCATCTAAATCCATACTCTAATGGAACTAATTAATGTTGCAATTGGAGTAATTGGAGTCCCTTGGAATCATTAXXXXXXXXXXCTCTATACCATTGCCCATGTAGTTTTTTTGCAGCCTTGTCATATGGGATTGCTTCAATGGCGATGGTTTTTATCAATAAG
Marker29952	CTCAAGTTCGCAGGCGTAGAGCACCTTGACCCCGTCACATATAGGGTTGTCAGACGCCGACATCACTGTTTATGTAGATGXXXXXXXXXXGCCTAGTCCTATTTGTTCTATGCCTCTTGAAAGAGCAGTAGGGTCTAATGAATTGGCACAGATAGGGTCATCGGGGAGTG	CTCAAGTTCGCAGGCGTAGAGCACCTTGACCCCGTCACATATAGGGTTGTCAGATGCCGACATCACTGTTTATGTAGATGXXXXXXXXXXGCCTAGTCCTATTTGTTCTATGCCTCTTGAAAGAGCAGTAGGGTCTAATGAATTGGCACAGATATGGTCATCGGGGAGTG
Marker29969	CTATGCCAACAAGCCATAAAATCTACCAGAGCATAATCCATTCAATCCCAAAGGTATGAAATATTGATTCCCATAAATCCXXXXXXXXXX------ACTCCATGAGCGTCCATTCTCAATCTGTATAAGTTCTACTACCGACGGTTCCTTGCAGCGGGAAATTCTAAAAAGGCTGG	CTATGCCAACAAGCCATAAAATCTACCAGAGCATAATCCATTCAATCCCAAAGGTATGAAATATTGATTCCCATAAATCCXXXXXXXXXXAGTACCACTCCATGAGCGTCCATTCTCAATCTGTATAAGTTCTACTACCGAC-G-----TGCAGCGGGAAATTCTAAAAAGGCTGG
Marker29989	CGCTAGCTAGTATTGTCATCATGTGACCCTAACACTTTTCCACGGCTAGCTAGCTATATTGACTTGGTTAATTACATTATXXXXXXXXXXGTATGAAGATATATATAAAGAGCATGCATGAGATGATGATGCCATTTTTGACTCTTGCATGGATTATTATATATGTGGAG	CGCTAGCTAGTATTGTCATCAAGTGACCCTAACACTTTTCCACGGCTAGCTAGCTATATTGACTTGGTTAATTACATTATXXXXXXXXXXGTATGAAGATATATATAAAGAGCATGCATGAGATGATGATGCCATTTTTTACTCTTGCATGGATTATTATATATGTGGAG
Marker30022	CTGAATCTATGCATAATAGAGAGTCCCATATATTAAACCAAACATTTTAGACATCTAGAGGATTTTTTTTTTCAAAATTC-XXXXXXXXXXATCCTCACATCCTTTCACTCCCATCCCTTTCCCCTTCTAATTTTTCGGATGCAGTGAAAGCCCCATATGTTCACAGCTAG	CTGAATTTATGCATAATAGAGAGTCCCATATATTAAACCAAACATTTTAGACATCTGGAGGA-TTTTTTTTTCAAAATTCTXXXXXXXXXXATCCTCACATCCTTTAACTCCCATCCCTTCCCCCTTCTAATTTTTCGGATGCAGTGAAAGCCCCATATGTTCACAGCTAG
Marker30067	CGCCGTGTCGTAGCAGTGCCGTTTTGGCGTGTCCTCCATTTCTCTTGCAGTGAGAGTACGGCTTTCGAGAGAAGCAGAGGXXXXXXXXXXAAAAGGGCGGGAATTTGCGAAGTATTAAAGCTGCCGTGTCAGTGTGGTGGCAATATTGGGAAAGGTGGATGACGTGGTAG	CGCCGTGTCGTAGCAGTGCCGTTTTGGCGTGTCCTCCATTTCTCTTGCAGTGAGAGTACGGCTTTCGAGAGAAGCAGAGGXXXXXXXXXXAAAAGGGCGGGAATTTGCGAAGTATTAAAGCTGCCGTGTCAGTGTGGTGGCAATATTGGGAAAGGTGGATTACGTGGTAG
Marker3007	CCACACTCTGTCAAGGAGGGGTCGAAAATGCCTCACGTCAAACCTCCCCTTTACCCATTAAAGAGGTAATTCGAACAACGXXXXXXXXXXCTTCACCGTAGCGGAGGTTGAGGTAAGTTATTTGGGTAGCCGAGGGCTAATCCCGTTCTCCACAGCAGGGAGACAAAGGG	CCACACTCTGTCAAGGAGGGGTCGGAAATGCCTCACGTCAAACCTCCCATTTACCCATCAAAGAGGTAATTCGAACAACGXXXXXXXXXXCTTCACCGTAGCGGAGGTTGAGGTAAGTTATTTGGGTAGCCGAGGGCTAATCCCGCTCTCCACAGCAGGGAGACAAAGGG
Marker30105	CGCCTGCAAATTGCGTGCCCAGGAGAAGAAAGCTTT----CGTTCCATCGGTAAAACTAGGGGGAGACTGTAAACATTAATCCAXXXXXXXXXXTGGTCAATTCGAACCGGTACCACAATGCTGCAGCCATAAGATATTTCTCTTTTGTTTTGTGGTCCATTACAACCCACATG	CGCCAGCAAATTGCGTGCCCAGGAGAAGAAAGCTTTAATTCGTTCCATCGGTAAAACTAGGGGGAGACTGTAAACATTAA----XXXXXXXXXXTGGTCAATTCTAACCGGTACCACAATGCTGCAGCCGTAAGATATTTCTCTTTTGTTTTGCGGTCCATTCCAACCCACATG
Marker30111	CTAAGAAGAAGACTGCATACTGAGCTGGAGTAGCTGATGGGCATACAGACCCCACACATTCCACAGGCATCAGTGCAGGAXXXXXXXXXXATCAAGGTCAAAGAAGAATCATGAGAGAAAGGGTTTAAGGTCAGAGTGCATCAAAGTTGTATTTCGAATCTTTTGAAACG	CTAAGAAGAAGACTGCATACTGAGCTGGAGTAGCTGATGGGCATACAGACCCCACACATTCCACAGGCATCAGTGCAGGAXXXXXXXXXXATCAAGGTCAAAGAAGAATCATGAGAGAAAGGGTTTAAGGTCAGAGTGCATCAAAGTTGTATTTCGAATCTTTTGAAATG
Marker30119	CACCCCTTAGTTCTCTCTTTTATCTCTCTCGGATTCTCTCTACTCTCACTATGTCTCTTTCCTAGGGTTTCGCCATAGTCXXXXXXXXXXCTATACTGACCCTTGGAATACTAACATTGAAAAATAGTTAAACTATGCTTTACTGCAGTTTGGTTGTGATTGGTTTAGTG	CACCCCTTAGTTCTCTCTTTTATCTCTCTCGGATTCTCTCTACTCTCACTATGTCTCTTTCCTAGGGTTTCGTCATAGTCXXXXXXXXXXCTATACTGACCCTTGGAATACTAACATTGAAAAATAGTTAAACTATGCTTTACTGCAGTTTGGTTGTGATTGGTTTAGTG
Marker30163	CCTTGTATGTGTATCTATAAATTAAAATGGGTCAATTATGGGTATTTTGTAGTTAATACCATGGATAAGTTGTAGAACCTXXXXXXXXXXCACTGAACTGAAAACAAAAGTAGACGAATCCTTGTTGTGGACACTTGTGTTGCTAATATTTATGGCGATGCAGTCTTATG	CCTTGTATGTGTATCTATAAATTAAAATGGGACAATTATGGGTATTTGGTAGTTAATACCATGGATAAGTTGTAGAACCTXXXXXXXXXXCACTGAACTGAAAACAAAAGTACGCGAATCCTTGTTGTGGACACTTGTGTTGCTAATATTTATGGCGATGCAGTCTTATG
Marker30212	CTTGGTCAGCCACTACACTGTTGTTGAACCCAGAACCAACTTAGATATCACCCTTCGACTCCTTTCAGTAATGGTCAACAXXXXXXXXXXCCCAACGGAGCCTTCGGGAGGATCGCCGGAGTACAAAACAGCGATATCTAAGATGCCGGAGTTTGAACCGACGCCGGACG	CTTGGTCAGCCACTACACTGTTGTTGAACCCAGAACCAACTTAGATATCACCCTTCGACTCCTTTCAGTAATGGTCAACAXXXXXXXXXXCCCAACGGAGCCTTCGGGAGGATCGCCAGAGTACAAAACAGCGATATCTAAGATGCCGGAGTTTGAACCGACGCCGGACG
Marker30231	CTGATGTACAGTTGAGAGCTGAGTCTGGAGAAGATGTTCCTTTGATATCTCTTCCTCCGTTAGCTGGTTCATCATCAAATXXXXXXXXXXGGGGTTGGGGTAGTTACGGTGATTTGCTTTGTTGTGGGGAGGAACGTTTTGTCCCAATCGGGCTTGGTGTATATTGGATG	CTGATGTACAGTTGAGAGCTGAGTCTGGAGAAGATGTTCCTTTGATATCTCTTCCTCCGTTAGCTGGTTCATCATCAAATXXXXXXXXXXGGGGTTGGGGTAGTTACGGTGATTTGCTTTGTTGTGGGGAGGAACGTTTTGTCCCAATCAGGCTTGGTGTATATTGGATG
Marker30237	CCTACTAAAAGTTACAATCCATTAAGTTCAATAATTTGGAAAATAAAAGAGTTCAAAAATGAAAAAGGAAGATGGAACTGXXXXXXXXXXTCAAAGATGGGTTACAGGATAATATTTAGTTGCTTCCTTGACAAAGAACTTATCAAGC-TGCTATGCCTTGATGTAAAGAG	CCTACTAAAAGTTACAATCCATTAAGTTCAATAATTCGGAAAATAAAAGAGTTCAAAAATGAAAAAGGAAGATGGAACTGXXXXXXXXXX-CAAAGATGGGTTACAGGATAATATTTAGTTGCTTCCTTGACAAAGAACTTATCAAGCTTGCTATGCCTTGATGTAAAGAG
Marker30256	CAACACTCAACCTTTCCTTCAGTCCTATCACTTTCAATAACTTGTGTAAGAGGCTCTCCAGTCCACTTCCTACGAAAAGCXXXXXXXXXXCAAGTCGGAGTCGGAGTCGGAGTTTTTTTCCTATTGGAAATCGGAGCGGATTCTCTACATGTCGGAGTCGGAGTTGGAGG	CAACACTCAACCTTTCCTTTAGTCCTATCACTTTCAATAACTTGTGTAAGAGGCTCTCCAGTCCACTTCCTACGAAAAGCXXXXXXXXXXCAAGTCGGAGTCGGAGTCGGAGTTTTTTTCCTATTGGAAATCGGAGCGGATTCTCTACATGTCGGAGTCGGAGTTGGAGG
Marker30262	CGAAGTTGCACTAAGTATGTGGATGGGAGAAACACTGAGCTGGTGGAGAGAAATGGGTTGGGATGCTGGGGATGAAATCAXXXXXXXXXXATGCACCTTGGCTAGCCCACAACCATGCCTTGGCTAGTGGGGTGACACGCACGGGGCGCCCAATATGCGTGCATGCCTTG	CGAAGTTGCACTAAGTATGTGGCTGGGAGAAACGCTGAGCTGGTGGAGAGAAATGGGTTGGGATGCTGGGGATGAAATCAXXXXXXXXXXATGCACCTTGGCTAGCCCACAACCATGCCTTGGCTAGTGGGGTGACACGCACGGGGCGCCCAATATGCGTGCATGCCTTG
Marker30272	CCATGAATGCACTTGGGTCCTAAAAAGCCTCACCAAAATTACTAATGGGCTTCCCTCTCTAATCCTTAGCTTATTAGCACXXXXXXXXXXTGATGATTTCACGTTTTGGTACTTTTGGCACCTGTTGTCTGGCATTTTATTTATTGGAATGTGTTCTTAAATAGTTAGTG	CCATGAATGCACTTGGGTCCTAAAAAGCCTCACCAAAATTACTAATGGGCTTTCCTCTCTAATCCTTAGCTTATTAACACXXXXXXXXXXTGATGATTTCACGTTTTGGTACTTTTGGCACCTGTTGTCTGGCATTTTATTTATTGGAATGTGTTCTTAAATAGTTAGTG
Marker30360	CTCACGCAATGTGCCAACACGCTACCACTGACAGGTGTTAAGGACCACCACAATCAGGTATATATATTCCCCCCCCCCCCXXXXXXXXXXAATGAATGAATAAGTTATAAGCAATCATAAACTCATCGAGATCAGAGATCTATCTAACTGTCCTTACCTCCTTAATTATG	CTCACGCAATGTGCCAACACGCTACCACTGACAGGTGTTAGGGACCACCACAATCAGGTATATATATTCCCCCCTCCCCCXXXXXXXXXXAATGAATGAATAAGTTATAAGCAATCATAAACTCATCGAGATCAGAGATCTATCTAACTGTCCTTACCTCCTTAATTATG
Marker30371	CTTCTAAATTCATTTTGTTGACAAAGTCTACTACATTAGAAGTTTGAATCATGAAGAAAGTATTTGGCAGAGAAAAGGCTXXXXXXXXXXTCATTTGATTATTTATGAAGTTGATGATGAGGTAGAGAATTCAGATCCAAGGATTTGCAAGGGCAGTCATCTTGATGAAG	CTTCTAAATTCATTTTGTTGACAAAGTCTACTACATTAGAAGTTTGAATCATGAAGAAAGTAATTGGCAGACAAAAGGCTXXXXXXXXXXTCATTTGATTATTTATGAAGTTGATGATGAGGTAGAGAATTCAGATCCAAGGATTTGCAAGGGCAGTCATCTTGATGAAG
Marker30403	CCTGAAAGATTCTTCGTCCTCCAAGACATTGTACCGGAAAGAACTGGGTTTTGTCGGTCACTACCAACGACCTTCGGGCTXXXXXXXXXXTTCTCCGTCCAAGCCATCTGGTCTTACATCCCTTTAGCCAAGAGCTTGGTCATCAATCTATCTCGGATGGAAGAGGCTAG	CCTGAAAGATTCTTCGTCCTCCAAGACATTGTACCGGAAAGAACTGGGTTTTGTTGGTCACTACCAACGACCTTCGGGCTXXXXXXXXXXTTCTCCGTCCAAGCCATCTGGTCTTACATCCCTTTAGCCAAGAGCTTGGTCATCAATCTATCTCGGATGGAAGAGGCTAG
Marker30490	CCAACAACTTTTTGCCTATTGTAATACCCATGATGATTACGGGCTACAAATTGCATCCTTCCATATGAGAGGAAAAGCTCXXXXXXXXXXCGCATATGCACCTTTCTTAGTGGCTTACACGATGATTTAAGAATCTTCGTCACCATGTCCTGCTTATAACTTTTTCGACG	CCAACAACTTTTTGCCTATTGTAATACCCATGATGATTACGGGCTACAAATTGCATCCTTCCATATGAGAGGAAAAGCTCXXXXXXXXXXCGCATATGCACCTTTCTTAGTGGCTTACACGATGATTTAAGAATCTTCATCACCATGTCCTGCTTATAACTTTTTCGACG
Marker30492	CTTTCCTCGTAGGTGAGATTTGGTTGCAATGGAACTAGATCTGAATGTGGGGATGTTGGTTCCCAACAATTTTTCTAAACXXXXXXXXXXGTATTATTTATGGTCGAATTATTCTAGCCACTCCAACCTTGTCCCAACATAAAGGCGATTTACACTTTCTCCTGTACATG	CTTTCCTCGTAGGTGAGATTTGGTTGCAATGGAACTAGATCTAAATGTGGGGATGTTGGTTCCCAACAATTTTTCTAAACXXXXXXXXXXGTATTATTTATGGTCGAATTATTCTAGCCACTCCAACCTTGTCCCAACATAAAGGCGATTTACACTTTCTCCTGTACATG
Marker30515	CTTAAGGTTCTGATTGGTTTCACAGATGGTCTCAATCATCTCATCCTATCTAAACACTCAAACACCATTAAAAAAGAAACXXXXXXXXXXTCCATAATACATATTAACTTAAACCATTTCACTACTATTCATAGATTTCTTATCTCATATCATCTTTGTAACCAAACAAG	CTTAAGGTTCTGATTGGTTTCACAGATGGTCTCAATCATCTCATCCTATCTAAACACTCAAACACCATTAAAAAAGAAACXXXXXXXXXXTCCATAATACATATTAACTTAAACCATTTCACTACTATTCATAGATTTCTTGTCTCATATCATCTTTGTAACCAAACAAG
Marker30516	CACAACCGTAGCCTTTGCAACAGTCCTTTGGTTGCATTAACGATGCTTGGCATCGATTAGGTGGCGAACGTTACGCAATTXXXXXXXXXXATTCATCATCTTCGATGGTAGAGTATGTCACGTAGCAAAAACCAGAACAACTCTCGCGTACTCCACAACTTAAATGCCAG	CACAACCGTAGCCTTTGCAACAGTCCTTTGGTTGCATTAACGATGCTTGGCATCGATTAGGTGGCGAACGTTACGCAATTXXXXXXXXXXATTCATCATCTTCGATGGTAGAGTATGTCACGTAGTAAAAACCAGAACAACTCTCACGTACTCCACAACTTAAATGCCAG
Marker30532	CTCTGTCTTCCCATTGGTATTTCATTTGATCTATGCTGGTTGTGAGGTTCTCAGCTATGCAAGGTAGATAAGGGAGGGGAXXXXXXXXXXCGAGAGAGAGAAGTGAGGTGAGGAAGGGTGTTCCATAGGGGTTGGCTTTGTTTCTTTGAATTGGGC-TCCACACGGGTTAG	CTCTGTCTTCCCATTGGTATTTCATTTTATCTATGCTGGTTGTGAGGTTCTCAGCTATGCAAGGTAGATAAGGGAGGGGAXXXXXXXXXX-GAGGGAGAGAAGTGAGGTGAGGAAGGGTGTGCCATAGGGGTTGGCTTTGTTTCTTTTAATTGGGCTTCCACACGGGTTAG
Marker30567	CGTAAATGATGTTTTCGGTCGTTTCCATTGCTGACTGGTGCAGGTGGCTGTTGTTGGTTCCCCTCCTGTGCTAGCTATTGXXXXXXXXXXGTATGTACAGGTCCTATAGAAACCTGTTTAAGCCTGGTTTATACTTGATAGTTGATACATGTCGATACTCTCCAATTCTG	CGTAAATGATGTTTTCGGTCGTTTCCATTGCTGACTGGTGCAGGTGGCTGTTGTTGGTTCCCCTCTTGTGCTAGCTATTGXXXXXXXXXXGTATGTACAGGTCCTATAGAAACCTGTTTAAGCCTGGTTTATACTTGATAGTTGATACATGTCGATACTCTCCAATTCTG
Marker30575	CAATCTGTTCACAGGTATTCAGCAGGACAGTGAGCATACCGAAATTGACCTCAACAGCAAGTATACCAAAGAGCCCAATTXXXXXXXXXXACAAAAGAAAGAGATACATGAAGGAAATGGATTATATACAGGGAACGTAGGCGATGATGAGAGAGACGAGGACGGAATCG	CAATCTGTTCACAGGTATTCAGCAGGACAGTGAGCATACCGAAATTGACCTCAACAGCAAGTATACCAAAGAGCCCAATCXXXXXXXXXXACAAAAGAAAGAGATACATGAAGGAAATGGATTATATACAGGGAACGTAGGTGATGATGAGAGAGACGAGGACGGAATCG
Marker30578	CGACGTCGGTTTTCATATATTTCTACTGCCAGCCAACCGGTTCTTTGCCGGTTCGGTACTCCGGCGCCCGGTTAGCGTCGXXXXXXXXXXATCAAGGGCTCTATAATTAATACACATCCTCTTAACTCCCATCTGCCTTTAAAACAGGAGAAGAAAATGGACTTAGACTG	CGACGTCGGTTTTCATATATTTCTACTGCCAGCCAACCGATTCTTTGCCGGTTCGGTACTCCAGCGCCCGGTTAGCGTCGXXXXXXXXXXATCAAGGGCTCTATAATTAATACACATCCTCTTAACTCCCATCTGCCTTTAAAACAGGAGAAGAAAATGGACTTAGACTG
Marker30593	CAGTACATAAACAAAACAGCCCAAAGCCAATTGTAATAATCAGGGAATAAATGTAATATCAATTCAAAGCTCCCCCTTTAXXXXXXXXXXTGCTGGACGTCAACTGGGCGGCGTCCGACGGTGGGGGCTTGTTCTCTAGCGTACTTTTTGTTAATGGCGGTGGTGTAGTG	CAGTACATAAACAAAACAGCCCAAAGCCAATTGTAATAATCAGGGAATAAATGTAATATCAGTTCAAAGCTCCCCCTTTAXXXXXXXXXXTGCTGGACGTCAACTGGGCGGCGTCCGACGGTGGGGGCTTGTTCTCTAGCATACTTTTTGCTAATGGCGGTGGTGTAGTG
Marker30609	CCAATTCCAACAAACCAACAATTTATCAATAAAAGCCAATAACGCTATTTTAAAACTCATGAATTTGCGTTGAAAAATTAXXXXXXXXXXCACACTAAGAAGCGAGGTGAGAAACTTAAACACAAGAGGAAGGGAAGAATTCAAGAGAGATTTATGTGAGGAAATCCGTG	CTAATTCCAATAAACCAACAATTTATCAATAAAAGCCAATAACGCTATTTTAAAACTCATGAATTTGCGTTGAAAAATTAXXXXXXXXXXCACACTAAGAAGCGAGGTGAGAAACTTAAACAGAAGAGGAAGGGAAGAATTCAAGAGAGATTTAAGTGAGGAAATCCGTG
Marker30615	CTTCAAGACTCCATCAGAGAATCTCTCTGGTTTGAACTCCTCTGCATCATCTCCCCAAACATCACGATCATGATGGATGAXXXXXXXXXXGGTGGATTAGTTTAATCCCTTAATCCTAAAGAAAGTAAAAATTAAAAAGTGATGGTGCAATGGATGGATATGATTTCTCG	CTTCAAGACTCCATCAGAGAATCTCTCTGGTTTGAACTCCTCTGCATCATCTCCCCAAACATCACGATCATGATGGATGAXXXXXXXXXXGGTGGATTAGTTTAATCCCTTTATCCTAAAGAAAGTAAAAGTTAAAAAGTGATGGTGCAATGGAAGGATATGATTTCTCG
Marker30647	CCACACAGGCAAATTATCAGAAATGCTCTGATACCTTGTCAGAAATGGAGTTGGGGGCAGAAGAGAGAACTGCCAAGAGAXXXXXXXXXXTGTTTCTTTAGATCGTATCATTCATAATCATAGATAACATGTCAAAATAGCAGATGCTAAAACTTCAACCTTGTGTCATG	CCACACGGGCAAATTATCAGAAATGCTCTGATACCATGTCAGAAATGGAGTTGGGGGCAGAAGAGAGAACTGCCAAGAGAXXXXXXXXXXTGTTTCTTTAGATCGTATCATTCATAATCATAGATAACATGTCAAAATAGCATATGCTAAAACTTCAACCTTGTGACATG
Marker3068	CTCCCAACAGTTATAAAGATGGACAAAATCGTCTATGTATAAAGTGTTGTTTAACAATATAGGCTCTACACATATTTAGC--XXXXXXXXXXACAGGTTCACACTCAGGTTGCGCTCGTCCTTTGTTTGGGAATCTCCCGTAGTTTGGAAATTCTGTTCGAGATAGGACACG	CTCCCAACAGTTATAAAGATGGAC--AATCGTCTATGTATAAAGTGTTGTTTAACAATATAGGCTCTACACATTTTTAGCAAXXXXXXXXXXACGGGTTCACACTAGGGTTGCGCTCGTCCTTTGTTTGGGAATCTCCCGTAGCTTGGAAATTATGTCCGAGATAGGATGCG
Marker30724	CTAGGTCATATCAAGCGATGGTTAGCAATGAGCAGTCGCCCAACTTCATCAAGAGCATCCTCAACTGTTAACTTGGACCGXXXXXXXXXXAATCACCACCACGACAAGACCACAGTCTGAGCAAAGGAACTATAGCCACAAATGGTTATGGGTTTGCAAAAAAACTCATG	CTAGGTCATATCAAGCGATGGTTAGCAATGAGCAGTCGCCCAACTTCATCAAGAGCATCCTCAACTGTTAACTTGGACCGXXXXXXXXXXAATCACCACCACGACAAGACCACAGTCTGAGCAAAGGAACTATAGCCACGAATGGTTATGGGTTTGCAAAAAAACTCATG
Marker30736	CCCGTAATTGTACGCCCATACACATGTTCCACGTGGATGATGAGACAATAAATGTCTACCCTACTTTAGGACTTGTTTTTXXXXXXXXXXTACTTGTACATAACAAAACTCTTTCTTTTTTAATCCTAGATTTATACTCGTTCCGATTCAATTTTTAAGACTTCGTGTAG	CCCGTAATTGTACGCCCATACACATGTTCCACGTGGATGATGAGACAATAAATGTCTACCCTACTTTAGGACTTGTTTTTXXXXXXXXXXTACTTGTACATGACAAAACTCTTTCTTTTTGTATCCTAGATTTATACTCGTTCCGATTCAATTTTTAAGACTTCGTGTAG
Marker30756	CCTTCCTCAGGGCTTCCAGTTTCGAAGGGACTAGGCTCTGTCTCCCGCAATCCCGGTTCGTGCATGGAGTCACCATCGTCXXXXXXXXXXTCAAAGTGAGGCAGCAGGCTTTGAGAGGGCTCCGCCACGAGGGAGCTGGTGGAGGCGGAAGGATCGTCGGCAGAAACTGG	CCTTCCTCAGGGCTTCCAGTTTCGAAGGGACTAGGCTCTGTCTCCCGCAATCCCGGTTCGTGCATGGAGTCACCATCGTCXXXXXXXXXXTCAAAGTGAGGCAGCAGGCTTTAAGAGGGCTCCGCCACGAGGGAGCTGGTGGAGGCGGAAGGATCGTCGGCAGAAACTGG
Marker30777	CGAAACTCCCTTTTCCCTCTTGTGCCCTTCCTTTCTCTTTAGCAAGTGTGTATTCCTCTAGGGTACATGTGTAAAACCACXXXXXXXXXXGGCACCAATTTCCTTGAACATCTTTCTTGGAACTTGAAATTGTGTCAAACAAAGAGGTGTAGACGTGTGGGAGGGGCTTG	CGAAACTCCCTTTTCCCTCTTGTGCTCTTCCCTTCTCTTTAGCAAGTGTGTATTCCTCTAGGGTACATGTGTAAAACCACXXXXXXXXXXGGCACCATTTTCCGTGAACATCTTTCTTGGAACTTGAAATTGTGTCAAACAAAGAGGTGTAGGCATGTGGGAGGGGCTTG
Marker30778	CGGAATTGTCCCCGTCGCCTACCGCCGGTAAGCCACCTCTCTGCTATATATATATATAACTGCTAAACCTTCGTGTTATC----XXXXXXXXXXAACCTATAATGCTAACCAGACCCAGATGTTGGCGAATGGTAGTTAGTGGCTCGCGGATGAGGGGGTAATGGTCCATATGG	CGGAATTGTCCCCGTCGCCTACCGCCGGTAAGCCACCTCTCTGC----TATATATATAACTGCTAAACCTTCGTGTTATCAGTGXXXXXXXXXXAACCTATAATGCTAACCAGACCCAGATGTTGGCGAATGGTAGTTAGTGGCTCGCGGATGAGGGGGTAATGGTCCATATGG
Marker30830	CAGTGTAACATTTTATAATTCTGGCTAAATGCAGCTCCAAGATGAAGTCCTTGTTTCAGATGCTGAGAGATTGCGAATACXXXXXXXXXXACTTCCAATTAATACAGCATGGCATTGTTTATTTTCATCACGGTGATGCATAGTTGAGATGGAGATGTTATTGATGAATG	CAGTGTAACATTTTATAATTCTGGCTAAATGCAGCTCCAAGATGAAGTCCTTGTTTCAGATGCTGAGAGATTGCGAATACXXXXXXXXXXACTTCCAATTAATACAGCATGGAATTGTTTATTTTCATCACGGTGATGCATAGTTGAGAGGGAGATGTTATTGATGAATG
Marker30855	CAATGTTGCTAAGTCTGCTCCAACTACACACTAAACAAACCTTCCAATTCATATTGGTATACTGACAATGGTGCCTCCTCXXXXXXXXXXCAATAAATTTGTTCACTCTGGTTTCATTATACAAGATCTAGCCATGAGACTGGAGTTGGGAACAGGCAGATGTGTTGATG	CAATGATGCTAAGTCTGCTCCAACTACACACTAAACAAACCTTCCAATTCATATTGGTATACTGACGATGGTGCCTCCTCXXXXXXXXXXCAATAAATTTGTTCACTTTGGTTTCATTATACAAGATCTAGCCATGAGACTGGAGTTGGGAACAGGCAGATGTGTTGATG
Marker30903	CTTTATTGCTACAGAGCAATGCCCTTTGGTCTCAAGAATGCGAGAGCAACGTATCAGCAGTTGATCAACCGAATGTTTAAXXXXXXXXXXTCTCGAAATCAACCGACCGGTGCCACCCTTTCTTCAAAGTTCTATGAAAAGCACAAGAATGGGATAAAGAGTGCGGAAGG	CTTTATTGCTACAGAGCAATGCCCTTTGGTCTCAAGAATGCGAGAGCAACGTATCAGCAGTTGATCAACCGAATGTTTAAXXXXXXXXXXTCTCGAAATCAACCGATCGGTGCCACCCTTTCTTCAAAGTTCTATGAAAAGCACAAGAATGGGATGAAGAGTGCGGAAGG
Marker3092	CTATTTATAGGTCATAGGTTAGGGCTCGAGGAACATAATCGTGGCTGCGATTGGTGGTGTGGGATGGTGGGAGGAAGTCGXXXXXXXXXXAGAAAAGAAGAAGAGGGGTTGTGCGGAGCAGGGAGAAGAAGAAAGGGAGAAAGAAAATTCCCTTGGGTTTCATCGATTAG	CTATTTATAGGTCATAGGTTAGGGCTCGAGGAACATAATCGTGGCTGCGATTGGTGGTGTGGGATGGTGGGAGGAAGTCGXXXXXXXXXXAGAAAAGAAGAAGAGGGGTTGTGCGGAGTAGGGAGAAGAAGAAAGGGAGAAAGAAAATTCCCTTGGGTTTCATCGATTAG
Marker30932	CAAATAGAGGATGAAATTACGCATGTAGTTGGGTTGGTGAAACTGTGAATATTGTGACTATTGTGATGTTGTATATTGTCXXXXXXXXXXAACTAAGTGACGTCTCCTGGGTTGTCTCTAGGCAATAACGGGCTCGAACGAGACGGTAACACTCTTGTGCTAACTCTGTG	CAAATAGAGGATGAAATTACGCATGTAGTTGGGTTGGTGAAACTGTGAATATTATGACTATTGTGATGTTGTATATTGTCXXXXXXXXXXAACTAAGTGACGTCTCCTGGGTTGTCTCTAGGCAATAACGGGCTCGAACGAGACGGTAACACTCTTGTGCTAACTCTGTG
Marker30940	CTAGTACGTCTTACGTATGAAAGATGCCAATCATACAGCTCGACAATAACACTCCTAGCACGAAACCAAGAAAACCAGCCXXXXXXXXXXATGAGAAGAACTTTCGAGTTGTGCCAATGCTCCGAACCATTTGGGACACCATCCTATTTAATTGGGCTTTGACAGCAATG	CTAGTACGTCTTACGTATGAAAGATGCCAACCATACAGCTCGACAATAACACTCCTAGCACGAAACCAAGAAAACCAGCCXXXXXXXXXXATGAGAAGAACTTCCGAGTTGTGCCAATGCTCCGAACCATTTGGGACACCATCCTATTTAATTGGGCTTTGACAGCAATG
Marker30989	CTCGTTTGTATTCGTAATCCATCTCAACCCACCTAAACTCATCTCATCTCATCATTACAACTTTCTCAAATTCTCACACAXXXXXXXXXXTGTAATCTCATTTCATGGTCTTCCAAGAAATTGAAATCTGACTCCATACATAGCCTCAAAGCCCATGAACTCATTTGTGG	CTCGTTTGTATTCGTAATCCATCTCAACCTACCTAAACTCATCTCATCTCATCATTACAACTTTCTCAAATTCTCACACAXXXXXXXXXXTGTAATCTCATTTCATGGTCCTCCAAGAAATTGAAATCTGACTCCATACATAGCCTCAAAGCCCATGAACTCATTTGTGG
Marker30996	CATTGAAATTTGGGATGAAGATGAGGCAAATGAGCATAGATTGGTCATTAGGTATATGTATATTGAGGATATAAAAGCTAXXXXXXXXXXAAATTA-AAATAAGAAATTAGAAAATAAAATTAAAATAAATACCAGATCCAGGCTGATCATTACCCTCCTTCTCAATGTCG	CATTGAAATTTGGGATGAAGATGAGGCAAATGAGCATAGATTGGTCATTAGGTATATGTATATTGAGGATATAAAAGCTAXXXXXXXXXX-AATAAGAAATTAGAAATTAGAAAATAAAATTAAAATAAATACCAGATCCAGGCTGATCATTACCCTCCTTCTCAATGTCG
Marker31025	CACCGGAGCCAGAGTGCCGCCTCGCCGCCTCACTTCGTCTCCTTTTTGTCCTCTCCTTTATCCGTCTCGGTTTTTCTCTTXXXXXXXXXXTGGAAGTTTAGGTTGTCCCCATTTATATATTGGAATTTGTACAATAGGTGCATCCGTTTATATACTTCCTTTGAATTTGG	CACCGGAGCCAGAGTGCCGCCTCGCCGCCTCACTTCGTCTCCATTTTGTCCTCTCCTTTATCCGTCTCGGTTTTTCTCTTXXXXXXXXXXTGGAAGTTTAGGTTGTCCCCATTTATATATTGGAATTTGTACAATAGGTGCATCCGTTTATATACTTCCTTTGAATTTGG
Marker31066	CAGGGGGGGTGGAAAACAGAAAAAGAGCTATATACGGATTTGGAATGCAGTTCTCAGTGACCAAAAATCATATCCACTCGXXXXXXXXXXACAACGAGGATTTTCTCCGTGTAGCATGTACAAGTACGACGAAAATATCAATCTACACCCTCCCGTAGAAATGGAAGAGG	CAGGGGGGGTGGAAAACAGAAAAAGAGCTATATACGGATTTGGAATGCAGTTCTCAGTGACCAAAAATCATATCCACTCGXXXXXXXXXXACAACGAGGATTTTCTCCGTGTAGCATGTACAAGTACAACGAAAATATCAATCTACACCCTCCCGTAGAAATGGAAGAGG
Marker31168	CACCGAACCCAAGATTGTTTTACCAGGAGGCGAAAAATTGAGGAAATGGAAGCTCAAATAGATCAACGTGGTAAAGAGAGXXXXXXXXXXGCCGGGGGAGTGACTACCTCATCAGCACGAAGTGCCCATGCCAGGAAAGCCAGGTATGAAGAAGTGTTCACCACCTATAG	CACCGAACCCAAGATTGTTTTACCAGGAGGCGAAAAATTGAGGAAATGGAAGATCAAATAGATCAACGTGGTAAAGAGAGXXXXXXXXXXGCCAGGGGAGTGACTACCTCATCAGCACGAAGTGCCCATGCCAGGAAAGCCAGGTATGAAGAAGTGTTCACCACCTATAG
Marker3122	CTGGTATCACGAGGTGTACTCGACGGAGTACCACCCCGTCAAGCACCAAAGGGGCGAGTCGACCCCGGTCATCTCCTTTGXXXXXXXXXXCAGTGCCCTTGCACGATCTTGATCATGGTCGACTTCCTAGTGGTGAGAACCCCATCATCGTACAACGCCATCATCGGAGG	CTGGTATCACGAGGTGTACTCGACGGAGTACCACCCCGTCAAGCACCAAAGGGGCGAGTCGACCCCGGTCATCTACTTTGXXXXXXXXXXCAGTGCCCCTGCACGATCTTGATCATGGTCGACTTCCTAGTGGTGAGAACCCCATCGTCGTACATCACCATCATCGGAGG
Marker31256	CCGTGACCTCCACGCGCCTACGTATTTTTCGTGTCACACGTGCTGCAAGCTCGATAGAGTTTCTGTTTTGGTTCTTTTGCXXXXXXXXXXATCAAGTGTGGAAAAAGATGCACAAGTAGACTATCGGTCAGATCAGGCAATGGATCGACCATAGTATCTTTCACCACATG	CCGTGACCTCCACGCGCCTACGTATTTTTCGTGTCACACGTGCTGCAAGCTCGATAGAGTTTCTATTTTGGTTCTTTTGCXXXXXXXXXXATCAAGTGTAGAAAAAGATGCACAAGTAGACTATCGGTCAGATCAGGCAATGGATCGACCATAGTATCTTTCACCACATG
Marker3136	CCCATTATCTCTATACTTTTGACCAATGAACACAAAACTTGAAAATGGCAAGCCTTTGGACAGAAGACTTCACGTACTTAXXXXXXXXXXATTGTTGCCCCTTGTGATCGCTAACCCGAGTAAATGAAGTGATCTGCTTATGAAACTTCCAACTACTATCAATAAAGTGG	CCCATTATCTCTATACTTTTGACCAATGAACACAAAACTTGAAAATGGCAAGCCTTTGGACAGAAGACTTCACGTACTTAXXXXXXXXXXATTGTTGCCCCTTGTGATCGCTAACCTGAGTAAATGAAGTGATCTGCTTATGAAACTTCCAACTACTATCAATAAAGTGG
Marker31363	CAACTATCCACACGCACAAAGATCACCAAAGAGACCCTGCCACACACATCTGTACCGATAGCACCACATTCGGAAGCAGAXXXXXXXXXXGAAGAGAAGTGAATTGATATGGAGCTCTAGTCTTGGTCAACCCATCAAAAAGCAAGACTCAAAGGTGGCAAGGTTTGGTG	CAACTATCCACACGCACAAAGATCACCAAAGAGACCCTGCCACACACATTTGTATCGATAGCACCACATTCGGAAGCAGAXXXXXXXXXXGAAGAGAAGTGAATTGATATGGAGCTCTAGTCTTGGTCAACCCATCAAAAAGCAAGACTCAAAGGTGGCAAGGTTTGGTG
Marker31459	CACATCTCTGATTCCTCAACCAGTTAAGCACAAGCATGGAATCGAGTTCAATCTCCACAGAACAAAAACCCAACAAACCAXXXXXXXXXXATGATTTGAGAGTTGAGTATTTTAACTTTAGATTTAGCTTAAAATTAGACTGAACTGAATTGAGTCCAAATTCCAAACGG	CACATCTCTGATTCCTCAACCAGTTATGCACAAGCATGGAATCGAGTTCAATCTCCACAGAACAAAAACCCAACAAACCAXXXXXXXXXXATGATTTGAGAGTTGAGTATTTTAACTTTAGATTTAGCTTAAAATTAGACTAAACTGAATTGAGTCCAAATTCCAAACGG
Marker31493	CTCTGGAAGAGAAAGAAGCCACAAAAGGAGCACTGATGTTAAGAGTTCTTGTCTTTTGTATTACAGCCCGAGGATTCCTGXXXXXXXXXXCAATTCATTCTCTCAAACTAACACCTACTAAACAAACAAAGTTGTCTGCAACATCTGTCGTGGATCAACATCTTCCATGG	CTCTGGAGGAGAAAGAAGCCACAAAAGGAGCACTGATGTTAAGAGTTCTTGTCTTTTGTATTACAGCCCGAGGATTCCTGXXXXXXXXXXCAATTCATTCTCTCAAACTAACACCTACTAAACAAACAAAGTTGTCTGCAACATCTGTCGTGGATCAACATCTTCCATGG
Marker31545	CAATCAAAGCACGTCTTATTTTTACCACTTTGTCATTGCTTAGTAGAAAACCAATTGAGTGTAAAATGGTGAAGTTATGAXXXXXXXXXXTTATGAGGTTGGAGTTTTTCAATCGCAGGCATCCCATGGTAAAACCATGACCTTATGGTATGTATGCCCCACATCACTGG	CAATCAAAGCACGTCTTATTTTTACCACTTTGTCATTGCTTAGTAGAAAACCAATTGAGTGTAAAATGGTGAAGTTATGAXXXXXXXXXXTTATGAGGTTGGAGTTTTTCAATCGCAGGAATCCCATGGTAAAACCATGACCTTATGGTATGTATGCCCCACATCACTGG
Marker31612	CTTCCTCGGTCAAAGGTGCCTTGTATGCCTCGGTGTTGAGGTCACCGGTGGGTACTACAGTCGAGAATAGCTCCGTGGCAXXXXXXXXXXGGGTTGGATCTGGTCATGAGTTTGGGTGGCGGGTTGAAAACGGGTGAGGGAGGTGGGAGGTAGATCCTACAGTTTTGAAG	CTTCCTCGGTCAAAGGTGCCTTGTATGCCTCGGTATTGAGGTCACCGGTGGGTACTACAGTCGAGAATAGCTCCGTGGCAXXXXXXXXXXGGGTTGGACCTGGTCATGAGTTTGGGTGGCGGGTTGAAAACGGGTGAGGGAGGTGGGAGGTAGATCCTACAGTTTTGAAG
Marker31657	CATGTAGCACTATCCTAACATTATAACACAAAAGCCTACAACTTAAGAAAATCATTCCAAAGAATTATAAAGATCATGATXXXXXXXXXXGCTTGATTGTTATGTTTTCCTTTGTGATTGATACCCTTGAGATTGTTGTAGATATTGGTGGTTCAAGTTCAAAGTAAAAG	CGTGTAGCACTATCCTAACATTATAACACAAAAGCCTACAACTTAAGAAAATCATTCCAAAGAATTATAAAGATCATGATXXXXXXXXXXGCTTGATTGTTATGTTTTCCTTTGTGATTGATACCCTTGAGATTGTTGTAGATATTGGTGGTTCAAGTTCAAAGCAAAAG
Marker31661	CTCTAAAAATTATTTGCACTCAAGGGTTCGAATCTTAGACCTAGAGGGAGCATACCACCAAGAACAAGGCTCTTGCCGCTXXXXXXXXXXAAGTAAATATTAATGTATATGGTATATAAGGTGCTCTAGTGAAACAAATATTCTTTGGTACTAGGTCTTGCGTTGCAAGG	CTCTAAAAATTATTTGCACTTAAGGGTTCGAATCTTAGACCTAGAGGGAGCATACCACCAAGAACAAGGCTCTTGCCGCTXXXXXXXXXXAAGTAAATATTAATGTATATGGTATATAAGGTGCTCTAGTGAAACAAATATTCTTTGGTACTAGGTCTTGCGTTGCAAGG
Marker31726	CCAAAAGTTTCTTTTATTTTTATTTTGGTAGTATATAAATTTTTATTGAGCTTGTAATTAGGTTAAAGCCCTTTTAATAAXXXXXXXXXXGCAGCCTCCTCCTGCAGCCACATTGTAGTAATACCTAACGAGCACTATGAACTTGTTGCATCCCACGTTCACACGCCAAG	CCACAAATTTCTTTTATTTTTATTTTGGTAGTATATAAATATTTATTGAGCTTGTAATTAGGTTAAAGCCCTTTTAATAAXXXXXXXXXXACAGCCTCCTCCTGCATCCACATTGGAGTAATACCTAACGAGCACTATGAACCAGTTGCATCCCATGTTCACACGCCGAG
Marker31759	CCTTCTTCGTTTCGTTTTTAGCAAATGTGAATTGATCATCCCGATTTTTTTAATTGTGTTTAGTGGGCTTGGATGGCACCXXXXXXXXXXATACTCAATTGGGGTAGATGGCTAAGTTAAAATGGAAGGTGAATGGCGATCGTAACTCTAAATTCTTCCATGTTTGTTTG	CCTTCTTCGTTTCGTTTTTAGCAAATGTGAATTGATCATCCCGATTTTTTTAATTGTGTTTAATGGGCTTGGATGGCACCXXXXXXXXXXATACTCAATTGGGGTAGATGGCTAAGTTAAAATGGAAGGTGAATGGCGATCGTAACTCTAAATTCTTCCATGTTTGTTTG
Marker31799	CCATTCGGTTTTCTCCTCAAGAGTTAGATCCTTTAACTTTTTATGCTTAAGCCCACTTTCCTTTTAACTAAGATCCTCAAXXXXXXXXXXGGTGTTATAATAGATATTTTATGATCTCAAGTAAAATATATCGTAGATATATAATAACAGTATATTCATTTTACTTCATG	CCATTCGGTTTTCTCCTCAAGAGTTAGATCCTTTAACTTTTTATGCTTAAGCCCACTTTCCTTTTAACTAAGATCCTCAAXXXXXXXXXXGGTGTTATAATATATATTTTATGATCTCAAGTAAAATATATCGTAGATATATAATAACAGTATATTCATTTTACTTCATG
Marker3184	CATGGACGGCAACAATGGAGAAGAAAAATGGTTGCCTTTTGCCATGTGTCGTCCATGCATGAAGGTAGGTAAAAAGGTTTXXXXXXXXXXTAAGAGATGGAGGGAGATTTGAGGTTAGTAAAAGACCTTTTAGCCATAAGGTACATTGGACCAAGACATGAAAAGAAAGG	CATGGATGGCAACAATGGAGAAGAAAAAGGGTTGCCTTTTGCCATGTGTCATCCATGCATGAAGGTAGGTAAAAAGGTTTXXXXXXXXXXTAAGAGATGGAGGGAGATTTGAGGTTAGTAAAAGACCTTTTAGCCATAAGGTACATTGGACCAAGACATGAAAAGAAAGG
Marker31876	CTGTGCAAAATACCCGTTAGACCGAGCAACCTGTTAGACCCGATCAGATCCGTCCAACAAAATACGGTTTGCTTCAGTGTXXXXXXXXXXGCCGATGCTAACAAGAAGCTCTTCATTCAACCCGTAATGCCCACCATTTCTCTTTTTCTTTCTATTTTCTCTTTCCCAAG	CTGTGCAAAATACCCGTTAGACCGAGCAACCTGTTAGACCCGATCATATCCGTCCGACAAAATACGGTTTGCTTCAGTGTXXXXXXXXXXGCCGATGCTAACAAGAAGCTCTTCATTCAACCCGTAATGCCCACCATTTCTCTTTTTCTTTCTATTTTCTCTTTCCCAAG
Marker31894	CACGAGTTCTTTTTTCCCCCCGTTGTTGCTATATATCTTTTGCTGCTTGTAGATTGGTAATGACTATAATGCGAAATGATXXXXXXXXXXCAAAAAGCAGGAAAGGAATGGGTCCAGAGGATATAAAGTTGTACGTGCAGTGTAAAAAGATAGATAGACTGGCATATATG	CACGAGTTCTTTTTTCCCCCCGTTGTTGCTATATATCTTTTGCTGCTTGTAGATTGGTAATGACTATAATGCGAAATGATXXXXXXXXXXCAAAAAGCAGGAAAGGAATGGGTCCAGAGGATATAAAGCTGTACGTGCAGTGTAAAAAGATAGATAGACTGGCATATATG
Marker31905	CTCCACCCCACCTGTTCAGTGAGAAGCTCTCCAAAGAAATTAACCACGTGATTTTTTATTACCTTTTCTTCTCTACACTCXXXXXXXXXXACCTTCAGACTTCAATCACATATTCTCAAACTTAAAATACCTTCTACCGCTGCGAATACCTCCACAATCTAGCAAAATTG	CTCCACCCCACCTGTTCAGTGAGAAGCTCTCCAAAGAAATTAACCACGTGATCTTTTATTACCTTTTCTTCTTTACACTCXXXXXXXXXXACCTTCAGACTTCAATCACATATTCTCAAACTTAAAATACCTTCTACCGCTGCGAATACCTCCACAATCTAGCAAAATTG
Marker31921	CCAGCGCCTAATAATTAATAACCACTGCGAGTCGGTCTGCGCGCATGTCCCTAGCTAAATGGCTAAAAATATTGTTTATGXXXXXXXXXX--AATGCCGCATGCAGCTCAGAACAAACCAAAATACAGTCCCATAATGCGCTAGCTGTCTCCATCTTCATGGCGGCATGCAG	CCAGCGCCAAATAATTAATAACCACTGCGAGTCGGTCTGCGCGCATGTCCCTAGCTAAATGGCTAAAAATATTGTTTATGXXXXXXXXXXTTAATGCCGCATGCAGCTCAGAACAAACCAAAATACAGTCCCATAAT--GCTAGCTGTCTCCATCTTCATGGCGGCATGCAG
Marker31933	CCGTGCGGCGAGCCTCTTCCTCTCCGTGCTCTGCAGATACAGCCATTTCTTGCAGACCAAGCCGAACGCCTCCTTGTCCTXXXXXXXXXXACATAAATATCCTCAGTAGATGGTTACCATTGTGTTTCTTCGGCAGGGGCATTTCGTAGTTTCGCATAGACCGGTGGAGG	CCGTGCGGCGAGCCTCTTCCTCTCCGTGCTCTGCAGATACAGCCATTTCTTGCAGACCAAGCCGAACGCCTCCTTGTCCTXXXXXXXXXXACATAAATATCCTCAGTAGATGTTTACCATTGTGTTTCTTTGGCAGGGGCATTTCGTAGTTTCGCATAGACCGGTGGAGG
Marker31978	CTTGCGTAGCCTGCACACATGATTTGGTTTGGTGACATCTTTAAATCCCGGGGGTTGCATCATATACACTATCTCAGTTAXXXXXXXXXXAGATCCCATGTTCCATGATGCATGAGTGCGGTAAGTTCATCTGACATAGCAAGTCTCCAGTGAGGTTCACGAAGTGCTTG	CTTGCGTAGCCTGCACACATGATTTGGTTTGGTGACATCTTTAAATCCCGGGGGTTGCATCATATACACTATCTCAGTTAXXXXXXXXXXAGATCCCATGTTCCATGATGCATGAGTGCGGTAAGTTCATCTGACACAGCAAGTCTCCAGTGAGGTTCACGAAGTGCTTG
Marker3200	CTAGATATATTGGACTGTTTGAGATTCTTGATCAGATTAGACCAATGGCGTACAGGGTGGCTCTACCATCGGCATTCTCGXXXXXXXXXXCCTCACTTGTTCGAAGGGAATTCTTATAGCTTGTAGCAAATTTTGAGGACGGAATTTTTGTAAGGGGAAGAGGATGTAAG	CTAGATATATTGGACTGTTTGAGATTCTTGATCAGATTAGACCAATGGCGTACAGGGTGGCTCTACCATCGGCATTCTCGXXXXXXXXXXCCTCACTTGTTCGAAGGGAATTCTTATAGCTTGTAGCAAATTTTAAGGACGGAATTTTTGTAAGGGGAAGAGGATGTAAG
Marker32042	CACCTAGTAAGAAATCTGCACGAGGTGTGTCTTTCACCGTAGAGGAGGACAACCTCCTCGTGTCGGGTTGGCTCAATGTTXXXXXXXXXXTTTTGAACTATTTCAAATATGCAAATTATTTAGAGAAATTATATTCTCACATTCTCCCTTGGCATATTAAGATTGAAAAG	CACCTAGTAAGAAATCTGCACGAGATGTGTCTTTCACCGTAGAGGAGGACAACCTCCTCGTGTCGGGTTGGCTCAACGTTXXXXXXXXXXTTTCGAACTATTTCAAATATGCAAATTATTTAGAGAAATTATATTCTCACATTCTCCCTTGGCATATTTAGATTGAAAAG
Marker32064	CCCCCCTACAACAAATTTCTAGTTCCGCTACTGCTTCGTTGCCTCTTGAACGAACATATTTAAATCTTGCTTTTACGCCAXXXXXXXXXXATCTCTATCATTTTCCTTGTTGATTTTTAATAACTAAAATTTTGGAAGTAATATTACTCAATGAATGCTCCCCCCACACG	CCCCCCTACAACAAATTTCTAGTTCCGCTACTGCTTCGCTGCCTCTTGAACGAACATATTTAAATCTTGCTTTTACGCCAXXXXXXXXXXATCTCTATCATTTTCCTTGTTGATTTTTAATAACTAAAATTTTGGAAGTAATATTACTCAATGAATGCTCCCCCCACACG
Marker32124	CATTGCATCACCAATGTGATAGGGAGGTCAGCTTGTACGATCTGGGTCTATCTAGGGGACTAGATGTGATAGTTTTTACTXXXXXXXXXXGCTGGATCTACTCGCATCTATGGTCCAAAATTAGTGACCTCAGTTTGAACTTGGAGGAGAGAGCAGGCTTGTTGGATATG	CATTGCATCACCAATGTGATAGGGAGGTCAGCTTGTACGATCTGGGTCTATCTAGGGGACTAGATGTGATAGTTTTTACTXXXXXXXXXXGCTGGATCTACTCGCATCTATGGTCCAAAATTAGTGACCTCAGTTTGAACTTGGAGGAGAGAGTAGGCTTGTTGGATATG
Marker32180	CTAATAGTAATAGGAGAAGTGCCTGGCTTCAAATTAATCTTGTGATCATGGGATCTATTGGGTGGAAACCCAGTAGGTTCXXXXXXXXXXGTAAAAAAATCCACTATGAATGACATACCTTGAATTAACAAGGGAACATCATTACATTTGCCAGTACTGTTAATAAGCTG	CTAACAGTAATAGGAGAAGTGCCTGGCTTCAAATTAATCTTGTGATCATGGGATCTATTGGGTGGAAACCCAGTAGGTTCXXXXXXXXXXGTAAAAAAATCCACTATGAATGACATACCTTGAATTAACAAGGGAACATCATTACATTTGCCAGTACTATTAATAAGCTG
Marker32182	CTATGGAATTTATTCATGTTATGAAAATGGAATAGGACGCCACCCTAGGGTTCGGATTGCATAATGTTTGACTTGTATATXXXXXXXXXXGGATGAAGCATGATCATTTTGTGATTGAAGCTTAATGAGCTAAGACCGATTATTGGATGTGCTAGGGTTTGTATATTTCG	CTATGGAATTTATTCATGTTATGAAAATGGAATAGGACGCCACCCTAGGGTTCGGATTGCATAATGTTTGACTTGTATATXXXXXXXXXXGGATGAAGCATGATCATTTTGTGATTGAAGCTTAATGAGCTAAGACCGATTATTGGATGTGCTAGGGTTTTTATATTTCG
Marker32211	CAAGTACTTTTTGATGTTGGTGATTTTGTTTAGGCAGTATTAACTTGTGATCATTTTCCTGTTGGAGAGTATAATAAGCTXXXXXXXXXXGTGGCAGATCAGCGCAAAGAGGGCAAAAAATCGTGATCTTTCCTTGATTGGGGCAGTTTTGGGCATGTCTCGGTATTTTG	CAAGTACTTTTTGATGTTGGTGATTTTGTTTAGGCAGTATTAACTTGTGATCATTTTCCTGTTGGAGAGTATAATAAGCTXXXXXXXXXXGTGGCAGATCAGCGCAAAGAGGGCAAAAAATCGTGATCTTTCCTTGATTGGGGCAGTTTTGGGCATGTCTCGATATTTTG
Marker32215	CTTTTCCTTCCAAACCTGCAACTACTTTATCTTGGACAAAATCAACTAAGTGGACCGATTCCCAGCTCTATCACCAACGCXXXXXXXXXXAAAGATTTATACTGGAGAATTGCAAAATTAAGGGGAGCATTCCCACAGACATTGGCAAGTTCAATAACTTGGTTACTTTG	CTTTTCCTTCCAAACCTGCAACAACTTTATCTTGGACAAAATCAACTAAGTGGACCGATTCCCAGCTTTATCACCAACGCXXXXXXXXXXAAAGATTTATACTGGAGAATTGCAAAATTAAGGGGAACATTCCCACAGACATTGGCAAGTTCAATAACTTGGTTACTTTG
Marker32246	CTCTAAATTCTAATTGGAATTTTATCAATCTTTGTCGAGGTTATCTTTCGTATGACGTCCTGCATGCATCACTTTTGGTAXXXXXXXXXXAAATAGTGAGCTTTTATTATTTTCGACAAAAGTACTGCGCAATTAGAGTTTACACGTACACAGCAGTGGAGTACGACAAG	CTCTAAATTCTAATTGGAATTTTATCAATCTTTGTCGAGGTTATCTTTCCTACGACGTCCTGCATGCATCACTTTTGGAAXXXXXXXXXXAAATAGTGAGCTTTTATTATTTTCGACAAAAGTACTGCGCAATTAGAGTTTACACGTACACAGCAGTGGAGTACGACAAG
Marker32320	CACCCTTTACCTTA-TTCTTATAGCGGAGATACCATTCGAATAAGAGCTCACTTGTAATAAATTGCAACTTCAAAATAATGXXXXXXXXXXATGAGTGAAAATAATATCCGAAGTGACAGTTTCCAAATCAATCAATATCTTAAAAATTTCGAATATTTAGAAAATCATTG	CACCCTTTACCTTATTTCTTATAGCGGAGATACCATTCGAATAAGAGCTCACTTGTAATAAATTGCAACTTCAAAATAAT-XXXXXXXXXXATGAGTGAAAATAATATCCGAAGTGACAGTTTCCAAATCAATCAATATCTTAAAAATTTCGAATATTTAGAAAATCATTG
Marker32335	CATTAAATACTATGAAAAATTGTACTAGCAG-CAGTAGACATATTTGCCTATTTAATTAGAATTGATATTTTTTGTGGCGTXXXXXXXXXXGTAAACTCACGTGTGGAGGGCATATTTGGGTCATCTTGCTATTGGAACCGTAGGCTCAGCTTGTCATTTTGACCTACAAG	CATTAAATACTATGAAAAATTGTACTAGCAGTCAGTAGACATATTTGCCTATTTAATTAGAATTGATATTTTTTGTGGCG-XXXXXXXXXXGTAAATTCACGTGTGGAGGGCATATTTGGGTCATCTTGCTATTGGAACCGTAGGCTCAGCTTGTCATTTTGACCTACAAG
Marker32366	CTACCAACCAAAGAGAATTTACATAAAAGAAGAGCAGTAGAGGATAATTTGTGCCAACTTTGTTCATCTAGGGTAGAGAAXXXXXXXXXXTAACCCAGATCCAACGTAGAGGCAACTCTACTGGCAGGCGCGCACTTTCTGAGGGAACTTTCAAGCTCAATGTGGATAGG	CTACCAACCAAAGAGAATTTACATAAAAGAAGAGCAATAGAGGATAATTTGTGCCAACTTTGTTCATCTAGGGTAGAGAAXXXXXXXXXXTAACCCAGATCCAACGTAGAGGCAACTCTACTGGCAGGCGCGCACTTTCTGAGGGAACTTTCAAGCTCAATGTGGATAGG
Marker32381	CTAGGGTTGGTCTCCTTTCTCTCGGCATGAGCTAGTGTTGTTGCTATGGAGGAGGGGGATGGTGTTGGAACCAAACTAGTXXXXXXXXXXTCTCCATGGGTGGGGGATTGTGACGTGCTCAGCTTTATGGTTGAGGACCACCTTGTCGGCAATAGATAGAGCCAGCAATG	CTAGGGTTGGTCTCCTTTCTCTCAGCATGAGCTAGTGTTGTTGCTATGGAGGAGGGGGATGGTGTTGGAACCAAACTAGTXXXXXXXXXXTCTCCTTGGGTGGGGGATTGTGACGTGCTCAGCTTTATGGTTGAGGACCACCTTGTCGGCAATAGATAGAGCCAGCAATG
Marker32398	CCTTATCTACTCATCCAGAAATTGAATTCTATTTGAAATTTGGCGTGCAGAACAAACTCATTGCAGAGATGGCACAACTTXXXXXXXXXXGGTTTATTTTGAATAATTTCTTTGTGTATGTAGCAATTTTTTATCAGTATTACTTTAATTGATCCTAATCCTAACAGTAG	CCTTATCTACTCATCCAGAAATTGAATTCTATTTGAAATTTGGCGTGCAGAACAAACTCATTGCAGAGATGGCACAACTTXXXXXXXXXXAATTTATTTTGTATAATTTCTTTGTATATGTAGCAATTTTTTATCAGTATTACTTTAATTGATCCTAATCCTAACAGTAG
Marker32456	CTGAAACAAGTTCACCTGATAGGAGTAGAAGGTATGATAGGAGAAGCAGAGATAGAGACCGAGAGCGGGATTTGAAAAGGXXXXXXXXXXGTGATTCGAGAAGAAGGTGGCACCGGAATATGTTAGAGAACAAGAGAAAGAGGAGGCTATGGGAAAAGGAAGATGACTTG	CTGAAACAAGTTCACCTGATAGGAGTAGAAGGTATGATAGGAGAAGTAGAGATAGAGACCGAGAGCGGGATTTGAAAAGGXXXXXXXXXXGTGATTCGAGAAGAAGGTGGCACCGGAATATGTTAGAGAACAAGAGAAAGAGGAGGCTATGGGAAAAGGAAGATGACTTG
Marker32512	CAGTGAGGGGGAATATTCAGATGAGGAGGACCTATCAACAGAGGATGAGTCTGTGTCAGATTTATAATTACAATCCAGAAXXXXXXXXXXGCTTTTACAACATTAATACTTAATTTAAACGAAGTCTAATATGTGATTTTATTTGCTTCATGTGACGTTCAAACCGAAAG	CAGTGAGGGGGAAGATTCAGATGAGGAGGACCTATCAACAGAGGATGAGTCTGTGTCAGATTTATAATTACAACCCAGAAXXXXXXXXXXGCTTTTACAACATTAATACTTAATTTAAACGAAGTCTAACATGTGATTTTATTTGCTTCATGTGACGTTCAAACCGAAAG
Marker32530	CAATCGAAGACAAAGAAACTAGTAGAAGATCAGGAGATAGAGCCAAGTGCTTCTGATAATGTTGAAGTTCCCCCTCCTATXXXXXXXXXXATGATCCAGATTGTGCTGGGAATGTTATGGGTGTGTGTCGAGTGGAGCATTCTATGGATAAGAATCAGAATATGCTTGAG	CAATCGAAGACAAAGAAACTGGTAGAAGATAAGGAGATAGAGCCAAGTGCTTCTGATAATGTTGAAGTTCCCCCTCTTGTXXXXXXXXXXATGATCCAGATTGTGTTGGGAATGTTATGGGTGTGTGTCGAGTGGAGCATTCTATGGATAAGAATTAGAATATGCTTGAG
Marker3256	CTTCTGCCACGCATCTCTCTCCTCTCTCACATAAAGCCACCAATCTCTCTCTCTCACTCTCTCTCTCTCATCACGACGCTXXXXXXXXXXCTATAGCAACAAGCAACTATGAGCAAACACTGCAGTTAGAGATCTAGCTTGCAGTGTACACCCCGATTAGTTATTAATGG	CTTCTGCCACGCATCTCTCTCCTCTCTCACATAAAGCCACCAATCTCTCTCTCTCACTCTCTCTCTCTCATCACGACGCTXXXXXXXXXXCTATAGCAACAAGCAACTATGAGCGAACACTGCAGTTAGAGATCTAGCTTGCAGTGTACACCCCGATTAGTTATTAATGG
Marker3260	CTCATTTCCTTTTTTCCTCTCACTCTCTTTTTCCTTTTCACTC-TTTTTTTTTCTTTCACTCTCCTCTTTTTTTGAACTCTXXXXXXXXXXTCTTCAAAACTGTACATGTTCCTTAACCCATCATGGATCACCTTCCTATCATACTGCCATAGTTTCCCCAACTAAACATG	CTCATTTCCTTTTTTCCTCTCACTCTCTTTTTCCTTTTCACTCTTTTTTTTTTCTTTCACTCTCCTCTTTTTTTGAACTC-XXXXXXXXXXTCTTCAAAACTGTACATGTTCCTTAACCCATCATGGATCACCTTCCTATCATACTGCCATAGTTTCCCCAACTAAACATG
Marker32636	CAATGATATTACAATGGATTAAAACTTCCGCTTTTTGAAAAAACTCATCATTTTGTTCTTTGATATTTAAGAAGCTACGGXXXXXXXXXXTTTATAAACAAGTCAGACCCATAAGAAATGATATGAAGAAGAAATTAAACCCAAAAGAAAGAGCATATTTCCCTGCAACG	CAATGATATTACAATGGATTAAAACTTCCGCTTTTTGAAAAAACTCATCATTTTGTTCTTTGATATTTAAGAAGCTACAGXXXXXXXXXXTTTATAAACAAGTCAGACCCATAAGAAATGATATGAAGAAGAAATTAAACCCAAAAGAAAGAGCATATTTCCCTGCAACG
Marker32645	CAAGCATCCTCTAACCTCGCTATCCAAAAGGTCACGAAATCGGTATGAGAGTGTTACAGTTTCTTCCGTTCCCGTCGTCGXXXXXXXXXXTCATTTATAAAATCTCAATCATTTGCAAATATACAGTTTCACAGCTACTCGCGTAATCCCGTCCTCCAATCCTACCCATG	CAAGCATCCTCTAACCTCGCTAGCCAAAAGGTCACGAAATCGGTACGAGAGTGTTACAGTTTCTTCCGTTCCCGTCGTCAXXXXXXXXXXTCATTTATAAAATCTCAATCATTTGCAAATATACAGTTTCACAGCTACTCGCGTAATCCCGTCCTCCAATCCTACCCATG
Marker32661	CCTAACCGAAACTCTCTCATGTCATCTTCTTGATTATTCCATTGGCAACCTAAGAATCTCACATGATCATGGTGCCAAGTXXXXXXXXXXATCTGATGTTAATGATTTGGGCTAGTTGAAACCTTAATTTGATGGGCTTTCTTATGGCACACATGGGTCCCCTTCTATTG	CCTAACCGAAACTCTCTCATGTCATCTTCTTGATTATTCCTTTGGCAACCTAAGAATCTCACATGATCATGGTGCCAAGTXXXXXXXXXXATCTGATGTTAATGATTTGGGCTAGTTGAAACCTTAATTTGATGGGCTTTCTTATGGCACACATGGGTCCCCTTCTATTG
Marker32663	CTCATTTAGTTACACAAATGAGATGAGATGAGATGAAAAATTTATAAATTGTAGTGAGTTAGTTTATAAGTAGTAGTGAAXXXXXXXXXXTGTGTTTGAATGATGTTTAGATGTTGAGATAAGATGAGATGAGATGAGATAGGTTGAAACCATATGTGAAACCAAATGGG	CTCATTTAGTTACACAAATGAGATAAGATGAGATGAAAAATTTGTAAATTGTAGTGAGTTAGTTTATAAGTAGTAGTGAAXXXXXXXXXXTGTATTTGAATGATGTTTAGATGTTGAGATAAGATGAGATGAGATGAGATAGGTTGAAACCATATGTGAAACCAAATGGG
Marker32695	CTAGGGCGGCACCCCGCGAGCCCTTATGGTGGTATTAAAGCCCTTCCAAAATCCATAGCTCACTCCATAAGAATTACATTXXXXXXXXXXTATATATACATTTAAATATTATTTGTTGTGTTGGTATTGATTTTTAGGTTATCAATATTATTTGTTGTGGGGGTGGTATG	CTAGGGCGGCACCCCGCGAGCCCTTATGGTGTTATTAAAGCCCTTCCAAAATCCATAGCTCACTCCATAAGAATTACATTXXXXXXXXXXTATATATACATTTAAATATTATTTGTTGTGTTGGTATTGATTTTTAGGTTATCAATATTATTTGTTGTGGGGGTGGTATG
Marker32702	CACTGAAATTCAAGAACCCAGCATTTTATTTGGTCCACTTTCATATTATTGTTACACTTATTTATGATATTTATGCATTAXXXXXXXXXXGTTGTGAATAATGATGTCATTGAGATGGATAGGCTAATGAGAAGAAAATCTGATAAAGGAAAACGTAATGCCCAAGACAG	CACTGAAATTCAAGAACCCAGAATTTTATTTGGTCCACTTTCATATTATTGTTACACTTATTTATGATATTTATGCATTAXXXXXXXXXXGTTGTGAATAATGATGTCATTGAGATGGATAGGCTAATGAGAAGAAAATCTGATAAAGGAAAACGTAATGCCCAAGACAG
Marker32707	CCTTCCGAATTTCATCCCATATAGTTACGGTGGGTAAATGGATGTGGTTGAGGACTGGACTGTTGGGCTTGCGTGAAAGGXXXXXXXXXXCTTGTTGCGTTAAGACTGCGCCTATTCCTTCCCCTGCCGCGTCCGTTTCTATAGTGAAGGGCTCATTAAAATTTGGCATG	CCTTCCGAATTTCATCCCATATAGTTACGGTGGGTAAATGGATGTGGTTGAGGACTGGACTGTTGGGCTTGCGTGAAAGGXXXXXXXXXXCTTGTTGCGTTAAGACTGCGCCTATTCCTTCCCCTGCCGTGTCCGTTTCTATAGTGAAGGGCTCATTAAAATTTGGCATG
Marker32721	CTTTTGATTGTATTGTTGGACTCTAACCACTCCGAAAATTTGCATCAACAGTTGGCGCCGTATATGGGGTCAACTTTTTGXXXXXXXXXXATTGCATGTCCATGCACACAACATGCAAGGTTGAGCATTGAGCTCACCTCGAGCCCTCTTGAAAAGAGGCGACCAAAGTG	CTTTTGATTGTATTGTTGGACTCCAACCACTCCGAAAATTTGCATCAACAGTTGGCGCCGTATATGGGGTCAACTTTTTGXXXXXXXXXXATTGCATGTCCATGCACACAACATGCAAGGTTGAGCATTGAGCTCACCTCGAGCCCTCTTGAAAAGAGGCGACCAAAGTG
Marker32772	CTTGGCATCGTTGGCATTCTTTCACTTTCCTGTCTAGACTGAGTGGCTGTAAATCCGCCTGCTTTCTCAACGCTGCTTTCXXXXXXXXXXTGGGGTCCTCCTTTGTATCAGGGTTTGGCGTCTCTCCAATCTTGGCATCTGCCTTAGCATTTGAAGGCGGGGTTTCCCTG	CTTGGCATCGTTGGCATTCTCTCACTTTCCTGTCTAGACTGAGTGGCTGTAAATCCGCCTGCTTTCTCAACGCTGCTTTCXXXXXXXXXXTGGGGTCCTCCTTTGTATCAGGGTTTGGCGTCTCTCCAATCTTGGCATCTGCCTTAGCATTTGAAGGCGGGGTTTCCCTG
Marker32823	CTCAAACCTTTCAATATATCACGTAAAATATCTATGTTTACCACCATTGCTTTAATACTTGAACTTCCCATATATAAACTXXXXXXXXXXTTTATTTTTCAAGTTAAAGATTAAAGTTTGGAGTATATATATGAGAATTTGTAAGGTTTGCTAACTCTGTTGTTACTATG	CTCAAACCTTTCAATATATCACGTAAAATATCTATGTTTACCACCATTGCTTTAATACTTGAACTTCCCATATATAAACTXXXXXXXXXXTTTATTTTTCAAGTTAAAGATTAAAGTTTCAAGTATATATATGAGAATTTGTAAGGTTTGCTAACTCTGTTGTTACTATG
Marker32825	CCGGACTGTTATAAGATTCTTTTTAAGTATTTTGCCATACGAATTCTTGCCGCATCATTTATTTCAAACCTCTTAGCCACXXXXXXXXXXGGCAAGAAATATGACTCGTGCAGTACGCATCCCCGATACAGCGACATGCCAACACCTCAGCTAAAACATGATCAGGGGTG	CCGGACCGTTATAAGATTCTTTTTAAGTATTTTGCCATACGAATTCTTGCCGCATCATTTATTTCAAACATCTTAGCCACXXXXXXXXXXGGCAAGAAATATGACTCGTGCAGTACGCATCCCCGATACAGCGACATGCCAACACCTCGGCTAAAACATGATCAGGGGTG
Marker32840	CTATAAAAAAATTAAATTAGAAATAAAATAAAATAAAATAAAATAAAAAGGAAGAATAGAATATAAAATATATGTCGTGC----------XXXXXXXXXXCTTGGGGCTGAGCCTTGTTTATTTGCAAGAGACTTCAATGTTATCTGATCTGACTCGGAAAGAAGGGTTGGTCGCCTTAG	CTATAAAAAAATTAAATTAG----------AAATAAAATAAAATAAAAAGGAAGAATAGAATATAAAATATATGTCGTGCATATGAAGGAXXXXXXXXXXCTTGGGGCTGAGCCTTGTTTATTTGCAAGAGACTTCAATGTTATCTTATCTGACTCGGAAAGAAGGGTTGGTCGCCTTAG
Marker32864	CCAAGTCCTTAAGGGAGAATCGGTTGTTGAGCTTGTGAATGATCTCATGAACAAGTGAGGTGCTGCTGCCAGTAATAAGGXXXXXXXXXXTCCACGTGGTTGTGCCATAAAGACATCTTCCTCAAGGGTGCCATGTAGGAATGCGTTGTTGACGTCGAGTTGGCGAATGG	CCAAGTCCTTAAGGGAGAATCGGTTGTTGAGCTTGTGAATGATCTCATGAACAAGTGAGGTGCTGCTGCTAGTAATAAGGXXXXXXXXXXTCCACGTGGTTGTGCCATAAAGACATCTTCCTCAAGGGTGCCATGTAGGAATGCGTTGTTGACGTCGAGTTGGCGAATGG
Marker32880	CAAAGGCATATTGATGGCATCGGCGTGTGATTGCTATGCGCAGAGATGCCAGGAAGACATTGATCACATTCTGTCTTTACXXXXXXXXXXAGTTCTTTATGGAAATTGAAGACGCCAGACATTTCTATTATGAAGGTATTTAAAATTCAGCAACAGAGTGTTTGCGCTAG	CAAAGGCATATTGATGGCATCGGCGTGTGATTGCTATGCGCAGAGATGCCAGGAAGACATTGATCACATTCTGTCTTTACXXXXXXXXXXAGTTCTTTATGGAAATTGAAGACACCAGACATTTCTATTATGAAGGTATTTAAAATTCAGCAACAGAGTGTTTGCGCTAG
Marker32883	CACGTCCTGGGCTTTACATCTTTGATCCCCATCACCTCACCATCATCATCCTTAGCTCCACCCACTAGTATCCTACTACCXXXXXXXXXXATTGAACCTCGTCATTGGTTCCAACCATTGCTGCTTGTAACGTCATTGGTTCCAAATGGGGTTTTTGGATCAAAACAAAG	CACGTCCTGGGCTTTACATCTTTGATCCCCATCACCTCACCATCATCATCCTTAGCTCCACCCACTAGTATCCTACTACCXXXXXXXXXXATTGAACCTCATCATTGGTTCCAACCATTGCTGCTTGTAACGTCATTGGTTCCAAATGGGGTTTTTGGATCAAAACAAAG
Marker32908	CATTTTCTAGAAGTGGGTATGTACTAATAATGGAGTGAACTTATATTTTTTTATTTGTTTTGGACTGGGTTTCTGAAAGGXXXXXXXXXXCCGGGTTTCTATTCTGCTCGTATGATTGCTCTGTTTGAAGCAAAGCGTTTATTGGGTTTGGTTTTCTGTGTGGTATAGTG	CATTTTCTAGAAGTGGGTATGTACTAATAATGGAGTGGACTTATATTTTTTTATTTGTTTTGGACTGGGTTTCTGAAAGGXXXXXXXXXXCCGGGTTTCTATTCTGCTCGTATGATTGCTCTGTTTGAAGCAAAGCGTTTATTGGGTTTGGTTTTCTGTGTGGTATAGTG
Marker3301	CTTAAAACGAGACACTAACAGAAGAAGATATTTGCATTAGTTTCTTCCCCTTTTTTATTTATTTATTTATAAATGATTTCXXXXXXXXXXTCTCTCCCTTCTCTCCCTCACGAACTCGGACGATTTGGCTTCCATTCTCTCCCATAGAATCCTCTCCGCCACGACGACTG	CTTAAAACGAGACACTAACAGAAGAAGATATTTGCATTAGTTTCTTCCCCTTTTTTATTTATTTATTTATAAATGATTTCXXXXXXXXXXTCTCTCCCTTCTCTCCCTCACGAACTCGGACGATTTGGCTTCCATTCTCTCCCATAGAATCCTCTCCGCCATGACGACTG
Marker33027	CCAATTCCTTAAAGAAAATAATAAAAATAAAATAAAATAAAA--CACTAATTTTTAGGATGTCACCTCCTCCCCACTTCGGAXXXXXXXXXXGGTTTTACCCTTTAGCCCAAAACGGCGTCGTTTAGGGGAAGGAAGGCAAAAAATTTCACAACCACAAGCACATGGGCTGG	CCAATTCCTTAAAGAAAATAATAAAAATAAAATAAAATAAAACACACTAATTTTTAGGATGTCACCTTCTCCCCACTTC-G-XXXXXXXXXXGGTTTTACCCTTTAGCCCAAAACGGCGTCGTTTAGGGGAAGGAAGGCAAAAAATTTCACAACCACAAGCACATGGGCTGG
Marker33076	CCCATGACTTATCTTCTGACCAGATGTTCTTATGATTAATGGAAGAGCCGAAGCGCACACCCCATGATACTACCAAGTAGXXXXXXXXXXCCACGCATCGTCCCATTGTGGTGCAATCAATGCCTCCTTTGTATTTTCTACGTAGTTGTCAATCCACGACTAAGTTTTGG	CCCATGACTTATCTTCTGACCGGATGTTCTTATGATTAATGGAAGAGCCGAAGCGCACACCCCATGATACTACCAAGTAGXXXXXXXXXXCCACGCATCGTCCCATTGTGGTGCAATCAATGCCTCCTTTGTATTTTCTACGTAGTTGTCAATCCACGACTAAGTTTTGG
Marker33133	CACCACTCACAGACTAGTACACGTAGACCTGTGTTTGTGGACTTAGACGTTGATACAAGCAATCCAGCACAAGGAAGATTXXXXXXXXXXAATGACATTACTGTTATTGAAAAAAATTTGTTGTAATGGTCTATAGTAGGGTGACATTATTAGGGTGACATTATTTATTG	CACCACTCACAGACTAGTACACGTAGACCTGTGTTTGTGGACTTAGACGTTGATACAAGCAATCCAGCACAAGGAAGATTXXXXXXXXXXAATGACATTACTGTTATTGGAAAAAATTTGTTGTAATGGTCTATAGTAGGGTGACATTATTAGGGTGACATTATTTGTTG
Marker33140	CTGTAATTCTATCCACCATTCTAATTATAATTAAATTTAAACCCATAAACTTTCAAGATTTTTTAATTATGACACATGCAXXXXXXXXXXTGTTGGATTGTAAATTGAACATGATAAGCCATTCATATAAATTGGGTCCATAAATTTTGATCCTTTATTCTGAAAGGTCG	CTGTAATTCTATCCACCATTCTAATTATAATTAAATTTAAACCCATAAACTTTCAAGATTTTTTAATTATGACACATGCAXXXXXXXXXXTGTTGGATTGTAAATTGAACATGATAAGCCATTCATATAAATTGGGTCCATAAATTTTGATCCTTTATTCTGAAAGGTTG
Marker33310	CCTCCCAATCATCTCACCCTTGCGATCGTTGATTTGACAAAAGTTTATAATTTTCTTGTGTAATATTCAATCACAATCAAXXXXXXXXXXTGGAAGTGATTACTCCAAGTGATTAAACACTTAATAAAAAACCAGCTCACATAGGGTTAAAATAATGGTTTAAGGTTTAG	CCTCCCAATCATCTCACCATTGCGATCGTTGATTTGACAAAAGTTTATAATTTTCTTGTGTAATATTCAATCACAATCAAXXXXXXXXXXTGGAAGTGATTACTCCAAGTGATTAAACACTTAATAAAAAACCAGCTCACATAGGGTTAAAATAATGGTTTAAGGTTTAG
Marker33362	CATATCCAAAAGAGGCTGTTTTACCATACATAAGATGAGCTGGAGCCCCTCCAAGAAAGGAAAATTCACGTTCAGATAATXXXXXXXXXXGTGAGATGATTTTTTCACGATAAATGGATTGTTATGGGTCATGCCTCTTAGACTAGTGGATTTCCTTGCAAGCTGGAGAG	CATATCCAAAAGAGGCTGTTTTACCATACATAAGATGAGCTGGAGCCCCTCCAAGAAAGGAAAATTCACGTTCAGATAATXXXXXXXXXXGTGAGATGATTTTTGCACGATAAATGGATTGTTATGGGTCATGCCTCTTAGACTAGTGGATTTCCTTGCAAGCTGGAGAG
Marker33395	CATCTCCCCAAGTGATGTCAAACTCTTGGTTGAAGTTAGCAGCAGAAGCAACCATTAAAGAGCATACCCAAATGGAAAACXXXXXXXXXXTGAAATGATTGGTAGGAGTTATAATGGGTGAAAGTGTGGGTTGTAAATGGGCTGGCTGTGACATAAAATATGGGCATGGG	CATCTCCCCAAGTGATGTCAAACTCTTGGTTGAAGTTAGCAGCAGAAGCAACCATTAAAGAGCATACCCAAATGGAAAACXXXXXXXXXXTGAAATGATTGGTAGGAGTTATAATGGGTGAAAGTGTGGGTTGTAAATGGGCTGTCTGTGACATAAAATATGGGCATGGG
Marker33449	CTCAAATCTGAAGGGGAAATGTTGTCTCCTCCTACTTTGCCCACCCTTAGCAATGGAAAGTAAAATAGGAAGGTGATTGAXXXXXXXXXXTACACACCAAGCTGCTGCATTAGTAGGCATCAACTTCCTTAACAGATCCCAAGAGAACCTATTTTTCCTATCTCAGGTTG	CTCAAATCTGAAGGGGAAATGTTGTCTCCTCCTACTTTGCCCACCCTTAACAATGGAAAGTAAAATAGGAAGGTGATTGAXXXXXXXXXXTACACACCAAGCTGCTGCATTAGTAGGCATCAACTTCCTTAACAGATCCTAAGAGAACCTATTTTTCCTATCTCAGGTTG
Marker33570	CCCATCCTTGACCAAATTAGAATGCATAGGTCTCATACATTTGCGGACTCTTCGTTTAGTTTCTAGCAATCTTGGGTCCTXXXXXXXXXXTCTGTGTACACTTCACACTCTTGATCATACAGGTAGCGTCGCCAAATCTTGAGGATAAATACTACAGCTGCTAGTTCCAG	CCCATCCTTGACCAAATTAGAATGCATAGGTCTCATACATTTGCGGACTCTTCGTTTAGTTTCTAGCAATCTCGGGTCCTXXXXXXXXXXTCTGTGTACACTTCACACTCTTGATCATACAGGTAGCGTCGCCAAATCTTGAGGATAAATACTACAGCTGCTAGTTCCAG
Marker33571	CTCTAGGTTCTACGCGGCTGAACTGGTGTTGGCGTTGGAATATTTGCACAGTTTAGGCATAGCTTACAGAGATTTGAAGCXXXXXXXXXXCGAGTGCGACTCGGAGGAGAAGTGTAACTCCTTCGTCGGAACAGAAGAGTACGTTGCGCCAGAGATCGTGTCAGGGAAAG	CTCTAGGTTCTACGCGGCTGAACTGGTGTTGTCGTTGGAATATTTGCACAGTTTAGGCATAGCTTACAGAGATTTGAAGCXXXXXXXXXXCGAGTGCGACTCGGAGGAGAAGTGTAACTCCTTCGTCGGAACAGAAGAGTACGTTGCGCCAGAGATCGTGTCAGGGAAAG
Marker33673	CAGGTTTGAATAGTGAGTTGAGATGGTTTGTGAATAGTAGTGAGATATTTGAGTTGAGATTAGATAAGTTAAAAATGGTTXXXXXXXXXXGAAGATTTGAAATTGAAAAGTGTTTGTTTGTAGTGTTTGGATATTGAGATGAGATGGAAGCATCTCTCTATCCAAATCAG	CAGGTTTGAATAGTGAGTTGAGATGGTTTGTGAATAGTAGTGAGATATTTGAGTTGAGATTAGATAAGTTAAAAATGGTTXXXXXXXXXXGAAGATTTGAAATTGAAAAGTGTTTGTTTGTAGTGTTTGGATATTGAGATGAGATGGAAGCATCTCTCTATCCAAACCAG
Marker3368	CATAATGTTGTTTTTTGAATGAAGTTTGATGTTTTCTCAAAACAGAAAAAAAAAAAAGTACGGCATGTGTATTAAAAGCTXXXXXXXXXXAGGAATTTCTTATTATATTTTGTATGAAATTTTAATAAAATTGTAATGTTGAGATGAAACACGTTTCCTATCCAAACGGG	CATAATGTTGTTTTTTGAATGAAGTTTGATGTTTTCTCAAAACAGAAAAAAAAAAAAGTACGGCATGTGTATTAAAAGCTXXXXXXXXXXAGGAATTTCTTATTATATTTTGTATAAAATTTTAATAAAATTGTAATGTTGAGATGAAACACGTTTCCTATCCAAACGGG
Marker33724	CAATAACTCAACCACTGTGGTAGGCATTACCCAATTTAACTCTACTCGGCTGAACACTTCGATCCACAAGGCTCTAGCTGXXXXXXXXXXTATCGTCTCGTATTCCATTTAGCTTCAGGGAATGCATTAGGCTGAAAAAAGTCTCAAAGTTGTCTACTTCCCAGTCTTGG	CAATAACTCAACCACTGTGGTAGGCATTACCCAATTTAACTCTACTCGGCTGAACACTTCGATCCACAAGGCTCTAGCTGXXXXXXXXXXTATCGTCTCGTATTCCATTTAGCTTTAGGGAATGCATTAGGCTGAAAAAAGTCTCAAAGTTGTCTACTTCCCAGTCTTGG
Marker33740	CATGCTAATCTTCTCTGTATCGTTCCAATTTTATCAGATGTCCCCGAATTCTCCCCCCCTTAAAATTTGCTTAGCTAACTXXXXXXXXXXTCTCTGGCTTGGGTTGTTCACTAGCTTCATCCTCTTCCATGGTCCTTGATTCTCGTTTGAGGGAAACCCCAACGGCGTCG	CATGCTAATCTTCTCTGTATCGTTCCAATTTTATCAAATGTCCCCGAATTCTCCCTCCCTTAAAATTTGCTTAGCTAACTXXXXXXXXXXTCTCTGGCTTGGGTTGTTCACTAGCTTCATCCTCTTCCATGGTCCTTGATTCTCGTTCGAGGGAAACCCCAACGGCGTCG
Marker33750	CCTTAACATTTCTAAGGGCTTAACAGATTGCATAGTACTTAATCAAGGACACGACAATTGATGGGCTTTTGCAATAGGGCXXXXXXXXXXCGCTCATCATGCAGCTCCTCGTACAAGGTATTAAATTAATCAGTACAAATACATTATAAATTTATCTTACTCGTATGTAG	CCTTAACATTTCTAAGGGCTTAACAGATTGCATAGTACTTAATCAAGGACATGACAATTGATGGGCTTTTGCAATAGGGCXXXXXXXXXXCGCTCATCATGCAGCTCCTCGTACAAGGTATTAAATTAATCAGTACAAATACATTATAAATTTATCTTACTCGTATGTAG
Marker33851	CCGGGGGGTGAGAATTAAACGAAAGAAAGGGAGAATAATATTATATATGCAAATCATGCCTTGATGTTTCATACTCCAGCXXXXXXXXXXGCCATAAGGACGGTATCAAGTTCGGTTCCCTATGTCCACAATCCCCCTCATCAAAAAGAGGTTGGGATTGTGGATTTGTG	CAGGGGGATGAGAATTAAACGAAAGAAAGGGAGAATAATATTATATATGCAAATCATGCCTTGATGTTTCATACTCCAGCXXXXXXXXXXGCCATAAGGACAGTATCAAGTTCGGTTCCCTATGTCCACAATCCCCCTCATCAAAAAGAGGTTGGGATTGTGGATTTGTG
Marker33874	CTAAATAATGACCTCCAAAAGTATGTTGTTTGCAGGTAATGTTCAGTGATACGAGTGCCATTACCATTGACAATTGCAACXXXXXXXXXXAAGAAATCTTATTAATGTTATACAAAATGAACCCATTCAGAGTAGTAAGTTAGTAGAGCGCGGGCATAGAATGGTGAATG	CTAAATAATGACCTCCAAAAGTATGTTGTTTGCAGGTAATGTTCAGTGATACGAGTGCCATTACCATTGACAATTGCAACXXXXXXXXXXAAGAAATCTTATTAATGTTATACAAAATGAACCCATTCAGAGCAGTAAGTTAGTAGAGCGCGGGCATAGAATGGTGAATG
Marker3394	CCGTTAATTATTTCCAGGTTTCTCAATGCTCTAAGAAAGCTTTGTTTGGTTATTCGCGTAGTACAAATTGATCGATCATGXXXXXXXXXXATGCATGGTGTGCAAATTAGTATAAAAAGGTCTCATGAGTCATGACCTTTCCAGCATCATTCGTACCTCTGCAAAATTGG	CCGTTAATTATTTCCAGGTTTCTCAATGCTCTAAGAAAGCTTTGTTTGGTTATTCGTGTAGTACAAATTGATAGATCATGXXXXXXXXXXATGCATGGTGTGCAAATTAGTATAAAAAGGTCTCATGAGTCATGACCTTTCCAGCATCAATCGTACCTCTGCAAAATTGG
Marker33941	CAATAGAAAATCCGAGGTAGGGAAGTATTTAGCTTTGAGAACCTGAGCTGCAAGGGATTGAGGGTTCTGAATGATCCTCCXXXXXXXXXXTCTCCTTCCCAGCTTGGGACAGCAGGTTGCTCTTCCAATTAGTCATCTTGGCTTTGACCCTGTCAAGTATTGAATGAAAG	CAATAGAAAATCCAAGGTAGGGAAGTATTTAGCTTTGAGAACCTGAGCTGCAAGGGATTGAGGGTTCTGAATGATCCTCCXXXXXXXXXXTCTCCTTCCCAGCTTGGGACAGCAGGTTGCTCTTCCAATTAGTCATCTTGGCTTTGACCCTGTCAAGTATTGAATGAAAG
Marker33966	CATATGAGGTGGGACTAGGGAAAGACATAAGAAGAGGATGAGACACATATTCAAGAATTATCCATTTTGAAGAGTGATGGXXXXXXXXXXCCTACTATCAAGCCATGACCACGCATAATACAACTGCATTCCCATGAAAGAGTATTTGGAAGACAAAAGCATCCAAGAAG	CATATGAGGTGGGACTAGGGAAAGACATAAGAAGAGGATGAGACACATATTCAAGAATTATCCATTTTGAAGAGTGATGGXXXXXXXXXXCCTACTATCAAGTCATGACCACGCATAATACAACTGCATTCCCATGAAAGAGTATTTGGAAGACGAAAGCATCCAAGAAG
Marker33995	CATTCGTGGTGCTGCTCAAATCTGTCTTGCAAGCCATTCCTACTTATACCATAGGGATATTTCTCCTAGCTCTATCCATTXXXXXXXXXXCTTGAATCTCTGCCAGCTCTCATCCTAAAACAGAAATATTTCCCACATGTTTCGATCTTAAATGCTAAAATGAGATTTAG	CATTCGTGCTGCTGCTCAAATCTATCTTGCAAGCCATTCCTACTTATACCATAGGGATATTTCTCCTAGCTCTATCCATTXXXXXXXXXXCTTGAATCTCTGCTAGCTCTCATCCTAAAATAGAAATATTTCCCACATGTTTCGATCTTAAAGGCTAAAATGAGATTTAG
Marker34000	CCAGGTAAACCTCAACCCGTTTATGATGATTAACACAAGGTAAGACTCACACAAACAAAATCACCACATCACCAATCTGAXXXXXXXXXXTTAAAAAATTATATTTTAATAATATTTTATTCAAATTTCAACTTTTATCTCATCTCTTCTCATATGTGTAATCAAACAAG	CCAGGTAAACCTCAACCCATTTATGATGATTAACACAAGGTAAGACTCACACAAACAAAATCACCACATCACCAATCTGAXXXXXXXXXXTTAAAAAATTATATTTTAATAATATTTTATTCAAATTTCAACTTTTATCTCATCTCTTCTCATATGTGTAATCAAACAAG
Marker34011	CAATTCCGATGTCGGGGTGCACCTGCTTAAGGACTTTGAAGATATAAATCATGTAAGTCCTTTATTCTCTTCTTCTTCTT-XXXXXXXXXXCTCCTTCATTCCCCCTCCCTTTTTTCCTGTCCGATTTCTTTTCCTATGCAGTATTTTGGTTTTATTTTTGTGTTTTTCAG	C-ATTCTGATGTCAGGGTGCACCTGCTTAAGGACTTTGAAGATATAAATCATGTAAGTCCTTTATTCTCTTCTTCTTCTTGXXXXXXXXXXCTCCTTCATTCCCCCTCCCTTTTTCCCTGTCCGATTTCTTTTCCTATGTAGTGTTTTGGTTTTATTTTTGTGTTTTTCAG
Marker34023	CCCTCCTTGGCAGTCCCTTCTTACACACCCAAAAATATTAATTGTATGTATGTGAATGGATGACTATATGCAGTATCTATXXXXXXXXXXCATCGACTCATTTTAGCTTTTATGTATGCCCCCTTCCCCCCACAGGAACTGAATGAGAAGTACGTGTTAGGACGGACACG	CCCTCCTTGGCACTCCCTTCTTACACACCCAAAAATATTAATTGTACATATGTGAATGGATGACTATATGCAGCATCTATXXXXXXXXXXCATCGACTCATTTTAGCTTTTATGTATGCCCCCTTCCCCCCACAGGAACTGAATGAGAAGTACGTGTTAGGACGGACACG
Marker34045	CTCAATTTGCTAGATTTTTGTCTTTGAGAGCAACTGTGGAGGGACGTAGCATCTTCGCTTGAACAAAATGAGCGTACCACXXXXXXXXXXCTACCCAACTTCATCAGCTCCTCTTTTCCTCTTCTTCTCCTTCCTCTCCTGGTATTTTTCGCCAAATCACTCGTCGATTG	CTCAATTTGCTAGATTTTTGTCTTTGAGAGCAACTGTGGAGGGTCGTAGCATCTTCGCTTGAACAAAATGAGCGTACCACXXXXXXXXXXCTACCCAACTTCACCAGCTCCTCTTTTCCTCTTCTTCTCCTTCCTCTCCTGGTATTTTTCGCCAAATCACTCGTCGATTG
Marker34049	CTGAGGCATACAAGGTCACTGCTGCCACGGCTGATATAGAGCAATGATATCGATGCAATACATTTCACAACACATGTTTT-XXXXXXXXXXTTCTACCAGCACAAGGCAACTCCGATCGTATTTGCATATTGTAATTCAATAATCAACACAAAAGCAACAGCAAATATGGG	CTGAGGCATACAAGGTCACTGCTGCCACGGCTGATATAGAG-AATGATATCGATGCAATACATTTCACAACACATGTTTTAXXXXXXXXXXTTCTACTAGCACAAGGCAACTCTGATCGTATTTGCATATTGTAATTCAATAATCAACACAAAAGCAACAGCAAATATGGG
Marker34054	CCTTGCCACCGCAAGCACCCACCAACTGCGATGCCCTCATCGGTAGGCTTCTCTCACTCTAATGACCTCCCTCTGACGACXXXXXXXXXX-CACCCAAACCACCACCCCTCGTCGTCTAGAAGGACAAGCCCCACACCATTTTTTCAGCCTATACTCTGCCCTCGTCTTTG	CCTTGCCACCGCAAGCACCCACCAACCGCGATGCCCTCATCGGTAGGCTTCTCTCACTCTAATGACCTCCCTCTGATGACXXXXXXXXXXACACCCAAACCACCACCCCTCATCGTCTAG-AGGACAAGCCCCACACCATTTTTTCAGCCTATACTCTGCCCTCGTCTTTG
Marker34146	CTGGATGCAGCTGGGCAGGATCTATTCCTATCCTGATGAAGGCTTCCCAGAAGAGGATGTCTGCGGAGCTCCTGTTGTCAXXXXXXXXXXCCTGTGAATCCTCTCATTATTCTCCAGATTTCCCCTAATGGAGTCCCCGCGGGGTGGTGAGTGGGGGCAATCTTGCTGCG	CTGGATGCAGCCGGGCAGGATCTATTCCTATCCTGATGAAGGCTTCCTAGAAGAGGATGTCTGCGGAGCTCCTGTTGTCAXXXXXXXXXXCCTGTGAATCCTCTCATTATTCTCCAGATTTCCCCTAGTGGAGTCCCCGCGGGGTGGTGAGTGGGGGCAATCTTGCTGCG
Marker34178	CCTTTCAATCCTAAGCTAAAACTTTGCGCCTACTTTCGTCATGGGCTTGGTTACCCGGGATCCAAATATCCCCTACTGATXXXXXXXXXXCTAATTAAGATATTGCTTGGTCATGTAAGTTCAAATTTATTCATTTGTTCAGTTTTCGATTGTCGACATCTAATTTGCAG	CCTTTCAACCCTAAGCTAAAACTTTGCGCCTACTTTCGTCATGGGCTTGGTTACACGGGATCCAAATATCCCCTACTGATXXXXXXXXXXCTAATTAAGATATTGCTTGGTCATGTAAGTTCAAATTTATTCATTTGTTCAGTTTTCGATTGTCGACATCTAATTTGCAG
Marker34197	CTGGTGGTAGAAGTCACCAGAAAGAGATGATAGCAGTGGCACCAAATTAGGTAAAAGGGAACATGGGTTGTAGTTTGAGGXXXXXXXXXXTAGTTAGCACTAAGGGAAAAGCTATATCCACTAATAATTGTGCTAATGAGGCACCAAAGAAGTCTAGTTGGAAAAGAAGG	CTGGTGGTAGAAGTCGCCAGAAAGAGATGATAGCAGTGGCACCAAATTAGGTAAAAGGGAACATGGGTTGTAGTTTGAGGXXXXXXXXXXTAGTTAGCACTAAGGGAAAAGCTATATCCACTAATAATTGTGCTAATGAGGCACCAAAGAAGTCTAGTTGGAAAAGAAGG
Marker3421	CCATAAAATCCAATACCTTCAAGAATCTTAATAGCTCGTGGGCTATTCCAATACGTCCCATTAAATGTATTTTAGGCTCAXXXXXXXXXXCTTCGGTTAAGGAAAATACTAAAGCTGCAAAAAGATCCCTTAAAGAGATTCCACACATAGATGTGGCAAATTAATAATAG	CCATAAAATCCAATACCTTCAAGAATCTTAATAGCTCGTGGGCTATTCCAATACGTCCCATTAAATGTATTTTAGGCTCAXXXXXXXXXXCTTTGGTTAAGGAAAATACTAAAGCTGCAAAAAGATCCCTTAAAGAGATTCCACACATAAATGTGGCAAATTAATAATAG
Marker3424	CTAATGTGAAGCCAAGAACAGCTCCCATAAGCACTCCAAGTAGGAAACTATTCCACCTAGGAAATGAAACATGCTAGCTGXXXXXXXXXXAAATGGCAGCCATTCATACCTCAATACACACTTGGAAAAGCTACCCAAACCAAATAGTGTTTACTATTTGATCAAAATAG	CTAATGTGGAGCCAAGAACAGCTCCCATAAGCACTCCAAGTAGGAAACTATTCCACCTAGGAAATGAAACATGCTAGCTGXXXXXXXXXXAAATGGCAGCCATTCATACCTCAATACACACTTGGAAAAGCTACCCAAACCAAATAGTGTTTACTATTTGATCAAAATAG
Marker34398	CATGTTTCGACAAACTCGGGTCATCACAGCCGGGCAGTCAGAAGACTGATAGCACCCGTTGCAAGTGACTCAACTTTTTGXXXXXXXXXXCGCGGCGAGTCAAGCAACTCGACTTTTTGGTTTACGTGAGTGTCAAGCAGTCAAGAGACTGACACCTCCCTCTGTTTGTG	CATGTTTCGACAAACTCGGGTCATCACAGCCGGGCAGTCAGAAGACTGATAGCACCCGTTGCAAGTGACTCAAATTTTTGXXXXXXXXXXCGCGGCGAGTCAAGCAACTCGACTTTTTGGTTTACGTGAGTGTCAAGCAGTCAAGAAACTGACACCTCCCTCTGTTTGTG
Marker34458	CAATGAGGATCCAGATGACCGATCTTGTGCACGTTACTCACTACGATAGAAAAACTTGTTTGGGACGAAAATTTTCAT-CC--------XXXXXXXXXXGGATTGAGTGGTCAATCGAATTCGAATACATTCGAACGTATTATTACAAATAAATGTTCGATCATTAAATTTAGTGTTCG	CAATGAGGATCCAGATGACCGA---------CGTTACTCACTACGATAGAAAAACTTGTTTGGGACGAAAATTTTCATCCCAAGATTTTXXXXXXXXXXGGATTGAGTGGTCAATCGAATTCGAATACATTCGAACGTATTATTACAAATAAATGTTCGATCATTAAATTTAGTGTTCG
Marker3448	CCAAAGTATAACCTTTCTCAATTGGAGTGTCTATGTGTTTGGAGTTGTGCATACAAAATCGTTCTAGAATTTTCTTACTGXXXXXXXXXXTCTTCTTCTAGCATTTCAAAACCAATTGAATTAATGCTCTCATGAAATTTGAAGTACCATTGTCTAGACAATTGTTTAAG	CCAAAGTATAACATTTCTCAATTGGAGTGTCTATGTGTTTGGAGTTGTGCATACAAAATCGTTCTAGAATTTTCTTACTGXXXXXXXXXXTCTTCTTCTAGCATTTCAAAGCTAATTGAAGTAATGGTCTCATGAAATTTGAAGTACCATTGTCTAGACAATTGTTTAAG
Marker34528	CATATGGAGTGTGATCTCTAGAAGCATGCACCAAATGACTATGAAAATGGCTTTTCCTATGGTCAATGGTTGAGAGCAGTXXXXXXXXXXAGGAAAGATGTTACGAAATTAAAATATGGATAAAACAAAATTGAGGCTAGAAATGAGGGAAGACGACTGAAGCAAGATGG	CATATGGAGTGTGATCTCTAGAAGCATGCACCGAACGACTATGAAAATGGCTTTTCCTATGGTCAATGGTTGAGAGCTGTXXXXXXXXXXAGGAAAGATGTTACGAAATTAAAATATGGATAAAACAAAATTGAGGCTAGAAATGAGGGAAGAGGACTGAAGCAAGATGG
Marker34531	CCAGCCCGTGCTTGAAGAAAGGAGCCCAACTCCAGCCGTGTGAAACGACGCTGTTCTGGGAAAACCCCTTAGGGTTTCATXXXXXXXXXXCCACTCGTCCACACCATAGCCATTCTCTCCTCCATGGCTTGCACCGCCCTTTAAGCCAGTCACAGTGGGAAGCTCCAATG	CCAGCCCGTGCTTGAAGAAAGGAGCCCAACTCCAGCCTTGTGAAACGACGCTGTTCTGGGAAAACCCCTTAGGGTTTCATXXXXXXXXXXCCACTCGTCCACACCATAGCCATTCTCTCCTCCATGGCTTGCACCGCCCTTTAAGCCAGTCACAGTGGGAAGCTCCAATG
Marker34554	CCCACTGTAAAGTCTCATCTGCATCATTCAAACTAGTCTCAGTTTCTTCCTCAAAATCTGCATCCGACTCCCACTGTCAAXXXXXXXXXXGCGGTAACCTTATCCGAAATTTTCGAAATATCGAAAACCTTTCGTTTCTCCTTCCAGACCATTACCTGGCTTCCACTTGG	CCCACTGTAAAGTCTCATCTGCATCATTCAAACCAGTCTCAGTTTCTTCCTCAAAATCTGCATCCAACTCCCACTGTCAAXXXXXXXXXXGCGGTAACCTTATCCGAAATTTTCGAAATATCGAAAACCTTTCGTTTCTCCTTCCAGACCATTACCTGGCTTCCACTTGG
Marker34594	CTGAAAACTAGAAAATAGAGGCTGCTGTGAGTCTGGACAGTTTTTATAGCAATCTCATGTGATGTTCTTCAAGAAAACTAXXXXXXXXXX--CCAGTTATAATATGATGAAAGTGAGTTTCAATGTCATATTATTATATGTTTTATATGCATCATGATATGTTTTAAGAATG	CTGAAAAGTAGAAAATAGAGGCTGCTGTGAGTCTGGACAGTTTTTATAGCAATCTCATGTGATGTTCTTCAAGAAAACTAXXXXXXXXXXACCCAGTTATAATATGATGAAAGTGAGTTTCAATGTCATATTATT--ATGTTTTATATGCATCATGATATGTTTTAAGAATG
Marker34615	CATTTAATTGCGGCGAAAAGACTATTTATGACCAAAACAGACTTATTTTAGCTGTAAATAGTCATTTTGCTAAAATTAACXXXXXXXXXXTCGGTCCATCATTTTTTCGGACCGGATTGGACCGAACACCCAAAGGGACCGGACCTGACCGATAGCTTCCGGTCGGTCGG	CATTTAATTGCGGTGAAAAGACTATTTATGACCAAAACAGACTTATTTTAGCTGTAAATAGTCATTTTACTAAAATTAACXXXXXXXXXXTCGGTCCATCATTTTTTCGGACCGGATTGGACCGAACACCCAAAGGGACCGGACCTGACCGATAGCTTCCGGTCGGTCGG
Marker34626	CAATGAATTTGCACACCTTGGTTCTACCTAGCTTCGCTTCTCCTTGACTTAATCATACTTGACTTACTAAAAAACCATAAXXXXXXXXXXTTTTGCAAATAATGGTTAAAATGGCAGCAATCGTCTGCTCGGATTCCAATTAAAATTATTGCAAATACTATTTTATAGCG	CAATGAATTTGCACACCTTGGTTCTACCTAGTTTCGCTTCTCTTTGACTTAATCATACTTGACTTACTAAAAAACCATAAXXXXXXXXXXTTTTGCAAATAATGGTTAAAATGGCAGCAATCGTCTGCTCGGATTCCAATTAAAATTATTGCAAATACTATTTTATAGCG
Marker34632	CATAAATGTAATTTCATCAAAATTATAAATACTTCATGCTAAGCTTTATGAAAAAGAAAGTTAGAAACCGTTTCTATTTTXXXXXXXXXXGGCGGTAGTTTTTGTAGGGTCTCAACGGTGGAGCTCGAAGGCGACAACGAGGTGCAACGAGGTGCAACACCCAGTGAGAG	CATAAATGTAATTTCATCAAAATTATAAATACTTCATGCTAAGCTTTATGAAAAAGAAAGTTAGAAACCGTTTCTATTTTXXXXXXXXXXGGCGGTAGTTTCTTTAGGGTCTCAACGGTGGAGCTCGAAGGCGACAACGAGGTGCAACGAGGTGCAACACCCAGTGAGAG
Marker3465	CCAATAAAAAACAGTCTAAGAGGGCATAGCCATAGGGGAGAGAGAGAGAGAGAGGGGAAAAGAGACTGCACAAAGGGTGGXXXXXXXXXXGAACGCAGGGTGGTGGGGGTTCCCTGCTGCCCAGCCCTAGTAGCATCAGGAGGCTCAGCCTCTCGACTGTTCACCATGAG	CCAATAAAAAACAGTCTAAGAGGGCATAGCCATAGGGGAGAGAGAGAGAGAGAGGGGAAAAGAGACTGCACAAAGGGTGGXXXXXXXXXXGAACGCAGGGTGGTGGGGGATCCCTGCTGCCCAGCCCTAGTAGCATCAGGAGGCTCAGCCTCTCGACTGTTCACCATGAG
Marker34707	CCCAATCACCTCTTATACTTTGAAATGCTACAGTTCTTGAAATGGATTATTCCTTTGGTCATTTATGTTTCCAAAAACTTXXXXXXXXXXAGGAGGGAGAGACAATGAATTTGTCCAATCTAGACCATGCCCTCCCATTAGACCGTGTAGTTGTAACGTCCCAATAGAAG	CCCAATCACCTCTTATACTTTGAAACGCTGCAGTTCTTGAAATGGAGTATTCCTTTGGTCATTTATGTTTCCAAAAACTTXXXXXXXXXXAGGAGGGAGAGACAATGAATTTGTCCAATCTAGACCATGCCCTCCCATTAGACCGTGTAGTTGTAATGTCCCAATGGAAG
Marker34770	CCCAATACAGTAATGGAAACATTGATCCAATTTGTAGCAATTTCACAGCTCAAAGTAGTCTTTGGTTGAATATACTTAGAXXXXXXXXXXTCTGTGGCAGTTTTTGTTCTCTCTTTTAGTGCTTTCTATAATTACCTGTGATTGGATTAAATCTTCTTTAATAAGGAATG	CCCAATACAGTATTGGAAACATTGATCCAATTTGTAGCAATTTCACAGCTCAAAGTAGTCTTTGGTTGAATATACTTAGAXXXXXXXXXXTCTGTGGCAGTTTTTGTTCTCTCTTTTAGTGCTTTCTATAATTACCTGTGATTGGATTAAATCTTCTTTAATAAGGAATG
Marker34804	CTCCACTAGAGCCCTTCGAACTAACCACAAAACTATGCTCAAGGTTCAATCTCCATTTAACAGATTCCACCTTTAATCTTXXXXXXXXXXACTAACAGACTTTGAAAACTTCTATCCCTTGCTTTCCTCTTCCAACTAGCTTTCTTCTTAATTGTTTCCAGATAAAATGG	CTCCACTAGAGCCCTTCGAACTAACCACAAAACTATGCTCAAGGTTCAATCTCCATTTAACAGATTCCACCTTTAATCTTXXXXXXXXXXACTAACAGACTTTGAAAACTTCTATCCCTTGCTTTCCTCTTCCAACTAGCTTTCTTCTTAATTTTTTCCAGACAAAATGG
Marker34875	CACAATGGAAGCAAAAGGAAAGAT-GGCAAAAATGAAATACAAGAAAGAAAAGAATGAACCATACAGCTAGGTTCACAAAAXXXXXXXXXXTCCCAGCGGTTTATATTTCTCAAAACTTAAGTGAATTTTGTTTCAACTAACAAAATTGCTTCTTGTGGTGCAGAACCCAG	CACAATGGAAGCAAAAGGAAAGATGGGCAAAAATGAAATACAAGAAAGAAAAGAATGAACCATACAGCTAGGTTCAC-AAAXXXXXXXXXXTCCCAGCGGTTTATATTTCTCAAAACTTAAGTGAATTTTGTTTCAACTAACAAAATTGCTTCTTGTGGTGCGGAACCCAG
Marker34914	CTTACAACCCTATTACCTCCGGCTGAAAGCAAAATCTATTTTCATATATAAAAAAGCTACCGCTGCCTCCAACTCAACAAXXXXXXXXXXGCTGACACAAGCCTTCTGTTGCATCACACCTTATTTAGGCACAAATCTTTTTAAGTTGAGACATGCATCCAAGAAAAAAG	CTTACAACCCTGTTACCTCCGGCTGAAAGCAAAATCTATTTTCATATATAAAAAAGCTACCGCTGCCTCCAACTCGACAAXXXXXXXXXXGCTGACACAAGCCTTCTGTTGCATCACACCTTATTTATGCACAAATCTTTTTAAGTTGAGACATGCATCCAAGAAAAAAG
Marker34929	CAACCAAAATTCCTCTTTAGGAAATTTAAAATCAATAAAAATTCTACCAAGCATGCCGATTTTAAGCACGAATTTCACACXXXXXXXXXX-GTCTTGTTGGCTATGAAATATGTTCTCTTCAAACATATACATCAAAAATACTTCTTTAAGAAAAAGCACTTCAAATCTCG	CAACCAAAATTCCTCTTTAGGAAATTTAAAATCAATAAAAATTCTACCAAGCATGCCGATTTTAAGCACGAATTTCACACXXXXXXXXXXGGTCTTGTTGGCTATG-AATATGTTCTCTTCAAACATATACATCAAAAATACTTCTTTAAGAAAAAGCACTTCAAATCTCG
Marker34990	CCACCCCATTACCTCTTTTGAACGACGATCACCTCCACAAACTCCCATACTTGGTATCTATCCCACAATCTCCATCAAGC-XXXXXXXXXXTATAGCCTTATAGGAAGCACCCAAAGGCAAACCCAACATGTTTCTTTGGAAAAGAAGAAACCTCACAGCCAAGAATATTG	CCA-CCCATTACCTCTTTTGAACGACGATCACCTCCACAAACTCCCATACTTGGTATCTATCCCACAATCTCCATCAAGCAXXXXXXXXXXTATAGCCTTATAGGAAGCACCCAAAGGCAAACCCAACATGTTTCTTTGGAAAAGAAGAAACCTCACAGCCAAGAATATTG
Marker35031	CTAAATTCATAATCTGCACCATTATTAGTAACCAGAACATCGAGTACTGTCTATTCTTTTAAGTTTTAACTATTTACAATXXXXXXXXXXCATCTACAATTGCATCCCTATTTATGTTTTGAGTATCCTTTGGAGGTACATTCCAGTTCTGGTTGGGATTTGTTGTCTTG	CTAAATTCATAATCTGTACCATTATTAGTAACCAGAACATCAAGTATTGTCTATTCTTTTAAGTTTTAACTATTTACAATXXXXXXXXXXCGTCTACAATTGCATCCCTATTTATGTTTTGAGTATCCTTTGGAGGTACAATCCAGTTCTGGTTGGGATTTGTTGTCTTG
Marker3507	CCATCATCGGAATGTCTTATCGGGTGCTGAAGTATTTTCCATACATATATATGTTGCACAAAAGAAATCTCATTTATTGAXXXXXXXXXXGGTTACAGTCATTAAAAAATTATCTAT-AAAAAAAAAAATTCATAAATTAATATTGTTAATATCAAAAAATCGTACAACAG	CCATCATCGGAATGTCTTATCGGGTGCTGAAGTATTTTCCATACATATATATGTTGCACAAAAGAAATCTCATTTATTGAXXXXXXXXXX-GTTATAGTCATTAAAAAATTATCTATAAAAAAAAAAAATTCATAAATTAATATTGTTAATATCAAAAAATCGTACAATAG
Marker35094	CCGACTTCCTCAGGCAGGAAAGTGCAATTCAGGAGGCTCGGTAAGAGGAAGTGTACCTGGCTGACCACCTCCCGTCCAAGXXXXXXXXXXTGGGAAACATCACCTTATCAGTCTTGGTCGGCAAAACCTCTCACGCGACCAAGATTATGGCCGACTTCATAGTGGTAAAG	CCGACTTCCTAAGGCAGGAAAGTGCAATTCAGGAGGCACGGTAAGAGGAAGTGTACCTAGCCGACCACCTCCCGTCCAAGXXXXXXXXXXTGGGAAACATCACCTTATCAGTCTTGGTCGCCAAAACCTCTTACGCGACCAAGATTATGGCCGACTTCATAGTGGTAAAG
Marker35098	CAGAAACTTTCTGAAATGAAATTTGAATTTCTAAAACCAGATGTTTTAATACTTCAACGAGGCAATTCATAGTGCAAAGAXXXXXXXXXXATTAGATGGTGAGATTATTGACTTCCTGGAAAATGGATTGAAGCTGTAAATTAAAAGTG--TGATTGTTGAGCGTCCCATAG	CAGAAACTTTCTGAAATGAAATGTGAATTTCTAAAATCAGATGTTTTAATACTTCAACGAGGCAATTCATAGTGCAAAGAXXXXXXXXXX--TAGATGGTGAGATTATTGACTTCCTGGAAAATGGATTGAAGCTGTAAATTATAAGTGAATGATTGTTGAGCGTCCCATAG
Marker35224	CATAAAACCATCCAATAAACCCCTTTAGAATCCCGAACAACTCATCCACCACCACATTCACCATGGTTCCCCAAGCTACAXXXXXXXXXXTTGCATCTTCAAATCTAAATACACCAACTTAAAATCGATGGTATTAACCCATTACAATACCAAGTTGAGAGACAACTTTG	CATAAAACCATCCAATAAACCCCTTTAGAATCCCGAACAACTCCTCCACCACCACATTCACCATGGTTCCCCAAGCTACAXXXXXXXXXXTTGCATCTTCAAATCTAAATACACCAACTTATAATCGATGGTATTAACCCATTACAATACCAAGTTGAGAGACAACTTTG
Marker35235	CTAAGGGCAAAACAATCCATGCACTCAAAGGAGATACATATGTGCCGATTGATGTAAATTTGGGGTTTGATATGTCATTTXXXXXXXXXXAAGATGGCTTTGGTTGTGGGCTTAAAAGGTCCATGTGTGTGGGTTCATGACTTATGGGCTCTTGGGCTTGAATGAGAGGG	CTAAGGGCAAAACAATCCATGCACTCAAAGGAGATACATATGTGCCAATTGATGTAAATTTGGGGTTTGATATGTCATTTXXXXXXXXXXAAGATGGCTTTGGTTGTGGGCTTAAAAGGTCCATGTGTGTGGGTTCATGACTTATGGGCTCTTGGGCTTGAATGAGAGGG
Marker35267	CTAAATTATATTTAATGCGCTATATTGGATAAGCCCACAAGCGATAAATTATTGAGGTTGATTAAAAGTTTTAATTAGGCXXXXXXXXXXGCCTAGACTTTTTGTTTTTACCTCTCTTTTTACCTTCAGCATGCCGCAACCTCATCTCACTCACTATGAAACACGGCAAG	CTAAATTATATTTAATGCGCTAAATTGGATAAGCCCACAAGCGATAAATTATTGAGGTTGATTAAAAGTTTTAATTAGGCXXXXXXXXXXGCCTAGACTTTTTGTTTTTACCTCTCTTTTTACCTTCAGCATGCCGCAACCTCATCTCACTCACTATGAAACACGGCAAG
Marker3537	CCTTTGTTTTCCTCTTAACCTTTCTCTGTTTGAAAAATTGTTTAATGTTAGAGAAGTTCGTTTTAACATAAACCTTGATCXXXXXXXXXXTAGTGACGAAGTCCATTTTTTTTAGAAATGTGGTGGCGGTTTGGCTGGTCAAACAGTGGATGCATGCGTTTCGATGGGAG	CCTTTGTTTTCCTCTTAACCTTTCTCTGTTTGAAAAATTGTTTAATGTTAGAGAAGTTCGTTTTAACATAAACCTTGATCXXXXXXXXXXTAGTGACGAAGTCCTTTTTTTTCAGAAATGTGGTGGCGGTTTGGCTGGTCAAACAGTGGATGCATGCGTTTCGATGGGAG
Marker35382	CCACTTATCTCATTCAACACTACCCCTCCATGGTTCACCATATTTCGATTCTATGACAGCTCTCCATAATGCTCCTCGTTXXXXXXXXXXCAATTAGCCAATTTCTGTTCCATTTTCTCTAGTATTTCATCCTAAATAGATTTTGATTTGAATGGGACAGCCAAAGAAAG	CCACTTATCTCATTCAACACTACCCCTCCATGGTTCACCATATTTCGATTCTACGACAGCTCTCCATAATGCTCCTCGTTXXXXXXXXXXCAATTAGCCAATTTTCGTTCCATTTTCTCTAGTATTTCATCCTAAATAGATTTTGATTTGAATGGGACAGCCAAAGAAAG	CCACTTATCTCATTCAACACTACCCCTCCATGGTTCACCATATTTCGATTCTACGACAGCTCTCCATAATGCTCCTCGTTXXXXXXXXXXCAATTAGCCAATTTTCGTTCCATTTTCTCTAGTATTTCATCCTAAATAGATTTTGATTTGAATGGGACAACCAAAGAAAG
Marker35462	CCCAATCTTTTGTATAACTGGATACGGTCCATAGAAGCAACTAACTAGCTTCTGGTGGGCTCGTTTGAAGACTGTTTGTTXXXXXXXXXXAGGGGTCATTCCTGTGGACGCATGATACGTTGTATTGTACCAAAGCTCAACCCATGGAAGGTAGTTGCTCCACTTGCGCG	CCTAATCTTTTGTATAACTGGATACGGTCCATAGAAGCAACTAGCTAGCTTTTGGTGGGCTCGTTTGAATACTGTATGTTXXXXXXXXXXAGGGGTCATTCCTGTGGATGCATGATACGTTGTATTGTACCAAAGCTCAGCCCATGGAAGGTAGTTGCTCCACTTGCGCG
Marker35476	CAAGTCTCTGCATAACCAAACCCATGATTCATATGGAAAGTACAAATATACCCATGACAATTGAAATAATTACAACCCCAXXXXXXXXXX-GAAGATGAGGGGGATTAGGGTTTTGTTTCAAGGGGTTAAAATGGGGTCATTTTGAAAGTGGGCTCGACAAACTTCTAAGG	CAAGTCTCTGCATAACCAAACCCATGATTCATATGGAAAGTACAAATATACCCATGACAATTGAAATAATTACAACCCCAXXXXXXXXXXAGAAGATGAGGGGGATTAGGGTTTTGTTTCAA-GGGTTAAAATGGGGTCATTTTGAAAGTGGGCACGACAAACTTCTAAGG
Marker35487	CATGACAAATCACCTTTAGAGATAAATAAAAAATAATTGCACAAATGTAACCAACACATGAATTATAGAACAAGCACTACXXXXXXXXXXTTAGAATTGAGGTAGGTACCTTCCTGTCTCACAATGCACGGTTTTAAAGAAAAGAAACAATGCATGGTCTTAATACTTAG	CATGACAAATCACCTTTAGAGATAAATAAAAAATAATTGCACAAATGTAACCAACACATGAATTATAGAACAAGCACTACXXXXXXXXXXTTAGAATTGAGGTAGGTACCTTCCTGTCTCACAATGCACGGTTTTAAAGAAAAGAAACAATGCACGGTCTTAATACTTAG
Marker3552	CCTGGAAAAATTGGCGAGACCCATTCACTTGGTAGGGTATTTTAAAAGGAAAAAAAAAAAAAGAAGATTTGACGCCAAACXXXXXXXXXXATCATGGAAGAGCTTGTTGAAATTTCATTTAGGATAATTACTTGCATGAAACCACATAACCGGATTATGATGTGATTTAG	CCTGGAAAAATTGGCGAGACCCATTCACTTGGTAGGGTATTTTAAAAGGAAAAAAAAAAAAAGAAGATTTGACGCCAAACXXXXXXXXXXATCATGGAAGAGCTTGTTGAAATTTCATTTAGGATAATTACTTGCATGAAACCGCATAACCGGATTATGATGTGATTTAG
Marker35599	CCCCTCCCTTTGGATCTTTCTCTGCTTGAGCTGCCCTCGTAGTTAATAAACCATGTTAATCTCTTTAGTTCCCTCTATTTXXXXXXXXXXGAACCCTCATCTCCTCCTTAGCAAAGAGAGACTTGCAATCCTCCTAAAAGAAGCCTTGCGTAGGCACTAGCATCTGTAGG	CCCCTCCCTTTGGATCTTTCTCTGCTTGAGCTGCCCTCGTAGTTAATAAACCATGTTAATCTCTTTAGTTCCCTCTATTTXXXXXXXXXXGCACCCTCATCTCCTCCTTAGCAAAGAGAGACTTGCAATCCTCCTAAAAGAAGCCTTGCGTAGGCACTAGCATCTGTAGG
Marker35632	CTTCGAAGAAATACACAAGTTGTAGCAATATGGAAAATGGTCCCTATATGTATGTGTTGGTGTATTTGGCGGAAGCGAAAXXXXXXXXXXAATAATATTAGAACAATATTTTATTCAACTTTCAACAAAAAATCTCATCTCATCTCATTTGAACTGCGTAATCAAACGAG	CTTCGAAGAAATACACAAGTTGTAGTAATATGGAAAATGGTCCCTATATGTATGTGTTGGTGTATTTGGCGGAAGCGAAAXXXXXXXXXXAATAATATTAGAACAATATTTTATTCAACTTTCAACAAAAAATCTCATCTCATCTCATTTGAACTGCGTAATCAAACGAG
Marker35776	CTGAAATGCGTAGGGAGGTTCACATCCCATGCTTCATTTCTCGTTTCCATCCTTATAGATCTCGAATGCCATGGAATTGGXXXXXXXXXXCTCCCGTAGGAGGGTTATCCCTTATTTATACCTAATTAGGGTCCTTCCATTGAGGGAGATCGTAGCGTGTCAAACGTCAG	CTGAAATGCGTAGGGAGGTTCACATCCCATGCTTCATTTCTCGTTTCCATCCTTATAGATCTCGAATGCCATGGAATTGGXXXXXXXXXXCTCCCGTAGGAGGGTTATCCCTTATTTATACCTAATTAGGGTCCTTCCGTTGAGGGAGATCGTAGCGTGTCAAACGTCAG
Marker35823	CATAATCCTTGTTATGAATATCAGTGTTAAGAAAAATATCATTGTAATAACTGCTCGGTCAACTGTATGCTCTATATAATXXXXXXXXXXGTGTACTCCCTTTGTCGACAATTATCAATCTCGATGTCTATACCATCTTTATCTCCAACCTTCGATCCATGTTCACTCAG	CATAATCCTTGTTATGAATATCAGTGTTAAGAAAAATATCATTGTAATAACTGCTCGGTCAATTGTATGCTCTATATAATXXXXXXXXXXGTGTACTCTCGTTGTCGACAATTATCAATCTCGATGTCTATACCATCTTTATCTCCAACCTTCGATCCATGTTCACCCAG
Marker35841	CTAGTCCACAAAATAGGGCATTAGATTCGATCTTATCAATTCGGGAATAAAAATAGACAAGTCTATAAAATGATGTCTCTXXXXXXXXXXCTGTCACTAATCTGTATCCTGGAGTTTATGATCAGAACTACAACATTAAAGGATATGAAGAGCGTGTTGTTGTTGATCAG	CTAGTCCACAAAATTGGGCATTAGATTCGATCTTATCAATTCGGGAATAAAAATAGACAAGTCTATAAAATGATGTCTCTXXXXXXXXXXCTGTCACTAATCTGTATCCTGGAGTTTATGATCAGAACTACAACATTAAAGGATATGAAGAGCGTGTTGTTGTTGATCAG
Marker35842	CCTAACTTGGATGCCCCTCCTTTACCCAACTCACTAACACCATCATCATCCTCCCCAACACTCTTAACATATCCCGGATCXXXXXXXXXXGCAAGAACTCATGTTCTAAAATAGTATCCTTTCTATTCATTATCTTTCTTTTGAGATACGAAATTGCCCCATTATTTTGG	CCTAACTTGGATGCTCCTCCTTTACCCAACTCACTAACACCATCATCATCCTCCCCAACACTCTTAACATATCCCGGATCXXXXXXXXXXGCAAGAACTCATGTTCTAAAATAGTATCCTTTCTATTCATTATCTTTCTTTTGAGATACGAAATTGCCCCATTATTTTGG
Marker3585	CCAATGTTTTTGTGGCTTAACCTTAAGGCTAATATGGTCCTTAAACACCTCATGAGACCCCTTCAAATCCAATTTGAGCCXXXXXXXXXXCATCTGAATCATGCCCCAGACCTGGATGCCTCTACAATACCAATGTAGCTACAGTGAGGAGGAAATCATGGTGGTTTTAG	CCAATGTTTTTGTGGCTTAACCTTAAGGCTAATATGGTCCTTAAATACCTCATGAGACCCCTTCAAATCCAATTTGAGCCXXXXXXXXXXCATCTGAATCATGCCCCAGACCTGGATGCCTCTACAATACCAATGTAGCTACAGTGAGGAGGAAATCATGGTGGTTTTAG
Marker35870	CTGCCAACGCCATATGACCCTCGATGAAGTCACTGGGGGCTGGTAATCTTATCTGTGTTGGCGGTGCGCAGTCACTCGCCXXXXXXXXXXAGACCTGTAGTTAATGTTACTTATTTCTTTCCATGTATAGAATTCTTTGTACAGTTTATATAATAAACAGAAATCACAAG	CTGCCAACGCCATATGACCCTCGGCGAAGTCACTGGGGGCTGGCAATCTTATCTGTGTTGGCGGTGCGCAGTCACTCGCCXXXXXXXXXXAGACCTGTAGTTAATGTTACTTATTTCTTTCCATGTATAGAATTCTTTGTACAGTTTATATAATAAACAGAAATCACAAG
Marker35892	CACCATACTGTTCTAAGTAGAATCTTGTCTCCACGCGGGGTAAGCTTGCATACCATGGGAATTGCAGTGCATACCCTACCXXXXXXXXXXATTTTTTTAAGAGGGGATT---CTCTATATTTATAGAATTATAAATAAAATTTAGGGGCATTTTGAAATTTCAAAAAATCTTG	CACCATACTGTTCTAAGTAGAATCTTGTCTCCACGCGGGGTAAGCTTGCATACCATGGGAATTGCAGTGCATACCCTACCXXXXXXXXXX---TTTTTAAGAGGGGATTCGACTCTATATTTATAGAATTATTAATAAAATTTAGGGGCATTTTGAAATTTCAAAAAATCTTG
Marker35898	CTACTGTGTTTGGGGCACACATTGCTCATAATTGTTTGGCAAGGAGTGGGTGTTGCGGAGGATAAGGAGGAGTCGAGGTTXXXXXXXXXXTATACGGTACTTATACACTTATAACTGCGAGTATTTTTTTTCTTTTACTTTCAGTTTAAGGTGTTCCATACGTGGCTTTG	CTACTGTGTTTGGGGCACACATTGCTCATAATTGTTTGGCAAGGAGTGGGTGTTGCGGAGGATAAGTAGGAGTCGAGGTTXXXXXXXXXXTATACGATACTTATACATTTGTAACTGTAAATATCATTTTTCTTTTACTTTCAGTTTAAGGTGTTCCATACGTGGCTTTG
Marker35916	CGAAGTTAACCACACCAGTGTATGACACCCAAATCACGGTAATGATATTCTGACTCGGAAGGTGATAGAATTTTCAGAGGXXXXXXXXXXTTCTTTCGAACTGGTGGGATAGCTGGTGGTTTCTTGATCTCTTCTTTCTTGCTCTGAAACAAGTCCTTAATATCTTCATG	CGAAGTTAACCACACCAGTGTATGACACCCAAATCACGGTAATGATATTCTGACTCGGAAGGTGATAGAATTTTCAGAGAXXXXXXXXXXTTCTTTCGAACTGGTGGGATAGCTGGTGGTTTCTTGATCTCTTCTTTCTTGCACTGAAACAAGTCCTTAATATCTTCATG
Marker35944	CCCATGGGGTCACAAGCTATGACTTTGAAATAAGGATAGAGTAGTAAATGAAGGTAGAGAGGATGCATTTGGATAATTGAXXXXXXXXXXTTTTATGCAATGAAGGAAATGAAATGATGATTTATGAAAGTATGCCAAGTATTAATGTTTAAAGGTATACGTATGTGAAG	CCCATGGTGTCACAAGCTATGACTTTGAAATAAGGATAGAGTAGTAAATGAAGGTAGAGAGGATGCATTTGGATAATTGAXXXXXXXXXXTTTTATGCAATGAAGGAAATGAAATTATGATTTATGAAAGTATGCCAAGTATTAATGTTTAAAGGTATACGTATGTGAAG
Marker35962	CCAATCGACGGCGGCGGCGGCAGATCTGAGTTGCGACGGGGACACGCGTGAGAAGAGAGAAATGGGAAGGGGGAGGGGGAXXXXXXXXXXTAGACTGATTGACAAAAACATGCAGAGTCAAGAGATTTTAATGAGGCTCTACTAAAGGAGTAGACATGTACTGTCAATAG	CCAATCGACGGCGGCGGCGGCAGATCTGAGTTGCGACGGGGACACGCGTGAGAAGAGAGAAATGGGAAGGGGGAGAGGGAXXXXXXXXXXTAGACTGATTGACAAAAACATGCAGAGTCAAGAGATTTTAATGAGGCTCTACTAAAGGAGTAGACATGTACTGTCAATAG
Marker35976	CCATAGAAACGGGGAGCCAGTTTCCAATTGTGGCACACGACCGCTAACTTCTGTTTCTATGGCTAAAGTCACAGGTAAACXXXXXXXXXXTTCTGACCTGCATAGCTTCTCAAGTAACCCTCCAGACTTTTATTCAAGGCTTTGGTCTGACTATCACTCTGGGATGGTAG	CCATAGAAACGGGGAGCCAGTTTCCAATTGTGGCACACGATCGCTAACTTCTGTTTCTATGGCTAAAGTCACAGGTAAACXXXXXXXXXXTTCTGACCTGCATAGCTTCTCAAGTAACCCTCCAGACTTTTATTCAAGGCTTTGGTCTGACTATCACTCTGGGATGGTAG
Marker35982	CAAGTTCGACTCTTGGGGCGTTATGCTGCAGCTCCTAGCTATCGAATTCGAGGCTCTGTGACTTCGTGGATAGGACGAAGXXXXXXXXXXCCCTTTTGTTTTCCATTTTTGCAAAACGACGTCATTTTCATTTTAACCACTTCAGACAGGATGCCGCTGCGGGGATACGG	CAAGTTCGACTCTTGGGGCGTTATGCTGCAGCTCCTAGCTATCGAATTCGAGGCTCTGTGACTTCGTGGATAGGACGAAGXXXXXXXXXXCCCTTTTGTTTTCCATTTTTGCAAAACGACGTCATTTTCATTTTAACCACTTCAGACAGGATGCTGCTGCGGGGATACGG
Marker36010	CAAAAGTACTATTTTAACAAAGAAAAATTATATTTGTAGTTGTGGAGTGTATATGTATCGTATAGTCATTTTAAAAAAAAXXXXXXXXXXTGAGTTGAGATGAGTTGAAATGAGCTGAGATGACTTGCGAATCCAAAAGACCAATTGCAGCCAAGTGGGATGAATGAATG	CAAAAGTACTATTTTAACAAAGAAAAATTATATTTGTAGTTGTGGAGTGTATATGTATCGTATAGTCATTTTAAAATAAAXXXXXXXXXXTGAGTTGAGATGAGTTGAAATGAGCTGAGATGACTTGCGAATCCAAAAGAACAATTGCAGCCAAGTGGGATGAATGAATG
Marker36025	CTATAAGAATTAAGCTCTCTAATTACGGTTCTAACGGTGAAACTAGGTTGCCCCTAGGGGTTGGTTCAAGTTGTAAGGCTXXXXXXXXXXAAGGCGATTTGCTAATTAGATAAACACAACGGAAGGAAGAAAAAAGTGAAAATGAGATCAAATAATGGCTTATAGGGTAG	CTATAAGAATTAAGCTCTCTAATTACGGTTCTAACGGTGAAACTAGGTTGCCCCTAGGGGTTGGTTCAAGTTGTAAGGCTXXXXXXXXXXAAGGCTATTTGCTAATTAGATAAACACAACGGAAGGAAGAAAAAAGTGAAAATGAGATCAAATAATGGCTTATAGGGTAG
Marker36069	CTTCAATATCCTTCATAAAAGCAAGTAGCTGTTCTCGATATGATGCACTTAACCGCTTCTTAACCCGCAGTTCTGCCGTTXXXXXXXXXXTTTTTCTTCCCTTCTTTTTGAGGGGTTTCGATAAATATCTTCTTGCCTATATCTTAAAGTGGTATGAACCTAATGGAATG	CTTCAATATCCTTCATAAAAGCAAGTAGCTGTTCTCGATATGCTGCACTTAACCGCTTCTTAACCCGCAGTTCTGCCGTTXXXXXXXXXXTATTTCTTCCCTTCTTTTTGAGGGGTTTCGATAAATATCTTCTTGCCTATATCTTAAAGTGGTATGAACCTAATGGAATG
Marker36078	CTTTTCCACAACCAGCATGAAAAAGACACCCCCAACACAAACATACAATTAACAATAATAACAATACACCTTCTGATCTGXXXXXXXXXXTTGGCATAGAGCCCATTAACCATATTCTTAGCACAAACCGCATGGAGATGGTAACCACAAACAGTGCAGTGGAACACACG	CTTTTCCACAACCAGCATGAAAAAGACACCCCCAACACAAACATACAATTAACAATAATAACAATACACCTTCTGATCTGXXXXXXXXXXTTGGCATAGAGCCCATTAACCATATTCTTAGCACAAACCGCATGGAGATGGTAATCACAAACAGTGCAGTGGAACACACG
Marker36086	CAATCAAGTGCTGGTCCCTTAAAATACAAGGACAAGGTCAGTATATGGTGCTATTGCTTCAAAACTAGTTCTCCGAAAAAXXXXXXXXXXAATTGGCACCCGATGTGATTAACATGACATTTACACCCATTGTTTCTCTGTTGGAAGGTGTGCCTGGAATAAAGCATTTG	CAAGCAAGTGCTGGTCCCTTAAAATACAAGGACAAGGTCAGTATATGGTGCTATTGCTTCAAAACTAGTTCTCCGAAAAAXXXXXXXXXXAATTGGCACCCGATGTGATTAACATGACATTTACACCCATTGTTTCTCTGTTGGAAGGTGTGCCTGGAATAAAGCATTTG
Marker36104	CTAGTGTCTTATAGGGTAGCCCTACCACCAGCACTCTCAGGAGTACACAATGTATTTCATATATCTATGATGAGGATTTAXXXXXXXXXXGAAAAAATTCTGTGGATGGAATTTTTGTAAATGGGATGTAACACCTGAGCTAAAGCCCAGCCCAGACTAGATGAAGCCCG	CTAGTGTCTTATAGGGTAGCCCTACCACCAGCACTCTCAGGAGTACACAATGTATTTCATGTATCTATGATGAGGATTTAXXXXXXXXXXGAAAAAATTCTGTGGATGGAATTTTTGTAAATGGGATGTAACACCTGAGCTAAAGCCCAGCCCAGACTAGATGAAGCCCG
Marker36119	CCTGATGAATCTCTTCTACCTCCTCCAAGTGACCTTCCCAAGTGCTAGCTAGCAATTGCTCAAGAACTTTTTTGCATAGAXXXXXXXXXX-AAGAAAAAAAAATGGCTTGGTTTTTTTATCTGATAGTATATTCTAACATCGAACATAATCTTCATTGAAAAACTTTATGG	CCTGATGAATCTCTTCTACCTCCTCCAAGTGACCTTCCCAAGTGCTAGCTAGCAATTGCTCAAGAACTTTTTTGCATAGAXXXXXXXXXXGAAG-AAAAAAAATGGCTTGGTTTTTTTATCTGATAGTATATTCTAACATCGAACATAATCTTCATTGAAAAATTTTATGG
Marker36204	CCAAACCTAAGACCTTGCTTAATGTCGAGAGTTTCCATGGATTGGCATCCTTCTACCGTTAGTTCATAAGAAACTTCAGCXXXXXXXXXXTCTACGCCATAGTTCAGTCCTTGAAGCATTGGCGTCACTACCTGGTACGGAGGGAGTTCATCTTTATCACTGACCATGAG	CCAAACCTAAGACCTTACACAATGTCGGGAGTTTCCATGGATTGGCATCCTTCTACCGTTAGTTCATAAGAAACTTCAGCXXXXXXXXXXTCTACGCCATAGTTCAGTCCTTGAAGCATTGGAGTCACTACCTGGTACGAAGGGAGTTCATCTTTATCACTGACCATGAG
Marker36276	CTTTGAAGCGTTTGGAATGATTTTGTCCTCTTTCTGTAGAAAATTCTGTAATTTATAGAGTCTGGAATAGCTTAAAAAAAXXXXXXXXXXGAAGTGCTTCATGGTCGTTGCTATAGTTTTTTATTTTTTTCTTGATCTATATAAAAATAAATAAAAAAGGATAAGTTAAG	CTTTGAAGCGTTTGGAATGATTTTGTCCTCTTTCCGTAGAAAATTCTGTAATTTATAGAGTCTGGAATAGCTTAAAAAAAXXXXXXXXXXGAAGTGCTTCATGGTCGTTGCTATAGTTTTTTATTTTTTTCTTGATCTATATAAAAATAAATAAAAAAGGATAAGTTAAG
Marker36278	CTTGACTCTTGCTGCATGAAGCATGATGCTTGTGTGCAAGCTAAAAACAGTAAGTTAGATCATCCAAGACGAATAGATTTXXXXXXXXXXTATGTAGGGTAGAATTAATGTAGAAATATGTTTGTAGTCTCGAAAGTGTGATATAGACGAATCTAGGAGGAAATAAAGGG	CTTGACTCTTGCTGCATGAAGCATGATGCTTGTGTGCAAGCTAAAAACAGTAAGTTAGATCATCCAAGACGAATAGATTTXXXXXXXXXXTATGTAGGGTAGAATTAATGTAGAAATATGTTTGTAGTCTCGAAAGTGTGATAAAGACGAATCTAGGAGGAAATAAAGGG
Marker36356	CTTAAAGCTTGACATGAGCAAAGCTTATGACATAATTGAATGTCAGTTTTTTAGAGAAGTCATGATCATGATGGGGTTTGXXXXXXXXXXTATTTGGAGTTCCAATTGCAAGGGATAGAATGTCCATCAATCACCTGCTATTTGCTGATGACAGTCTCTTATTTTGTAAG	CTTAAAGCTTGACATGAGCAAAGCTTATGACATAATTGAATGTCAGTTTTTTAGAGAAGTCATGATCATGATGGGGTTTGXXXXXXXXXXTATTTGGAGTTCCAATTGCAAGGGATAGAATGTCCATCAATCACCTACTATTTGCTGATGACAGTCTCTTATTTTGTAAG
Marker36372	CATCGAGTACATCTCTATCAGAGCCCCTCATCCACAGCTGTCTCTCCATCACCCAAAACTAAAGATTCTCTGGGCATCACXXXXXXXXXXTGAAAGTCAAAAATCTTCACCAGACGTTCCAACAAAATAGTAATCTCTCAAATTGTTTCGTTGGAGGGTTGTCTTGGTCG	CATCGAGTACATCTCTATCAGAGCCCCTCATCCACAGCTGTCTCTCCATCACCCGAAACTAAAGACTCTCTGGGCATCACXXXXXXXXXXTGAAAGTCAAAAATCTTCACCAGACGTTCCAACAAAATAGTAATCTCTCAAATTGTTTCGTTGGAGGGTTGTCTTGGTCG
Marker36432	CCATATTGAAAAAAAGAAAAAACTATTAGCAGTTGATCAAATGGAAGGTAGTGATATACTAAAAGTGAGTAGTGCACGTCXXXXXXXXXXGAGAGGCTATTAAAAATTGCCGAGGAGGATAACGAGAACTTCCTGTTGAAACTCAAGGACCGCATTGAACGGTAAATTCG	CCATATTGAAAAAAAGAAAAAACTATTAGCAGTTGATCAAATGGAAGGTAGTGATATACTGAAAGTGAGTAGTGCACGTCXXXXXXXXXXGAGAGGCTATTAAAAATTGCCGAGGAGGATAACGAGAACTTCCTGTTGAAACTCAAGGACCGCATTGAACGGTAAATTCG
Marker36439	CACAACACCCACTTACCATTTTATGTGACGCCGGCAAACTACCGTTTTTTTATAGTGAAGCAATGACTGGTGCACAACCCXXXXXXXXXXAAAATAGAACTACAGAGACTTGGTACAGAGAGGCGAGACAGAGCCCTACATCACGAGGAACTGATTGTCAAGATCATCTG	CACAACACCCACTTACCATTTTATGTGACGCCGGCAAGCTACCGTTTTTTTATAGTGAAGCAATGACTGGTGCACAACCCXXXXXXXXXXAAAATAGAACTACAGAGACTTGGTACAGAGAGGCGAGACAGAGCCCTACATCACGAGGAACTGATTGTTAAGATCATCTG
Marker36455	CCTCGTTTGCACACATAAATTTTTAAGTTCAATGCCCATTGGAGTAGATACCGTTGATGCTGAGAGCTATAGGCTTGAATXXXXXXXXXXCTTCATGCAAGAAAATTAGAAATCACTAACGACTCATCGATTAAAATGCATGGATTGTCCAAGACTGATGCGAGGCATTG	CCTTGTTTGCACACATAAATTTTTAAGTTCAATGCCCATTGGAGTAGATACCGTTGATGCTGAGAGCTATAGGCTTGAATXXXXXXXXXXCTTCATGCAAGAAAATTAGAAATCACTAACGACTCATCGATTAAAATGCATGGATTGTCTAAGACTGATGCGAGGCATTG
Marker36499	CAACTTTGCAAAACGGAACACTATCATCAACAAAGAGCAGGTGTTTGACTCGTGGTGCACCTCTACAAACTTTTATCCTAXXXXXXXXXXCTTTACTCATGCCTAGCTTCAAAAACATGTATCCCTTCTTAGAAACCCTTCTTTGTATCAAGAAATGAATAAGTTCATAG	CAACTTTGCAAAACGGAACACTATCATCAACAAAGAGCAGGTGTTTGACTCGTGGTGCACCTCTACAAACTTTTATCCTAXXXXXXXXXXCTTTACTCATGCCTAGCTTCAAAAACATGTATCCCTTCTTAGAAACCCTTCTTTTTATCAAGAAATGAATAAGTTCATAG
Marker36504	CACGAGGTACCCATCTCTTGAGTGAAATGTTTAGCTCATAATGAGAATTACAGTAAGAATGCTGTAAAACTGACTGGACTXXXXXXXXXXTGGATGCTGCAGAATATTGCCAATGACTTAATTAACAGTAATGTGTGCCTGTTTCTAGGTGTCAGTGCTGGAAATGGATG	CACGAGGTACCCATCTCTTGAGTGAAATGTTTAGCTCATAATGAGAATTACAATAAGAATGCTGTAAAACTGACTGGACTXXXXXXXXXXTGGATGCTGCAGAATATTGCCAGTGACTTAATTAACAGTAATGTGTGCCTGTTTCTAGGTGTCAGTGCTGGAAATGGATG
Marker36554	CAGAGTCACAAGTGAAATGAGCTCTATGCTATCTAAGAGCTTTACTGAACAAGAAGTGGAAGAAGCCATCTTTCAAATGAXXXXXXXXXXAGAAGATCTTACCAGAAATTATATCCCCTACACAATTTGCTTTTGTGCCCGGCAGACTGATTTATGATAATGTGATAGTG	CAGAGTCACAAGTGAAATGAGCTCTATGCTATCTAAGAGCTTTACTGAACAAGAAGTGGAAGAAGCCATCTTTCAAATGAXXXXXXXXXXAGAAGATCTTACCAGAAATTATATCCCCTACACAATTTGCTTTTGTGCCCGGCAGACTGATTTATGATAATATGATAGTG
Marker36591	CCACAAAAGACTTGAGACCAGAAATAAAGCTTTGATGTTACTAGAAAATGACAGCTTTTTTCTTTTTACCAATAAACTGTXXXXXXXXXXACCATACAAGAGACAAAAGACACGTCATGTGAAGAGAAGATGGGGACAAAGACTTATGATTCAAAAAGGAGCAACTTCTG	CCACAAAAGACTTGAGACCAGAAATAAAGCTTTGATGTTACTAGAAAATGACAGCTTTTTTCTTTTTATCAATAAACTGTXXXXXXXXXXACCATACAAGAGACAAAAGACACGTCATGAGAAGAGAAGATGGGGACAAAGACTTATGATTCAAAAAGGAGCAACTTCTG
Marker36601	CATGTGCTATAGAAACAATGTATGCAATTTTTTAGAAGATGCTTGCTTGCACACGGAGAGAGAAGACAATTAAGAGAGGGXXXXXXXXXXCAACAGCCAGAATCAGCTCCGGGTGGATGCTTCCAACGTATGACCCATCAAGAGCATTGGGAAGTCCCAGCGACTTCAAG	CATGTGCTATAGAAACAATGTATGCAATTTTTTAGAAGATGCTTGCTTGCACATGGAGAGAGAAGACAATTAAGAAAGGGXXXXXXXXXXCAACAGCCAGAATCAGCTCCGGGTGGATGCTTCCAACGTATGACCCATCAAGAGCATTGGGAAGTCCCAGCGACTTCAAG
Marker36607	CACAGAGTCAGCACGAGAGCATTACCGTCTCGTCTGAGCCCTTTGTCGCCCAGCGACAACCCAAAAGACGTCACTCAGTTXXXXXXXXXXGACAATATACAACATCACAACAGTCACAGTATTCACAGTTTCACAAACCAAGCTACATGTGTAATCCCATCCTCCATCTG	CACAGAGTCAGCACGAGAGCATTACCGTCTCGTCTGAGCCCTTTGTCGCCCAGCGACAACTCAAAAGACGCCACTCAGTTXXXXXXXXXXGACAATATACAACATCACAACAGTCATAGTATTCACAGTTTCACAAACCAAGCTACATGTGTAATCCCATCCTCCATCTG
Marker3664	CTTTGTCTCGCCTCCTTGGGTCAAGTCCTGTCTTGAAGTCTCATCTGCATAAATGTCATCACGTGGGGTGGTTTAAAAAAXXXXXXXXXXACTGAGTACACTACCAGTATGTACCACTTGACAATGCAATATACCCGTAATATAGGTATCGTCATTATATCATAACATAG	CTTTGTTTCACCTCCTTGGGTCAAGTCCTGTCTTGGAGTCTCATCTGCATAAATGTCATCACGTGGGGTGGTTTAAAAAAXXXXXXXXXXACTGAGTACACGACCAGTATGTAGCACCTGACAATGCAATATACCCATAATATAGGTATCGTCTTTATATCATAACATAG
Marker36657	CTGGAGACCTTGATTGACTTGCTCCAGTTGGATCTTTTCTTCCTCCCACCTCTGCTTGTGCTTTTGAAGACGGTGCTTTGXXXXXXXXXXGGAGCAAGCAAACCACGCGGAAGAAGGACGATAGGCATTCGACCACTCAGTGAAAGGTTTCCTCTTGGCTCCCTTCCATG	CTGGTGACCTTGATTGACTTGCTCTAGTTGAGTCTTTTCTTCCTCCCACTTCTGCTTGTGCTTTTGAAGACGATGCTTCGXXXXXXXXXXGGAGCAAGCAAACCACGCGGAAGAAGGACGATAGGCATTCGACCACCCGGCGAAAGGTTTCCTCTTGGCTCCCTTCCATG
Marker36707	CTATAGTTGTGCAATTCTTCCCACATTTTATTAAGTTGGGTAAAGTAATCACTCACAGATTGTGTTCCTTGAGTGATGGAXXXXXXXXXXAATGGTTCCATCCAGAAAACCAAGTTTGTTCTTGATTGAAATAGCTAAAGTGAATGAGCAATTCCAAGAGATGTAGTTAG	CTAGAGTTGTGCAATTCTTCCCACATTTTATTAAGTTTGGTAAAGTAATCACTCACAGATTGTGTTCCTTGAGTGATGGAXXXXXXXXXXAATGGTTCCATCCAGAAAACCAAGTTTGTTCTTGATTGAAATAGCTAAAGTGAATGAACAATTCCAAGAGAGATAGTTAG
Marker36760	CCATGATCCAGTTCTATTTGCTAAGTGTTATGTGTCTCAAAAATGTTTTGCTTTGAACCTAGTCTTGAAAGTGGGCTAAAXXXXXXXXXXGGGAGTTATCTTGGAAAGAGAAGTTTAGGAAAGTGAAATGGGGCTTTTTCTAGGAGTTTTGCATGGGAAACCAAATGGAG	CCATGATCCAGTTCTATTTGCTAAGTGTTATGTGTCCCAAAAATGTTTTGCTTTGAACCTAGTCTTGAAAGTGGGCTATAXXXXXXXXXXGGGAGTTATCTTGGAAAGAGAAGTTTAGGAAAGTGAAATGGGGCTTTTTCTAGGAGTTTTGCATGGGAAACCAAATGGAG
Marker36800	CCAAATTATTCAACTCCACGGCCACAGTGCAACTCGGGAGGGACGCAGAGGCTAGCTAGCCAAGCGCTTCCCTACCTCTCXXXXXXXXXXAAGAAAAATGGAGAAAAACATCGACCTCATGATA-TAGGCACTAAACATTAAACCATGTCACCACACTACAAATCGGGAAG	CCAAATTATTCAACTCCACGGCCACAGTGCAACTCGGGAGGGACGCAGAGGCTAGCTAGCCAAGCGCTTCCCTACCTCTCXXXXXXXXXX-AGAAAAAAGGAGAAAAACATCGACCTCATGATACTAGGCACTAAACATTAAACCATACCACCACACTACAAATCGGGAAG
Marker36803	CAAGTACGACTTCGTTCCACCCCACTCCCCACGAGGCATTCTCTTTCTTATGTGATGTACGTGGTAACGCTTCGCAAAATXXXXXXXXXXAGAGATAACACAATGCCTCTTACAAACAATATTCACCCCACATTACCCAACACTGTCTTAGTGGTCATCCACTTGGCTGG	CAAGTACGACTTCGTTCCACCCCACTCCCCACGAGGCATTCTCTTTCTTATGTGATGTACGTGGTAACGCTTTGCAAAATXXXXXXXXXXAGAGATAACACAATGCCTCTTACAAACAATATTCACCCCACATTACCCAACACTGTCTTAGTGGTCATCTACTTGGCTGG
Marker36834	CTCCATCTCAACATTGCTAAGACAAGGGCGTAAAGTTCCTTCTTATATGTGGACATAGAAAGTGTCCTGCCCTTGAGCTTXXXXXXXXXXTCCATATCCTCCAATGAATCTCCAGTAGTACCCCATTAATCCCAAAAATCCTCTCAATCCCTTTAGGGACTTTGGTAAAG	CTCCATCTCAACATTGCTAAGACAAGGGCGTAAAGTTCCTTCTCATATGTGGACATAGAAAGTGTCCTGCCCTTGAGCTTXXXXXXXXXXTCCATATCCTCCAATGAATCTCCAGTAGTACCCCATTAATCCCAAAAATCCTCTCAATCCCTTTAGGGACTTTGGTAAAG
Marker36920	CATTACCATAAACCTACTTCAAGTATAGTAATTGTTGCCATTCAAAGGCTGAGAAACCAAAAGAGATCTAGGACTTTCTCXXXXXXXXXXCAGTTATGTAATAGAATTGCTTATCTATGTAATCTTGGTGCCAACTAAGCTCCGACAACCTTTATACGTGTTTAAAACTG	CATTACCATAAACCTACTTCAAGTATAGTAATTGTTGCCATTCAAAGGCTGAGAAACCAAAAGAGATCTAGGACTTTCTCXXXXXXXXXXCAGTTATGTAATAGAATTGCTTATCTATGTAATCTTGGTGCCAACTAAGCTCCAACAACCTTTATACGTGTTTAAAACTG
Marker36966	CTTTCCAGGAACCTCCTCACCAACAGTATGAATCCATAGAGGAACATGGTCTGAGTATGCAACTAAGCCATGTACAACAAXXXXXXXXXXACATAAACTTCTCAACAAATCCCAAGTTTGAACCCTTAGCATCATTTCAAGATGCCCATAAATGCCAGTCATAAACCACG	CTTTCCAGGAACCTCCTCACCAACAGTATGAATCCATAGAGGAACATGGTCTGAGTATGCAACTAAGCCATGTACAACAGXXXXXXXXXXACATAAACTTCTCAACAAATCCCAAGTTTGAACCCTTAGCATCATTTCAAGATGCCCATAAATGCCAGTCATAAACCACG
Marker36982	CATCGAATAGAGAGGAGCTTCATGGTGGCAACAATGCTTTTCCATCTCAAAGTACTAACGAGGGCACTCCAACCACCCTGXXXXXXXXXXACATGAATTTTCTCTCTAACCGAAACAACAATAACACTAGGTTTTCAGTCACAATAACAATCTGAGAGAAGCATGCGGAG	CATCGAATAGAGAGGAGCTTCATGGTGGCAACAATGCTTTTCCATCTCAAAGTACTAACGAGGGCACTCCAACCACCTTGXXXXXXXXXXACATGAATTTTCTCTCTAACCGAAACAACAATAACACTAGGTTTTCAGTCACAATAACAATCTGAGAGAAGCATGCGGAG
Marker36990	CAAGTCTCTAGACTCGCCTATCTCCCACTCAACAAAGCCGAGTCCCTAGACTTGCATAAGCCTTATCCACGCGCTCTAAGXXXXXXXXXXGTCTTCTTTTTTGAGTAAATTACCCTTAAGAATCGCAGGGTATTGTGAGGGGGGTAAAAATATCAGAGCCTAAGGACCGG	CAAGTCTCTAGACTCGCCTATCCCCCACTCAACAAAGCCGAGTCCCTAGACTTGCATAAGCCTCATGCACGCGCTCTAAGXXXXXXXXXXGTCTTCTTTTTTGAGTAAATTGCCCTTAAGAATCGCAAGGTATTGTGAGGGGGGTAAAAATATCAGAGCCTAAGGACCGG
Marker37025	CATAATGCATTTTTCCATGACCAAAATTTGTCTTCAAATGTAGATGGTGATTGCTGTATTTGCTTACATCTACCATCAGTXXXXXXXXXXGCGGGATAGACTTAGACATGTAGAAACCCTGTATCGTTTGATAAATCTTATTTCTCGCCCAGCATGGTTTATGCATGGCG	CATAATGCATTTTTCCATGACCAAAATTTGTCTTCAAATGTAGATGGTGATTGCTGTATTTGCTTACATCTACCATCAGTXXXXXXXXXXGCGGGATAGACTTAGACATGTAGAAACCCTGTATCGTTTGAAAAATCTTATTTCTCGCCCAGCATGGTTTATGCATGGCG
Marker37040	CATAAGAAAAGGATTGGACTTCAATGCCTAGAAAATAATGGAGTATGCTGAGATCCTTCATGGAAAAAGTATGACGGAGTXXXXXXXXXXACCAGGGTGTTGCTCCATGTATACTTCTCCAAAGAGTGAGCCATGGAGGAAGGCACTCTTAACATCGAGTTGTCTTAGGG	CATAAGAAAAAGATTGGACTTCAATGCCTAGAAAATAATGGAGTATGCTGAGATCCTTCATGGAAAAAGCATGACGGAGTXXXXXXXXXXACCAGGGTGTTGCTCCATGTATACTTCTCCAAAGAGTGAGCCATGGAGGAAGGCACTCTTAACATCGAGTTGTCTTAGGG
Marker37062	CTCCTCCTTTGATATGCATCTTAGCAATGGGCTCGAGAAACCCCACTTGTACAATGTTCTGTCTATCAAGGTAAACCGAGXXXXXXXXXXAATTGATGGGATTTATCCTGGACATAATGGAGGTACCTTATTAGCTTCAGTCCCTTTGCCAAATATTCTCTCATGATTTG	CTCCTCCTTTGATATGCATCTTAGCAATGGGCTCGAGAAACCCCACTTGTACAATGTTCTGTCTATCAAGGTAAACCAAGXXXXXXXXXXAATTGATGGGATTTATCCTGGACATAATGGAGGTACCTTATTAGCTTCAGTCCCTTTGCCAAATATTCTCTCATGATTTG
Marker37125	CAGGAAAGAGTCGAAAGACGACACGTTCAAATCTTTTATGGTATTTGATATCCCTCGAACTTGTTTTTTAGTGTAGTGATXXXXXXXXXXGGACTTTTACTGACCGAATCCATCCATAAACCTAGACCCCGGCAACCTTTGTAATCAAAGCGTCACGACAACATCTAAAG	CAGGAAAGAGTCGAAAGACGACACGTTCAAATCTTTTATGGTATTTGATATCCCTCGAACTTGTTTTTTAGTGTAGTGATXXXXXXXXXXGGACTTTTACTGACCGAATCCATCCATAAACCTAGACTCCGGCAACCTTTGTAATCAAAGCGTCACGACAACATCTAAAG
Marker37200	CAATGGACAAGTGGGGGCAACAAACAAGTCCCTA-ATGGATTTTGAAGAAGAAACTCAAACAGAAATGGGGAGTGGGTAGAXXXXXXXXXXAGTTAAGTCCAGGAAATTCAAGGTAGGTGACCTAGTGCTCAAAGAGACGGAAGTAACTACGCAGGAGGAGGGAAAACTTG	CAATGGACAAGTGGGGGCAACAAACAAGTCCCTACAT-GATTTTGAAGAAGAAACTCAAACAGAAATGGGGAGTGGGTAGAXXXXXXXXXXAGTTAAGTCTAGGAAATTCAAGGTAGGTGACCTAGTGCTAAAAGAGGCGGAAGTAACTACGCAGGAGGAGGGAAAACTTG
Marker37322	CACTAACGAAATTGGACATTTCATCGATAAAGCTACATTATATTAACTTGAATGATTTTCCTTGATCATAGAAGTGGAGAXXXXXXXXXXAGTGTGGAATTAGTTAGTTATTTCAAAATTGGGATAGGTATGCCGACAGAAAAAGAAAATGGTATTAATATATTTAAACG	CACTAACGAAATTGGACATTTCATCGATAAAGCTACATTATATTAACTTGAATGATTTTCCTTGATCATAGAAGTGGAGAXXXXXXXXXXAGTGTGGAATTAGTTAGTTATTTCAAAATTGGGATAGGTATGCCGACTGAAAAAGAAAATGGTATTAATATATTTAAACG
Marker37326	CACTTCACAACGAAGAAAGAGATGATTAACAGATTCCCCATCCTTCTTGCACATGACACACCAATCAGCAATGTACATACXXXXXXXXXXTGGTGGAGAGAATGGAGGACTTTATAGGGGAGCACACAGTGGCAGTGTCTTTTAGAGATGTGGAAGATAACTTTATGTGG	CACTTCACAACGAAGAAAGAGATGATTAACAGATTCCCCATCCTTCTTGCACATGACACACCAATCAGCAATGTACATACXXXXXXXXXXTGGTGGAGAGAATGGATGACTTTATAGGGGAGCACACAGTGGCAGTGTCTTTTAGAGATGTGGAAGATAACTTTATGTGG
Marker37334	CATTTGCAGTGTAAGTGTGTGGAAAATCAAGTGGCATTTGAGAGATAGTGAGGTTATCTGTGAGTGTTTGTATTTTTACCXXXXXXXXXXATGAATACTTGAATAAAAGGTAGAACAGGGTATATGGCACTTAAAATTGATATGAGTAAATCATATAATCGTGTGAAATG	CATTTGCAGTGTAAGTGTGTGGAAAATCAAGTGGCATTTGAGAGATAGTGAGGTTATCTGTGAGTGTTTGTATTTTTACCXXXXXXXXXXATGAATACTTGAATAAAAGGTATAACAGGGTATATGGCACTTAAAATTGATATGAGTAAATCATATAATCGTGTGAAATG
Marker37342	CTAGATAGTCTATGTCATGCTCAGTTTTATGATTTAAAGTTTAATAAGTTATTTTGATAAGTACATGAAACTTTATTGAAXXXXXXXXXXAACGGGAAACCAATATTATAACCTTAAAAACTTAGATCAAGTCAAACAAATTCATCCCAACCGTTAAGCACTTGATTAAG	CTAGATAGTCTATGTCATGCTCAGTTTTATGATTTAAAGTTTAATAAGTTATTTTGATAAGTACATGAAACTTTATTGAAXXXXXXXXXXAAGGGGAAACCAATATTATAACCTTAAAAACTTAGATCAAGTCAAACAAATTCATCCCAACCGTTAAGCACTTGATTAAG
Marker37375	CGATGCTATGGCAGAGTCTCCTCTCTTGACAATTTTCTCGAGCTCTCCAACCTTCTCTGATAGCAAACTCACATTTGAGTXXXXXXXXXXTGAGAAATTAAGAAAGTGATTAATTTATGCTGGATCCAATGAAAAAATGGCACCATGAACACCCTCTGCACACTTGAAAG	CGATGCTATGGCAGAGTCTCCTCTCTTGACAATTTTCTCGAGCTCTCCAACCTTCTCTGATAGCAAACTCACATTTGAGTXXXXXXXXXXTGAGAAATTAAGAAAGTGATTAATTTATGCTGGATCCAATGAAAAAATGGCACCATGAACACCTTCTGCACACTTGAAAG
Marker37377	CATTCTACGAGGTGCCTGGTGCATAGGGGCCGTTACTAACTCCAGTTCGTTATCAGTTCTATAATGAAATCCATTTTCTAXXXXXXXXXXTGCTAGAATAACCAATCCATTCATAGGATCAAATTGAATTCCATTAGATGGAAGACGATTAGCTCAACTTTCAATATTAG	CATTCTACAAGGTGCCTGGTGCATAGGGGCCGTTACTAACTCCAGTTCGTTATCAGTTCTATAATGAAATCCATTTTCTAXXXXXXXXXXTGCTAGAATAACCAATCCATTCATAGGATCAAATTGAATTCCATTAGATGGAAGACGATTAGCTCAACTTTCAATATTAG
Marker37390	CTCAGTAAAGCAAGAAGATGCGTTGCCATGGAAGGTTGATCTTCGAACAATAGGCAGTCTGGCTGTAGGTGAGGAAAACTXXXXXXXXXXAAAGTATACGAGGGGATATGCGAGAATCATTCGGGAGGACGATCACTCATCACAAAGATTGTAAATGCAGGATATTATTG	CTCAGCAAAGCAAGAAGATGCGTTGCCATGGAAGGTTGATCTTTGAACAATAGGCAGTCTGGCTGTAGGTGAGGAAAACTXXXXXXXXXXAAAGTACACGAGGGGATATGCGAGAATCATTCGGGAGGACGATCACTCATCACAAAGATTGTAAATGCAGGATATTATTG
Marker37402	CCCAATACCCTCCTGGCTGAGGACCAAAGCAAGAGTAGAGAAGAAGGTCGTAGGAGAGAAGTGTAGAGTGGTTACACCCTXXXXXXXXXXAGTACCTCATTGCCCGCCAGAGGAGTTGACATCAATCACCTTGCCTTGGTCGTTCGCCCAATGGGGGGTTGACTTGGTAG	CCCAATACCCTCCTGGCTGAGGACCAAAGCAAGAGTAGAGAAGAAGGTCGTAGGAGAGAAGTGTAGAGTGGTTACACCCTXXXXXXXXXXAGTACCTCATTGCCCGCCAGAGGAGTTGACATCAATCACCTCGCCTTGGTCGTTCGCCCAATGGGGGGTTGACTTGGTAG
Marker37432	CAAGTATCCTCTAACCTCGCCACCCAAAGGTCACAAAATCAGTACGAGAGCGTTACCGTCTCGTCTGTTCCCGTAGTTGCXXXXXXXXXXAATAACTCTTTTACATAAAATCTTAATAATTACAAATATACAGTTTCACAACTACACGCGTAATCCCGTCCTCCAATCCG	CAAGTATCCTCTAACCTCGCCACCCAAAGGTCACAAAATCAGTACGAGAGCGTTACCGTCTCGTCTGTTCCCGTCGTTGCXXXXXXXXXXAATAACTCTTTTACATAAAATCTTAATAATTACAAATATACAGTTTCACAACTACACGCGTAATCCCGTCCTCCAATCCG
Marker37566	CTATTCTCATTAAGTGACACTAATAAAGATGGATAAAAACCATAATTCTAGGACAGAGCTTGTAATTAAGTGGGTTGTCAXXXXXXXXXX-TGTTGAAATGGGTGTTTGGGTGGGTTTATTGTTGCTTTGTTCTTCAAGACTTTTCTCGGTTTACCTCTGCCATAAGTGAG	CTATTCTCATTAAGTGACACTAATAAAGATGGATAAAAACCATAATTCTAGGACAGAACTTGTAATTAAGTGGGTTGTTAXXXXXXXXXXTTGTTGAAATGGGTGTTTGGGTGGGTTTATTGTTGCTTTGTTCTTCAAGACTTTTCTCGGTTTACCTCCG-CATAAGTGAG
Marker37614	CTAGAATGTCACAATGATACAACTTCCGTATCTTCTCATAATAAAGTTTATGAGAATGTGTTAGAAAAACACCATCATGGXXXXXXXXXXTGAACCAAAAGCACTGAGACATTTTCGTGCTGCCCTTATCGATTTAGTTAAAGAGTTGTTGAAACCAAATTGGCGTGATG	CTAGAATGTCACAATGATACAACTTCTGTATCTTCTCATAATAAAGTTTATGAGAATGTGTTAGAAAAACACCATCATGGXXXXXXXXXXTGAATCAAAAGCACTGAGACATTTTCGTGCTGCCCTTATCGATTTAGTTAAAGAGTTGTTGAAACCAAATTGGCGTGGTG
Marker37652	CTAATTTAAAACTATCCCAGCAGCATTATTAGTCCTAGCAACATAATCTCGTCCCCCAACTAACCCATCATCAATACCCAXXXXXXXXXXCCATACCTTCTTAGCCTTATCTCGACCCCCTCCTCTTACACATTAATCACATGCCCATACTTCTCAGCTCGATCTCGATG	CTGATTTAAAACTATCCCAGCAACATTATTAGTCCTAGCAACATAATCTCGTCCCCCAACTAACCCATCATCAACACCCAXXXXXXXXXXCCATACCTTCTTAGCCTTATTTCGACCCCCTCCTCTTCCACACTAATCACATGCCCATGCTTCTCAGTTCGATCTCAATG	CTGATTTAAAACTATCCCAGCAACATTATTAGTCCTAGCAACATAATCTCGTCCCCCAACTAACCCATCATCAACACCCAXXXXXXXXXXCCATACCTTCTTAGCCTTATTTCGACCCCCTCCTCTTCCACACTAATCACATGCCCATGCTTCTCAGTTCGATCTCCATG
Marker37687	CTCGGAGGA-GAAGTTCATTGGTGACGAAAGTTCTCTTATTTCACCAAGCAAGAGAACGACCGCCTTAAAGCTGAGAGGGAXXXXXXXXXXATGCTGACAGAAAATGTAAGGAGGCGGTTGTAGCCTCGGCTTCCTCCGAAGAGAAGTGTGAGAAAGTGGTCAAGGAGTTG	CTCAGAGGAGGAAGTTCGCTGGTGACAGAAGTTCTCTTATTTCGCCAAGCAAGAGAACGACCGCCTTAAAGCTGAGAGGG-XXXXXXXXXXATGCTGACAGAAAATGTAAGGAGGCGGTTGTAGCCTCAGGTTCCTCCAAAGAGAAGTGTGAGAAAGTGGTCAAGGAGTTG
Marker37721	CTTCTAATCTTTCGTCATGGAGCTAGATTATTAGAATATCATATAGGAAGAGGACATAAGTTTGATTATTTCTTACTTTGXXXXXXXXXXCAACGTCATTCTGCAGACATTAGAGGTTGTGTAAGAAGTAAAACGACGGCATTCCTTTTGGACCCAAGTGACACCAAATG	CTTCTAATCTTTCTTCATGGAGCTAGATTATTAGAATATCATATAGGAAGAGAACATAAGTTTGATTATTTCTTACTTTGXXXXXXXXXXCAACGTCATTCTGCAGACATTAGAGGTTGTGTAAGAAGTAAAACGACGGCATTCCTTTTGGACCCAAGTGACACCAAATG
Marker37737	CCCACCAAAATTTAGCTATTAAGCTCTCCAACTC-GTACACAAAGAAGCTTGAAATTTGAAACAACTCATTGTGTAGGTGGXXXXXXXXXXTATCTCTATTCACCTTTTGTCCTGAGGCTTTTTCATAGACCTCCAGCAGATGAAGAATACCTATATTAGTCCATAAGGTG	CCCACC-AAATTTAGCTATTAAGCTCTCCAACTCGGTACACAAAGAGGCTTGAAATTTGAAACAACTCATTGTGTAGGTGGXXXXXXXXXXTATCTCTATTCACCTTTTGTCCTGAAGCTTTTTCATAGACCTCCAGCAGATGAAGAATACCTATATTAGTCTATAAGGTG
Marker37817	CATAATTCTAAATTTTTTCTTCATCAATTTAAAAGGAGCATGACGAGGAATACTTACCTCAATAATCTCCGTTGGAGGAAXXXXXXXXXXAGGGAAAAGAGGGTAGAAGAGAAACCAGGGGGAGGTTCCTAACCTGCAAAGTTCAGCAAACATCTTAAAGAGTTTATGAG	CATAATTCTAAATTTTTTCTTCATCAATTTAAAAGGAGCATGACGAGGAATACTTACCTCAATAATCTCCGTTGGAGGAAXXXXXXXXXXAGGGAAAAGAGGGTAGAAGAGAAACTGGGGGGAGGTTCCTAACCTGCAAAGTTCAGCAAACATCTTAAAGAGTTTATGAG
Marker37824	CTTTATACTTCAGCAAGTGAATGGCTCTAGAAACAACAACTACAACAAGTACCTTGGTCTCCCAACCCTGGTTGGGAGATXXXXXXXXXXCATGGAGCTCTCTGGGACTGGTAAAGAATCAAGGTGGTCTGGGTTTCAGGGATCTCAGTAGTTTTAATAAAGCTCTTCTG	CTTTATACTTCAGCAAGTGAATGGCTCTAGAAACAACAACTACAACAAGTACCTTGGTCTCCCAACCCTGGTTGGGAGATXXXXXXXXXXCATGGAGCTCTCTGGGACTGGTAAAGAATCAAGGTGGTCTGGGTTTCAGGGATCTTAGTAGTTTTAATAAAGCTCTTCTG
Marker37825	CAATAGCACTAAAGCTTTTTGTATATACAATGATGCAATGCTGAATACAAGACAGGAGAGCTGAAACTGTTAACCCTAGTXXXXXXXXXXTTTTATGATTTACGTGGAAAACGGTCATACAAATGAAGCAGGACGCTGGACGTGTACTTCTGTAAACAAAAATAATTTCG	CAATAGCACCAAAGCTTTTTGTATATACAATGATGCAATGCTGAATACAAGACAGGAGAGCTGAAACTGTTAACCCTAGTXXXXXXXXXXTTTTATGATTTACGTGGAAAACGGTCATACAAATGAAGCAGGACGCTGGACGTGTACTTCTGTAAACAAAAATAATTTCG
Marker37827	CCTTGATACGAATAGTCCAAACGGTGAATGAAGTCCAAGGCTTGATGATTTGATCTGCCGCAAATTTGACATGGGACCTTXXXXXXXXXXTGCAAAGTTGGAGGGATCTTGCACTACATCCTGTTGCTGCTGCAGAATGAGGTCACAAAGGAATTGAATGAGGAATTAAG	CCTTGATACGAATAGTCCAAACGGTGAATGAAGTCTAAGGCTTGATGATTTGATCTGCCGCAAATTTGACATGGGACCTTXXXXXXXXXXTGCAAAGTTAGAGGGATCTTGCACTACATCCTGTTGCTGCTGCAGAATGAGGTCACAAAGGAATTGAATGAGGAATTAAG
Marker37875	CACGGGTGGAGTCTGGGTCCATAGGAAGACCGCTAACCCCAACACATGGGGCGTAACATTGTGTACCGGCTAAAGAAAGTXXXXXXXXXXGTACTCGACTCATTTTAGTTTTTATGTATGCCCCTCTCCCCACAGGAACTGGATGAGCAGTATGCGTCAGGACGGACACG	CACGGGTGGAGTCTGGGTCCATAGGAAGACAGCTAACCCCAACACATGGGGCGTAACATTGTGTACCGGCTAAAGAAAGTXXXXXXXXXXGTACTCGACTCATTTTAGTTTTTATGTATGCCCCTCTCCCCACAGGAACTGGATGAGCAGTATGCGTCAGGACGGACACG
Marker37896	CCTTTTTTTTCCCAGGTTGGATGACTTGGATTCTACATTATCATCATCTTCTAATACTGGAGTAAATAAATGTGGGTTTGXXXXXXXXXXGCATTGGTATAGATCGAAAGTTAGCCATCACAGTTACTACATTGCGGACAATTTTCGACACTTTTTATCTCATTCACGTG	CCTTTTTTTTCCCAGGTTGGATGACTTGGATTCTACATTATCATCATCTTCTAATACTAGAGTAAATAAATGTGGGTTTGXXXXXXXXXXGCATTGGTATAGATCGAAAGTTAGCCATCACAGTTACTACATTGCGGACAATTTTCGACACTTTTTATCTCATTCACGTG
Marker38027	CCTACTCCCTGCTAGCTCTCATGGGAGTTCAAGTTCTACAACAATCAACACAGAGGAGGAATGGGATGTCGTGCCAACA---GXXXXXXXXXXTCCACGCCCTTCCCGAAGTAGGAGGCAATTAGCATCATAGTTACAGGCATGGTTTGTAGAATTAGAGTACAACTTTGGTG	CCTACTCCCTGCTAGCTCTCATGGGAGTTCAAGTTCTACAACAATCAACACAGA---GGAATGGGATGTCGTGCCAACAGCTGXXXXXXXXXXTCCACGCCCTTCCCGAAGTAGGAGGCAATTAGCATCATAGTTACAGGCATGGTTTGTAGAATTAGAGTACAACTTTGGTG
Marker38138	CTTAATCATGTCGAGTTTAAGAGCCATGAAGCCATCCTTTCTCCCTTTCATTATGTTTTGCATAGAATGCAATAGCTCATXXXXXXXXXXATCTTAGGGACTGCTACAACCACATCATTACCCACAATGGACCAATGGTTGTGATAAAAGATAGCTGGGAAGCCATCAAG	CTTAATCATGTCGAGTTTAAGAGCCATGAAGCCATCCTTTCTCCCTTTCATTATGTTTTGCATAGAATGCAATAGCTCATXXXXXXXXXXATCTTAGGGACTGCTACAACCACATCATTACCCACAATGGACCAATGGTTGTGATAAAAGATAGCTGGGAAGCTATCAAG
Marker38149	CCTTGCAACACCCACCAGTTTCTTTCTTCTTCAAAACATGCGAATTGATTGATTCCACGTTGTCAGTACATGGCACAATAXXXXXXXXXXCCATCAGATTCTACATAATCAGCTTTCCTTCCTATTGGATTTGAGCGTTTATCTTCTGTACATGAGTCCAGGTTGTGAGG	CCTTGCAACACCCACCAGTTTCTTTCTTCTTCAAAGCATGCGAATTGATTGATTCCACGTTGTCAGTACATGGCACAATAXXXXXXXXXXCCATCAGATTCTACATAATCAGCTTTCCTTCCTATTGGATTTGAGCGTTTATCTTCTGTACATGAGTCCAGGTTGTGAGG
Marker38183	CCCTCTCATTCAAGCCCAAAACCCTATAAGCCATCAACCCACACACTTGGTCCTTTTAAGCCCACAAAGCCCAAAGCCATXXXXXXXXXXAAATGACATATCAAACCCCAAAATTTCATCAATCGGCTAATGTGTATCCCCTTTGAGTGCATGGACTATTTTTCCCTTAG	CCCTCTCATTCAAGCCCAAAACTCTATAAGCCATCAATCCACACACTTGGTCCTTTTAAGTCCACAAAGCCCAAAGCCATXXXXXXXXXXAAATGACATATCAAACCCCAAAATTTCATCAATCGGCTAATGTGTATCCCCTTTGAGTGCATGGACTATTTTTCCCTTAG	CCCTCTCATTCAAGCCCAAAACCCTATAAGCCATCAACCCACACACTTGGTCCTTTTAAGCCCACAAAGCCCAAAGCCATXXXXXXXXXXAAATGACATATCAAACCCCAAAATTTCATCAATCGGCTAATGTGTATCCCCTCTGAGTGCATGGACTATTTTTCCCTTAG
Marker3829	CCAGTGCATAAGTCTCAAACCATATATCATGCCATCAATCTTAAGCTGGGGGACAAGAACAACAACCAAATAACACAAAAXXXXXXXXXXATCCATCATACTCATCAAAATATCTGACATATTGGATATATTCATCACCCAATAATTTAAAAGTTGCTTTATATTCTTAG	CCAGTGCATAAGTCTCAAACCATATATCATACCATCAATCTTAAGCTGGGGGACAAGAACAACAGCCAAATAACACAAAAXXXXXXXXXXATCCTCCATGCTCATCAAAATATCTGACATATTGGATATATTCATCACCAAATAATTTAAAAGTTGCCTTATATTCTTGG
Marker3830	CCAACGAAGACGTCAGGAATTTAAGGGGAGGAGATTGTGATACCCCATGTGATAAGGATAAAGATAGGTGGTGAATGAGAXXXXXXXXXXCATTGGAGCATTACAAATAGTATCAGAGCATATCCCAACTAGAAATGTGGAACTTGAGCCGTGCCACCTACATCTGACAG	CCAACGAAGACGTCAGGAATTTAAGGGGAGGAGATTGTGATACCCCATGTGATAAGGATAAAGATAGGTGGTGATAGATCXXXXXXXXXXCATTGGAGCATTACAAATAGTATCAGAGCATATCCCAACTAGAAATGTGGAACTTGAGCCGTGCCACCTACATCTGACAG
Marker38319	CCTCACTCATTCAACCCCCCTCATCATCTCATCATTAGACAATATCTCATTAAAATCTCCAATAACACACCAGCCCATATXXXXXXXXXXATTTGGCTTTTCTAGCAACCAACTTGGCACGATTAGAAGACAACTTGGTTTCCATAATGAAAACCACCTCGAGCACTTTG	CCTCACTCATTCAACCCCCCTCATCATCTCATCATTAGACAATATCTCATTAAAATCTCCAATAGCACACCAGCCCATATXXXXXXXXXXATTTGGCTTTTCTAGCAACCAACTTGGCACGATTAGAAGACAACTTAGTTTCCATAATGAAAACCACCTTGAGCACTTTG
Marker3833	CTATACTCCAAAAGGACTAGTCAATGATACAACTGGAGCCTCATTAGAACTTTATAAAGAGCAAGAACTTCTCCTTCCCAXXXXXXXXXXTTGGGTATTGTTACGGCTGGGAAGGAAACCCTTGTCTTTAGGGTCATGTGTTAAGCACGTGGGTTTGGTCAGAGGAGAGG	CTATACTCCAAAATGACTAGTCAATGATACAACTGGAGCCTCATTAGAACTTTATAAAGAGCAAGAACTTCTCCTTCCCAXXXXXXXXXXTCGGGTATTGTTACGGCTGGGAAGGAAACCCTTGTCTTTAGGGTCATGTGTTAAGCACGTGGGCTTGGTCAGAGGAGAGG
Marker38357	CTCAATTTTCATGATTTTCTTATTTCCATTTCTTCTTCCTAAATAAGTGTTACCTCTTGTATACCCCCATGTGTACTTGGXXXXXXXXXXGGTATCTGGCATAACTGCTGGGTTTGAAATTAACCAATTATTGGAGCCAAGGTAACTAAGGGTACAAGCAATAGGGGTAG	CTCAATTTTCATGATTTTCTTATTTCCATTTCTTCTTCCTAAATAAGTGTTACCTCTTGTATACCCCCATGTGTACTTGGXXXXXXXXXXGGTATCTGGCATAACTGCTGGGTTTGAAATTAACCAATTATTGGAGCCAAGGTAACTAAGGGTACAAGCAATAGGGGTGG
Marker38363	CTTCCATTATGCAACCCAGATGGAATAGTTATTGTACGTGAATTGAGCAGTTGCAACATCTAATTGAACACTTTCATATAXXXXXXXXXXTGGGAAGGAGAAGTTCTTGCTCTTTATAAGGTTCTAATGAGACTCCAATTGTATCATTGACTAGTCCTTTTGGAGTATAG	CTTCCATTATGCAACCCAGATGGAATAGTTATTGTACGTGAATTGAGCAGTTGCAACATCTAATTGAACACTTTCATATAXXXXXXXXXXTGGGAAGGAGAAGTTCTTGCTCTTTATAAGGTTCTAATGAGACTCCAATTGTATCATTGACTAGTTCTTTTGGAGTATAG
Marker38445	CCAAAAATTAAACATAAACTGGTGACAAAATACAGGCGAAGACTTGGCTAAGTCCGAGTTGTCACATAGTCTGATATCCCXXXXXXXXXXAAATAGGTCTTTTGAACTGATTGGATGCTACTAGTGGGAAGGGTGACAAGTGTCAAACAAGGTGGGGTGCTAGGAACAAG	CCAAAAATTAAACATAAACTGGTGACAAAATACAGGCGAAGACTTGGCTAAGTCCGAGTTGTCACATAGTCTAATATCCCXXXXXXXXXXAAATAGGTCTTTTGAACTGATTGGATGCTACTAGTGGGAAGGGTGACAAGTGTCAAACAAGGTGGGGTGCTAGGAACAAG
Marker38507	CATAAAGGGCTTATCATCCAACGGTCGTCCGACCTCATCATTGCCCAAGACCGCTCTGGTAGGAGCAACCGAGGAAGCTCXXXXXXXXXXCCGATGTCGTTTGCCCACACGGGGTGGATTGCCCAACACCCATGGCAGCTAGGTAATCCGCCTTAGCCTGCTCCATGAAG	CATAAAGGGCTTATCATCCAACGGTCGTCCGACCTCATCATTGCCCAAGACCGCTCTGGTAGGAGCAACCGAGGAAGCTCXXXXXXXXXXCCGATGTCGTTTGCCCACACAGGGTGGATTGCCCAACACCCATGGCAGCTAGGTAATCCGCCTTAGCCTGCTCCATGAAG
Marker38533	CATTAGACTAGTGAAATTTCCTCTTGAATTACTTGAGGTGCACTTGCAGGAAACTCCTTGTCGAGAGTATGTGCACCCCAXXXXXXXXXXTGAGAATATTTGGTTCACAGTGAGCTGCGCTCTTAATGAAATTTGAATAGCTTAAACAAGTGCTGGAGGATCATAATCAG	CATTAGACTAGTGAAATTTCCTCTTGAATTACTTGAGGTGCACTTGCAAGAAACTCCTTATTGAGAGTATGTGCACCCCAXXXXXXXXXXTGAGAATATTTGGTTCACAGTGAGCTGCGCTCTTAATGAAATTTGAATAACTTAAACAAGTGCTGGAGGAGCATAATCAG
Marker38557	CCACTTCAAAACCAGACAAAAAGCTACCTCCCACCACCGCCTCAATCATTCTACTCAATGCATCCATGACAAGAATAGGAXXXXXXXXXXAATTCTTCCCATTATTGCACTCATTCGATTGGTCAGCACCTTAGATATAATCTTGTAGACCCCATTAACCAAACTAATTG	CCACTTCAAAACCAGACAAAAAGCTACCTCCCACCACTGCCTCAATCATTCTACTCAATGCATCCATGACAAGAATAGGAXXXXXXXXXXAATTCTTCCCATTATTGCACTCATTCGATTGGTCAGCACCTTAGATATAATCTTGTAGACCCCATTAACCAAACTAATTG
Marker38558	CTAGGCAGCTCCACACTGTTGGGGGTCGATGTCTGGTCCTACTAAGATGAATGGTGAACTTGGGGTCTGTGCTACTTCCAXXXXXXXXXXTGAGCGTACCAAGCCCTGGGTCGCATTGAATGTGGCGTGCCTGTTCCTCATAGCTCCCTCCGTCTCATTAATGCGGAGTG	CTAGGCAGCTCCACACTGTTGGGGGTCGATGTCTGGTCCTACTAAGATGAATGGTGAACTTGGGGTCTGTGGTACTTCCAXXXXXXXXXXTGAGCGTACCAAGCCCTGGGTCGCATTGAATGTGGTGTGCCTGTTCCTCATAGCTCCCTCCGTCTCATTAATGCGGAGTG
Marker3859	CTGTGGTGCTG-CCCCAATGGAAGACCAAGGTAATTTATGGGAAGAGAGGAAACCTTACAACCAAGAATGTGAGCCAACTAXXXXXXXXXXAACCAAGGCTGAGATCGTTATGCTAAGCGCCTTCATAACTATGACAAATAAAATGGAGATAAAGGATCCTCTTGTCTTAG	CTGTGCTGCTGCCCCCAATGGAAGACCAAGGTAATTTATGGAAAGAGAGGAAACCTTACAACCAAGAATGTGAGCCAACT-XXXXXXXXXXAACCAAGGCTGAGATCGTTTTGCTAAGCGCCTTCATAACTATGACAAATAAAATGGAGATAAAGGATCCTCTTGTCTTAG
Marker38600	CACAGGCGAAATCTGTGTCCAAAAGACCGCTAACCCCAAACACGCAGGGCGTAACAGTGCGTACCGGCTAGAATAAAAGTXXXXXXXXXXGTATTTGACTCACTTTGTTTTTATGCATGTCCCTCCCCCTCTCAGAGACAAAACGAGGACAAAGTGTCAGGACAGACATG	CATAGGCGAAATCTGTGTCCAAAAGACCGCTAACCCCAAACACGCAGGGCGTAACAGTGCGTACCGGCTAGAATAAAAGTXXXXXXXXXXGTATTTGACTCACTTTGTTTTTATGCATGTCCCTCCCCCTCTCAGAGACAAAACGAGGACAAAGTGTCAGGACAGACATG
Marker38725	CCCTAATAGTAAGCCAAGATACTTCATAGGAAGCGAAGATATATTGCATTCCAAGGTAATAGCTAAAATCTCAACATCAGXXXXXXXXXXACCAGACCCTCAATCATCTTGTTGAGAGCTTCCATGACAAATAAGAAAAGAAGAGGAGAAAGCGGATCTCCCTGTCTCAG	CCCCAATAGTAAGCCAAGATACTTCATAGGAAGCGAAGATATCTTGCATCCCAAGGTAGTAGCTAAAATCTCAACATCAAXXXXXXXXXXACCAGACCCTCAATCATCTTGTTGAGAGCTTCCATGACAAATAAGAAAATAGGAGGAGAAAGCGGATCTCCCTATCTCAG
Marker38756	CAACCACGACTTGCGAGTCTGCCCTCATTTCGACCTCCCTTCCTACCAAGGTCTCTGCTATAGCTAGCCCTGCGAGCACCXXXXXXXXXXAGGATTTGCCCTTTTACTGTTGTTCTAGAAACGTAACTGATGTCGTACTCACTGACTTCGATGGACCACTTGACTAGTCG	CAACCACGATTTGCGAGTCTGCCCTCATTTCGACCTCCCTTCCTACCAAGGTCTCTGCTATAGCTAGCCCTGCGAGCACCXXXXXXXXXXAGGATTTGCCCTTTTACTGTTGTTCTAGAAACGTAACTGATGTCGTACTCACTGACTTCGATGGACCACTTGACTAGTCG
Marker38841	CCCCCAAACTGTGTTGTATTTTGAAGTAATTGATGGCGAAGGAGCTGCATCTATACCATTGGCAATTCAATGAAGAAAGGXXXXXXXXXXTTGGAAAGCAAAACTTTGGTCCCGGCTCGCTTGTCATCCCAGCTGAAAGAGTAGTCATCATCATCTGCGCCCAAGGTGTG	CCCCCAAACTGTGTTGTATTTTGAAGTAATTGATGGCGAAGGAGCTGCACCTATACCATTGGCAATTCAATGAAGAAAGGXXXXXXXXXXTTGGAAAGCAAAACTTTGGTCCCGGCTCGCTTGTCATCCCAGCTGAAAGAGTAGTCATCATCATCTGCGCCCAAGGTGTG
Marker38921	CAGATTATTTCAAAAGTAGCGTATATAAGATTATTTCAAAAGTTCTAAGCCCTGTGTTGGAACATATTATTTCTAAACGCXXXXXXXXXXTCCTGGATTTTTAGTAGGGAGATCCTCTATCTCCTCTTTTATTGGTAATAATTATGGAAGCTTTAAGTTGGATGGTGCAG	CAGATTATTTCAAAAGTAGCGTATATAAGATTATTTCAAAAGTTCTAAGCCCTGTGTTGGAACATATTATTTCTAAACGCXXXXXXXXXXTCCTGGATTTGTAGTAGGGAGATCCTCTATCTCCTCTTTTATTGGTAATAATTATGGAAGCTTTAAGTTGGATGGTGCAG
Marker38955	CCGTGTGAAGTTAGTAGAGTCCTGAGCCCAGGCTCATTTTAAGCTATGCTTCTCGGATGCCCTTTTAACACCAAGTAATAXXXXXXXXXXCTATTGGTAATGTTAAGTTGACTTCTTCTCAGGAAATGCCAAGTAAAACCACCTCTTAAGCAGGTGGAAGCACCAAGTTG	CCGTGTGAAGTTAGTAGAGTCCTGAGCCCAGGCTCATTTTAAGCTATGCTTCTCGGATGCCCTTTTAACACCAAGTAATAXXXXXXXXXXCTATTGGTAATGTTAAGTTGACTTCTTCTCAGGAAATGCCGAGTAAAACCACCTCTTAAGCAGGTGGAAGCACCAAGTTG
Marker38956	CTTCACTCGGTGACATTGATGGCGGCAATATGATGTAGCCTTTTCTGCAGGATAGAAAGAGAAAGAGAAAGCAGAGAGAGXXXXXXXXXX-AGCAAATTATATGCAGATCACTGCATATTGATCAAATTAAGCATCATGCATGATCAGTACGTACACGACGAAAAAAAATG	CTTCACTCGGTGACATTGATGGCGGCAATATGATGTAGCCTTTTCTGCAGGATAGAAAGAGAAAGAGAAAGCAGAGAGAGXXXXXXXXXXAAGCAAATTATATGCAGATCACTGCATATTGATCAAATTAAGCA-CATGCATGATCAGTACGTACCCGACGAAAAAAAATG
Marker38985	CAATCTTAAAGCTTGCTTGTCATTCATGTGTTTTCTTATTAACTTTCATAATGCAAGGGTAGGGTTGTGGAAGTTTATAAXXXXXXXXXX-ACACAATGGAATGGAAGACTTTCTAAGAAAAGGAAATTCTCAGTTCGCTCTTTTTATGATATACTTTCAGCTCAAACTAG	CAATCTTAAAGCTTGCTTGTCATTCATGTGTTTTCTTATTAACTTTCAAAATGCAAGGGTAGGGTTGTGGAAGTTTATAAXXXXXXXXXXGACACAATGGAATGG-AGACTTTCTAAGAAAAGGAAATTCTCAGTTTGCTCTTTTTATGATATACTTTCAGCTCAAACTAG
Marker39026	CTCATTACATGCTCTCCATAAAAACATCTTAATAGCAAGGGTTACTCTTAGCTTCCAAATAGTCTTCCAAACTTATTTTTXXXXXXXXXXAACAATCTACTTCTCGGATGGACTAGACCTTGAAAGGGGGGAAAAGGTATCCATTTATCATTCCATATATTTACTTGTTG	CTCATTACATGCTCTCCATAAAAACATCTTAATAACAAGGGTTACTCTTAGCTTCCAAATAGTCTTCCAAACTTATTTTTXXXXXXXXXXAACAATCTACTTCTCGGATGGACTAGACCTTGAAAGGGGGGAAAAGGTATCCATTTATCATTCCATATATTTACTTGTTG
Marker3903	CTTTACTTGGAAGCAAATGCTTTGTACTGTTCAGGGATTCCCAAGCCTCCGACAGCTCCAGCTTAATATTTTCATAATACXXXXXXXXXXCACCTTTTCCTTCTTCTGGTTAGGAGCCAAATTCAACTTCTTAGCCGTTAAGACAGTTACCATATAAGGCTGCACACTGG	CTTTACTTGGAAGCAAATGCTTTGTACTGTTCAGGGATTCCCAAGCCACCGACAGCTCCAGCTTAATATTTTCATAATACXXXXXXXXXXCACCTTTTCCTTCTTCTGGTTAGGAGCCAAATTCAACTTCTTAGCCGTTAAGACAGTTACCATATAAGGCTGCACACTGG
Marker39036	CCACGAGAGCATAATATCAACAAGATAGTAACATTATTCACAAGGAGATAACGACTTAAGATGGATAAACCCTATAAAT-TXXXXXXXXXXAGTGTGATTTTCATATGCGATCTCAAGCAACCCGCGATCAAGAGATGAATGTAGCAAAGATAAAAGTGAGGATGGCAGAG	CCACGGGAGCATGATATCAACAAGAGAGTAACATTATTCGCAA-GAGATAACGCCCTAAGATGGATAATCCCTATAAATCAXXXXXXXXXXAGTGTGATTTTCACACGCGATCTCAAACAACCCGCGATCAAGAGATAAATGTAGCAAAGATAAAAACGAGGATGGCAGAG
Marker39039	CAAACCGAAGCCCTCAACAAATGCCTCGAAGGCTATTTCAGATGTTATGCAGGAGCAAAACCAAATCGGTGAGCCCAGTGXXXXXXXXXXGGTGTACCTGCGCCTGCAGCCCTACAGGCAGGCATCACTAGCTACCAGACGGAATATGAAACTTTCACCCCGCTTTTATG	CAAACCGAAGCCCTCAACAAATGCCTCGAAGGCTATTTCAGATGTTATGTAGGAGCAAAACCAAATCGGTGAGCCCAGTGXXXXXXXXXXGGTGTACCTGCGCCTGCAGCCCTACAGGCAGGCATCACTAGCTACCAGACGGAATATGAAACTTTCACCCCGCTTTTATG
Marker39090	CCTATGTCCCTTATGTAAAGGGGAGGAGGAATCTGCTTCTTACCTTTTTCTAAGGTGCCCCTTTAGCCAATGGATATCACXXXXXXXXXXAGCATTTTCTGATTTCTTTTGATGTAGCAGCTAGGCATATTGGGAGTACTGTAATTACAATATGCAGAAATCATGCCAGG	CCTATGTCCCTTATGTAAAGGGGAGGAGGAATCTGCTTCTTACCTTTTTCTAAGGTGCCCCTTTAGCCAATGGATATCACXXXXXXXXXXAGCATTTTCTGATTTCTTTTGATGTAGCAGCTAGGCATACTGGGAGTACTGTAATTACAATATGCAGAAATCATGCTAGG
Marker39126	CTTCAAACAATTAAATTTCATTAGAAGTGCTTTTGCATATTGAACAATTATATATCATGTACTGATAATTTTATTAGTATXXXXXXXXXXTTTGAGTTCGATCATCAATTTTTTTTATTCAATCGTTTCTTCATGTGTATTTGGTCGAACGGACTGGTATCAATTGATCG	CTTCAAACAATTAAATTTCATTAGAAGTGCTTTTGCATATTGAACAATTATATATCATGTACTGATAATTTTATTAGTATXXXXXXXXXXTTTGCGTTCGATCATCAATTTTTTTTGTTCAATCGTTTCTTCATGTGTATTTGGTCGAACGGACTGGTATCAATTGATCG
Marker39148	CTCGTTTGCATTCAAAACCCACCTCAACTTATCTCAACTCATTTCATCTCACCATTACAACTTTCTTAAATTCTCACACAXXXXXXXXXXAACCTAAATGTAAGGCTCATTTTTTTACAATTAAAAATAATTAATATCAATAAATGAATAGGCGAAGCCCAAGTACATGG	CTCGTTTGCATTCAAAACCCACCTCAACTTATCTCAACTCATTTCATCTCATCATTACAACTTTCTTAAATTATCACACAXXXXXXXXXXAACCTAAATGTAAGGCTCATTTTTTTACAATTAAAAATAATTAATATCAATAAATGAATAGGCGAAGCCCAAGTACATGG
Marker39161	CATTGCCTTAAATGCATTTGTGCACCCTACTCTACTCTCAGACTTCCCACTTCTTTTGTTAACACCCATCCACGCTTCCTXXXXXXXXXXTGGGTCTCTCTGAATGTTCTCGAGTGCTCGACATGAATCCACTGTGCTGCATTGCTCCGGTTTCGATCGATCGGGATC--G-------G	CATTGCCTTAAATGCATTTGTGCACCCTACTCTACTCTCAGACTTCCCACTTCTTTTGTTAACACCCATCCACGCTTCCTXXXXXXXXXX---------CTGAATGTTCTCGAGTGCTCGACATGAATCCACTGTGCTGCATTGCTCCGGTTTCGATCGATCGGGATCGTGCCAACCCG
Marker39319	CTCGATACCAACATCGGCTTCTTTGTGATGATCGGGTCCGACAACTTCCCGAAGCTTGTTTCATCAAATGGAAATGACTCXXXXXXXXXXATTCCAGGTAGAACTACAATGTTTATTTATGATGAAGAATTCCACCGATCAGATTGTTGGATAAACTCTAGATAACCTCG	CTCGATACCAACATCGGCTTCTTTGTGATGATCGGGTCCGACAACTTCCCGAAGCTTGTTTCATCAAATGGAAATGACTCXXXXXXXXXXATTCCAGGTAGAACTACAATGTTTATTTATGATGAAGAATTCCACCGATCAGATTGTTGGATAAACTCTAGATAAACTCG
Marker39389	CATTGGATCTTTATATCAAAATTGTGAGCCGTTGATTCCATACCCTAAAACTAAGGTTACGTGATGCTCATCGAGTCATCXXXXXXXXXXAAAAAGGAAAAGACATAATCTAGAAGAATGTTGGAAGAGCAAGAGAGGAGAGAGGGGGCAATGGCTCAAGCTTGCAGAAG	CATTGGATCTTTATATCAAAATTGTGAGCCGTTGATTCCATACCCTAAAACTAAGGTTACGTGATGCTCATCGAGTCATCXXXXXXXXXXAAAAAGAAAAATACATAATCTAGAAGAATGTTGGAAGAGCAAGAGAGGAGAGTGGGGGCAATGGCTCAAGCTTGCAGAAG
Marker39432	CCCCTAGTCTTAGATCAGGGGAAGGAACTACTTGACGAATTTGCAAAATTCTGTCCATGGAAACAAGTTTCTTTTCTTGGXXXXXXXXXXGGCTTTAATCTTAGTTTCACTAACGGTGCTTTATGGTGATGCTGGGAGTTATGCTCGCATTGTTGCAGCTGTCAGAAAGG	CCCCTAGTCTTAGATCAGGGGAAGGAACTACTTGACGAATTTGCAAAATTCTGTCCATGGAAACAAGTTTCTTTTCTTGGXXXXXXXXXXGGCTTTAATCTTAGTTTCACAAACGGTGCTTTATGGTGATGCTGGGAGTTATGCTCGCATTGTTGCAGCTGTCAGAAAGG
Marker39441	CTTGTTTGGTTACAAA-----GATGAGATGAGATGAGATGAGAAATTTGTAAATAATGGTAAGATAATTTGTGAATAGTAGTGAAXXXXXXXXXXATGTGATTACACCTATTTAAGCACTAAGAACAGTTACAAGGAAATCATGGAAGCTGCGACCATTCCAATCAAGAGCAATG	CTTGTTTGGTTACAAAGATGAGATGAGATGAGATGAGATGAGAAATTTGTAAATAATGGTAAGATAATTTGTGAATAGTA-----XXXXXXXXXXATGTGATTACACCTATTTAAGCACTAAGAACAGTTACAAGGAAATCATGGAAGCTGCGACCATTCCAATCAAGAGCAATG
Marker39454	CTTGATGTTTAGTGTTTTATGTTGCTTTTCCTGTAATAATGAGTGGGGTCCTTGTAGTTGGGGAAACGTACTGGGGTGGAXXXXXXXXXXGACAGGAGTACTCGGGAATCCACACCTTGCAGTTTGATTAGGGACCCAGACACCATAAGAACCCCTTGTTCTACCACCAG	CTTGATGTTTAGTGTTTTATGTTGCTTTTCCTGTGATAATGAGTGGGGTCCTTGTAGTTGGGGAAACGTACTGGGGTGGAXXXXXXXXXXGACAGGAGTACTCGGGAATCCACACCTTGCAGTTTGATTAGGGACCCAGACACCATAAGAACCCCTTGTTCTACCACCAG
Marker39465	CATGACCTGATTACATCGAGGTTGTGAAGGTTGTGGAGTAGAGTTTTCATCACATATCTGATGATATATTCGTTCATATAXXXXXXXXXXTAGTTCATACCTTAACATTATTCATTTTGCAGCAATTTCATAACTCGATCATCACCTCCATGTGGTTTACCACTTACATG	CATGACCTGATTACATCGAGGTTGTGAAGGTTGTGGAGTCGAGTTTTCATCACATATCTGATGATATATTCGTTCATATAXXXXXXXXXXTAGTTCATACCTTAACATTATTCATTTTGCAGCAATTTCATAACTCGATCATCACCTCCATGTGGTTTACCACTTACATG
Marker39507	CTTATTAGAAAGATCATTTTGTATTGACTGAACATTATTTGTTTCCAGCAAGCATCCTTCTGAGTTGATGCATATCCTGAXXXXXXXXXXCACTCGTTGAAAACAGGTACATGGAATGATCTGGCAAGCAAACCGTTCCTGCCTTGTTAAGTAGAAATTATCAAAACTAG	CTTATTAGAAAGATCATTTTGTATTGACTGAACATTATTTGTTTCCAGCAAGCATCCTTCTGAGTTGATGCATATCCTGAXXXXXXXXXXCACTCGTTGAAAACAGGTACATGGAATGATCTGGCAAGCAAACCGTTCCTGCCTTGTTAAGTAGAAATGATCAAAACTAG
Marker3953	CCTCGGTACTGGTCGCAAGTAATGGAGCTTTACCCTGAAGGTATATAATGCCACACCTTTTTTTTTTTTTCAATTTAGTTXXXXXXXXXXCATATCAAGTTTTCTTTGATCCAGGTATTTGGCTTGACAAGTTCTACATCATGTGAATCAACTACTGTCCGTGGAAATGG	CCTCGGTACTGGTCGCAAGTAATGGAGCTTTACCCTGAAGGTATATAATGCCACACCTTTCTATCCTTTTTTTTTTTTTTXXXXXXXXXXCATATCAAGTTTTCTTTGATCCAGGTATTTGGCTTGACAAGTTCTACATCATGTGAATCAACTACTGTCCGTGGAAATGG
[truncated: 1,466 more rows]
