# Supplementary material for: Construction of a high-density genetic map using specific length amplified fragment markers and identification of a quantitative trait locus for anthracnose resistance in walnut (Juglans regia L.)
Source: BMC Genomics. 2015 Aug 18;16(1):614. doi: 10.1186/s12864-015-1822-8 (PMC4539690; doi:10.1186/s12864-015-1822-8)
Supplement: Additional file 2: — Details of markers genotypes for F1 individuals. Genotypes of each SLAF marker on the maps for F1 individuals. (XLS 3163 kb) [file 12864_2015_1822_MOESM2_ESM.xls]

## Sheet: Primer genotypes
Marker name	Segregated pattern	0103	0105	0108	0109	0110	0111	0112	0113	0114	0115	0116	0117	0118	0122	0123	0204	0208	0210	0213	0214	0220	0221	0223	0302	0303	0304	0305	0308	0310	0312	0314	0315	0316	0319	0322	0324	0401	0402	0403	0404	0406	0407	0409	0410	0411	0412	0413	0415
Marker27845	<nnxnp>	nn	np	np	np	nn	nn	np	nn	nn	np	np	np	nn	nn	nn	nn	nn	nn	nn	np	nn	np	np	np	nn	nn	np	nn	nn	np	np	np	np	np	np	np	np	nn	np	nn	nn	np	np	np	np	np	np	nn
Marker535066	<nnxnp>	nn	np	np	np	nn	nn	np	nn	nn	np	np	np	nn	nn	nn	nn	nn	nn	nn	np	nn	np	np	np	nn	nn	np	nn	nn	np	np	np	np	np	np	np	np	nn	np	nn	nn	np	np	np	np	np	np	nn
Marker21864	<nnxnp>	nn	np	np	np	nn	nn	np	nn	nn	np	np	np	nn	nn	nn	nn	nn	nn	nn	np	nn	np	np	np	nn	nn	np	nn	nn	np	np	np	np	np	np	np	np	nn	np	nn	nn	np	np	np	np	np	np	nn
Marker530547	<nnxnp>	nn	np	np	np	nn	nn	np	nn	nn	np	np	np	nn	nn	nn	nn	nn	nn	nn	np	nn	np	np	np	nn	nn	np	nn	nn	np	np	np	np	np	np	np	np	nn	np	nn	nn	np	np	np	np	np	np	nn
Marker4838	<nnxnp>	nn	np	np	np	nn	nn	np	nn	nn	np	np	np	nn	nn	nn	nn	nn	nn	nn	np	nn	np	np	np	nn	nn	np	nn	nn	np	np	np	np	np	np	np	np	nn	np	nn	nn	np	np	np	np	np	np	nn
Marker60170	<hkxhk>	--	hk	kk	hk	hh	hh	kk	hh	hh	kk	kk	kk	hh	hh	hh	hh	hh	hh	hh	kk	hh	kk	hk	kk	hh	hh	hk	hh	hh	kk	--	kk	kk	kk	kk	kk	kk	hh	kk	hh	hh	kk	kk	hk	kk	kk	kk	hh
Marker58804	<lmxll>	--	ll	lm	ll	ll	ll	lm	ll	ll	lm	lm	lm	ll	ll	ll	ll	ll	ll	ll	lm	ll	lm	ll	lm	ll	ll	ll	ll	ll	lm	--	lm	lm	lm	lm	lm	lm	ll	lm	ll	ll	lm	lm	ll	lm	lm	lm	ll
Marker3507	<hkxhk>	--	hk	hh	kk	kk	kk	hh	kk	kk	hh	hh	hh	kk	kk	kk	kk	kk	kk	kk	hh	kk	hh	hk	hh	kk	kk	hk	kk	kk	hh	--	hh	hh	hh	hh	hh	hh	kk	hh	kk	kk	hh	hh	hk	hh	hh	hh	kk
Marker510601	<nnxnp>	nn	np	np	nn	nn	nn	np	nn	nn	np	np	np	nn	nn	nn	nn	nn	nn	nn	np	nn	np	np	np	nn	nn	np	nn	nn	np	np	np	np	np	np	np	np	nn	np	nn	nn	np	np	np	np	np	np	nn
Marker59600	<hkxhk>	--	hk	kk	hh	hh	hh	kk	hh	hh	kk	kk	kk	hh	hh	hh	hh	hh	hh	hh	kk	hh	kk	hk	kk	hh	hh	hk	hh	hh	kk	--	kk	kk	kk	kk	kk	kk	hh	kk	hh	hh	kk	kk	hk	kk	kk	kk	hh
Marker45612	<nnxnp>	np	np	np	nn	nn	nn	np	nn	nn	np	np	np	nn	nn	nn	nn	nn	nn	nn	np	nn	np	np	nn	nn	nn	np	nn	nn	np	np	np	np	np	np	np	np	nn	np	nn	nn	np	np	np	np	np	np	nn
Marker2116	<nnxnp>	np	np	np	nn	nn	nn	np	nn	nn	np	np	np	nn	nn	nn	nn	nn	nn	nn	np	nn	np	np	nn	nn	nn	np	np	nn	np	np	np	np	np	np	np	np	nn	np	nn	nn	np	np	np	np	np	np	nn
Marker4310	<hkxhk>	hh	hk	hh	kk	kk	kk	hh	kk	kk	hh	hh	hh	kk	kk	kk	kk	kk	kk	kk	hh	kk	hh	hk	hk	kk	kk	--	hk	hk	hh	--	hh	hh	--	hh	--	hh	kk	hh	kk	hk	hh	hh	hk	hh	hh	hh	kk
Marker48908	<nnxnp>	np	nn	np	nn	nn	nn	np	nn	nn	np	np	np	nn	nn	nn	nn	nn	nn	nn	np	nn	np	np	nn	nn	nn	np	np	np	np	np	np	np	np	np	nn	np	nn	np	nn	np	np	np	np	np	np	np	nn
Marker56414	<nnxnp>	np	nn	np	nn	nn	nn	np	nn	nn	np	np	np	nn	nn	nn	nn	nn	nn	nn	np	nn	np	np	nn	nn	nn	np	np	np	np	nn	np	np	np	np	nn	np	nn	np	nn	np	np	np	np	np	np	np	nn
Marker28551	<nnxnp>	np	nn	np	nn	nn	nn	np	nn	nn	np	np	np	nn	nn	nn	nn	nn	nn	nn	np	nn	np	np	nn	nn	nn	np	np	np	np	nn	np	np	np	np	nn	np	nn	np	nn	np	np	np	np	np	np	np	nn
Marker90005	<nnxnp>	np	nn	np	nn	nn	nn	np	nn	nn	np	np	np	nn	nn	nn	nn	nn	nn	nn	np	nn	np	np	nn	nn	nn	np	np	np	np	nn	np	np	np	np	nn	np	nn	np	nn	np	np	np	np	np	np	np	nn
Marker94447	<hkxhk>	hh	kk	--	kk	kk	kk	hh	kk	kk	hh	hh	hh	kk	kk	kk	kk	--	--	kk	--	kk	--	hk	kk	kk	kk	--	--	--	hh	--	hh	hk	--	hh	--	--	kk	hh	kk	--	hh	hh	hk	hh	hh	hh	kk
Marker62752	<nnxnp>	np	nn	np	nn	nn	nn	np	nn	nn	np	np	np	nn	nn	nn	nn	nn	nn	nn	np	nn	np	np	nn	nn	nn	np	np	np	np	nn	np	nn	np	np	nn	np	nn	np	nn	np	np	np	np	np	np	np	nn
Marker60119	<nnxnp>	np	nn	np	nn	nn	nn	np	nn	nn	np	np	np	nn	nn	nn	nn	nn	nn	nn	np	nn	np	np	nn	nn	nn	np	np	np	np	nn	np	nn	np	np	nn	np	nn	np	nn	np	np	np	np	np	np	np	nn
Marker61555	<nnxnp>	np	nn	np	nn	nn	nn	np	nn	nn	np	np	np	nn	nn	nn	nn	nn	nn	nn	np	nn	np	np	nn	nn	nn	np	np	np	np	nn	np	nn	np	np	nn	np	nn	np	nn	np	np	np	np	np	np	np	nn
Marker33140	<nnxnp>	np	nn	np	nn	nn	nn	np	nn	nn	np	np	np	nn	nn	nn	nn	nn	nn	nn	np	nn	np	np	nn	nn	nn	np	np	np	np	nn	np	nn	np	np	nn	np	nn	np	nn	np	np	np	np	np	np	np	nn
Marker522756	<nnxnp>	np	nn	np	nn	nn	nn	np	nn	nn	np	np	np	nn	nn	nn	nn	nn	nn	nn	np	nn	np	np	nn	nn	nn	np	np	np	np	nn	np	nn	np	np	nn	np	nn	np	nn	np	nn	np	np	np	np	np	nn
Marker27897	<nnxnp>	np	nn	np	nn	nn	nn	np	nn	nn	np	np	np	nn	nn	nn	nn	nn	nn	nn	np	nn	np	np	nn	nn	np	np	np	nn	np	nn	np	nn	np	np	nn	np	nn	np	nn	nn	nn	nn	np	np	np	np	nn
Marker506578	<nnxnp>	np	nn	np	nn	nn	nn	np	nn	nn	np	np	np	nn	nn	nn	nn	nn	nn	nn	np	nn	np	np	nn	nn	np	np	np	nn	np	nn	np	nn	np	np	nn	np	nn	np	nn	nn	nn	nn	np	np	np	np	nn
Marker542467	<nnxnp>	np	nn	np	nn	nn	nn	np	nn	nn	np	np	np	nn	nn	nn	nn	nn	nn	nn	np	nn	np	np	nn	nn	np	np	np	nn	np	nn	np	nn	np	np	nn	np	nn	np	nn	nn	nn	nn	np	np	np	np	nn
Marker9867	<nnxnp>	np	nn	np	nn	nn	nn	np	nn	nn	np	np	np	nn	nn	nn	nn	nn	nn	nn	np	nn	np	np	nn	nn	np	np	np	nn	np	nn	np	nn	np	np	nn	np	nn	np	nn	nn	nn	nn	np	np	np	np	nn
Marker43476	<nnxnp>	np	nn	np	nn	nn	nn	np	nn	nn	np	np	np	nn	nn	nn	nn	nn	nn	nn	np	nn	np	np	nn	nn	np	np	np	nn	np	nn	np	nn	np	np	nn	np	nn	np	nn	nn	nn	nn	np	np	np	np	np
Marker54597	<nnxnp>	np	nn	np	nn	nn	nn	np	nn	nn	np	np	np	nn	nn	nn	nn	nn	nn	nn	np	nn	np	np	nn	nn	np	np	np	nn	np	nn	np	nn	np	np	nn	np	nn	np	nn	nn	nn	nn	np	np	np	np	np
Marker515437	<nnxnp>	np	nn	np	nn	nn	nn	np	nn	nn	np	np	np	nn	nn	nn	nn	nn	nn	nn	np	nn	np	nn	nn	nn	np	np	np	nn	np	nn	nn	nn	np	np	nn	np	nn	np	nn	nn	nn	nn	np	np	np	np	np
Marker48037	<nnxnp>	np	nn	np	nn	nn	nn	np	nn	nn	np	np	np	nn	nn	nn	nn	nn	nn	nn	np	nn	np	nn	nn	nn	np	np	np	np	np	np	nn	nn	np	np	nn	np	nn	np	nn	nn	np	np	nn	np	np	np	np
Marker52021	<nnxnp>	np	nn	np	nn	nn	nn	np	nn	nn	np	np	np	nn	nn	np	nn	nn	nn	nn	np	nn	np	nn	nn	nn	np	np	np	np	np	np	nn	nn	np	np	nn	nn	nn	np	nn	nn	np	np	nn	np	np	np	np
Marker30119	<nnxnp>	np	nn	np	nn	nn	nn	np	nn	nn	np	np	np	nn	nn	np	nn	nn	nn	nn	np	nn	np	nn	nn	nn	np	np	np	np	np	np	nn	nn	np	np	nn	nn	nn	np	nn	nn	np	np	nn	np	np	np	np
Marker80471	<nnxnp>	np	nn	np	nn	nn	nn	np	nn	nn	np	np	np	nn	nn	np	nn	nn	nn	nn	np	nn	np	nn	nn	nn	np	np	np	np	np	np	nn	nn	np	np	nn	nn	nn	np	nn	nn	np	np	nn	np	np	np	np
Marker60382	<nnxnp>	np	nn	np	nn	nn	nn	np	nn	nn	np	np	np	nn	nn	np	nn	nn	nn	nn	np	nn	np	nn	nn	nn	np	np	np	np	np	np	nn	nn	np	np	nn	nn	nn	np	nn	nn	np	np	nn	np	np	np	np
Marker48543	<nnxnp>	np	nn	np	nn	nn	nn	np	nn	nn	np	np	np	nn	nn	np	nn	nn	nn	nn	np	nn	np	nn	nn	nn	np	np	np	np	np	np	nn	nn	np	np	nn	nn	nn	np	nn	nn	np	np	nn	np	np	np	np
Marker36010	<nnxnp>	np	nn	np	nn	nn	nn	np	nn	np	np	np	np	nn	nn	np	nn	nn	nn	nn	np	nn	np	nn	nn	nn	np	np	np	np	np	np	nn	nn	np	np	nn	nn	nn	np	nn	nn	np	np	nn	np	np	np	np
Marker506916	<nnxnp>	np	nn	np	nn	nn	nn	np	nn	np	np	np	np	nn	nn	np	nn	nn	nn	nn	np	nn	np	nn	nn	nn	np	np	np	np	np	np	nn	nn	np	np	nn	nn	nn	np	np	nn	np	np	nn	np	np	np	np
Marker108080	<hkxhk>	hk	hh	hk	hh	hh	hh	kk	hh	kk	kk	hk	hk	hh	hh	hk	hh	hh	hh	hh	hk	hh	hk	hh	hh	hh	kk	kk	hk	kk	kk	kk	hh	hk	kk	kk	hh	hk	hh	hk	kk	hh	kk	hk	hh	kk	hk	kk	hk
Marker515651	<nnxnp>	np	nn	np	nn	nn	nn	np	nn	np	np	np	np	nn	nn	np	nn	nn	nn	nn	np	nn	np	nn	nn	nn	np	np	np	np	np	np	nn	nn	np	np	nn	nn	nn	nn	np	nn	np	np	nn	np	np	np	np
Marker513110	<nnxnp>	np	nn	np	nn	nn	nn	np	nn	np	np	np	np	nn	nn	np	nn	nn	nn	nn	np	nn	np	nn	nn	nn	np	np	np	np	np	np	nn	nn	np	np	nn	nn	nn	nn	np	nn	np	np	nn	np	np	np	np
Marker506843	<nnxnp>	np	nn	np	nn	nn	nn	np	nn	np	np	np	np	nn	nn	np	nn	nn	nn	nn	np	nn	np	nn	nn	nn	np	np	np	np	np	np	nn	nn	np	np	nn	nn	nn	nn	np	nn	np	np	nn	np	np	np	np
Marker61201	<nnxnp>	np	nn	np	nn	nn	nn	np	nn	np	np	np	np	nn	nn	np	nn	nn	nn	nn	np	nn	np	nn	nn	nn	np	np	np	np	np	np	nn	nn	np	np	nn	nn	nn	nn	np	nn	np	np	nn	np	np	np	np
Marker35098	<nnxnp>	np	nn	np	nn	nn	nn	np	nn	np	np	np	np	nn	nn	np	nn	nn	nn	nn	np	nn	np	nn	nn	nn	np	np	np	np	np	np	nn	nn	np	np	nn	nn	nn	nn	np	nn	np	np	nn	np	np	np	np
Marker43401	<nnxnp>	np	nn	np	nn	nn	nn	np	nn	np	np	np	np	nn	nn	np	nn	nn	nn	nn	np	nn	np	nn	nn	nn	np	np	np	np	np	np	nn	np	np	np	nn	nn	nn	nn	np	nn	np	np	nn	np	np	np	np
Marker88659	<nnxnp>	np	nn	np	nn	nn	nn	np	nn	np	np	np	np	nn	nn	np	nn	nn	nn	np	np	nn	np	nn	nn	nn	np	np	np	np	np	np	nn	np	np	np	nn	nn	nn	nn	np	nn	np	np	nn	np	np	np	np
Marker534118	<nnxnp>	np	nn	np	nn	nn	nn	np	nn	np	np	np	np	nn	nn	np	nn	nn	nn	np	np	nn	np	nn	nn	nn	np	np	np	np	np	np	nn	np	np	np	nn	nn	nn	nn	np	nn	np	np	nn	np	np	np	np
Marker536070	<efxeg>	fg	ef	fg	ef	ef	ef	eg	ef	eg	eg	fg	fg	ef	ef	fg	ef	ef	ef	fg	fg	ef	fg	ef	ef	ef	eg	eg	fg	eg	eg	eg	ef	fg	eg	eg	ef	ee	ef	ee	eg	ef	eg	eg	ef	eg	fg	eg	eg
Marker87204	<nnxnp>	np	nn	np	nn	nn	nn	np	nn	np	np	np	np	nn	nn	np	nn	nn	nn	np	np	nn	np	nn	nn	nn	np	np	np	np	np	np	nn	np	np	np	nn	nn	nn	nn	np	nn	np	np	nn	np	np	np	np
Marker91975	<nnxnp>	np	nn	np	nn	nn	nn	np	nn	np	np	np	np	nn	nn	np	nn	nn	nn	np	np	nn	np	nn	nn	nn	np	np	np	np	np	np	nn	np	np	np	nn	nn	nn	nn	np	nn	np	np	nn	np	np	np	np
Marker513078	<efxeg>	fg	ef	fg	ef	ef	ef	eg	ef	eg	eg	fg	fg	ef	ef	fg	ef	ef	ef	fg	fg	ef	fg	ef	ef	ef	eg	eg	fg	eg	eg	eg	ef	fg	eg	eg	ef	ee	ef	ee	eg	ef	eg	eg	ef	eg	fg	eg	eg
Marker28683	<efxeg>	eg	ee	eg	ee	ee	ee	fg	ee	fg	fg	eg	eg	ee	ee	eg	ee	ee	ee	eg	eg	ee	eg	ee	ee	ee	fg	fg	eg	fg	fg	fg	ee	eg	fg	fg	ee	ef	ee	ef	fg	ee	fg	fg	ee	fg	eg	fg	fg
Marker94286	<nnxnp>	np	nn	np	nn	nn	nn	np	nn	np	np	np	np	nn	nn	np	nn	nn	nn	np	np	nn	np	nn	nn	nn	np	np	np	np	np	np	nn	np	np	np	nn	nn	nn	nn	np	nn	np	np	nn	np	np	np	np
Marker51687	<nnxnp>	np	nn	np	nn	nn	nn	np	nn	np	np	np	np	nn	nn	np	nn	nn	nn	np	np	nn	np	nn	nn	nn	np	np	np	np	np	np	nn	np	np	np	nn	nn	nn	np	np	nn	np	np	nn	np	np	np	np
Marker51387	<nnxnp>	np	nn	np	nn	nn	nn	np	nn	np	np	np	np	nn	nn	nn	nn	nn	nn	np	nn	np	np	nn	nn	nn	np	np	np	np	np	np	nn	np	np	np	nn	np	nn	np	np	nn	np	np	nn	np	np	np	np
Marker527879	<nnxnp>	np	nn	np	nn	nn	nn	np	nn	nn	np	np	np	nn	nn	nn	nn	nn	nn	nn	nn	np	np	nn	nn	nn	np	np	np	np	np	np	nn	nn	np	np	nn	np	nn	np	np	nn	np	np	nn	np	np	np	np
Marker110362	<nnxnp>	np	nn	np	nn	nn	nn	np	nn	nn	np	np	np	nn	nn	nn	nn	nn	nn	nn	nn	np	np	nn	nn	nn	np	np	np	np	np	np	nn	nn	np	np	nn	np	nn	np	nn	nn	np	np	nn	np	np	np	np
Marker11149	<nnxnp>	np	nn	np	nn	nn	nn	np	nn	nn	np	np	np	nn	nn	nn	nn	nn	nn	nn	nn	np	np	nn	nn	nn	np	np	np	np	np	np	nn	nn	np	np	nn	np	nn	np	nn	nn	np	np	nn	np	np	np	np
Marker72342	<nnxnp>	np	nn	np	nn	nn	nn	np	nn	nn	np	np	np	nn	nn	nn	nn	nn	nn	nn	nn	np	np	nn	nn	nn	np	np	np	np	np	np	nn	nn	np	np	nn	np	nn	np	nn	nn	np	np	nn	np	np	np	np
Marker51873	<nnxnp>	np	nn	np	nn	nn	nn	np	nn	nn	np	np	np	nn	nn	nn	nn	nn	nn	nn	nn	np	np	nn	nn	nn	np	np	np	np	np	np	nn	nn	np	np	nn	np	nn	np	nn	nn	np	np	nn	np	np	np	np
Marker26826	<efxeg>	fg	ef	fg	ef	ef	ef	eg	ef	ee	eg	fg	fg	ef	ef	ef	ef	ef	ef	ef	ef	fg	fg	ef	ef	ef	eg	eg	fg	eg	eg	eg	ef	ef	eg	eg	ef	fg	ef	eg	ef	ef	eg	fg	ef	eg	eg	eg	fg
Marker533363	<nnxnp>	np	nn	np	nn	nn	nn	np	nn	nn	np	np	np	nn	nn	nn	nn	nn	nn	nn	nn	np	np	nn	nn	nn	np	np	np	np	np	nn	nn	nn	np	np	nn	np	nn	np	nn	nn	np	np	nn	np	np	np	np
Marker511305	<nnxnp>	np	nn	np	nn	nn	nn	np	nn	nn	np	np	np	nn	nn	nn	nn	nn	nn	nn	nn	np	np	nn	nn	nn	np	np	nn	nn	np	nn	nn	nn	np	np	nn	np	nn	np	nn	nn	nn	nn	nn	np	np	np	np
Marker55984	<nnxnp>	np	nn	np	nn	nn	nn	np	nn	nn	np	np	np	nn	nn	nn	nn	nn	nn	nn	nn	np	np	nn	nn	nn	np	np	nn	nn	np	nn	nn	nn	np	np	nn	np	nn	np	nn	nn	nn	nn	nn	np	np	np	np
Marker38027	<nnxnp>	np	nn	np	nn	nn	nn	np	nn	nn	np	np	np	nn	nn	nn	nn	nn	nn	nn	nn	np	np	nn	nn	nn	np	np	nn	nn	np	nn	nn	nn	np	np	nn	np	nn	np	nn	nn	nn	nn	nn	np	np	np	np
Marker23150	<nnxnp>	np	nn	np	nn	nn	nn	np	nn	nn	np	np	np	nn	nn	nn	nn	nn	np	nn	nn	np	np	nn	nn	nn	np	np	nn	nn	np	nn	nn	nn	nn	nn	nn	np	nn	np	nn	nn	nn	nn	nn	np	np	np	nn
Marker37334	<nnxnp>	np	nn	np	nn	nn	nn	np	nn	nn	np	np	np	nn	nn	nn	nn	np	np	nn	nn	np	np	nn	nn	nn	np	np	nn	nn	np	nn	nn	nn	nn	nn	nn	np	nn	np	nn	nn	nn	nn	nn	np	np	np	nn
Marker502313	<nnxnp>	np	nn	np	nn	nn	nn	np	nn	nn	np	np	np	nn	nn	nn	nn	np	np	nn	nn	np	nn	nn	nn	nn	np	np	nn	nn	np	nn	nn	nn	nn	nn	nn	np	nn	np	nn	nn	nn	nn	nn	np	np	np	nn
Marker61018	<nnxnp>	np	nn	np	nn	nn	nn	np	nn	nn	np	np	np	nn	nn	--	nn	np	np	nn	nn	np	nn	nn	nn	nn	np	np	nn	nn	np	nn	nn	nn	nn	nn	nn	np	nn	np	nn	nn	np	nn	nn	np	np	np	nn
Marker515907	<nnxnp>	np	np	np	nn	nn	nn	np	nn	nn	np	np	np	nn	nn	np	nn	np	np	nn	nn	np	nn	nn	nn	nn	np	np	np	np	np	nn	nn	nn	nn	nn	nn	np	nn	np	nn	nn	np	np	nn	np	np	np	nn
Marker41272	<nnxnp>	np	np	np	nn	nn	nn	np	nn	nn	np	np	np	nn	nn	np	nn	np	np	nn	nn	np	np	nn	nn	nn	np	np	np	np	np	nn	nn	nn	nn	nn	nn	np	nn	np	nn	nn	np	np	nn	np	np	np	nn
Marker20018	<nnxnp>	np	np	np	nn	nn	nn	np	nn	nn	np	np	np	nn	nn	np	nn	np	np	nn	nn	np	np	nn	nn	nn	np	np	np	np	np	nn	nn	nn	nn	nn	nn	np	nn	np	nn	nn	np	np	nn	np	np	np	nn
Marker88000	<nnxnp>	np	np	np	nn	nn	nn	np	nn	nn	np	np	np	np	nn	np	nn	np	np	nn	nn	np	np	nn	nn	np	np	np	np	np	np	nn	nn	nn	nn	nn	nn	np	nn	np	nn	nn	np	np	nn	np	np	np	nn
Marker35599	<nnxnp>	np	np	np	nn	nn	nn	np	nn	nn	np	np	np	np	nn	np	nn	np	np	nn	nn	np	np	nn	nn	np	np	np	np	np	np	nn	nn	nn	nn	nn	nn	np	nn	np	nn	nn	np	np	nn	np	np	np	nn
Marker24706	<nnxnp>	np	np	np	nn	nn	nn	np	nn	nn	np	np	np	np	nn	np	nn	np	np	nn	nn	np	np	nn	nn	np	np	np	np	np	np	nn	nn	nn	nn	nn	nn	np	nn	np	nn	nn	np	np	nn	np	np	np	nn
Marker534536	<nnxnp>	np	np	np	nn	nn	nn	np	nn	nn	np	np	np	np	nn	np	nn	np	np	nn	nn	np	np	nn	nn	np	np	np	np	np	np	nn	nn	nn	nn	nn	nn	np	nn	np	nn	nn	np	np	nn	np	np	np	nn
Marker82250	<nnxnp>	np	np	np	nn	nn	nn	np	nn	nn	np	np	np	np	nn	np	nn	np	np	nn	nn	np	np	nn	nn	np	np	np	np	np	np	nn	nn	nn	nn	nn	nn	np	nn	np	nn	nn	np	np	nn	np	np	np	nn
Marker24080	<nnxnp>	np	np	np	nn	nn	nn	np	nn	nn	np	np	np	np	nn	np	nn	np	np	nn	nn	np	np	nn	nn	np	np	np	np	np	np	nn	nn	nn	nn	nn	nn	np	nn	np	nn	nn	np	np	nn	np	np	np	nn
Marker30262	<nnxnp>	np	np	np	nn	nn	nn	np	nn	nn	np	np	np	np	nn	np	nn	np	np	nn	nn	np	np	nn	nn	np	np	np	np	np	np	nn	nn	nn	nn	nn	nn	np	nn	np	nn	nn	np	np	nn	np	np	np	nn
Marker7640	<nnxnp>	np	np	np	nn	nn	nn	np	nn	nn	np	np	np	np	nn	np	nn	np	np	nn	nn	np	np	nn	nn	np	np	np	np	np	np	nn	nn	nn	nn	nn	nn	np	nn	np	nn	nn	np	np	nn	np	np	np	nn
Marker105485	<nnxnp>	np	np	np	nn	nn	nn	np	nn	nn	np	np	np	np	nn	np	nn	np	np	nn	nn	np	np	nn	nn	np	np	np	np	np	np	nn	nn	nn	nn	nn	nn	np	nn	np	nn	nn	np	np	nn	np	np	np	nn
Marker59272	<nnxnp>	np	np	np	nn	nn	nn	np	nn	nn	np	np	np	np	nn	np	nn	np	np	nn	nn	np	np	nn	nn	np	np	np	np	np	np	nn	nn	nn	nn	nn	nn	np	nn	np	nn	nn	np	np	nn	np	np	np	nn
Marker5811	<nnxnp>	np	np	np	nn	nn	nn	np	nn	nn	np	np	np	np	nn	np	nn	np	np	nn	nn	np	np	nn	nn	np	np	np	np	np	np	nn	nn	nn	nn	nn	nn	np	nn	np	nn	nn	np	np	nn	np	np	np	nn
Marker17790	<nnxnp>	np	np	np	nn	nn	nn	np	nn	nn	np	np	np	np	nn	np	nn	np	np	nn	nn	np	np	nn	nn	np	np	np	np	np	np	nn	nn	nn	nn	nn	nn	np	nn	np	nn	nn	np	np	nn	np	np	np	nn
Marker14493	<nnxnp>	np	np	np	nn	nn	nn	np	nn	nn	np	np	np	np	nn	np	nn	np	np	nn	nn	np	np	nn	nn	np	np	np	np	np	np	nn	nn	nn	nn	nn	nn	np	nn	np	nn	nn	np	np	nn	np	np	np	nn
Marker516414	<nnxnp>	np	np	np	nn	nn	nn	np	nn	nn	np	np	np	np	nn	np	nn	np	np	nn	nn	np	np	nn	nn	np	np	np	np	np	np	nn	nn	nn	nn	nn	nn	np	nn	np	nn	nn	np	np	nn	np	np	np	nn
Marker505871	<nnxnp>	np	np	np	nn	nn	nn	np	nn	nn	np	np	np	np	nn	np	nn	np	np	nn	nn	np	np	nn	nn	np	np	np	np	np	np	nn	nn	nn	nn	nn	nn	np	nn	np	nn	nn	np	np	nn	np	np	np	nn
Marker510582	<efxeg>	eg	fg	fg	ef	ef	ef	eg	ef	ef	eg	fg	fg	fg	ef	fg	ef	fg	eg	ef	ef	fg	fg	ef	ef	--	--	--	eg	eg	eg	ef	--	--	ef	ef	ef	fg	ef	eg	--	--	eg	--	ef	eg	fg	eg	ef
Marker506637	<nnxnp>	np	np	np	nn	nn	nn	np	nn	nn	np	np	np	np	nn	np	nn	np	np	nn	nn	np	np	nn	nn	np	np	np	np	np	np	nn	nn	nn	nn	nn	nn	np	nn	np	nn	nn	np	np	nn	np	np	np	nn
Marker35094	<nnxnp>	np	np	np	nn	nn	nn	np	nn	nn	np	np	np	np	nn	np	nn	np	np	nn	nn	np	np	nn	nn	np	np	np	np	np	np	nn	nn	nn	nn	nn	nn	np	nn	np	nn	nn	np	np	nn	np	np	np	nn
Marker42924	<nnxnp>	np	np	np	nn	nn	nn	np	nn	nn	np	np	np	np	nn	np	nn	np	np	nn	nn	np	np	nn	nn	np	np	np	np	np	np	nn	nn	nn	nn	nn	nn	np	nn	np	nn	nn	np	np	nn	np	np	np	nn
Marker3859	<nnxnp>	np	np	np	nn	nn	nn	np	nn	nn	np	np	np	np	nn	np	nn	np	np	nn	nn	np	np	nn	nn	np	np	np	np	np	np	nn	nn	nn	nn	nn	nn	np	nn	np	nn	nn	np	np	nn	np	np	np	nn
Marker28285	<nnxnp>	np	np	np	nn	nn	nn	np	nn	nn	np	np	np	np	nn	np	nn	np	np	nn	nn	np	np	nn	nn	np	np	np	np	np	np	nn	nn	nn	nn	nn	nn	np	nn	np	nn	nn	np	np	nn	np	np	np	nn
Marker507887	<nnxnp>	np	np	np	nn	nn	nn	np	nn	nn	np	np	np	np	nn	np	nn	np	np	nn	nn	np	np	nn	nn	np	np	np	np	np	np	nn	nn	nn	nn	nn	nn	np	nn	np	nn	nn	np	np	nn	np	np	np	nn
Marker32512	<nnxnp>	np	np	np	nn	nn	nn	np	nn	nn	np	np	np	np	nn	np	nn	np	np	nn	nn	np	np	nn	nn	np	np	np	np	np	np	nn	nn	nn	nn	nn	nn	np	nn	np	nn	nn	np	np	nn	np	np	np	nn
Marker505517	<nnxnp>	np	np	np	nn	nn	nn	np	nn	nn	np	np	np	np	nn	np	nn	np	np	nn	nn	np	np	nn	nn	np	np	np	np	np	np	nn	nn	nn	nn	nn	nn	np	nn	np	nn	nn	np	np	nn	np	np	np	nn
Marker35870	<nnxnp>	np	np	np	nn	nn	nn	np	nn	nn	np	np	np	np	nn	np	nn	np	np	nn	nn	np	np	nn	nn	np	np	np	np	np	np	nn	nn	nn	nn	nn	nn	np	nn	np	nn	nn	np	np	nn	np	np	np	nn
Marker7834	<nnxnp>	np	np	np	nn	nn	nn	np	nn	nn	np	np	np	np	nn	np	nn	np	np	nn	nn	np	np	nn	nn	np	np	np	np	np	np	nn	nn	nn	nn	nn	nn	np	nn	np	nn	nn	np	np	nn	np	np	np	nn
Marker7037	<nnxnp>	np	np	np	nn	nn	nn	np	nn	nn	np	np	np	np	nn	np	nn	np	np	nn	nn	np	np	nn	nn	np	np	np	np	np	np	nn	nn	np	nn	nn	nn	np	nn	np	nn	nn	np	np	nn	np	np	np	nn
Marker41313	<nnxnp>	np	np	np	nn	nn	nn	np	nn	nn	np	np	np	np	nn	np	nn	np	np	nn	nn	np	np	nn	nn	np	np	np	np	np	np	nn	nn	np	nn	nn	nn	np	nn	np	nn	nn	np	np	nn	np	np	np	nn
Marker44653	<nnxnp>	np	np	np	nn	nn	nn	np	nn	nn	np	np	np	np	nn	np	nn	np	np	nn	nn	np	np	nn	nn	np	np	np	np	np	np	nn	nn	np	nn	nn	nn	np	nn	np	nn	nn	np	np	nn	np	np	np	nn
Marker58979	<nnxnp>	np	np	np	nn	nn	nn	np	nn	nn	np	np	np	np	nn	np	nn	np	np	nn	nn	np	np	nn	nn	np	np	np	np	np	np	nn	nn	np	nn	nn	nn	np	nn	np	nn	nn	np	np	nn	np	np	np	nn
Marker36800	<nnxnp>	np	np	np	nn	nn	nn	np	nn	nn	np	np	np	np	nn	np	nn	np	np	nn	nn	np	np	nn	nn	np	np	np	np	np	np	nn	nn	np	nn	nn	nn	np	nn	np	nn	nn	np	np	nn	np	np	np	nn
Marker24499	<nnxnp>	np	np	np	--	nn	nn	np	nn	nn	np	np	np	np	nn	np	nn	np	np	nn	nn	np	np	nn	nn	np	np	np	np	np	np	nn	nn	np	nn	nn	nn	np	nn	np	nn	nn	np	np	nn	np	np	np	nn
Marker92662	<nnxnp>	np	np	np	nn	nn	nn	np	nn	nn	np	np	np	np	nn	np	nn	np	np	nn	nn	np	np	nn	nn	np	np	np	np	np	np	nn	nn	np	nn	nn	nn	np	nn	np	nn	nn	np	np	nn	np	np	np	nn
Marker28595	<nnxnp>	np	np	np	nn	nn	nn	np	nn	nn	np	np	np	np	nn	np	nn	np	np	nn	nn	np	np	nn	nn	np	np	np	np	np	np	nn	nn	np	nn	nn	nn	np	nn	np	nn	nn	np	np	nn	np	np	np	nn
Marker53709	<nnxnp>	np	nn	np	np	nn	nn	np	nn	nn	np	np	np	np	nn	np	nn	np	np	nn	np	np	np	nn	np	np	np	np	np	np	np	nn	nn	np	nn	nn	nn	np	nn	np	nn	nn	np	np	nn	np	np	np	nn
Marker524366	<nnxnp>	np	nn	np	np	nn	nn	np	nn	nn	np	np	np	np	nn	np	nn	np	np	nn	np	np	np	nn	np	np	np	np	np	np	np	nn	nn	np	nn	nn	nn	np	nn	np	nn	nn	np	np	nn	np	np	np	nn
Marker20931	<nnxnp>	np	nn	np	np	nn	nn	np	nn	nn	np	np	np	np	nn	nn	nn	np	np	nn	np	np	np	nn	np	np	np	np	np	np	np	nn	nn	np	nn	nn	nn	np	nn	np	nn	nn	np	np	nn	np	np	np	nn
Marker58137	<nnxnp>	np	nn	np	np	nn	nn	np	nn	nn	np	np	np	np	nn	nn	nn	np	np	nn	np	np	np	nn	np	np	np	np	np	np	np	nn	nn	np	nn	nn	nn	np	nn	np	nn	nn	np	np	nn	np	np	np	nn
Marker16853	<nnxnp>	np	nn	np	np	nn	nn	np	nn	nn	np	np	np	np	nn	nn	nn	np	np	nn	np	np	np	nn	np	np	np	np	np	np	np	nn	nn	np	nn	nn	nn	np	nn	np	nn	nn	np	np	nn	np	np	np	nn
Marker74373	<nnxnp>	np	nn	np	np	nn	nn	np	nn	nn	np	np	np	nn	nn	nn	nn	np	np	nn	np	np	np	nn	np	np	np	np	np	np	np	nn	nn	np	nn	nn	nn	np	nn	np	nn	nn	np	np	nn	np	np	np	nn
Marker77541	<nnxnp>	np	nn	np	np	nn	nn	np	nn	nn	np	np	np	nn	nn	nn	nn	np	np	nn	np	np	np	nn	np	np	np	np	np	np	np	nn	nn	np	nn	nn	nn	np	nn	np	nn	nn	np	np	nn	np	np	np	nn
Marker31933	<nnxnp>	np	nn	np	np	nn	nn	np	nn	nn	np	np	np	nn	nn	nn	nn	np	np	nn	np	np	np	nn	np	np	np	np	np	np	np	nn	nn	np	nn	nn	nn	np	nn	np	nn	nn	np	np	nn	np	np	np	nn
Marker91739	<nnxnp>	np	nn	np	np	nn	nn	np	nn	nn	np	np	np	nn	nn	nn	nn	np	np	nn	np	np	np	nn	np	np	np	np	np	np	np	nn	nn	np	nn	nn	nn	np	nn	np	nn	nn	np	np	nn	np	np	np	nn
Marker2902	<nnxnp>	np	nn	np	np	nn	nn	np	nn	nn	np	np	np	nn	nn	nn	nn	np	np	nn	np	np	np	nn	np	np	np	np	np	np	np	nn	nn	np	nn	nn	nn	np	nn	np	nn	nn	np	np	nn	np	np	np	nn
Marker95313	<efxeg>	fg	ef	fg	fg	ef	ef	eg	ef	ef	eg	eg	fg	ef	ef	ef	ef	eg	eg	ef	fg	fg	fg	ef	fg	eg	eg	eg	eg	eg	eg	ef	ef	eg	ef	ef	ef	fg	ef	eg	--	--	eg	fg	ef	eg	fg	eg	ef
Marker100326	<efxeg>	fg	ef	eg	fg	ef	fg	eg	ef	ef	eg	eg	eg	fg	ef	ef	ef	eg	eg	ef	fg	eg	fg	ef	eg	eg	eg	eg	eg	eg	eg	ee	ef	fg	ef	ef	ee	eg	ef	eg	--	--	eg	eg	ef	eg	eg	eg	ef
Marker5372	<nnxnp>	np	nn	np	np	nn	np	np	nn	nn	np	np	np	np	nn	nn	nn	np	np	nn	np	np	np	nn	np	np	np	np	np	np	np	nn	nn	np	nn	nn	nn	np	nn	np	nn	nn	np	np	nn	np	np	np	nn
Marker7361	<nnxnp>	np	nn	np	np	nn	np	np	nn	nn	np	np	np	np	nn	nn	nn	np	np	nn	np	np	np	nn	np	np	np	np	np	np	np	nn	nn	np	nn	nn	nn	np	nn	np	nn	nn	np	np	nn	np	np	np	nn
Marker9948	<nnxnp>	np	nn	np	np	nn	np	np	np	nn	np	np	np	np	nn	nn	nn	np	np	nn	np	np	np	nn	np	np	np	np	np	np	np	nn	nn	np	nn	nn	nn	np	nn	np	nn	nn	np	np	nn	np	np	np	nn
Marker21505	<nnxnp>	np	nn	np	np	nn	np	np	np	nn	np	np	np	np	nn	nn	nn	np	np	nn	np	np	np	nn	np	np	np	np	np	np	np	nn	nn	np	nn	nn	nn	np	nn	np	nn	nn	np	np	nn	np	np	np	nn
Marker525681	<nnxnp>	np	nn	np	np	nn	np	np	np	nn	np	np	np	np	nn	nn	nn	np	np	nn	np	np	np	nn	np	np	np	np	np	np	np	nn	nn	np	nn	nn	nn	np	nn	np	nn	nn	np	np	nn	np	np	np	nn
Marker97909	<nnxnp>	np	nn	np	np	nn	np	np	np	nn	np	np	np	np	nn	nn	nn	np	np	nn	np	np	np	nn	np	np	np	np	np	np	np	nn	nn	np	nn	nn	nn	np	nn	np	nn	nn	np	np	nn	np	np	np	nn
Marker28163	<nnxnp>	np	nn	np	np	nn	np	np	nn	nn	np	np	np	np	nn	nn	nn	np	np	nn	np	np	np	nn	np	np	np	np	np	np	np	np	nn	np	nn	nn	nn	np	nn	np	nn	nn	np	np	nn	np	np	np	nn
Marker4297	<nnxnp>	np	nn	np	np	nn	np	np	nn	nn	np	np	np	np	nn	nn	nn	np	np	nn	np	np	np	nn	np	np	np	np	np	np	np	np	nn	np	nn	nn	nn	np	nn	np	nn	nn	np	np	nn	np	np	np	nn
Marker33995	<nnxnp>	np	nn	np	np	nn	nn	np	nn	nn	np	np	np	np	nn	nn	nn	np	np	nn	np	np	np	nn	np	np	np	np	np	np	np	np	nn	np	nn	nn	nn	np	nn	np	nn	nn	np	np	nn	np	np	np	nn
Marker512889	<nnxnp>	np	nn	np	np	nn	nn	np	nn	nn	np	np	np	np	nn	nn	nn	np	np	nn	np	np	np	nn	np	np	np	np	np	np	np	np	nn	np	nn	nn	nn	np	nn	np	nn	nn	np	np	nn	np	np	np	nn
Marker34000	<nnxnp>	np	nn	np	np	nn	nn	np	nn	nn	np	np	np	np	nn	nn	nn	np	np	nn	np	np	np	nn	np	np	np	np	np	np	np	np	nn	np	nn	nn	nn	np	nn	np	nn	nn	np	np	nn	np	np	np	nn
Marker23617	<efxeg>	fg	ef	eg	fg	ef	ef	eg	ef	ef	eg	eg	eg	fg	ef	ef	ef	eg	fg	ef	fg	eg	fg	ef	eg	eg	eg	eg	eg	eg	eg	eg	ef	fg	ef	ef	ee	eg	ef	eg	--	--	eg	fg	ef	eg	eg	eg	ef
Marker85040	<efxeg>	fg	ef	eg	fg	ef	ef	eg	ef	ef	eg	eg	eg	fg	ef	ef	ef	eg	fg	ef	fg	eg	fg	ef	eg	eg	eg	eg	eg	eg	eg	eg	ef	fg	ef	ef	ee	eg	ef	eg	--	--	eg	fg	ef	eg	eg	eg	ef
Marker511637	<nnxnp>	np	nn	np	np	nn	nn	np	nn	nn	np	np	np	np	nn	nn	nn	np	np	nn	np	np	np	nn	np	np	np	np	np	np	np	np	nn	np	nn	nn	nn	np	nn	np	nn	nn	np	np	nn	np	np	np	nn
Marker502541	<efxeg>	fg	fg	eg	fg	ef	ef	eg	ef	ef	eg	eg	eg	fg	ef	fg	ef	eg	fg	ef	fg	eg	fg	ef	eg	eg	eg	eg	eg	eg	eg	ee	ef	fg	ef	ef	ee	eg	ef	eg	--	--	eg	fg	ef	eg	eg	eg	ef
Marker508659	<nnxnp>	np	np	np	np	nn	nn	np	nn	nn	np	np	np	np	nn	np	nn	np	np	nn	np	np	np	nn	np	np	np	np	np	np	np	nn	nn	np	nn	nn	nn	np	nn	np	nn	nn	np	np	nn	np	np	np	nn
Marker13988	<nnxnp>	np	np	np	np	nn	nn	np	nn	nn	np	np	np	np	nn	np	nn	np	np	nn	np	np	np	nn	np	np	np	np	np	np	np	nn	nn	np	nn	nn	nn	np	nn	np	nn	nn	np	np	nn	np	np	np	nn
Marker22758	<nnxnp>	np	np	np	np	nn	nn	np	nn	nn	np	np	np	np	nn	np	nn	np	np	nn	np	np	np	nn	np	np	np	np	np	np	np	nn	nn	np	nn	nn	nn	np	nn	np	nn	nn	np	np	nn	np	np	np	nn
Marker535272	<nnxnp>	np	np	np	np	nn	nn	np	nn	nn	np	np	np	np	nn	np	nn	np	np	nn	np	np	np	nn	np	np	np	np	np	np	np	nn	nn	np	nn	nn	nn	np	nn	np	nn	nn	np	np	nn	np	np	np	nn
Marker525051	<nnxnp>	np	np	np	np	nn	nn	np	np	np	np	np	np	np	nn	np	nn	np	np	nn	np	np	np	nn	np	np	np	np	np	np	np	np	nn	np	nn	nn	np	np	np	np	nn	nn	np	np	nn	np	np	np	np
Marker514453	<nnxnp>	np	np	np	np	nn	nn	np	np	np	np	np	np	np	nn	np	nn	np	np	nn	np	np	np	nn	np	np	np	np	np	np	np	np	nn	np	nn	nn	np	np	np	np	nn	nn	np	np	nn	np	np	np	np
Marker13192	<nnxnp>	np	np	np	np	nn	nn	np	np	np	np	np	np	np	nn	np	nn	np	np	nn	np	np	np	nn	np	np	np	np	np	np	np	np	nn	np	nn	nn	np	np	np	np	nn	nn	np	np	nn	np	np	np	np
Marker3424	<nnxnp>	np	np	np	np	nn	nn	np	np	np	np	np	np	np	nn	np	nn	np	np	nn	np	np	np	nn	np	np	np	np	np	np	np	np	nn	np	nn	nn	np	np	np	np	nn	nn	np	np	nn	np	np	np	np
Marker60256	<nnxnp>	np	np	np	np	nn	np	np	np	np	np	np	np	np	nn	np	nn	np	np	nn	np	np	np	nn	np	np	np	np	np	np	np	np	nn	np	nn	nn	np	np	np	np	nn	nn	np	np	nn	np	np	np	np
Marker20408	<nnxnp>	np	np	np	np	nn	np	np	np	np	np	np	np	np	nn	np	nn	np	np	nn	np	np	np	nn	np	np	np	np	np	np	np	np	nn	np	nn	nn	np	np	np	np	nn	nn	np	np	nn	np	np	np	np
Marker30490	<nnxnp>	nn	np	nn	np	np	np	np	np	np	nn	np	nn	nn	nn	nn	nn	nn	nn	np	nn	nn	np	np	nn	nn	np	nn	nn	np	np	nn	np	nn	np	np	nn	np	np	np	np	np	nn	nn	np	np	np	np	np
Marker522080	<nnxnp>	nn	np	nn	np	np	np	np	np	np	nn	np	nn	nn	nn	nn	nn	nn	nn	np	nn	nn	np	np	nn	nn	np	nn	nn	np	np	nn	np	nn	np	np	nn	np	np	np	np	np	nn	nn	np	np	np	np	np
Marker513513	<nnxnp>	nn	np	nn	np	np	np	np	np	np	nn	np	nn	nn	nn	nn	nn	nn	nn	np	nn	nn	np	np	nn	nn	np	nn	nn	np	np	nn	np	nn	np	np	nn	np	np	np	np	np	nn	nn	np	np	np	np	np
Marker517564	<nnxnp>	nn	np	nn	np	np	np	np	np	np	nn	np	nn	nn	nn	nn	nn	nn	nn	np	nn	nn	np	np	nn	nn	np	nn	nn	np	np	nn	np	nn	np	np	nn	np	np	np	np	np	nn	nn	np	np	np	np	np
Marker525533	<nnxnp>	nn	np	nn	np	np	np	np	np	np	nn	np	nn	nn	nn	nn	nn	nn	nn	np	nn	nn	np	np	nn	nn	np	nn	nn	np	np	nn	np	nn	np	np	nn	np	np	np	np	np	nn	nn	np	np	np	np	np
Marker500494	<nnxnp>	nn	np	nn	np	np	np	np	np	np	nn	np	nn	nn	nn	nn	nn	nn	nn	np	nn	nn	np	np	nn	nn	np	nn	nn	np	np	nn	np	nn	np	np	nn	np	np	np	np	np	nn	nn	nn	np	np	np	np
Marker513684	<nnxnp>	nn	np	nn	np	np	np	np	np	np	nn	np	nn	nn	nn	nn	nn	nn	nn	np	nn	nn	np	np	nn	nn	np	nn	nn	np	np	nn	np	nn	np	np	nn	np	np	np	np	np	nn	nn	nn	np	np	np	np
Marker7734	<nnxnp>	nn	np	nn	np	np	np	np	np	np	nn	np	nn	nn	nn	nn	nn	nn	nn	nn	nn	nn	nn	nn	nn	nn	np	nn	nn	nn	np	nn	nn	nn	np	np	nn	np	np	np	np	np	nn	nn	nn	np	np	np	np
Marker505460	<nnxnp>	np	np	nn	np	np	np	np	np	np	nn	np	nn	np	nn	np	nn	nn	nn	nn	nn	nn	nn	nn	np	nn	np	nn	nn	nn	np	nn	nn	nn	np	nn	nn	np	np	np	np	np	nn	np	nn	np	np	np	nn
Marker28888	<nnxnp>	np	np	nn	np	np	np	np	np	np	nn	np	nn	np	nn	np	nn	nn	nn	nn	nn	nn	nn	nn	np	nn	np	nn	nn	nn	np	nn	nn	nn	np	nn	nn	np	np	np	np	np	nn	np	nn	np	np	np	nn
Marker36104	<nnxnp>	np	np	nn	np	np	np	np	np	np	nn	np	nn	np	nn	np	nn	nn	nn	nn	nn	nn	nn	nn	np	nn	np	nn	nn	nn	np	nn	nn	nn	np	nn	nn	np	np	np	np	np	nn	np	nn	np	np	np	nn
Marker510359	<nnxnp>	np	np	nn	np	np	np	np	np	np	nn	np	nn	np	nn	np	nn	nn	nn	nn	nn	nn	nn	nn	np	nn	np	nn	nn	nn	np	nn	nn	nn	np	nn	nn	np	np	np	np	np	nn	np	nn	np	np	np	nn
Marker505253	<nnxnp>	np	np	nn	np	np	np	np	np	np	nn	np	nn	nn	nn	nn	nn	nn	nn	nn	nn	nn	nn	nn	nn	nn	np	nn	nn	nn	np	nn	nn	nn	np	nn	nn	np	np	np	np	np	nn	np	nn	np	np	np	nn
Marker29042	<nnxnp>	np	np	nn	np	np	np	np	np	np	nn	np	nn	nn	nn	nn	nn	nn	nn	nn	nn	nn	nn	nn	nn	nn	np	nn	nn	nn	np	nn	nn	nn	np	nn	nn	np	np	np	np	np	nn	np	nn	np	np	np	nn
Marker14931	<nnxnp>	nn	np	nn	np	np	np	np	np	np	nn	np	nn	nn	nn	nn	nn	nn	nn	--	nn	nn	nn	nn	nn	nn	np	nn	nn	nn	np	nn	nn	nn	np	nn	nn	np	np	np	np	np	nn	--	nn	np	np	np	nn
Marker91987	<nnxnp>	nn	nn	nn	np	np	np	np	np	np	nn	np	nn	nn	nn	nn	nn	nn	nn	np	nn	nn	nn	nn	nn	nn	np	nn	nn	nn	np	nn	nn	nn	np	nn	nn	np	nn	np	np	np	nn	nn	nn	np	np	np	nn
Marker545188	<nnxnp>	nn	nn	nn	np	np	np	np	np	np	nn	np	nn	nn	nn	nn	nn	nn	nn	np	nn	nn	nn	nn	nn	nn	np	nn	nn	nn	np	nn	nn	nn	np	nn	nn	np	nn	np	np	np	nn	nn	nn	np	np	np	nn
Marker13349	<nnxnp>	nn	nn	nn	np	np	np	np	np	np	nn	np	nn	nn	nn	nn	nn	nn	nn	np	nn	nn	nn	nn	nn	nn	np	nn	nn	nn	np	nn	nn	nn	np	nn	nn	np	nn	np	np	np	nn	nn	nn	np	np	np	nn
Marker77213	<nnxnp>	nn	nn	nn	np	np	np	np	np	np	nn	np	nn	nn	nn	nn	nn	nn	nn	np	nn	nn	nn	nn	nn	nn	np	nn	nn	nn	np	nn	nn	nn	np	nn	nn	np	nn	np	np	np	nn	nn	nn	np	np	np	nn
Marker6587	<nnxnp>	nn	nn	nn	np	np	np	np	np	np	nn	np	nn	nn	nn	nn	nn	nn	nn	np	nn	nn	nn	nn	nn	nn	np	nn	nn	nn	np	nn	nn	nn	np	nn	nn	np	nn	np	np	np	nn	nn	nn	np	np	np	nn
Marker77835	<nnxnp>	nn	nn	nn	np	np	np	np	np	np	nn	np	nn	nn	nn	nn	nn	nn	nn	np	nn	nn	nn	nn	nn	nn	np	nn	nn	nn	np	nn	nn	nn	np	nn	nn	np	nn	np	np	np	nn	nn	nn	np	np	np	nn
Marker9425	<nnxnp>	nn	nn	nn	np	np	np	np	np	np	nn	np	nn	nn	nn	nn	nn	nn	nn	nn	nn	nn	nn	nn	nn	nn	np	nn	nn	nn	np	nn	nn	nn	np	nn	nn	np	nn	np	np	np	nn	nn	nn	np	np	np	nn
Marker4101	<nnxnp>	nn	nn	nn	np	np	np	np	np	np	nn	np	nn	nn	nn	nn	nn	nn	nn	nn	nn	nn	nn	nn	nn	nn	np	nn	nn	nn	np	nn	nn	nn	np	nn	nn	np	nn	np	np	np	nn	nn	nn	np	np	np	nn
Marker15008	<nnxnp>	nn	nn	nn	np	np	np	np	np	np	nn	np	nn	nn	nn	nn	nn	nn	nn	nn	nn	nn	nn	nn	nn	nn	np	nn	nn	nn	np	nn	nn	nn	np	nn	nn	np	nn	np	np	np	nn	nn	nn	np	np	np	nn
Marker537861	<nnxnp>	nn	nn	nn	np	np	np	np	np	np	nn	np	nn	nn	nn	nn	nn	nn	nn	nn	nn	nn	nn	nn	nn	nn	np	nn	nn	nn	np	nn	nn	nn	np	nn	nn	np	nn	np	np	np	nn	nn	nn	np	np	np	nn
Marker30778	<nnxnp>	nn	nn	nn	np	np	np	np	np	np	nn	np	nn	nn	nn	nn	nn	nn	nn	nn	nn	nn	nn	nn	nn	nn	np	nn	nn	nn	np	nn	nn	nn	np	nn	nn	np	nn	np	np	np	nn	nn	nn	np	np	np	nn
Marker12276	<nnxnp>	nn	nn	nn	np	np	np	np	np	np	nn	np	nn	nn	nn	nn	nn	nn	nn	nn	nn	nn	nn	nn	nn	nn	np	nn	nn	nn	np	nn	nn	nn	np	nn	nn	np	nn	np	np	np	nn	nn	nn	np	np	np	nn
Marker11622	<nnxnp>	nn	nn	nn	np	np	np	np	np	np	nn	np	nn	nn	nn	nn	nn	nn	nn	nn	nn	nn	nn	nn	nn	nn	np	nn	nn	nn	np	nn	nn	nn	np	nn	nn	np	nn	np	np	np	nn	nn	nn	np	np	np	nn
Marker14418	<nnxnp>	nn	nn	nn	np	np	np	np	np	np	nn	np	nn	nn	nn	nn	nn	nn	nn	np	nn	nn	nn	nn	nn	nn	np	nn	nn	nn	np	nn	nn	nn	np	nn	nn	np	nn	np	np	np	nn	nn	nn	np	np	np	nn
Marker60001	<nnxnp>	nn	nn	nn	np	np	np	np	np	np	nn	np	nn	nn	nn	nn	nn	nn	nn	np	nn	nn	nn	nn	nn	nn	np	nn	nn	nn	np	nn	nn	nn	np	np	nn	np	nn	np	np	np	nn	nn	nn	np	np	np	nn
Marker85842	<nnxnp>	nn	nn	nn	np	np	np	np	np	np	nn	np	nn	nn	nn	nn	nn	nn	nn	np	nn	nn	nn	nn	nn	nn	np	nn	nn	nn	np	nn	nn	nn	np	np	nn	np	nn	np	np	np	nn	nn	nn	np	np	np	nn
Marker43070	<hkxhk>	hh	hh	hh	--	kk	kk	kk	kk	--	hh	kk	hh	--	hh	hh	hh	hh	hh	kk	hh	hh	hh	hh	hh	hh	kk	hh	hh	hh	--	--	--	hh	--	--	hh	kk	hh	kk	kk	--	--	hh	hh	kk	--	kk	hh
Marker518703	<hkxhk>	kk	kk	kk	--	hh	hh	hh	hh	--	kk	hh	kk	--	kk	kk	kk	kk	kk	hh	kk	kk	kk	kk	kk	kk	hh	kk	kk	kk	--	--	--	kk	--	--	kk	hh	kk	hh	hh	--	--	kk	kk	hh	--	hh	kk
Marker82861	<nnxnp>	nn	nn	nn	nn	np	np	np	np	np	nn	np	nn	nn	np	nn	nn	nn	nn	np	nn	nn	nn	nn	nn	nn	np	nn	nn	nn	np	np	np	nn	np	np	nn	np	nn	np	np	np	nn	nn	nn	np	np	np	nn
Marker32064	<nnxnp>	nn	nn	nn	nn	np	np	np	np	np	nn	np	nn	nn	np	nn	nn	nn	nn	np	nn	nn	nn	nn	nn	nn	np	nn	nn	nn	np	np	np	nn	np	np	nn	np	nn	np	np	nn	nn	nn	nn	np	np	np	nn
Marker542128	<nnxnp>	nn	nn	nn	nn	np	np	np	np	np	nn	np	nn	nn	np	nn	nn	nn	nn	np	nn	nn	nn	nn	nn	nn	np	nn	nn	nn	np	np	np	nn	np	np	nn	np	nn	np	np	nn	nn	nn	nn	np	np	np	nn
Marker36554	<nnxnp>	nn	nn	nn	nn	np	np	np	np	np	nn	np	nn	nn	np	nn	nn	nn	nn	np	nn	nn	nn	nn	nn	nn	np	nn	nn	nn	np	np	np	nn	np	np	nn	np	nn	np	np	nn	nn	nn	nn	np	np	np	nn
Marker61856	<nnxnp>	nn	nn	nn	nn	np	np	np	np	np	nn	np	nn	nn	np	nn	nn	nn	nn	np	nn	nn	nn	nn	nn	nn	np	nn	nn	nn	np	np	np	np	np	np	nn	np	nn	np	np	nn	nn	nn	nn	np	np	np	nn
Marker14719	<nnxnp>	nn	nn	nn	nn	np	np	np	np	np	nn	np	nn	nn	np	nn	nn	nn	nn	np	nn	nn	nn	nn	nn	nn	np	nn	nn	nn	np	np	np	np	np	np	nn	np	nn	np	np	nn	nn	nn	nn	np	np	np	nn
Marker35976	<nnxnp>	nn	nn	nn	nn	np	np	np	np	np	nn	np	nn	nn	np	nn	nn	nn	nn	np	nn	nn	nn	nn	nn	nn	np	nn	nn	nn	np	np	np	np	np	np	nn	nn	nn	np	np	np	nn	nn	nn	np	np	np	nn
Marker40991	<nnxnp>	nn	nn	nn	nn	np	np	np	nn	np	nn	np	nn	nn	np	nn	nn	nn	nn	np	nn	nn	nn	nn	nn	nn	np	nn	nn	nn	np	np	np	np	np	np	nn	nn	nn	np	np	np	nn	nn	nn	np	np	np	nn
Marker80545	<nnxnp>	nn	nn	nn	nn	np	np	np	nn	np	nn	np	nn	nn	np	nn	nn	nn	nn	np	nn	nn	nn	nn	nn	nn	np	nn	nn	nn	np	np	np	np	np	np	nn	nn	nn	np	np	np	nn	nn	nn	np	np	np	nn
Marker24421	<nnxnp>	nn	nn	nn	nn	np	np	np	nn	np	nn	np	nn	nn	np	nn	nn	nn	nn	nn	nn	nn	nn	nn	nn	nn	np	nn	nn	nn	np	np	np	nn	np	nn	nn	nn	nn	np	np	np	nn	nn	nn	np	np	np	nn
Marker38319	<nnxnp>	nn	nn	nn	nn	np	np	np	nn	np	nn	np	nn	nn	np	nn	nn	nn	nn	nn	nn	nn	nn	nn	nn	nn	np	nn	nn	nn	np	np	np	nn	np	nn	nn	nn	nn	np	np	np	nn	nn	nn	np	np	np	nn
Marker12024	<nnxnp>	nn	nn	nn	nn	np	np	np	nn	np	nn	np	nn	nn	np	nn	nn	nn	nn	nn	nn	nn	nn	nn	nn	nn	np	nn	nn	nn	np	np	np	nn	np	nn	nn	nn	nn	np	np	np	nn	nn	nn	np	np	np	nn
Marker89672	<nnxnp>	nn	nn	nn	nn	np	np	np	nn	np	nn	np	nn	nn	np	nn	nn	nn	nn	nn	nn	nn	nn	nn	nn	nn	np	nn	nn	nn	np	np	np	nn	np	nn	nn	nn	nn	np	np	np	nn	nn	nn	np	np	np	nn
Marker2244	<nnxnp>	nn	nn	nn	nn	np	np	np	nn	np	nn	np	nn	nn	np	nn	nn	nn	nn	nn	nn	nn	nn	nn	nn	nn	np	nn	nn	nn	np	np	np	nn	np	nn	nn	nn	nn	np	np	np	nn	nn	nn	np	np	np	nn
Marker3903	<nnxnp>	nn	nn	nn	nn	np	np	np	nn	np	nn	np	nn	nn	np	nn	nn	nn	nn	nn	nn	nn	nn	nn	nn	nn	np	nn	nn	nn	np	np	np	nn	np	nn	nn	nn	nn	np	np	np	nn	nn	nn	np	np	np	nn
Marker16168	<nnxnp>	nn	nn	nn	nn	np	np	np	nn	np	nn	np	nn	nn	np	nn	nn	nn	nn	nn	nn	nn	nn	nn	nn	nn	np	nn	nn	nn	np	np	np	nn	np	nn	nn	nn	nn	np	np	np	nn	nn	nn	np	np	np	nn
Marker65195	<nnxnp>	nn	nn	nn	nn	np	np	np	nn	np	nn	np	nn	nn	np	nn	nn	nn	nn	nn	nn	nn	nn	nn	nn	nn	np	nn	nn	nn	np	np	np	nn	np	nn	nn	nn	nn	np	np	np	nn	nn	nn	np	np	np	nn
Marker15333	<nnxnp>	nn	nn	nn	nn	np	np	np	nn	np	nn	np	nn	nn	np	nn	nn	nn	nn	nn	nn	nn	nn	nn	nn	nn	np	nn	nn	nn	np	np	np	nn	np	nn	nn	nn	nn	np	np	np	nn	nn	nn	np	np	np	nn
Marker8791	<nnxnp>	nn	nn	nn	nn	np	np	np	nn	np	nn	np	nn	nn	np	nn	nn	nn	nn	nn	nn	nn	nn	nn	nn	nn	np	nn	nn	nn	np	np	np	nn	np	nn	nn	nn	nn	np	np	np	nn	nn	nn	np	np	np	nn
Marker540999	<nnxnp>	nn	nn	nn	nn	np	np	np	nn	np	nn	np	nn	nn	np	nn	nn	nn	nn	nn	nn	nn	nn	nn	nn	nn	np	nn	nn	nn	np	np	np	nn	np	nn	nn	nn	nn	np	np	np	nn	nn	nn	np	np	np	nn
Marker38921	<nnxnp>	nn	nn	nn	nn	np	np	np	nn	np	nn	np	nn	nn	nn	nn	nn	nn	nn	nn	nn	nn	nn	nn	nn	nn	np	nn	nn	nn	np	nn	np	nn	np	nn	nn	np	nn	np	np	np	nn	nn	nn	np	np	np	nn
Marker546304	<nnxnp>	nn	nn	nn	nn	np	np	np	nn	np	nn	np	nn	nn	nn	nn	nn	nn	nn	nn	nn	nn	nn	nn	nn	nn	np	nn	nn	nn	np	nn	np	nn	np	nn	nn	np	nn	np	np	np	nn	nn	nn	np	np	np	nn
Marker21444	<nnxnp>	nn	nn	nn	nn	np	np	np	nn	np	nn	np	nn	nn	nn	nn	nn	nn	nn	nn	nn	nn	nn	nn	nn	nn	np	nn	nn	nn	np	nn	nn	nn	np	nn	nn	np	nn	np	np	np	nn	nn	nn	np	np	np	nn
Marker43452	<nnxnp>	nn	nn	nn	nn	np	np	np	nn	np	nn	np	nn	nn	nn	nn	nn	nn	nn	nn	nn	nn	nn	nn	nn	nn	np	nn	nn	nn	np	nn	nn	nn	np	nn	nn	np	nn	np	np	np	nn	nn	nn	np	np	np	nn
Marker54940	<nnxnp>	nn	nn	nn	nn	np	np	np	nn	np	nn	np	nn	nn	nn	nn	nn	nn	nn	nn	nn	nn	nn	nn	nn	nn	np	nn	nn	nn	np	nn	nn	nn	np	nn	nn	np	nn	np	np	np	nn	nn	nn	np	np	np	nn
Marker3833	<nnxnp>	nn	nn	nn	nn	np	np	np	nn	np	nn	np	nn	nn	nn	nn	nn	nn	nn	nn	nn	nn	nn	nn	nn	nn	np	nn	nn	nn	np	nn	nn	nn	np	nn	nn	np	nn	np	np	np	nn	nn	nn	np	np	np	nn
Marker521678	<nnxnp>	nn	nn	nn	nn	np	np	np	nn	np	nn	np	nn	nn	nn	nn	nn	nn	nn	nn	nn	nn	nn	nn	nn	nn	np	nn	nn	nn	np	nn	nn	nn	np	nn	nn	np	nn	np	np	np	nn	nn	nn	np	np	np	nn
Marker3301	<nnxnp>	nn	nn	nn	nn	np	np	np	nn	np	nn	np	nn	nn	nn	nn	nn	nn	nn	np	nn	nn	nn	nn	nn	nn	np	nn	nn	nn	np	nn	nn	nn	np	nn	nn	np	nn	np	np	np	nn	nn	nn	np	np	np	nn
Marker17072	<nnxnp>	nn	nn	nn	nn	np	np	np	nn	np	nn	np	nn	nn	nn	nn	nn	nn	nn	np	nn	nn	nn	nn	nn	nn	np	nn	nn	nn	np	nn	nn	nn	np	nn	nn	np	nn	np	np	np	nn	nn	nn	np	np	np	nn
Marker17612	<nnxnp>	nn	nn	nn	nn	np	np	np	nn	np	nn	np	nn	nn	nn	nn	nn	nn	nn	np	nn	nn	nn	nn	nn	nn	np	nn	nn	nn	np	nn	nn	nn	np	nn	nn	np	nn	np	np	np	nn	nn	nn	np	np	np	nn
Marker36119	<nnxnp>	nn	nn	nn	nn	np	np	np	nn	np	nn	np	nn	nn	nn	nn	nn	nn	nn	np	nn	nn	nn	nn	nn	nn	np	nn	nn	nn	np	nn	nn	nn	np	nn	nn	np	nn	np	np	np	nn	nn	nn	np	np	np	nn
Marker536384	<nnxnp>	nn	nn	nn	nn	--	np	np	nn	np	nn	np	nn	nn	nn	nn	nn	nn	nn	np	nn	nn	nn	nn	nn	nn	np	nn	nn	nn	np	nn	nn	nn	np	nn	nn	np	nn	np	np	np	nn	nn	nn	np	np	np	nn
Marker112087	<nnxnp>	nn	nn	nn	nn	nn	nn	np	nn	np	nn	np	nn	nn	np	nn	nn	nn	nn	np	nn	nn	nn	nn	nn	nn	np	nn	nn	nn	np	nn	nn	nn	np	nn	nn	np	nn	np	np	np	nn	nn	nn	np	np	np	nn
Marker26671	<nnxnp>	nn	nn	nn	nn	nn	nn	np	nn	np	np	np	nn	nn	np	nn	nn	nn	nn	np	nn	nn	nn	nn	nn	nn	np	nn	nn	np	np	nn	nn	nn	np	nn	nn	np	nn	np	np	np	nn	nn	nn	np	np	np	nn
Marker31459	<efxeg>	--	ef	ef	ef	ef	ef	--	--	fg	eg	--	--	ef	eg	ef	--	ef	ef	fg	ef	ef	ef	ef	ef	--	--	ef	--	fg	eg	ef	--	ef	fg	ef	ef	--	--	eg	fg	eg	ef	--	ef	eg	eg	eg	--
Marker506804	<nnxnp>	nn	nn	nn	nn	nn	nn	np	nn	np	np	nn	nn	nn	np	nn	nn	nn	nn	np	nn	nn	nn	nn	nn	nn	np	nn	nn	np	np	nn	nn	nn	np	nn	nn	np	nn	np	np	np	nn	nn	nn	np	np	np	nn
Marker40196	<nnxnp>	nn	nn	nn	nn	nn	nn	np	nn	np	np	nn	nn	nn	np	nn	nn	nn	nn	np	nn	nn	nn	nn	nn	nn	np	nn	nn	np	np	nn	nn	nn	np	nn	nn	np	nn	np	np	np	np	nn	nn	np	np	np	nn
Marker501936	<nnxnp>	nn	nn	nn	nn	nn	nn	np	np	np	np	nn	nn	nn	np	nn	nn	nn	nn	np	nn	nn	nn	nn	nn	nn	np	nn	nn	np	np	nn	nn	nn	np	nn	nn	np	nn	np	np	np	np	nn	nn	np	np	np	nn
Marker46031	<nnxnp>	nn	nn	nn	np	nn	nn	np	np	np	np	nn	nn	nn	np	nn	nn	nn	nn	np	nn	nn	nn	nn	nn	nn	np	nn	nn	np	np	nn	nn	nn	np	nn	nn	np	nn	np	np	np	np	nn	nn	np	np	np	nn
Marker804	<nnxnp>	nn	nn	nn	np	nn	nn	np	np	np	np	nn	nn	nn	np	nn	nn	nn	nn	np	nn	nn	nn	nn	nn	nn	np	nn	nn	np	np	nn	nn	nn	np	nn	nn	np	nn	np	np	np	np	nn	nn	np	np	np	nn
Marker526241	<nnxnp>	nn	nn	nn	np	nn	nn	np	np	np	np	nn	nn	nn	np	nn	nn	nn	nn	np	nn	nn	nn	nn	nn	nn	np	nn	nn	np	np	nn	nn	nn	np	nn	nn	np	nn	np	np	np	nn	nn	nn	np	np	np	nn
Marker518125	<nnxnp>	nn	nn	nn	np	nn	nn	np	np	np	np	nn	nn	nn	np	nn	nn	nn	nn	np	nn	nn	nn	nn	nn	nn	np	nn	nn	np	np	nn	nn	nn	np	nn	nn	np	nn	np	np	np	nn	nn	nn	np	np	np	nn
Marker41386	<nnxnp>	nn	nn	nn	np	nn	nn	np	np	np	np	nn	nn	nn	np	nn	nn	nn	nn	np	nn	nn	nn	nn	nn	nn	np	np	nn	np	np	nn	nn	nn	np	nn	nn	np	nn	np	np	np	nn	nn	nn	np	np	np	nn
Marker43640	<efxeg>	--	ef	ef	eg	--	--	--	eg	fg	eg	--	ef	ef	eg	ef	--	--	--	eg	--	ef	--	ef	--	--	eg	--	ef	fg	eg	--	ef	ef	eg	ef	ef	fg	--	eg	eg	eg	ef	ef	--	eg	fg	eg	ef
Marker82464	<nnxnp>	nn	nn	nn	np	nn	nn	np	np	np	np	nn	nn	nn	np	nn	nn	nn	nn	np	nn	nn	nn	nn	nn	nn	np	np	nn	np	np	nn	nn	nn	np	nn	nn	np	nn	np	np	np	nn	nn	nn	np	np	np	nn
Marker69504	<nnxnp>	nn	nn	nn	np	nn	nn	np	np	np	np	nn	nn	nn	np	nn	nn	nn	nn	np	nn	nn	nn	nn	nn	nn	np	np	nn	np	np	nn	nn	nn	np	nn	nn	np	nn	np	np	np	nn	nn	nn	np	np	np	nn
Marker16485	<nnxnp>	nn	nn	nn	np	nn	nn	np	np	np	np	nn	nn	nn	np	nn	nn	nn	nn	np	nn	nn	nn	nn	nn	nn	np	np	nn	np	np	nn	nn	nn	np	nn	nn	np	nn	np	np	np	nn	nn	nn	np	np	np	nn
Marker11392	<nnxnp>	nn	nn	nn	np	nn	nn	nn	np	np	np	nn	nn	nn	np	nn	nn	nn	nn	np	nn	nn	nn	nn	nn	nn	np	nn	nn	nn	np	nn	nn	nn	np	nn	nn	np	nn	np	np	np	nn	nn	nn	np	np	np	nn
Marker84035	<nnxnp>	nn	nn	nn	np	nn	nn	nn	np	np	np	nn	nn	nn	np	nn	nn	nn	nn	np	nn	nn	nn	nn	nn	nn	np	nn	nn	nn	np	nn	nn	nn	np	nn	nn	np	nn	np	np	np	nn	nn	nn	np	np	np	nn
Marker17772	<nnxnp>	nn	nn	nn	np	nn	nn	nn	np	np	np	nn	nn	nn	np	nn	nn	nn	nn	np	nn	nn	nn	nn	nn	nn	np	nn	nn	nn	np	nn	nn	nn	np	nn	nn	np	nn	np	np	np	nn	nn	nn	np	np	np	nn
Marker10135	<nnxnp>	nn	nn	nn	np	np	np	nn	np	np	np	nn	nn	nn	np	nn	nn	nn	nn	np	nn	nn	nn	nn	nn	nn	np	nn	nn	nn	np	nn	nn	nn	np	nn	nn	np	nn	np	np	np	nn	nn	nn	np	np	np	nn
Marker10094	<nnxnp>	nn	nn	nn	np	np	np	nn	np	np	np	nn	nn	nn	np	nn	nn	nn	nn	np	nn	nn	nn	nn	nn	nn	np	nn	nn	nn	np	nn	nn	nn	np	nn	nn	np	nn	np	np	np	nn	nn	nn	np	np	np	nn
Marker49104	<nnxnp>	nn	nn	nn	np	np	np	nn	np	np	np	nn	nn	nn	np	nn	nn	nn	nn	np	nn	nn	nn	nn	nn	nn	np	nn	nn	nn	np	nn	nn	nn	np	nn	nn	np	nn	np	np	np	nn	nn	nn	np	np	np	nn
Marker7770	<nnxnp>	nn	nn	nn	np	nn	np	nn	np	np	np	nn	nn	nn	np	nn	nn	nn	nn	np	nn	nn	nn	nn	nn	nn	np	nn	nn	nn	np	nn	nn	nn	np	nn	nn	np	nn	np	np	np	nn	nn	nn	np	np	np	nn
Marker27788	<hkxhk>	--	kk	--	--	kk	--	kk	hh	hh	hh	kk	kk	kk	--	kk	--	kk	kk	hh	--	kk	kk	--	--	kk	hh	kk	kk	--	--	kk	kk	--	--	--	--	hh	--	--	--	hh	--	kk	kk	--	--	hh	kk
Marker30163	<nnxnp>	nn	nn	nn	np	nn	nn	nn	np	np	np	nn	nn	nn	np	nn	nn	nn	nn	np	nn	nn	nn	nn	nn	nn	np	nn	nn	np	np	nn	nn	nn	np	nn	nn	np	nn	np	np	np	nn	nn	nn	np	np	np	nn
Marker60863	<nnxnp>	nn	nn	nn	np	nn	nn	nn	np	np	np	nn	nn	nn	np	nn	nn	nn	nn	np	nn	nn	nn	nn	nn	nn	np	nn	nn	np	np	nn	nn	nn	np	nn	nn	np	nn	np	np	np	nn	nn	nn	np	np	np	nn
Marker100927	<nnxnp>	nn	nn	nn	np	nn	nn	nn	np	np	np	nn	nn	nn	np	nn	nn	nn	nn	np	nn	nn	nn	nn	nn	nn	np	nn	nn	np	np	nn	nn	nn	np	nn	nn	np	nn	np	np	np	nn	nn	nn	np	np	np	nn
Marker43578	<nnxnp>	nn	nn	nn	np	nn	nn	nn	np	np	np	nn	nn	nn	np	nn	nn	nn	nn	np	nn	nn	nn	nn	nn	nn	np	nn	nn	np	np	nn	nn	nn	np	nn	nn	np	nn	np	np	np	nn	nn	nn	np	np	np	nn
Marker90170	<nnxnp>	nn	nn	nn	np	nn	nn	nn	np	np	np	nn	nn	nn	np	nn	nn	nn	nn	np	nn	nn	nn	nn	nn	nn	np	nn	nn	np	np	nn	nn	nn	np	nn	nn	np	nn	np	np	np	nn	nn	nn	np	np	np	nn
Marker9022	<nnxnp>	nn	nn	nn	np	nn	nn	nn	np	np	np	nn	nn	nn	np	nn	nn	nn	nn	np	nn	nn	nn	nn	nn	nn	np	nn	nn	np	np	nn	nn	nn	np	nn	nn	np	nn	np	np	np	nn	nn	nn	np	np	np	nn
Marker33571	<hkxhk>	hk	hh	hk	hk	hh	hk	hh	kk	kk	kk	hh	hh	hh	kk	hh	hh	hh	hh	kk	hh	hh	hh	hk	hk	hh	kk	hh	hh	kk	kk	hh	hh	hh	hk	hh	hk	kk	hh	--	--	kk	hk	hh	hh	kk	kk	kk	hh
Marker102452	<nnxnp>	nn	nn	nn	np	nn	nn	np	np	np	np	nn	nn	nn	np	nn	nn	nn	nn	np	nn	nn	nn	nn	nn	nn	np	nn	nn	np	np	nn	nn	nn	np	nn	nn	np	nn	np	np	np	nn	nn	nn	np	np	np	nn
Marker44980	<nnxnp>	nn	nn	nn	np	nn	nn	np	np	np	np	nn	nn	nn	np	nn	nn	nn	nn	np	nn	nn	nn	nn	nn	nn	np	nn	nn	np	np	nn	nn	nn	np	nn	nn	np	nn	np	np	np	nn	nn	nn	np	np	np	nn
Marker519835	<nnxnp>	nn	nn	nn	np	nn	nn	np	np	np	np	nn	nn	nn	np	nn	nn	nn	nn	np	nn	nn	nn	nn	nn	nn	np	nn	nn	np	np	nn	nn	nn	np	nn	nn	np	nn	np	np	np	nn	nn	nn	np	np	np	nn
Marker508377	<nnxnp>	nn	nn	nn	np	nn	nn	np	np	np	np	nn	nn	nn	np	nn	nn	nn	nn	np	nn	nn	nn	nn	nn	nn	np	nn	nn	np	np	nn	nn	nn	np	nn	nn	np	nn	np	np	np	nn	nn	nn	np	np	np	nn
Marker529996	<nnxnp>	nn	nn	nn	np	nn	nn	np	np	np	np	nn	nn	nn	np	nn	nn	nn	nn	np	nn	nn	nn	nn	nn	nn	np	nn	nn	np	np	nn	nn	nn	np	nn	nn	np	nn	np	np	np	nn	nn	nn	np	np	np	nn
Marker533884	<nnxnp>	nn	nn	nn	np	nn	nn	np	np	np	np	nn	nn	nn	np	nn	nn	nn	nn	np	nn	nn	nn	nn	nn	nn	np	nn	nn	np	np	nn	nn	nn	np	nn	nn	np	nn	np	np	np	nn	nn	nn	np	np	np	nn
Marker503561	<nnxnp>	nn	nn	nn	np	nn	nn	np	np	np	np	nn	nn	nn	np	nn	nn	nn	nn	np	nn	nn	nn	nn	nn	nn	np	nn	nn	np	np	nn	nn	nn	np	nn	nn	np	nn	np	np	np	nn	nn	nn	np	np	np	nn
Marker64627	<nnxnp>	np	np	np	nn	np	np	np	nn	nn	nn	np	np	np	nn	np	np	np	np	nn	np	np	np	np	np	np	nn	np	np	nn	nn	np	np	np	nn	np	np	nn	np	nn	nn	nn	np	np	np	nn	nn	nn	np
Marker19349	<nnxnp>	np	np	np	nn	np	np	np	nn	nn	nn	np	np	np	np	np	nn	np	np	nn	np	np	np	np	nn	np	nn	np	np	nn	np	np	np	np	nn	np	np	nn	np	np	nn	nn	np	np	np	nn	nn	nn	np
Marker35962	<nnxnp>	np	np	np	nn	np	np	np	nn	nn	nn	np	np	np	np	np	nn	np	np	nn	np	np	np	np	nn	np	nn	np	np	nn	np	np	np	np	nn	np	np	nn	np	np	nn	nn	nn	np	np	nn	nn	nn	np
Marker4663	<hkxhk>	hk	kk	hk	hh	kk	kk	kk	hh	hh	hh	kk	kk	kk	hk	kk	hk	kk	kk	hh	kk	kk	kk	hk	hh	kk	hh	kk	kk	hh	hk	kk	kk	kk	hh	kk	hk	hh	kk	--	--	hh	hh	kk	kk	hh	hh	hh	kk
Marker38557	<hkxhk>	hk	kk	hk	hh	kk	kk	kk	hh	hh	hh	kk	kk	kk	hk	kk	hk	kk	kk	hh	kk	kk	kk	hk	hk	kk	hh	kk	kk	hh	hk	kk	kk	kk	hh	kk	hk	hh	kk	--	--	hh	hh	kk	kk	hh	hh	hh	kk
Marker512341	<efxeg>	eg	fg	eg	ee	fg	fg	fg	ee	ee	ee	fg	fg	fg	eg	fg	fg	fg	fg	ee	fg	fg	fg	eg	ee	fg	ee	fg	fg	ee	eg	fg	fg	fg	ee	fg	eg	ee	fg	--	--	ee	ee	fg	fg	ee	ee	ee	fg
Marker57623	<nnxnp>	np	nn	np	nn	np	np	np	np	np	np	nn	np	nn	np	nn	np	nn	nn	np	nn	np	nn	np	nn	nn	np	np	nn	np	nn	nn	np	np	nn	np	nn	np	nn	np	nn	nn	nn	nn	nn	np	nn	np	nn
Marker24687	<nnxnp>	np	nn	np	nn	np	np	np	np	np	np	nn	np	nn	np	nn	np	nn	nn	np	nn	np	nn	np	nn	nn	np	np	nn	np	nn	nn	np	np	nn	np	nn	np	nn	np	nn	nn	nn	nn	nn	np	nn	np	nn
Marker506280	<nnxnp>	np	nn	np	nn	np	np	np	np	np	np	nn	np	nn	np	nn	np	nn	nn	np	nn	np	nn	np	nn	nn	np	np	nn	np	nn	nn	np	np	nn	np	nn	np	nn	np	nn	nn	nn	nn	nn	np	nn	np	nn
Marker19972	<nnxnp>	np	nn	np	nn	np	np	np	np	np	np	nn	np	nn	np	nn	np	nn	nn	np	nn	np	nn	np	nn	nn	np	np	nn	np	nn	nn	np	np	nn	np	nn	np	nn	np	nn	nn	nn	nn	nn	np	nn	np	nn
Marker521447	<nnxnp>	np	nn	np	nn	np	np	np	np	np	np	nn	np	nn	np	nn	np	nn	nn	np	nn	np	nn	np	nn	nn	np	np	nn	np	nn	nn	np	np	nn	np	nn	np	nn	np	nn	nn	nn	nn	nn	np	nn	np	nn
Marker15610	<nnxnp>	np	nn	np	nn	np	np	np	np	np	np	nn	np	nn	np	nn	np	nn	nn	np	nn	np	nn	np	nn	nn	np	np	nn	np	nn	nn	np	np	nn	np	nn	np	nn	np	nn	nn	nn	nn	nn	np	nn	np	nn
Marker6984	<nnxnp>	np	nn	np	nn	np	np	np	np	np	np	nn	np	nn	np	nn	np	nn	nn	np	nn	np	nn	np	nn	nn	np	np	nn	np	nn	nn	np	np	nn	np	nn	np	nn	np	nn	nn	nn	nn	nn	np	nn	np	nn
Marker55292	<nnxnp>	np	nn	np	nn	np	np	np	np	np	np	nn	np	nn	np	nn	np	nn	nn	np	nn	np	nn	np	nn	nn	np	np	nn	np	nn	nn	np	np	nn	np	nn	np	nn	np	nn	nn	nn	nn	nn	np	nn	np	nn
Marker52950	<nnxnp>	np	nn	np	nn	np	np	np	np	np	np	nn	np	nn	np	nn	np	nn	nn	np	nn	np	nn	np	nn	nn	np	np	nn	np	nn	nn	np	np	nn	np	nn	np	nn	np	nn	nn	nn	nn	nn	np	nn	np	nn
Marker93814	<nnxnp>	np	nn	np	nn	np	np	np	np	np	np	nn	np	nn	np	nn	np	nn	nn	np	nn	np	nn	np	nn	nn	np	np	nn	np	nn	nn	np	np	nn	np	nn	np	nn	np	nn	nn	nn	nn	nn	np	nn	np	nn
Marker32211	<nnxnp>	np	nn	np	np	np	np	np	np	np	np	nn	np	nn	np	nn	np	nn	nn	np	nn	np	nn	np	nn	nn	np	np	nn	np	nn	nn	np	np	nn	np	np	np	nn	np	nn	nn	nn	nn	nn	np	nn	np	nn
Marker505752	<nnxnp>	np	nn	np	np	np	np	np	np	np	np	nn	np	nn	np	np	np	nn	nn	np	nn	np	nn	np	np	nn	np	np	nn	np	nn	nn	np	np	nn	np	np	np	nn	np	nn	nn	nn	nn	nn	np	nn	np	nn
Marker535987	<nnxnp>	np	nn	np	np	np	np	np	np	np	np	nn	np	nn	np	np	np	nn	nn	np	nn	np	nn	np	np	nn	np	np	nn	np	nn	nn	np	np	nn	np	np	np	nn	np	nn	nn	nn	nn	nn	np	nn	np	nn
Marker20156	<nnxnp>	np	np	np	np	np	np	np	np	np	np	nn	np	nn	np	np	np	nn	nn	np	nn	np	nn	np	np	nn	np	np	nn	np	nn	nn	np	np	nn	np	np	np	nn	np	nn	nn	nn	nn	nn	np	nn	np	nn
Marker7212	<nnxnp>	np	np	np	np	np	np	np	np	np	np	nn	np	nn	np	np	np	nn	nn	np	nn	np	nn	np	np	nn	np	np	nn	np	nn	nn	np	np	nn	np	np	np	nn	np	nn	nn	nn	nn	nn	np	nn	np	nn
Marker24901	<nnxnp>	np	np	np	np	np	np	np	np	np	np	nn	np	nn	np	np	np	nn	nn	np	nn	np	nn	np	np	nn	np	np	nn	np	nn	nn	np	np	nn	np	np	np	nn	np	nn	nn	nn	nn	nn	np	nn	np	nn
Marker531620	<nnxnp>	np	np	np	np	np	np	np	np	np	np	nn	np	nn	np	np	np	nn	nn	np	nn	np	nn	np	np	nn	np	np	nn	np	nn	nn	np	np	nn	np	np	np	nn	np	nn	nn	nn	nn	nn	np	nn	np	nn
Marker11518	<nnxnp>	np	np	np	np	np	np	np	np	np	np	nn	np	nn	np	nn	np	nn	nn	np	nn	np	nn	np	np	nn	np	np	nn	np	nn	nn	np	np	nn	np	np	np	nn	np	nn	nn	nn	nn	nn	np	nn	np	nn
Marker16667	<nnxnp>	np	np	np	np	np	np	np	np	np	np	nn	np	nn	np	nn	np	nn	nn	np	nn	np	nn	np	np	nn	np	np	np	np	nn	nn	np	np	nn	np	np	np	nn	np	nn	nn	nn	nn	nn	np	nn	np	nn
Marker9847	<nnxnp>	np	np	np	np	np	np	np	np	np	np	nn	np	nn	np	nn	np	nn	nn	np	nn	np	nn	np	np	nn	np	np	np	np	nn	nn	np	np	nn	np	np	np	nn	np	nn	nn	nn	nn	nn	np	nn	np	nn
Marker40546	<nnxnp>	np	np	np	np	np	np	np	np	np	np	nn	np	nn	np	nn	np	nn	nn	np	nn	np	nn	np	np	nn	np	np	np	np	nn	nn	np	np	nn	np	np	np	nn	np	nn	nn	nn	nn	nn	np	nn	np	nn
Marker25141	<nnxnp>	np	np	np	np	np	np	np	np	np	np	nn	np	nn	np	nn	np	nn	nn	np	nn	nn	nn	np	nn	nn	np	np	np	np	nn	nn	np	np	nn	--	np	np	nn	np	nn	nn	nn	nn	nn	np	nn	np	nn
Marker513888	<nnxnp>	nn	np	np	np	np	np	np	np	np	np	nn	np	nn	np	nn	np	nn	nn	np	nn	nn	nn	np	nn	nn	np	np	np	np	nn	nn	np	np	nn	nn	np	np	nn	np	nn	nn	nn	nn	nn	np	nn	np	nn
Marker1634	<nnxnp>	nn	np	np	np	np	np	np	np	np	np	nn	np	nn	np	nn	np	nn	nn	np	nn	nn	nn	np	nn	nn	np	np	np	np	nn	nn	np	np	nn	nn	np	np	nn	np	nn	nn	nn	nn	nn	np	nn	np	nn
Marker45575	<nnxnp>	nn	np	np	np	np	np	np	np	np	np	nn	np	nn	np	nn	np	nn	nn	np	nn	nn	nn	np	nn	nn	np	np	np	np	nn	nn	np	np	nn	nn	np	np	nn	np	nn	nn	nn	nn	nn	np	nn	np	nn
Marker522225	<nnxnp>	nn	np	np	np	np	np	np	np	np	np	nn	np	nn	np	nn	np	nn	nn	np	nn	nn	nn	np	nn	nn	np	np	np	np	nn	nn	np	np	nn	nn	np	np	nn	np	nn	nn	nn	nn	nn	np	nn	np	nn
Marker9421	<nnxnp>	nn	np	np	np	np	np	np	np	np	np	nn	np	nn	np	nn	np	nn	nn	np	nn	nn	nn	np	nn	nn	np	np	np	np	nn	nn	np	nn	nn	nn	np	np	nn	np	nn	nn	nn	nn	nn	np	nn	np	nn
Marker58904	<nnxnp>	nn	np	np	np	np	np	np	np	np	np	nn	np	nn	np	nn	np	nn	nn	np	nn	nn	nn	np	nn	nn	np	np	np	np	nn	nn	np	nn	nn	nn	np	np	nn	np	nn	nn	nn	nn	nn	np	nn	np	nn
Marker20383	<nnxnp>	nn	np	np	np	np	np	np	np	np	np	nn	np	nn	np	nn	nn	nn	nn	np	nn	nn	nn	np	nn	nn	np	np	np	np	nn	nn	np	nn	nn	nn	np	np	nn	np	nn	nn	nn	nn	nn	np	nn	np	nn
Marker18673	<nnxnp>	nn	np	nn	np	np	np	np	np	np	np	nn	np	nn	np	nn	nn	nn	nn	np	nn	nn	nn	np	nn	nn	np	np	np	np	nn	nn	np	nn	nn	nn	np	np	nn	np	nn	nn	nn	nn	nn	np	nn	np	nn
Marker504637	<nnxnp>	nn	np	nn	np	np	np	np	np	np	np	nn	np	nn	np	nn	nn	nn	nn	np	nn	nn	nn	nn	nn	nn	np	np	np	np	nn	nn	np	nn	nn	nn	np	np	nn	np	nn	nn	nn	nn	nn	np	nn	np	nn
Marker59074	<nnxnp>	nn	np	nn	np	np	np	np	np	np	np	nn	np	nn	np	nn	nn	nn	nn	nn	nn	nn	nn	nn	nn	nn	np	np	np	np	nn	nn	np	nn	nn	nn	np	np	nn	np	nn	nn	nn	nn	nn	np	nn	np	nn
Marker14587	<nnxnp>	nn	np	nn	np	np	np	np	np	np	np	nn	np	nn	np	nn	nn	nn	nn	nn	nn	nn	nn	nn	nn	nn	np	np	np	np	nn	nn	np	nn	nn	nn	np	np	nn	np	nn	nn	nn	nn	nn	np	nn	np	nn
Marker29163	<nnxnp>	nn	np	nn	np	np	np	np	np	np	np	nn	np	nn	np	nn	nn	nn	nn	nn	nn	nn	nn	nn	nn	nn	np	np	np	np	nn	nn	np	nn	nn	nn	np	np	nn	np	nn	nn	nn	nn	nn	np	nn	np	nn
Marker32883	<nnxnp>	nn	np	nn	np	np	np	np	np	np	np	nn	np	nn	np	nn	nn	nn	nn	nn	nn	nn	nn	nn	nn	nn	np	np	np	np	nn	nn	np	nn	nn	nn	np	np	nn	np	nn	nn	nn	nn	nn	np	nn	np	nn
Marker81414	<efxeg>	ef	eg	ef	--	fg	fg	eg	fg	fg	eg	--	fg	ef	eg	ef	ef	ef	ef	ef	ef	ef	--	ef	--	ef	eg	eg	fg	eg	--	ef	eg	--	eg	ef	fg	eg	ef	eg	--	--	ef	ef	--	eg	ef	eg	ef
Marker10619	<nnxnp>	nn	np	nn	np	np	np	np	np	np	np	nn	np	nn	np	nn	nn	nn	nn	nn	nn	nn	nn	np	nn	nn	np	np	np	np	nn	nn	np	np	np	nn	np	np	nn	np	nn	nn	nn	nn	nn	np	nn	np	nn
Marker9215	<nnxnp>	nn	np	nn	np	np	np	np	np	np	np	nn	np	nn	np	nn	nn	nn	nn	np	nn	nn	nn	np	nn	nn	np	np	nn	np	nn	nn	np	np	np	np	np	np	nn	np	nn	nn	nn	nn	nn	np	nn	np	nn
Marker502162	<nnxnp>	nn	np	nn	np	np	np	np	np	np	np	nn	np	nn	np	np	nn	nn	nn	np	nn	nn	nn	np	nn	nn	np	np	nn	np	nn	nn	np	np	np	np	np	np	nn	np	nn	nn	nn	nn	nn	np	nn	np	nn
Marker18340	<nnxnp>	nn	np	nn	np	np	np	np	np	np	np	nn	np	nn	np	np	nn	nn	nn	np	nn	nn	nn	np	nn	nn	np	np	nn	np	nn	nn	np	np	np	np	np	np	nn	np	nn	nn	nn	nn	nn	np	nn	np	nn
Marker29836	<nnxnp>	nn	np	nn	np	np	np	np	np	np	np	nn	np	nn	np	np	nn	nn	nn	np	nn	nn	nn	np	nn	nn	np	np	nn	np	nn	nn	np	np	np	np	np	np	nn	np	nn	nn	nn	nn	nn	np	nn	np	nn
Marker518536	<nnxnp>	nn	nn	nn	np	np	np	np	np	np	np	nn	np	nn	np	np	nn	nn	nn	np	nn	nn	nn	nn	nn	nn	np	np	nn	np	nn	nn	np	nn	nn	np	np	np	nn	np	nn	nn	nn	nn	nn	np	nn	np	nn
Marker10642	<nnxnp>	nn	nn	nn	np	np	np	np	np	np	np	nn	np	nn	np	np	nn	nn	nn	np	nn	nn	nn	nn	np	nn	np	np	nn	np	nn	nn	np	nn	nn	np	np	np	nn	np	nn	nn	nn	nn	nn	np	nn	np	nn
Marker520540	<nnxnp>	nn	nn	nn	np	np	np	np	np	np	np	nn	np	nn	np	np	nn	nn	nn	np	nn	nn	nn	nn	np	nn	np	np	nn	np	nn	nn	np	nn	nn	np	np	np	nn	np	nn	nn	nn	nn	nn	np	nn	np	nn
Marker501218	<nnxnp>	nn	nn	nn	np	np	np	np	np	np	np	nn	np	nn	np	np	nn	nn	nn	np	nn	nn	nn	nn	np	nn	np	np	nn	np	nn	nn	np	nn	nn	np	np	np	nn	np	nn	nn	nn	nn	nn	np	nn	np	nn
Marker5997	<nnxnp>	nn	nn	nn	np	np	np	np	np	np	np	nn	np	nn	np	np	nn	nn	nn	np	nn	nn	nn	nn	np	nn	np	np	nn	np	nn	nn	np	nn	nn	np	np	np	nn	np	nn	nn	nn	nn	nn	np	nn	np	nn
Marker2891	<nnxnp>	nn	nn	nn	np	np	np	np	np	np	np	nn	np	nn	np	np	nn	nn	nn	np	nn	nn	nn	nn	np	nn	np	np	nn	np	nn	nn	np	nn	nn	np	np	np	nn	np	nn	nn	nn	nn	nn	np	nn	np	nn
Marker51727	<nnxnp>	nn	nn	nn	np	np	np	np	np	np	np	nn	np	nn	np	np	nn	nn	nn	np	nn	nn	nn	nn	np	nn	np	np	nn	np	nn	nn	np	nn	nn	np	np	np	nn	np	nn	nn	nn	nn	nn	np	nn	np	nn
Marker515169	<nnxnp>	nn	nn	nn	np	np	np	np	np	np	np	nn	np	nn	np	--	nn	nn	nn	np	nn	nn	nn	nn	np	nn	np	np	nn	np	nn	nn	np	nn	nn	np	np	np	nn	np	nn	nn	nn	nn	nn	np	nn	np	nn
Marker22050	<nnxnp>	nn	nn	nn	np	np	np	np	np	np	np	nn	np	nn	np	nn	nn	nn	nn	np	nn	nn	nn	nn	np	nn	np	np	nn	np	nn	nn	np	--	nn	nn	np	np	nn	np	nn	nn	nn	nn	nn	np	nn	np	nn
Marker508135	<nnxnp>	nn	nn	nn	np	np	np	np	np	np	np	nn	np	nn	np	nn	nn	nn	nn	np	nn	np	nn	nn	np	nn	np	np	nn	np	nn	nn	np	np	nn	nn	np	np	nn	np	nn	nn	nn	nn	nn	np	nn	np	nn
Marker34054	<nnxnp>	nn	nn	nn	np	np	np	np	np	np	np	nn	np	nn	np	nn	nn	nn	nn	np	nn	np	nn	nn	np	nn	np	np	nn	np	nn	nn	np	np	nn	nn	np	np	nn	np	nn	nn	nn	nn	nn	np	nn	np	nn
Marker532816	<nnxnp>	nn	nn	nn	np	np	np	np	np	np	np	nn	np	nn	np	nn	nn	nn	nn	np	nn	np	nn	nn	np	nn	np	np	nn	np	nn	nn	np	np	nn	nn	np	np	nn	np	nn	nn	nn	nn	nn	np	nn	np	nn
Marker508718	<nnxnp>	nn	nn	nn	np	np	np	np	np	np	np	nn	np	nn	np	nn	nn	nn	nn	np	nn	np	nn	nn	np	nn	np	np	nn	np	nn	nn	np	np	nn	nn	np	np	nn	np	nn	nn	nn	nn	nn	np	nn	np	nn
Marker507078	<nnxnp>	nn	nn	nn	np	np	np	np	np	np	np	nn	np	nn	np	nn	nn	nn	nn	np	nn	np	nn	nn	np	nn	np	np	nn	np	nn	nn	np	np	nn	nn	np	np	nn	np	nn	nn	nn	nn	nn	np	nn	np	nn
Marker508192	<nnxnp>	nn	nn	nn	np	np	np	np	np	np	np	nn	np	nn	np	nn	nn	nn	nn	np	nn	np	nn	nn	np	nn	np	np	nn	np	nn	nn	np	np	nn	nn	np	np	nn	np	nn	nn	nn	nn	nn	np	nn	np	nn
Marker509318	<nnxnp>	nn	nn	nn	np	np	np	np	np	np	np	nn	np	nn	np	nn	nn	nn	nn	np	nn	np	nn	nn	np	nn	np	np	nn	np	nn	nn	np	np	nn	nn	np	np	nn	np	nn	nn	nn	nn	nn	np	nn	np	nn
Marker19893	<nnxnp>	nn	nn	nn	np	np	np	np	np	np	np	nn	np	nn	np	nn	nn	nn	nn	np	nn	np	nn	nn	np	nn	np	np	nn	np	nn	nn	np	np	nn	nn	np	np	nn	np	nn	nn	nn	nn	nn	np	nn	np	nn
Marker28084	<nnxnp>	nn	nn	nn	np	np	np	np	np	np	np	nn	np	nn	np	nn	nn	nn	nn	np	nn	np	nn	nn	np	nn	np	np	nn	np	nn	nn	np	np	nn	nn	np	np	nn	np	nn	nn	nn	nn	nn	np	nn	np	nn
Marker46780	<nnxnp>	nn	nn	nn	np	np	np	np	np	np	np	nn	np	nn	np	nn	nn	nn	nn	np	nn	np	nn	nn	np	nn	np	np	nn	np	nn	nn	np	np	nn	nn	np	np	nn	np	nn	nn	nn	nn	nn	np	nn	np	nn
Marker83176	<nnxnp>	nn	nn	nn	np	np	np	np	np	np	np	nn	np	nn	np	nn	nn	nn	nn	np	nn	np	nn	nn	np	nn	np	np	nn	np	nn	nn	np	np	nn	nn	np	np	nn	np	nn	nn	nn	nn	nn	np	nn	np	nn
Marker95886	<nnxnp>	nn	nn	nn	np	np	np	np	np	np	np	nn	np	nn	np	nn	nn	nn	nn	np	nn	np	nn	nn	np	nn	np	np	nn	np	nn	nn	np	np	nn	nn	np	np	nn	np	nn	nn	nn	nn	nn	np	nn	np	nn
Marker67876	<nnxnp>	nn	nn	nn	np	np	np	np	np	np	np	nn	np	nn	np	nn	nn	nn	nn	np	nn	np	nn	nn	np	nn	np	np	nn	np	nn	nn	np	np	nn	nn	np	np	nn	np	nn	nn	nn	nn	nn	np	nn	np	nn
Marker13562	<nnxnp>	nn	nn	nn	np	np	np	np	np	np	np	nn	np	nn	np	nn	nn	nn	nn	np	nn	np	nn	nn	np	nn	np	np	nn	np	nn	nn	np	np	nn	nn	np	np	nn	np	nn	nn	nn	nn	nn	np	nn	np	nn
Marker15582	<nnxnp>	nn	nn	nn	np	np	np	np	np	np	np	nn	np	nn	np	nn	nn	nn	nn	nn	nn	np	nn	nn	np	nn	np	np	nn	np	nn	nn	np	np	nn	nn	np	nn	nn	np	nn	nn	nn	nn	nn	np	nn	np	nn
Marker502279	<nnxnp>	nn	nn	nn	np	np	np	np	np	np	np	nn	np	nn	np	nn	nn	nn	nn	nn	nn	np	nn	nn	np	nn	np	np	nn	np	nn	nn	np	np	nn	nn	np	nn	nn	np	nn	nn	nn	nn	nn	np	nn	np	nn
Marker14451	<nnxnp>	nn	nn	nn	np	np	np	np	np	np	np	nn	np	nn	np	nn	nn	nn	nn	nn	nn	np	nn	nn	np	nn	np	np	nn	np	nn	nn	np	np	nn	nn	np	nn	nn	np	nn	nn	nn	nn	nn	np	nn	np	nn
Marker500781	<nnxnp>	nn	nn	nn	nn	np	np	np	np	np	np	nn	np	nn	np	nn	nn	nn	nn	nn	nn	np	nn	nn	np	nn	np	np	nn	np	nn	nn	np	nn	nn	nn	nn	nn	nn	np	nn	nn	nn	nn	nn	np	nn	np	nn
Marker521978	<nnxnp>	nn	nn	nn	nn	np	np	np	np	np	np	nn	np	nn	np	nn	nn	nn	nn	nn	nn	np	nn	nn	np	nn	np	np	nn	np	nn	nn	np	nn	nn	nn	nn	nn	nn	np	nn	nn	nn	nn	nn	np	nn	np	nn
Marker24925	<nnxnp>	nn	nn	nn	nn	np	np	np	np	np	np	nn	np	nn	np	nn	nn	nn	nn	nn	nn	np	nn	nn	np	nn	np	np	nn	np	nn	nn	np	nn	nn	nn	nn	nn	nn	np	nn	nn	nn	nn	nn	np	nn	np	nn
Marker25349	<nnxnp>	nn	nn	nn	nn	np	np	np	np	np	np	nn	np	nn	np	nn	nn	nn	nn	nn	nn	nn	nn	nn	nn	nn	np	np	nn	np	nn	nn	np	nn	nn	nn	nn	nn	nn	np	nn	nn	nn	nn	nn	np	nn	np	nn
Marker49906	<nnxnp>	nn	nn	nn	nn	np	np	np	np	np	np	nn	np	nn	np	nn	nn	nn	nn	nn	nn	nn	nn	nn	nn	nn	np	np	nn	np	nn	nn	np	nn	nn	nn	nn	nn	nn	np	nn	nn	nn	nn	nn	np	nn	np	nn
Marker45888	<nnxnp>	nn	nn	nn	nn	np	np	np	nn	np	np	nn	np	nn	np	nn	nn	nn	nn	nn	nn	nn	nn	nn	nn	nn	np	np	nn	np	nn	nn	np	nn	nn	nn	nn	nn	nn	np	nn	nn	nn	nn	nn	np	nn	np	nn
Marker43043	<nnxnp>	nn	nn	nn	nn	np	np	np	nn	np	np	nn	np	nn	np	nn	nn	nn	nn	nn	nn	nn	nn	nn	nn	nn	np	np	nn	np	nn	nn	np	nn	nn	nn	nn	nn	nn	np	nn	nn	nn	nn	nn	np	nn	np	nn
Marker12773	<nnxnp>	nn	nn	nn	nn	np	np	np	nn	np	np	nn	np	nn	np	nn	nn	nn	nn	nn	nn	nn	nn	nn	nn	nn	np	np	nn	np	nn	nn	np	nn	nn	nn	nn	nn	nn	np	nn	nn	nn	nn	nn	np	nn	np	nn
Marker52163	<nnxnp>	nn	nn	nn	nn	np	np	np	nn	np	np	nn	np	nn	np	nn	nn	nn	nn	nn	nn	nn	nn	nn	nn	nn	np	np	nn	np	nn	nn	np	nn	nn	nn	nn	nn	nn	np	nn	nn	nn	nn	nn	np	nn	np	nn
Marker42145	<nnxnp>	nn	nn	nn	nn	np	np	np	nn	np	np	nn	np	nn	np	nn	nn	nn	nn	nn	nn	nn	nn	nn	nn	nn	np	np	nn	np	nn	nn	np	nn	nn	nn	nn	nn	nn	np	nn	nn	nn	nn	nn	np	nn	np	nn
Marker1542	<nnxnp>	nn	nn	nn	nn	np	np	np	nn	np	np	nn	np	nn	np	nn	nn	nn	nn	nn	nn	nn	nn	nn	nn	nn	np	np	nn	np	nn	nn	np	nn	nn	nn	nn	nn	nn	np	nn	nn	nn	nn	nn	np	nn	np	nn
Marker13546	<nnxnp>	nn	nn	nn	nn	np	np	np	nn	np	np	nn	np	nn	np	nn	nn	nn	nn	nn	nn	nn	nn	nn	nn	nn	np	np	nn	np	nn	nn	np	nn	nn	nn	nn	nn	nn	np	nn	nn	nn	nn	nn	np	nn	np	nn
Marker15101	<nnxnp>	nn	nn	nn	nn	np	np	np	nn	np	np	nn	np	nn	np	nn	nn	nn	nn	nn	nn	nn	nn	nn	nn	nn	np	np	nn	np	nn	nn	np	nn	nn	nn	nn	nn	nn	np	nn	nn	nn	nn	nn	np	nn	np	nn
Marker502121	<nnxnp>	nn	nn	nn	nn	np	np	np	nn	np	np	nn	np	nn	np	nn	nn	nn	nn	nn	nn	nn	nn	nn	nn	nn	np	np	nn	np	nn	nn	np	nn	nn	nn	nn	nn	nn	np	nn	nn	nn	nn	nn	np	nn	np	nn
Marker10137	<nnxnp>	nn	nn	nn	nn	np	np	np	nn	np	np	nn	np	nn	np	nn	nn	nn	nn	nn	nn	nn	nn	nn	nn	nn	np	np	nn	np	nn	nn	np	nn	nn	nn	nn	nn	nn	np	nn	nn	nn	nn	nn	np	nn	np	nn
Marker511434	<nnxnp>	nn	nn	nn	nn	np	np	np	nn	np	np	nn	np	nn	np	nn	nn	nn	nn	nn	nn	nn	nn	nn	nn	nn	np	np	nn	np	nn	nn	np	nn	nn	nn	nn	nn	nn	np	nn	nn	nn	nn	nn	np	nn	np	nn
Marker511682	<nnxnp>	nn	nn	nn	nn	np	np	np	nn	np	np	nn	np	nn	np	nn	nn	nn	nn	nn	nn	nn	nn	nn	nn	nn	np	np	nn	np	nn	nn	np	nn	nn	nn	nn	nn	nn	np	nn	nn	nn	nn	nn	np	nn	np	nn
Marker14714	<nnxnp>	nn	nn	nn	nn	np	np	np	nn	np	np	nn	np	nn	np	nn	nn	nn	nn	nn	nn	nn	nn	nn	nn	nn	np	np	nn	np	nn	nn	np	nn	nn	nn	nn	nn	nn	np	nn	nn	nn	nn	nn	np	nn	np	nn
Marker85635	<nnxnp>	nn	nn	nn	nn	np	np	np	nn	np	np	nn	np	nn	np	nn	nn	nn	nn	nn	nn	nn	nn	nn	nn	nn	np	np	nn	np	nn	nn	np	nn	nn	nn	nn	nn	nn	np	nn	nn	nn	nn	nn	np	nn	np	nn
Marker522106	<nnxnp>	nn	nn	nn	nn	np	np	np	nn	np	np	nn	np	nn	np	nn	nn	nn	nn	nn	nn	nn	nn	nn	nn	nn	np	np	nn	np	nn	nn	np	nn	nn	nn	nn	nn	nn	np	nn	nn	nn	nn	nn	np	nn	np	nn
Marker56823	<nnxnp>	nn	nn	nn	nn	np	np	np	nn	np	np	nn	np	nn	np	nn	nn	nn	nn	nn	nn	nn	nn	nn	nn	nn	np	np	nn	np	nn	nn	np	nn	nn	nn	nn	nn	nn	np	nn	nn	nn	nn	nn	np	nn	np	nn
Marker527373	<nnxnp>	nn	nn	nn	nn	np	np	np	nn	np	np	nn	np	nn	np	nn	nn	nn	nn	nn	nn	nn	nn	nn	nn	nn	np	np	nn	np	nn	nn	np	nn	nn	nn	nn	nn	nn	np	nn	nn	nn	nn	nn	np	nn	np	nn
Marker39039	<nnxnp>	nn	nn	nn	nn	np	np	np	nn	np	np	nn	np	nn	np	nn	nn	nn	nn	nn	nn	nn	nn	nn	nn	nn	np	np	nn	np	nn	nn	np	nn	nn	nn	nn	nn	nn	np	nn	nn	nn	nn	nn	np	nn	np	nn
Marker46777	<nnxnp>	nn	nn	nn	nn	np	np	np	nn	np	np	nn	np	nn	np	nn	nn	nn	nn	nn	nn	nn	nn	nn	nn	nn	np	np	nn	np	nn	nn	np	nn	nn	nn	nn	nn	nn	np	nn	nn	nn	nn	nn	np	nn	np	nn
Marker545402	<nnxnp>	nn	nn	nn	nn	np	np	np	nn	np	np	nn	np	nn	np	nn	nn	nn	nn	nn	nn	nn	nn	nn	nn	nn	np	np	nn	np	nn	nn	np	nn	nn	nn	nn	nn	nn	np	nn	nn	nn	nn	nn	np	nn	np	nn
Marker503274	<nnxnp>	nn	nn	nn	nn	np	np	np	nn	np	np	nn	np	nn	np	nn	nn	nn	nn	nn	nn	nn	nn	nn	nn	nn	np	np	nn	np	nn	nn	np	nn	nn	nn	nn	nn	nn	np	nn	nn	nn	nn	nn	np	nn	np	nn
Marker36204	<nnxnp>	nn	nn	nn	nn	np	np	np	nn	np	np	nn	np	nn	np	nn	nn	nn	nn	nn	nn	nn	nn	nn	nn	nn	np	np	nn	np	nn	nn	np	nn	nn	nn	nn	nn	nn	np	nn	nn	nn	nn	nn	np	nn	np	nn
Marker30777	<nnxnp>	nn	nn	nn	nn	np	np	np	nn	np	np	nn	np	nn	np	nn	nn	nn	nn	nn	nn	nn	nn	nn	nn	nn	np	np	nn	np	nn	nn	np	nn	nn	nn	nn	nn	nn	np	nn	nn	nn	nn	nn	np	nn	np	nn
Marker75304	<nnxnp>	nn	nn	nn	nn	np	np	np	nn	np	np	nn	np	nn	np	nn	nn	nn	nn	nn	nn	nn	nn	nn	nn	nn	np	np	nn	np	nn	nn	np	nn	nn	nn	nn	nn	nn	np	nn	nn	nn	nn	nn	np	nn	np	nn
Marker52036	<nnxnp>	nn	nn	nn	nn	np	np	np	nn	np	np	nn	np	nn	np	nn	nn	nn	nn	nn	nn	nn	nn	nn	nn	nn	np	np	nn	np	nn	nn	np	nn	nn	nn	nn	nn	nn	np	nn	nn	nn	nn	nn	np	nn	np	nn
Marker37040	<nnxnp>	nn	nn	nn	nn	np	np	np	nn	np	np	nn	np	nn	np	nn	nn	nn	nn	nn	nn	nn	nn	nn	nn	nn	np	np	nn	np	nn	nn	np	nn	nn	nn	nn	nn	nn	np	nn	nn	nn	nn	nn	np	nn	np	nn
Marker17686	<nnxnp>	nn	nn	nn	nn	np	np	np	nn	np	np	nn	np	nn	np	nn	nn	nn	nn	nn	nn	nn	nn	nn	nn	nn	np	np	nn	np	nn	nn	np	nn	nn	nn	nn	nn	nn	np	nn	nn	nn	nn	nn	np	nn	np	nn
Marker47041	<nnxnp>	nn	nn	nn	nn	np	np	np	nn	np	np	nn	np	nn	np	nn	nn	nn	nn	nn	nn	nn	nn	nn	nn	nn	np	np	nn	np	nn	nn	np	nn	nn	nn	nn	nn	nn	np	nn	nn	nn	nn	nn	np	nn	np	nn
Marker75616	<nnxnp>	nn	nn	nn	nn	np	np	np	nn	np	np	nn	np	nn	np	nn	nn	nn	nn	nn	nn	nn	nn	nn	nn	nn	np	np	nn	np	nn	nn	np	nn	nn	nn	nn	nn	nn	np	nn	nn	nn	nn	nn	np	nn	np	nn
Marker508796	<nnxnp>	nn	nn	nn	nn	np	np	np	nn	np	np	nn	np	nn	np	nn	nn	nn	nn	nn	nn	nn	nn	nn	nn	nn	np	np	nn	np	nn	nn	np	nn	nn	nn	nn	nn	nn	np	nn	nn	nn	nn	nn	np	nn	np	nn
Marker95770	<nnxnp>	nn	nn	nn	nn	np	np	np	nn	np	np	nn	np	nn	np	nn	nn	nn	nn	nn	nn	nn	nn	nn	nn	nn	np	np	nn	np	nn	nn	np	nn	nn	nn	nn	nn	nn	np	nn	nn	nn	nn	nn	np	nn	np	nn
Marker504262	<nnxnp>	nn	nn	nn	nn	np	np	np	nn	np	np	nn	np	nn	np	nn	nn	nn	nn	nn	nn	nn	nn	nn	nn	nn	np	np	nn	np	nn	nn	np	nn	nn	nn	nn	nn	nn	np	nn	nn	nn	nn	nn	np	nn	np	nn
Marker509905	<nnxnp>	nn	nn	nn	nn	np	np	np	nn	np	np	nn	np	nn	np	nn	nn	nn	nn	nn	nn	nn	nn	nn	nn	nn	np	np	nn	np	nn	nn	np	nn	nn	nn	nn	nn	nn	np	nn	nn	nn	nn	nn	np	nn	np	nn
Marker517897	<nnxnp>	nn	nn	nn	nn	np	np	np	nn	np	np	nn	np	nn	np	nn	nn	nn	nn	nn	nn	nn	nn	nn	nn	nn	np	np	nn	np	nn	nn	np	nn	nn	nn	nn	nn	nn	np	nn	nn	nn	nn	nn	np	nn	np	nn
Marker504423	<nnxnp>	nn	nn	nn	nn	np	np	np	nn	np	np	nn	nn	nn	np	nn	nn	nn	nn	nn	nn	nn	nn	nn	nn	nn	np	np	nn	np	nn	nn	np	nn	nn	nn	nn	nn	nn	np	nn	nn	nn	nn	nn	np	nn	np	nn
Marker524108	<nnxnp>	nn	nn	nn	nn	np	np	np	nn	np	np	nn	nn	nn	np	nn	nn	nn	nn	nn	nn	nn	nn	nn	nn	nn	np	np	nn	np	nn	nn	np	nn	nn	nn	nn	nn	nn	np	nn	nn	nn	nn	nn	np	nn	np	nn
Marker28685	<nnxnp>	nn	nn	nn	nn	np	np	np	nn	np	np	nn	nn	nn	np	nn	nn	nn	nn	nn	nn	nn	nn	nn	nn	nn	np	np	nn	np	nn	nn	np	nn	nn	nn	nn	nn	nn	np	nn	nn	nn	nn	nn	np	nn	np	nn
Marker11971	<nnxnp>	nn	nn	nn	nn	np	np	np	nn	np	np	nn	nn	nn	np	nn	nn	nn	nn	nn	nn	nn	nn	nn	nn	nn	np	np	nn	np	nn	nn	np	nn	nn	nn	nn	nn	nn	np	nn	nn	nn	nn	nn	np	nn	np	nn
Marker38363	<nnxnp>	nn	nn	nn	nn	np	np	np	nn	np	np	nn	np	nn	np	nn	nn	nn	nn	nn	nn	nn	nn	nn	nn	nn	np	np	nn	np	nn	nn	np	nn	nn	nn	nn	nn	nn	np	nn	nn	nn	nn	nn	np	nn	np	nn
Marker502362	<nnxnp>	nn	nn	nn	nn	np	np	np	nn	np	np	nn	np	nn	np	nn	nn	nn	nn	nn	nn	nn	nn	nn	nn	nn	np	np	nn	np	nn	nn	np	nn	nn	nn	nn	nn	nn	np	nn	nn	nn	nn	nn	np	nn	np	nn
Marker520059	<nnxnp>	nn	nn	nn	nn	np	np	np	nn	np	np	nn	np	nn	np	nn	nn	nn	nn	nn	nn	nn	nn	nn	nn	nn	np	np	nn	np	nn	nn	np	nn	nn	nn	nn	nn	nn	np	nn	nn	nn	nn	nn	np	nn	np	nn
Marker94092	<nnxnp>	nn	nn	nn	nn	np	np	np	nn	np	np	nn	np	nn	np	nn	nn	nn	nn	nn	nn	nn	nn	nn	nn	nn	np	np	nn	np	nn	nn	np	nn	nn	nn	nn	nn	nn	np	nn	nn	nn	nn	nn	np	nn	np	nn
Marker525573	<nnxnp>	nn	nn	nn	nn	np	np	np	nn	np	np	nn	np	nn	np	nn	nn	nn	nn	nn	nn	nn	nn	nn	nn	nn	np	np	nn	np	nn	nn	np	nn	nn	nn	nn	nn	nn	np	nn	nn	nn	nn	nn	np	nn	np	nn
Marker97937	<nnxnp>	nn	nn	nn	nn	np	np	np	nn	np	np	nn	np	nn	np	nn	nn	nn	nn	nn	nn	nn	nn	nn	nn	nn	np	np	nn	np	nn	nn	np	nn	nn	np	nn	nn	nn	np	nn	nn	nn	nn	nn	np	nn	np	nn
Marker22010	<nnxnp>	nn	nn	nn	nn	np	np	np	nn	np	np	nn	np	nn	np	nn	nn	nn	nn	nn	nn	nn	nn	nn	nn	nn	np	np	nn	np	nn	nn	np	nn	nn	np	nn	nn	nn	np	nn	nn	nn	nn	nn	np	nn	np	nn
Marker21430	<nnxnp>	nn	nn	nn	nn	np	np	np	nn	np	np	nn	np	nn	np	nn	nn	nn	nn	np	nn	nn	nn	nn	nn	nn	np	np	nn	np	nn	nn	np	nn	nn	np	nn	nn	nn	np	nn	nn	nn	nn	nn	np	nn	np	nn
Marker13538	<nnxnp>	nn	nn	nn	nn	np	np	np	nn	np	np	nn	np	nn	np	nn	nn	nn	nn	np	nn	nn	nn	nn	nn	nn	np	np	nn	np	nn	nn	np	nn	nn	np	nn	nn	nn	np	nn	nn	nn	nn	nn	np	nn	np	nn
Marker18021	<nnxnp>	nn	nn	nn	nn	np	np	np	nn	np	np	nn	np	nn	np	nn	nn	nn	nn	np	nn	nn	nn	nn	nn	nn	np	np	nn	np	nn	nn	np	nn	nn	np	nn	nn	nn	np	nn	nn	nn	nn	nn	np	nn	np	nn
Marker21497	<nnxnp>	nn	nn	nn	nn	np	np	np	nn	np	np	nn	np	nn	np	nn	nn	nn	nn	np	nn	nn	nn	nn	nn	nn	np	np	nn	np	nn	nn	np	nn	nn	np	nn	nn	nn	np	nn	nn	nn	nn	nn	np	nn	np	nn
Marker52861	<nnxnp>	nn	nn	nn	nn	np	np	np	nn	np	np	nn	np	nn	np	nn	nn	nn	nn	np	nn	nn	nn	nn	nn	nn	np	np	nn	np	nn	nn	np	nn	nn	np	nn	nn	nn	np	nn	nn	nn	nn	nn	np	nn	np	nn
Marker2651	<nnxnp>	nn	nn	nn	nn	np	np	np	nn	np	np	nn	np	nn	np	nn	nn	nn	nn	np	nn	nn	nn	nn	nn	nn	np	np	nn	np	nn	nn	np	nn	nn	np	nn	nn	nn	np	nn	nn	nn	nn	nn	np	nn	np	nn
Marker38985	<nnxnp>	nn	nn	nn	nn	np	np	np	nn	np	np	nn	np	nn	np	nn	nn	nn	nn	np	nn	nn	nn	nn	nn	nn	np	np	nn	np	nn	nn	np	nn	nn	np	nn	nn	nn	np	nn	nn	nn	nn	nn	np	nn	np	nn
Marker1277	<nnxnp>	nn	nn	nn	nn	np	np	np	nn	np	np	nn	np	nn	np	nn	nn	nn	nn	np	nn	nn	nn	nn	nn	nn	np	np	nn	np	nn	nn	np	nn	nn	np	nn	nn	nn	np	nn	nn	nn	nn	nn	np	nn	np	nn
Marker521936	<nnxnp>	nn	nn	nn	nn	np	np	np	nn	np	np	nn	np	nn	np	nn	nn	nn	nn	np	nn	nn	nn	nn	nn	nn	np	np	nn	np	nn	nn	np	nn	nn	np	nn	nn	nn	np	nn	nn	nn	nn	nn	np	nn	np	nn
Marker503045	<nnxnp>	nn	nn	nn	nn	np	np	np	nn	np	np	nn	np	nn	np	nn	nn	nn	nn	np	nn	nn	nn	nn	nn	nn	np	np	nn	np	nn	nn	np	nn	nn	np	nn	nn	nn	np	nn	nn	nn	nn	nn	np	nn	np	nn
Marker68985	<nnxnp>	nn	nn	nn	nn	np	np	np	nn	np	np	nn	np	nn	np	nn	nn	nn	nn	np	nn	nn	nn	nn	nn	nn	np	np	nn	np	nn	nn	np	nn	nn	np	nn	nn	nn	np	nn	nn	nn	nn	nn	np	nn	np	nn
Marker55895	<nnxnp>	nn	nn	nn	nn	np	np	np	nn	np	np	nn	np	nn	np	nn	nn	nn	nn	np	nn	nn	nn	nn	nn	nn	np	np	nn	np	nn	nn	np	nn	nn	np	nn	nn	nn	np	nn	nn	nn	nn	nn	np	nn	np	nn
Marker510489	<nnxnp>	nn	nn	nn	nn	np	np	np	nn	np	np	nn	np	nn	np	nn	nn	nn	nn	np	nn	nn	nn	nn	nn	nn	np	np	nn	np	nn	nn	np	nn	nn	np	nn	nn	nn	np	nn	nn	nn	nn	nn	np	nn	np	nn
Marker10688	<nnxnp>	nn	nn	nn	nn	np	np	np	nn	np	np	nn	np	nn	np	nn	nn	nn	nn	np	nn	nn	nn	nn	nn	nn	np	np	nn	np	nn	nn	np	nn	nn	np	nn	nn	nn	np	nn	nn	nn	nn	nn	np	nn	np	nn
Marker48587	<nnxnp>	nn	nn	nn	nn	np	np	np	nn	np	np	nn	np	nn	np	nn	nn	nn	nn	np	nn	nn	nn	nn	nn	nn	--	np	nn	np	nn	nn	np	nn	nn	np	nn	nn	nn	np	nn	nn	nn	nn	nn	np	nn	np	nn
Marker107686	<nnxnp>	nn	nn	nn	nn	np	np	np	nn	np	np	nn	np	nn	np	nn	nn	nn	nn	np	nn	nn	nn	nn	nn	nn	nn	np	nn	np	nn	nn	np	nn	nn	np	nn	nn	nn	np	nn	nn	nn	nn	nn	np	nn	np	nn
Marker13794	<nnxnp>	nn	nn	--	nn	np	np	np	nn	np	np	nn	np	nn	np	nn	nn	nn	nn	np	nn	nn	nn	nn	nn	nn	nn	np	nn	np	nn	nn	np	nn	nn	np	nn	nn	nn	np	nn	nn	nn	nn	nn	np	nn	np	nn
Marker18262	<nnxnp>	nn	nn	np	nn	np	np	np	nn	np	np	nn	np	nn	np	nn	nn	nn	nn	np	nn	nn	nn	nn	nn	nn	nn	np	nn	np	nn	nn	np	nn	nn	np	nn	nn	nn	np	nn	nn	nn	nn	nn	np	nn	np	nn
Marker64584	<nnxnp>	nn	nn	np	nn	np	np	np	nn	np	np	nn	np	nn	np	nn	nn	nn	nn	np	nn	nn	nn	nn	nn	nn	nn	np	nn	np	nn	nn	np	nn	nn	np	nn	nn	nn	np	nn	nn	nn	nn	nn	np	nn	np	nn
Marker10371	<nnxnp>	nn	nn	np	nn	np	np	np	nn	np	np	nn	np	nn	np	nn	nn	nn	nn	np	nn	nn	nn	nn	nn	nn	nn	np	nn	np	nn	nn	np	nn	nn	np	nn	nn	nn	np	nn	nn	nn	nn	nn	np	nn	np	nn
Marker9294	<nnxnp>	nn	nn	np	nn	np	np	np	np	np	np	nn	np	nn	np	nn	nn	nn	nn	np	nn	nn	nn	nn	nn	nn	nn	np	nn	np	nn	nn	np	nn	nn	np	nn	np	nn	np	nn	nn	nn	nn	nn	np	nn	np	nn
Marker13077	<nnxnp>	nn	nn	np	nn	np	np	np	np	np	np	nn	np	nn	np	nn	nn	nn	nn	np	nn	nn	nn	nn	nn	nn	nn	np	nn	np	nn	nn	np	nn	nn	np	nn	np	nn	np	nn	nn	nn	nn	nn	np	nn	np	nn
Marker4493	<nnxnp>	nn	nn	np	nn	np	np	np	np	np	np	nn	np	nn	np	nn	nn	nn	nn	np	nn	nn	nn	nn	nn	nn	nn	np	nn	np	nn	nn	np	nn	nn	np	nn	np	nn	np	nn	nn	nn	nn	nn	np	nn	np	nn
Marker511023	<nnxnp>	nn	nn	np	nn	np	np	np	np	np	np	nn	np	nn	np	nn	nn	nn	nn	np	nn	nn	nn	nn	nn	nn	nn	np	nn	np	nn	nn	np	nn	nn	np	nn	np	nn	np	nn	nn	nn	nn	nn	np	nn	np	nn
Marker501252	<nnxnp>	nn	nn	np	nn	np	np	np	np	np	np	nn	np	nn	np	nn	nn	nn	nn	np	nn	nn	nn	nn	nn	nn	nn	np	nn	np	nn	nn	np	nn	nn	np	nn	np	nn	np	nn	nn	nn	nn	nn	np	nn	np	nn
Marker524475	<nnxnp>	nn	nn	np	nn	np	np	np	np	np	np	nn	np	nn	np	nn	nn	nn	nn	np	nn	nn	nn	nn	nn	nn	nn	np	nn	np	nn	nn	np	nn	nn	np	nn	np	nn	np	nn	nn	nn	nn	nn	np	nn	np	nn
Marker8095	<nnxnp>	nn	nn	np	nn	np	np	np	np	np	np	nn	np	nn	np	nn	nn	nn	nn	np	nn	nn	nn	nn	nn	nn	nn	np	nn	np	nn	nn	np	nn	nn	np	nn	np	nn	np	nn	nn	nn	nn	nn	np	nn	np	nn
Marker16014	<nnxnp>	nn	nn	np	nn	np	np	np	np	np	np	nn	np	nn	np	nn	nn	nn	nn	np	nn	nn	nn	nn	nn	nn	nn	np	nn	np	nn	nn	np	nn	nn	np	nn	np	nn	np	nn	nn	nn	nn	nn	np	nn	np	nn
Marker32180	<nnxnp>	nn	nn	np	nn	np	np	np	np	np	np	nn	np	nn	np	nn	nn	nn	nn	np	nn	nn	nn	nn	nn	nn	nn	np	nn	np	nn	nn	np	nn	nn	np	nn	np	nn	np	nn	nn	nn	nn	nn	np	nn	np	nn
Marker29600	<nnxnp>	nn	nn	np	nn	np	np	np	np	np	np	nn	np	nn	np	nn	nn	nn	nn	np	nn	nn	nn	nn	nn	nn	nn	np	nn	np	nn	nn	np	nn	nn	np	nn	np	nn	np	nn	nn	nn	nn	nn	np	nn	np	nn
Marker104436	<nnxnp>	nn	nn	nn	nn	np	np	np	np	np	np	nn	np	nn	np	nn	nn	nn	nn	np	nn	nn	nn	nn	nn	nn	np	np	nn	np	nn	nn	np	nn	nn	np	nn	np	nn	np	nn	nn	nn	nn	nn	np	nn	np	nn
Marker40343	<nnxnp>	nn	nn	nn	nn	np	np	np	np	np	np	nn	np	nn	np	nn	nn	nn	nn	np	nn	nn	nn	nn	nn	nn	np	np	nn	np	nn	nn	np	nn	nn	np	nn	np	nn	np	nn	nn	nn	nn	nn	np	nn	np	nn
Marker79616	<nnxnp>	nn	nn	nn	nn	np	np	np	np	np	np	nn	np	nn	np	nn	nn	nn	nn	np	nn	nn	nn	nn	nn	nn	np	np	nn	np	nn	nn	np	nn	nn	np	nn	np	nn	np	nn	nn	nn	nn	nn	np	nn	np	nn
Marker85255	<nnxnp>	nn	nn	nn	nn	np	np	np	np	np	np	nn	np	nn	np	nn	nn	nn	nn	np	nn	nn	nn	nn	nn	nn	np	np	nn	np	nn	nn	np	nn	nn	np	nn	np	nn	np	nn	nn	nn	nn	nn	np	nn	np	nn
Marker45734	<nnxnp>	nn	nn	nn	nn	np	np	np	np	np	np	nn	np	nn	np	nn	nn	nn	nn	np	nn	nn	nn	nn	nn	nn	np	np	nn	np	nn	nn	np	nn	nn	np	nn	np	nn	np	nn	nn	nn	nn	nn	np	nn	np	nn
Marker504781	<nnxnp>	nn	nn	nn	nn	np	np	np	np	np	np	nn	np	nn	np	np	nn	nn	nn	np	nn	nn	nn	nn	nn	nn	np	np	nn	np	nn	nn	np	nn	nn	np	nn	np	nn	np	nn	nn	nn	np	nn	np	nn	np	nn
Marker39026	<nnxnp>	nn	nn	nn	nn	np	np	np	np	np	np	nn	np	nn	np	np	nn	nn	nn	np	nn	nn	nn	nn	nn	nn	np	np	nn	np	nn	nn	np	nn	nn	np	nn	np	nn	np	nn	nn	nn	np	nn	np	nn	np	nn
Marker521075	<nnxnp>	nn	nn	nn	nn	np	np	np	np	np	np	nn	np	nn	np	np	nn	nn	nn	np	nn	nn	nn	nn	nn	nn	np	np	nn	np	nn	nn	np	nn	nn	np	nn	np	nn	np	nn	nn	nn	np	nn	np	nn	np	nn
Marker75182	<nnxnp>	nn	nn	nn	nn	np	np	np	np	np	np	nn	np	nn	np	np	nn	nn	nn	nn	nn	nn	nn	nn	nn	nn	np	np	nn	np	nn	nn	np	nn	nn	np	nn	np	nn	np	nn	nn	nn	np	nn	np	nn	np	nn
Marker37875	<nnxnp>	nn	nn	nn	nn	np	np	np	np	np	np	nn	np	nn	np	np	nn	nn	nn	nn	nn	nn	nn	nn	nn	nn	np	np	nn	np	nn	nn	np	nn	nn	np	nn	np	nn	np	nn	nn	nn	np	nn	np	nn	np	nn
Marker7123	<nnxnp>	nn	nn	nn	nn	np	np	np	np	np	np	nn	np	nn	np	np	nn	nn	nn	nn	nn	nn	nn	nn	nn	nn	np	np	nn	np	nn	nn	np	nn	nn	np	nn	np	nn	np	nn	nn	nn	np	nn	np	nn	np	nn
Marker7347	<nnxnp>	nn	nn	nn	nn	np	np	np	np	np	np	nn	np	nn	np	np	nn	nn	nn	nn	nn	nn	nn	nn	nn	nn	np	np	nn	np	nn	nn	np	nn	nn	nn	nn	np	nn	np	nn	nn	nn	nn	nn	np	nn	np	np
Marker21868	<nnxnp>	nn	nn	nn	nn	np	np	np	np	np	np	nn	np	nn	np	np	nn	nn	nn	nn	nn	nn	nn	nn	nn	nn	np	np	nn	np	nn	nn	np	nn	nn	nn	nn	np	nn	np	nn	nn	nn	nn	nn	np	nn	np	np
Marker17398	<nnxnp>	nn	nn	nn	nn	np	np	np	np	np	np	nn	np	nn	np	np	nn	nn	nn	nn	nn	nn	nn	nn	nn	nn	np	np	nn	np	nn	nn	np	nn	nn	nn	nn	np	nn	np	nn	nn	nn	nn	nn	np	nn	np	np
Marker57616	<nnxnp>	nn	nn	nn	nn	np	np	np	np	np	np	nn	np	nn	np	np	nn	nn	nn	nn	nn	nn	nn	nn	nn	nn	np	np	nn	np	nn	nn	np	nn	nn	nn	nn	np	nn	np	nn	nn	nn	nn	nn	np	nn	np	np
Marker23011	<nnxnp>	nn	nn	nn	nn	np	np	np	np	np	np	nn	np	nn	np	nn	nn	nn	nn	nn	nn	nn	nn	nn	nn	nn	np	np	nn	np	nn	nn	np	nn	nn	nn	nn	np	nn	np	nn	nn	nn	nn	nn	np	nn	np	np
Marker13482	<nnxnp>	nn	nn	nn	nn	np	np	np	np	np	np	nn	np	nn	np	nn	nn	nn	nn	nn	nn	nn	nn	nn	nn	nn	np	np	nn	np	nn	nn	np	nn	nn	nn	nn	np	nn	np	nn	nn	nn	nn	nn	np	nn	np	np
Marker17309	<nnxnp>	nn	nn	nn	nn	np	np	np	np	np	np	nn	np	nn	np	nn	nn	nn	nn	nn	nn	nn	nn	nn	nn	nn	np	np	nn	np	nn	nn	np	nn	nn	nn	nn	np	nn	np	nn	nn	nn	nn	nn	np	nn	np	np
Marker2456	<nnxnp>	nn	nn	nn	nn	np	np	np	np	np	np	nn	np	nn	np	nn	nn	nn	nn	nn	nn	nn	nn	nn	nn	nn	np	np	nn	np	nn	nn	np	nn	nn	nn	nn	np	nn	np	nn	nn	nn	nn	nn	np	nn	np	np
Marker89878	<nnxnp>	nn	nn	nn	nn	np	np	np	np	np	np	nn	np	nn	np	nn	nn	nn	nn	nn	nn	nn	nn	nn	nn	nn	np	np	nn	np	nn	nn	np	nn	nn	nn	nn	np	nn	np	nn	nn	nn	nn	nn	np	nn	np	np
Marker37377	<nnxnp>	nn	nn	nn	nn	np	np	np	np	np	np	nn	np	nn	np	nn	nn	nn	nn	nn	nn	nn	nn	nn	nn	nn	np	np	nn	np	nn	nn	np	nn	nn	nn	nn	np	nn	np	nn	nn	nn	nn	nn	np	nn	np	np
Marker24749	<nnxnp>	nn	nn	nn	nn	np	np	np	np	np	np	nn	np	nn	np	nn	nn	nn	nn	nn	nn	nn	nn	nn	nn	nn	np	np	nn	np	nn	nn	np	nn	nn	nn	nn	np	nn	np	nn	nn	nn	nn	nn	np	nn	np	np
Marker15629	<nnxnp>	nn	nn	nn	nn	np	np	np	np	np	np	nn	np	nn	np	nn	nn	nn	nn	nn	nn	nn	nn	nn	nn	nn	np	np	nn	np	nn	nn	np	nn	nn	nn	nn	np	nn	np	nn	nn	nn	nn	nn	np	nn	np	np
Marker503122	<nnxnp>	nn	nn	nn	nn	np	np	np	np	np	np	nn	np	nn	np	nn	nn	nn	nn	nn	nn	nn	nn	nn	nn	nn	np	np	nn	np	nn	nn	np	nn	nn	nn	nn	np	nn	np	nn	nn	nn	nn	nn	np	nn	np	np
Marker515507	<nnxnp>	nn	nn	nn	nn	np	np	np	np	np	np	nn	np	nn	np	nn	nn	nn	nn	nn	nn	nn	nn	nn	nn	nn	np	np	nn	np	nn	nn	np	nn	nn	nn	nn	np	nn	np	nn	nn	nn	nn	nn	np	nn	np	np
Marker540351	<nnxnp>	nn	nn	nn	nn	np	np	np	np	np	np	nn	np	nn	np	nn	nn	nn	nn	nn	nn	nn	nn	nn	nn	nn	np	np	nn	np	nn	nn	np	nn	nn	nn	nn	np	nn	np	nn	nn	nn	nn	nn	np	nn	np	nn
Marker508407	<nnxnp>	nn	nn	nn	nn	np	np	np	np	np	np	nn	np	nn	np	nn	nn	nn	nn	nn	nn	nn	nn	nn	nn	nn	np	np	nn	np	nn	nn	np	nn	nn	nn	nn	np	nn	np	nn	nn	nn	nn	nn	np	nn	np	--
Marker531677	<nnxnp>	nn	nn	nn	nn	np	np	np	np	np	np	nn	np	nn	np	nn	nn	nn	nn	nn	nn	nn	nn	nn	nn	nn	np	np	nn	np	nn	nn	np	nn	nn	nn	nn	np	nn	np	nn	nn	nn	nn	nn	np	nn	np	nn
Marker537541	<nnxnp>	nn	nn	nn	nn	np	np	np	np	np	np	nn	np	nn	np	nn	nn	nn	nn	nn	nn	nn	nn	nn	nn	nn	np	np	nn	np	nn	nn	np	nn	nn	nn	nn	np	nn	np	nn	nn	nn	nn	nn	np	nn	np	nn
Marker28192	<nnxnp>	nn	nn	nn	nn	np	np	np	np	np	np	nn	np	nn	np	nn	nn	nn	nn	nn	nn	nn	nn	nn	nn	nn	np	np	nn	np	nn	nn	np	nn	nn	nn	nn	np	nn	np	nn	nn	nn	nn	nn	np	nn	nn	nn
Marker510370	<nnxnp>	nn	nn	nn	nn	np	np	np	np	np	np	nn	np	nn	np	nn	nn	nn	nn	nn	nn	nn	nn	nn	nn	nn	np	np	nn	np	nn	nn	np	nn	nn	nn	nn	np	nn	np	nn	nn	nn	nn	nn	np	nn	nn	nn
Marker505023	<nnxnp>	nn	nn	nn	nn	np	np	np	np	np	np	nn	np	nn	np	nn	nn	nn	nn	nn	nn	nn	nn	nn	nn	nn	np	np	nn	np	nn	nn	np	nn	nn	nn	nn	np	nn	np	nn	nn	nn	nn	nn	np	nn	nn	nn
Marker34146	<nnxnp>	nn	nn	nn	nn	np	np	np	np	np	np	nn	np	nn	np	nn	nn	nn	nn	nn	nn	nn	nn	nn	nn	nn	np	np	nn	np	nn	nn	np	nn	nn	nn	nn	np	nn	np	nn	nn	nn	nn	nn	np	nn	nn	nn
Marker17352	<nnxnp>	nn	nn	nn	nn	np	np	np	np	np	np	nn	np	nn	np	nn	nn	nn	nn	nn	nn	nn	nn	nn	nn	nn	np	np	nn	np	nn	nn	np	nn	nn	nn	nn	np	nn	np	nn	nn	nn	nn	nn	np	nn	nn	nn
Marker22592	<nnxnp>	nn	nn	nn	nn	np	np	np	np	np	np	nn	np	nn	np	nn	nn	nn	nn	nn	nn	nn	nn	nn	nn	nn	np	np	nn	np	nn	nn	np	nn	nn	nn	nn	np	nn	np	nn	nn	nn	nn	nn	np	nn	nn	nn
Marker76887	<nnxnp>	nn	nn	nn	nn	np	np	np	np	np	np	nn	np	nn	np	nn	nn	nn	nn	nn	nn	nn	nn	nn	nn	nn	np	np	nn	np	nn	nn	np	nn	nn	nn	nn	np	nn	np	nn	nn	nn	nn	nn	np	nn	nn	nn
Marker46059	<nnxnp>	nn	nn	nn	nn	np	np	np	np	np	np	nn	np	nn	np	nn	nn	nn	nn	nn	nn	nn	nn	nn	nn	nn	np	np	nn	np	nn	nn	np	nn	nn	nn	nn	np	nn	np	nn	nn	nn	nn	nn	np	nn	nn	nn
Marker46937	<nnxnp>	nn	nn	nn	nn	np	np	np	np	np	np	nn	np	nn	np	nn	nn	nn	nn	nn	nn	nn	nn	nn	nn	nn	np	np	nn	np	nn	nn	np	nn	nn	nn	nn	np	nn	np	nn	nn	nn	nn	nn	np	nn	nn	nn
Marker17812	<nnxnp>	nn	nn	nn	nn	np	np	np	np	np	np	nn	np	nn	np	nn	nn	nn	nn	nn	nn	nn	nn	nn	nn	nn	np	np	nn	np	nn	nn	np	nn	nn	nn	nn	np	nn	np	nn	nn	nn	nn	nn	np	nn	nn	nn
Marker22002	<nnxnp>	nn	nn	nn	nn	np	np	np	np	np	np	nn	np	nn	np	nn	nn	nn	nn	nn	nn	nn	nn	nn	nn	nn	np	np	nn	np	nn	nn	np	nn	nn	nn	nn	np	nn	np	nn	nn	nn	nn	nn	np	nn	nn	nn
Marker71711	<nnxnp>	nn	nn	nn	nn	np	np	np	np	np	np	nn	np	nn	np	nn	nn	nn	nn	nn	nn	nn	nn	nn	nn	nn	np	np	nn	np	nn	nn	np	nn	nn	nn	nn	np	nn	np	nn	nn	nn	nn	nn	np	nn	nn	nn
Marker11623	<nnxnp>	nn	nn	nn	nn	np	np	np	np	np	np	nn	np	nn	np	nn	nn	nn	nn	nn	nn	nn	nn	nn	nn	nn	np	np	nn	np	nn	nn	np	nn	nn	nn	nn	np	nn	np	nn	nn	nn	nn	nn	np	nn	nn	nn
Marker507921	<nnxnp>	nn	nn	nn	nn	np	np	np	np	np	np	nn	np	nn	np	nn	nn	nn	nn	np	nn	nn	nn	nn	nn	nn	np	np	nn	np	nn	nn	np	nn	nn	np	nn	np	nn	np	nn	nn	nn	nn	nn	np	nn	nn	nn
Marker507652	<nnxnp>	nn	nn	nn	nn	np	np	np	np	np	np	nn	np	nn	np	nn	nn	nn	nn	np	nn	nn	nn	nn	nn	nn	np	np	nn	np	nn	nn	np	nn	nn	np	nn	np	nn	np	nn	nn	nn	nn	nn	np	nn	nn	nn
Marker511851	<nnxnp>	nn	nn	nn	nn	np	np	np	np	np	np	nn	np	nn	np	nn	nn	nn	nn	np	nn	nn	nn	nn	nn	nn	np	np	nn	np	nn	nn	np	nn	nn	np	nn	np	nn	np	nn	nn	nn	nn	nn	np	nn	nn	nn
Marker515921	<nnxnp>	nn	nn	nn	nn	np	np	np	np	np	np	nn	np	nn	np	nn	nn	nn	nn	np	nn	nn	nn	nn	nn	nn	np	np	nn	np	nn	nn	np	nn	nn	np	nn	np	nn	np	nn	nn	nn	nn	nn	np	nn	np	nn
Marker44357	<nnxnp>	nn	nn	nn	nn	np	np	np	np	np	np	nn	np	nn	np	nn	nn	nn	nn	np	nn	nn	nn	nn	nn	nn	np	np	nn	np	nn	nn	np	nn	nn	np	nn	np	nn	np	nn	nn	nn	nn	nn	np	nn	np	nn
Marker10993	<nnxnp>	nn	nn	nn	nn	np	np	np	np	np	np	nn	np	nn	np	nn	nn	nn	nn	np	nn	nn	nn	nn	nn	nn	np	np	nn	np	nn	nn	np	nn	nn	np	nn	np	nn	np	nn	nn	nn	nn	nn	np	nn	np	nn
Marker7315	<nnxnp>	nn	nn	nn	nn	np	np	np	np	np	np	nn	np	nn	np	nn	nn	nn	nn	np	nn	nn	nn	nn	nn	nn	np	np	nn	np	nn	nn	np	nn	nn	np	nn	np	nn	np	nn	nn	nn	nn	nn	np	nn	np	nn
Marker505959	<nnxnp>	nn	nn	nn	nn	np	np	np	np	np	np	nn	np	nn	np	nn	nn	nn	nn	np	nn	nn	nn	nn	nn	nn	np	np	nn	np	nn	nn	np	nn	nn	np	nn	np	nn	np	nn	nn	nn	nn	nn	np	nn	np	nn
Marker28364	<nnxnp>	nn	nn	nn	nn	np	np	np	np	np	np	nn	np	nn	np	nn	nn	nn	nn	np	nn	nn	nn	nn	nn	nn	np	np	nn	np	nn	nn	np	nn	nn	np	nn	np	nn	np	nn	nn	nn	nn	nn	np	nn	np	nn
Marker12551	<nnxnp>	nn	nn	nn	nn	np	np	np	np	np	np	nn	np	nn	np	nn	nn	nn	nn	np	nn	nn	nn	nn	nn	nn	np	np	nn	np	nn	nn	np	nn	nn	np	nn	np	nn	np	nn	nn	nn	nn	nn	np	nn	np	nn
Marker109469	<nnxnp>	nn	nn	nn	nn	np	np	np	np	np	np	nn	np	nn	np	nn	nn	nn	nn	np	nn	nn	nn	nn	nn	nn	np	np	nn	np	nn	nn	np	nn	nn	np	nn	np	nn	np	nn	nn	nn	nn	nn	np	nn	np	nn
Marker15905	<nnxnp>	nn	nn	nn	nn	np	np	np	np	np	np	nn	np	nn	np	nn	nn	nn	nn	np	nn	nn	nn	nn	nn	nn	np	np	nn	np	nn	nn	np	nn	nn	np	nn	np	nn	np	nn	nn	nn	nn	nn	np	nn	np	nn
Marker722	<nnxnp>	nn	nn	nn	nn	np	np	np	np	np	np	nn	np	nn	np	nn	nn	nn	nn	np	nn	nn	nn	nn	nn	nn	np	np	nn	np	nn	nn	np	nn	nn	np	nn	np	nn	np	nn	nn	nn	nn	nn	np	nn	np	nn
Marker17832	<nnxnp>	nn	nn	nn	nn	np	np	np	np	np	np	nn	np	nn	np	nn	nn	nn	nn	np	nn	nn	nn	nn	nn	nn	np	np	nn	np	nn	nn	np	nn	nn	np	nn	np	nn	np	nn	nn	nn	nn	nn	np	nn	np	nn
Marker23484	<nnxnp>	nn	nn	nn	nn	np	np	np	np	np	np	nn	np	nn	np	nn	nn	nn	nn	np	nn	nn	nn	nn	nn	nn	np	np	nn	np	nn	nn	np	nn	nn	np	nn	np	nn	np	nn	nn	nn	nn	nn	np	nn	np	nn
Marker30609	<nnxnp>	nn	nn	nn	nn	np	np	np	np	np	np	nn	np	nn	np	nn	nn	nn	nn	np	nn	nn	nn	nn	nn	nn	np	np	nn	np	nn	nn	np	nn	nn	np	nn	np	nn	np	nn	nn	nn	nn	nn	np	nn	np	nn
Marker109053	<nnxnp>	nn	nn	nn	nn	np	np	np	np	np	np	nn	np	nn	np	nn	nn	nn	nn	np	nn	nn	nn	nn	nn	nn	np	np	nn	np	nn	nn	np	nn	nn	np	nn	np	nn	np	nn	nn	nn	nn	nn	np	nn	np	nn
Marker3136	<nnxnp>	nn	nn	nn	nn	np	np	np	np	np	np	nn	np	nn	np	nn	nn	nn	nn	np	nn	nn	nn	nn	nn	nn	np	np	nn	np	nn	nn	np	nn	nn	np	nn	np	nn	np	nn	nn	nn	nn	nn	np	nn	np	nn
Marker34554	<nnxnp>	nn	nn	nn	nn	np	np	np	np	np	np	nn	np	nn	np	nn	nn	nn	nn	np	nn	nn	nn	nn	nn	nn	np	np	nn	np	nn	nn	np	nn	nn	np	nn	np	nn	np	nn	nn	nn	nn	nn	np	nn	np	nn
Marker34990	<nnxnp>	nn	nn	nn	nn	np	np	np	np	np	np	nn	np	nn	np	nn	nn	nn	nn	nn	nn	nn	nn	nn	nn	nn	np	np	nn	np	nn	nn	np	nn	nn	nn	nn	np	nn	np	nn	nn	nn	nn	nn	np	nn	np	nn
Marker12985	<nnxnp>	nn	nn	nn	nn	np	np	np	np	np	np	nn	np	nn	np	nn	nn	nn	nn	nn	nn	nn	nn	nn	nn	nn	np	np	nn	np	nn	nn	np	nn	nn	nn	nn	np	nn	np	nn	nn	nn	nn	nn	np	nn	np	nn
Marker3200	<nnxnp>	nn	nn	nn	nn	np	np	np	np	np	np	nn	np	nn	np	nn	nn	nn	nn	nn	nn	nn	nn	nn	nn	nn	np	np	nn	np	nn	nn	np	nn	nn	nn	nn	np	nn	np	nn	nn	nn	nn	nn	np	nn	np	nn
Marker17041	<nnxnp>	nn	nn	nn	nn	np	np	np	np	np	np	nn	np	nn	np	nn	nn	nn	nn	nn	nn	nn	nn	nn	nn	nn	np	np	nn	np	nn	nn	np	nn	nn	nn	nn	np	nn	np	nn	nn	nn	nn	nn	np	nn	np	nn
Marker4000	<nnxnp>	nn	nn	nn	nn	np	np	np	np	np	np	nn	np	nn	np	nn	nn	nn	nn	nn	nn	nn	nn	nn	nn	nn	np	np	nn	np	nn	nn	np	nn	nn	nn	nn	np	nn	np	nn	nn	nn	nn	nn	np	nn	np	nn
Marker532649	<nnxnp>	nn	nn	nn	nn	np	np	np	np	np	np	nn	np	nn	np	nn	nn	nn	nn	nn	nn	nn	nn	nn	nn	nn	np	np	nn	np	nn	nn	np	nn	nn	nn	nn	np	nn	np	nn	nn	nn	nn	nn	np	nn	np	nn
Marker49259	<nnxnp>	nn	nn	nn	nn	np	np	np	np	np	np	nn	np	nn	np	nn	nn	nn	nn	nn	nn	nn	nn	nn	nn	nn	np	np	nn	np	nn	nn	np	nn	nn	nn	nn	np	nn	np	nn	nn	nn	nn	nn	np	nn	np	nn
Marker48314	<nnxnp>	nn	nn	nn	nn	np	np	np	np	np	np	nn	np	nn	np	nn	nn	nn	nn	nn	nn	nn	nn	nn	nn	nn	np	np	nn	np	nn	nn	np	nn	nn	nn	nn	np	nn	np	nn	nn	nn	nn	nn	np	nn	np	nn
Marker11641	<nnxnp>	nn	nn	nn	nn	np	np	np	np	np	np	nn	np	nn	np	nn	nn	nn	nn	nn	nn	nn	nn	nn	nn	nn	np	np	nn	np	nn	nn	np	nn	nn	nn	nn	np	nn	np	nn	nn	nn	nn	nn	np	nn	np	nn
Marker4198	<nnxnp>	nn	nn	nn	nn	np	np	np	np	np	np	nn	np	nn	np	nn	nn	nn	nn	nn	nn	nn	nn	nn	nn	nn	np	np	nn	np	nn	nn	np	nn	nn	nn	nn	np	nn	np	nn	nn	nn	nn	nn	np	nn	np	nn
Marker21433	<nnxnp>	nn	nn	nn	nn	np	np	--	np	np	np	nn	np	nn	np	nn	nn	nn	nn	nn	nn	nn	nn	nn	nn	nn	np	np	nn	np	nn	nn	np	nn	nn	nn	nn	np	nn	np	nn	nn	nn	nn	nn	np	nn	np	nn
Marker44109	<nnxnp>	nn	nn	nn	nn	np	np	nn	np	np	np	nn	np	nn	np	nn	nn	nn	nn	nn	nn	nn	nn	nn	nn	nn	np	np	nn	np	nn	--	np	nn	nn	nn	nn	np	nn	np	nn	nn	nn	nn	nn	np	nn	np	nn
Marker30067	<nnxnp>	nn	nn	nn	nn	np	np	nn	np	np	np	nn	np	nn	np	nn	nn	nn	nn	nn	nn	nn	nn	nn	nn	nn	np	np	nn	np	nn	np	np	nn	nn	nn	nn	np	nn	np	nn	nn	nn	nn	nn	np	nn	np	nn
Marker29892	<nnxnp>	nn	nn	nn	nn	np	np	nn	np	np	np	nn	np	nn	np	nn	nn	nn	nn	nn	nn	nn	nn	nn	nn	nn	np	np	nn	np	nn	np	np	nn	nn	nn	nn	np	nn	np	nn	nn	nn	nn	nn	np	nn	np	nn
Marker527056	<nnxnp>	nn	nn	nn	nn	np	np	nn	np	nn	np	nn	np	nn	np	nn	nn	nn	nn	nn	nn	nn	nn	nn	nn	nn	np	np	nn	np	nn	np	np	nn	nn	nn	nn	np	nn	np	np	nn	nn	nn	np	np	nn	nn	nn
Marker37825	<nnxnp>	nn	nn	nn	nn	np	np	nn	np	nn	np	nn	np	nn	np	nn	nn	nn	nn	nn	nn	nn	nn	nn	nn	nn	np	np	nn	np	nn	np	np	nn	nn	nn	nn	np	nn	np	np	nn	nn	nn	np	np	nn	nn	nn
Marker509881	<nnxnp>	nn	nn	nn	nn	np	np	nn	np	nn	np	nn	np	nn	np	nn	nn	nn	nn	nn	nn	nn	nn	nn	nn	nn	np	np	nn	np	nn	np	np	nn	nn	nn	nn	np	nn	np	np	nn	nn	nn	np	np	nn	nn	nn
Marker110511	<nnxnp>	nn	nn	nn	nn	np	np	nn	np	nn	np	nn	np	nn	np	nn	nn	nn	nn	nn	nn	nn	nn	nn	nn	nn	np	np	nn	np	nn	np	np	nn	nn	nn	nn	np	nn	np	np	nn	nn	nn	np	np	nn	nn	nn
Marker13044	<nnxnp>	nn	nn	nn	nn	np	np	nn	np	nn	np	nn	np	nn	np	nn	nn	nn	nn	nn	nn	nn	nn	nn	nn	nn	np	np	nn	np	nn	np	np	nn	nn	nn	nn	np	nn	np	np	nn	nn	nn	np	np	nn	nn	nn
Marker6689	<nnxnp>	nn	nn	nn	nn	np	np	nn	np	nn	np	nn	np	nn	np	nn	nn	nn	nn	nn	nn	nn	nn	nn	nn	nn	np	np	nn	np	nn	np	np	nn	nn	nn	nn	np	nn	np	np	nn	nn	nn	np	np	nn	nn	nn
Marker15882	<nnxnp>	nn	nn	nn	nn	nn	np	nn	np	nn	np	nn	np	nn	np	nn	nn	nn	nn	nn	nn	nn	nn	nn	nn	nn	np	np	nn	np	nn	np	np	nn	nn	nn	nn	np	nn	np	np	nn	nn	nn	np	np	nn	nn	nn
Marker17605	<nnxnp>	nn	nn	nn	nn	nn	np	nn	nn	nn	np	nn	np	nn	np	nn	nn	nn	nn	--	nn	nn	nn	nn	nn	nn	np	np	nn	np	nn	np	np	nn	nn	nn	nn	np	nn	np	np	nn	nn	nn	np	np	nn	nn	nn
Marker505689	<nnxnp>	nn	nn	nn	nn	nn	np	nn	nn	nn	np	nn	np	nn	np	nn	nn	nn	nn	np	nn	nn	nn	nn	nn	nn	np	np	nn	np	nn	np	np	nn	nn	nn	nn	nn	nn	np	np	nn	nn	nn	np	np	nn	nn	nn
Marker11771	<nnxnp>	nn	nn	nn	nn	nn	np	nn	nn	nn	np	nn	np	nn	np	nn	nn	nn	nn	np	nn	nn	nn	nn	nn	nn	np	np	nn	np	nn	np	np	nn	nn	--	nn	nn	nn	np	np	nn	nn	nn	np	np	nn	nn	nn
Marker6282	<nnxnp>	nn	nn	nn	nn	nn	nn	nn	nn	nn	np	nn	np	nn	np	nn	nn	nn	nn	np	nn	nn	nn	nn	nn	nn	np	np	nn	np	nn	np	np	nn	nn	--	nn	nn	nn	np	np	nn	nn	nn	np	np	nn	nn	nn
Marker4809	<nnxnp>	nn	nn	nn	nn	nn	nn	nn	nn	nn	np	nn	np	nn	np	nn	nn	nn	nn	np	nn	nn	nn	nn	nn	nn	np	np	nn	np	nn	np	np	nn	nn	np	nn	np	nn	np	np	nn	nn	nn	np	np	nn	nn	nn
Marker507561	<nnxnp>	nn	nn	nn	nn	nn	--	nn	nn	nn	np	nn	np	nn	np	nn	nn	nn	nn	np	nn	nn	nn	nn	nn	nn	np	np	nn	np	nn	np	np	np	nn	np	nn	np	nn	np	np	nn	nn	nn	np	np	nn	nn	nn
Marker8566	<nnxnp>	nn	nn	nn	nn	nn	np	nn	nn	nn	np	nn	np	nn	np	nn	nn	nn	nn	np	nn	nn	nn	nn	nn	nn	np	np	nn	np	nn	np	np	np	nn	np	nn	np	nn	np	np	nn	nn	nn	np	np	nn	nn	nn
Marker515298	<nnxnp>	nn	np	nn	np	np	nn	np	nn	np	np	np	np	nn	np	nn	nn	nn	nn	np	np	np	nn	nn	np	np	np	np	nn	np	np	np	np	nn	np	np	np	np	np	nn	np	np	nn	nn	np	np	nn	np	np
Marker508022	<nnxnp>	nn	np	nn	np	np	nn	np	nn	np	np	np	np	nn	np	nn	nn	nn	nn	np	np	np	nn	nn	np	np	np	np	nn	np	np	np	np	nn	np	np	np	np	np	nn	np	np	nn	nn	np	np	nn	np	np
Marker527914	<nnxnp>	nn	np	nn	np	np	nn	np	nn	np	np	np	np	nn	np	nn	nn	nn	nn	np	np	np	nn	nn	np	np	np	np	nn	np	np	np	np	nn	np	np	np	np	np	nn	np	np	nn	nn	np	np	nn	np	np
Marker32840	<nnxnp>	nn	np	nn	np	np	nn	np	nn	np	np	np	np	nn	np	nn	nn	nn	nn	np	np	np	nn	nn	np	np	np	np	nn	np	np	np	np	nn	np	np	np	np	np	nn	np	np	nn	nn	np	np	nn	np	np
Marker5522	<nnxnp>	nn	np	nn	np	np	nn	np	nn	np	np	np	np	nn	np	nn	nn	nn	nn	np	np	np	nn	nn	np	np	np	np	nn	np	np	np	np	nn	np	np	np	np	np	nn	np	np	nn	nn	np	np	nn	np	np
Marker30371	<nnxnp>	nn	np	nn	np	np	nn	np	nn	np	np	np	np	nn	np	nn	nn	nn	nn	np	np	np	nn	nn	np	np	np	np	nn	np	np	np	np	nn	np	np	np	np	np	nn	np	np	nn	nn	np	np	nn	np	np
Marker34632	<nnxnp>	nn	np	nn	np	np	nn	np	nn	np	np	np	np	nn	np	nn	nn	nn	nn	np	np	np	nn	nn	np	np	np	np	nn	np	np	np	np	nn	np	np	np	np	np	nn	np	np	nn	nn	np	np	nn	np	np
Marker56982	<nnxnp>	nn	np	nn	np	nn	nn	np	nn	np	np	np	np	nn	np	nn	nn	nn	nn	np	np	np	nn	nn	np	np	np	np	nn	np	np	np	np	nn	np	np	np	np	np	nn	np	np	nn	nn	np	np	nn	np	np
Marker21073	<nnxnp>	nn	np	nn	np	nn	nn	np	nn	np	np	np	np	nn	np	nn	nn	nn	nn	np	np	np	nn	nn	np	np	np	np	nn	np	np	np	np	nn	np	np	np	np	np	nn	np	np	nn	nn	np	np	nn	np	np
Marker28097	<nnxnp>	nn	np	nn	np	nn	nn	np	nn	np	np	np	np	nn	np	nn	nn	nn	nn	np	np	np	nn	nn	np	np	np	np	nn	np	np	np	np	nn	np	np	np	np	np	nn	np	np	nn	nn	np	np	nn	np	np
Marker2060	<nnxnp>	nn	np	nn	np	nn	nn	np	nn	np	np	np	np	nn	np	nn	nn	nn	nn	np	np	np	nn	nn	np	np	np	np	nn	np	np	np	np	nn	np	np	np	np	np	nn	np	np	nn	nn	np	np	nn	np	np
Marker6292	<nnxnp>	nn	np	nn	np	nn	nn	np	nn	np	np	np	np	nn	np	nn	nn	nn	nn	np	np	np	nn	nn	np	np	np	np	nn	np	np	np	np	nn	np	np	np	np	np	nn	np	np	nn	nn	np	np	nn	np	np
Marker101751	<nnxnp>	nn	np	nn	np	nn	nn	np	nn	np	np	np	np	nn	np	nn	nn	nn	nn	np	np	np	nn	nn	np	np	np	np	nn	np	np	np	np	nn	np	np	np	np	np	nn	np	np	nn	nn	np	np	nn	np	np
Marker2364	<nnxnp>	nn	np	nn	np	nn	nn	np	nn	np	np	np	np	nn	np	nn	nn	nn	nn	np	nn	np	nn	nn	np	np	np	np	nn	np	np	np	np	nn	np	np	np	np	np	nn	np	np	nn	nn	np	np	nn	np	np
Marker51706	<nnxnp>	nn	nn	nn	np	nn	nn	np	nn	np	np	np	np	nn	np	nn	nn	nn	nn	np	nn	np	nn	nn	np	nn	np	np	nn	np	np	np	np	nn	np	np	nn	np	np	nn	np	np	nn	nn	np	np	nn	np	np
Marker99471	<nnxnp>	nn	nn	nn	np	nn	nn	np	nn	np	np	np	np	nn	np	nn	nn	nn	nn	np	nn	np	nn	nn	np	nn	np	np	nn	np	np	np	np	nn	np	np	nn	np	np	nn	np	np	nn	nn	np	np	nn	np	np
Marker9747	<nnxnp>	nn	nn	nn	np	nn	nn	np	nn	np	np	np	np	nn	np	nn	nn	nn	nn	np	nn	np	nn	nn	np	nn	np	np	nn	np	np	np	np	nn	np	np	nn	np	np	nn	np	np	nn	nn	np	np	nn	np	np
Marker10759	<nnxnp>	nn	nn	nn	np	nn	nn	np	nn	np	np	np	np	nn	np	nn	nn	nn	nn	np	nn	np	nn	nn	np	nn	np	np	nn	np	np	np	np	nn	np	np	nn	np	np	nn	np	np	nn	nn	np	np	nn	np	np
Marker516902	<nnxnp>	nn	nn	nn	np	nn	nn	np	nn	np	np	np	nn	nn	np	nn	nn	nn	nn	np	nn	np	nn	nn	np	nn	np	np	nn	np	np	np	np	nn	np	np	nn	np	np	nn	np	np	nn	nn	np	np	nn	np	np
Marker525892	<nnxnp>	nn	nn	nn	np	nn	nn	np	nn	np	np	np	nn	nn	np	nn	nn	nn	nn	np	nn	np	nn	nn	np	nn	np	np	nn	np	np	np	np	nn	np	np	nn	np	np	nn	np	np	nn	nn	np	np	nn	np	np
Marker539649	<hkxhk>	hh	hh	--	--	hh	hh	kk	hh	kk	--	--	hh	hh	hk	hh	hh	hh	hh	kk	hh	--	hh	hh	kk	--	kk	kk	hh	--	kk	kk	--	--	kk	kk	hh	--	kk	hh	kk	kk	hh	hh	kk	kk	hh	kk	kk
Marker1434	<hkxhk>	kk	kk	--	--	kk	kk	hh	kk	hh	--	--	kk	kk	hk	kk	kk	kk	kk	hh	kk	--	kk	kk	hh	--	hh	hh	kk	--	hh	hh	--	--	hh	hh	kk	--	hh	kk	hh	hh	kk	kk	hh	hh	kk	hh	hh
Marker51531	<nnxnp>	nn	nn	nn	np	nn	nn	np	nn	np	np	np	nn	nn	np	nn	nn	nn	nn	np	nn	nn	nn	nn	np	nn	np	np	nn	np	np	np	np	nn	np	np	nn	np	np	nn	np	np	nn	nn	np	np	nn	np	np
Marker520899	<hkxhk>	hh	hh	--	--	hh	hh	kk	hh	kk	--	--	hh	hh	hk	hh	hh	hh	hh	kk	hh	--	hh	hh	kk	--	kk	kk	hh	--	kk	kk	--	--	kk	kk	hh	--	kk	hh	kk	kk	hh	hh	kk	kk	hh	kk	kk
Marker520840	<nnxnp>	nn	nn	nn	np	nn	nn	np	nn	np	np	np	nn	nn	np	nn	nn	nn	nn	np	nn	nn	nn	nn	np	nn	np	np	nn	np	np	np	np	nn	np	np	nn	np	np	nn	np	np	nn	nn	np	np	nn	np	np
Marker10292	<nnxnp>	nn	nn	nn	np	nn	nn	np	nn	np	np	np	nn	nn	np	np	nn	nn	nn	np	nn	nn	nn	nn	np	np	np	np	np	np	np	np	np	nn	np	np	nn	np	np	nn	np	np	nn	np	np	np	nn	np	nn
Marker1374	<hkxhk>	kk	kk	kk	hh	kk	kk	hh	kk	hh	--	--	kk	kk	hk	hk	kk	kk	kk	hh	kk	kk	kk	kk	--	hk	--	hh	hk	hh	--	hh	--	kk	--	--	kk	--	--	kk	hh	--	kk	--	--	hh	kk	hh	--
Marker58534	<nnxnp>	nn	nn	nn	np	nn	nn	np	nn	np	np	np	nn	nn	np	np	nn	nn	nn	np	nn	nn	nn	nn	np	np	np	np	np	np	np	np	np	nn	np	np	nn	np	np	nn	np	np	nn	np	np	np	nn	np	nn
Marker537124	<nnxnp>	nn	nn	nn	np	nn	nn	np	nn	np	np	np	nn	nn	np	np	nn	nn	nn	np	nn	nn	nn	nn	np	np	np	np	np	np	np	np	np	nn	np	np	nn	np	np	nn	np	np	nn	nn	np	np	nn	np	nn
Marker4583	<nnxnp>	nn	nn	nn	np	nn	nn	np	nn	np	np	np	nn	nn	np	np	nn	nn	nn	np	nn	nn	nn	nn	np	np	np	np	np	np	np	np	np	nn	np	np	nn	np	np	nn	np	np	nn	nn	np	np	nn	np	nn
Marker89123	<nnxnp>	nn	nn	nn	np	nn	nn	np	nn	np	np	np	nn	nn	np	np	nn	nn	nn	np	nn	nn	nn	nn	np	np	np	np	np	np	np	np	np	nn	np	np	nn	np	np	nn	np	np	nn	nn	np	np	nn	np	nn
Marker22744	<nnxnp>	nn	nn	nn	np	nn	nn	np	nn	np	np	np	nn	nn	np	np	nn	nn	nn	np	nn	nn	nn	nn	np	np	np	np	np	np	np	np	np	nn	np	np	nn	np	np	nn	np	np	nn	nn	np	np	nn	np	nn
Marker4264	<nnxnp>	nn	nn	nn	np	nn	nn	np	nn	np	np	np	nn	nn	np	np	nn	nn	nn	np	nn	nn	nn	nn	np	np	np	np	np	np	np	np	np	nn	np	np	nn	np	np	nn	np	np	nn	nn	np	np	nn	np	nn
Marker501514	<nnxnp>	nn	nn	nn	np	nn	nn	np	nn	np	np	np	nn	nn	np	nn	nn	nn	nn	np	nn	nn	nn	nn	np	nn	np	np	nn	np	np	np	np	nn	np	np	nn	np	np	nn	np	np	nn	nn	np	np	nn	np	nn
Marker518657	<nnxnp>	nn	nn	nn	np	nn	nn	np	nn	np	np	np	nn	nn	np	nn	nn	nn	nn	np	nn	nn	nn	nn	np	nn	np	np	nn	np	np	np	np	nn	np	np	nn	np	np	nn	np	np	nn	nn	np	np	nn	np	nn
Marker547772	<nnxnp>	nn	nn	nn	np	nn	nn	np	nn	np	np	np	nn	nn	np	nn	nn	nn	nn	np	nn	nn	nn	nn	np	nn	np	np	nn	np	np	np	np	nn	np	np	nn	np	np	nn	np	np	nn	nn	np	np	nn	np	nn
Marker21265	<nnxnp>	nn	nn	nn	np	nn	nn	np	nn	np	np	np	nn	nn	np	nn	nn	nn	nn	np	nn	nn	nn	nn	np	nn	np	np	nn	np	np	np	np	nn	np	np	nn	np	np	np	np	np	nn	nn	np	np	nn	np	nn
Marker517657	<nnxnp>	nn	nn	nn	np	nn	nn	np	nn	np	np	np	nn	nn	np	nn	nn	nn	nn	--	nn	nn	nn	nn	np	nn	np	np	nn	np	np	np	np	nn	np	np	nn	np	np	np	np	np	nn	nn	np	np	nn	np	nn
Marker59550	<nnxnp>	nn	nn	nn	np	nn	nn	np	nn	np	np	np	nn	nn	np	nn	nn	nn	nn	nn	nn	nn	nn	nn	np	nn	np	np	nn	np	np	np	np	nn	np	np	nn	np	np	np	np	np	nn	nn	np	np	nn	np	nn
Marker536997	<nnxnp>	nn	nn	nn	np	nn	nn	np	nn	np	np	np	nn	nn	np	nn	nn	nn	nn	nn	nn	nn	nn	nn	np	nn	np	np	nn	np	np	np	np	nn	np	np	nn	np	np	np	np	np	nn	nn	np	np	nn	np	nn
Marker27985	<nnxnp>	nn	nn	nn	np	nn	nn	np	nn	np	np	np	nn	nn	np	nn	nn	nn	nn	nn	nn	nn	nn	nn	np	nn	np	np	nn	np	np	np	np	nn	np	np	nn	np	np	np	np	np	nn	nn	np	np	nn	np	nn
Marker21947	<nnxnp>	nn	nn	nn	np	nn	nn	np	nn	np	np	np	nn	nn	np	nn	nn	nn	nn	np	nn	nn	nn	nn	np	nn	np	np	nn	np	np	np	np	nn	np	np	nn	np	np	np	np	np	nn	nn	np	np	nn	np	nn
Marker7595	<nnxnp>	nn	nn	nn	np	nn	nn	np	nn	np	np	np	nn	nn	np	nn	nn	nn	nn	np	nn	nn	nn	nn	np	nn	np	np	nn	np	np	np	np	nn	np	np	nn	np	np	np	np	np	nn	nn	np	np	nn	np	nn
Marker18007	<nnxnp>	nn	nn	nn	np	np	nn	np	nn	np	np	np	nn	nn	np	nn	nn	nn	nn	np	nn	nn	nn	nn	np	nn	np	np	nn	np	np	np	np	nn	np	np	nn	np	np	np	np	np	nn	nn	np	np	nn	np	nn
Marker21494	<nnxnp>	nn	nn	nn	np	np	np	np	nn	np	np	np	nn	nn	np	nn	nn	nn	nn	np	nn	nn	nn	nn	np	nn	np	np	nn	np	np	np	np	nn	np	np	nn	np	np	np	np	np	nn	nn	np	np	nn	np	nn
Marker526361	<nnxnp>	nn	nn	nn	np	np	np	np	nn	np	np	np	nn	nn	np	nn	nn	nn	nn	np	nn	nn	nn	nn	np	nn	np	np	nn	np	np	np	np	np	np	np	nn	np	np	np	np	np	nn	nn	np	np	nn	np	nn
Marker38149	<nnxnp>	nn	nn	nn	np	np	np	--	nn	np	np	np	nn	nn	np	nn	nn	nn	nn	np	nn	nn	nn	nn	nn	nn	np	np	nn	np	np	np	np	np	np	np	nn	np	np	np	np	np	nn	nn	np	np	nn	np	nn
Marker20199	<nnxnp>	nn	nn	nn	np	np	np	nn	nn	np	np	np	nn	nn	np	nn	nn	nn	nn	np	nn	nn	nn	nn	nn	nn	np	np	nn	np	np	np	np	np	np	np	nn	np	np	np	np	np	nn	nn	np	np	nn	np	nn
Marker18022	<nnxnp>	nn	nn	nn	np	np	np	nn	nn	np	np	np	nn	nn	np	nn	nn	nn	nn	np	nn	nn	nn	nn	nn	nn	np	np	nn	np	np	np	np	np	np	np	nn	np	np	np	np	np	nn	nn	np	np	nn	np	nn
Marker49352	<nnxnp>	nn	nn	nn	np	np	np	nn	nn	np	np	np	nn	nn	np	nn	nn	nn	nn	np	nn	nn	nn	nn	nn	nn	np	np	nn	np	np	np	np	np	np	np	nn	np	np	np	np	np	nn	nn	np	np	nn	np	nn
Marker509813	<nnxnp>	nn	nn	nn	np	np	np	nn	nn	np	np	np	nn	nn	np	nn	nn	nn	nn	np	nn	nn	nn	nn	nn	nn	np	np	nn	np	np	np	np	np	np	np	nn	np	np	np	np	np	nn	nn	np	np	nn	np	nn
Marker7155	<nnxnp>	nn	nn	nn	np	np	np	nn	nn	np	np	np	nn	nn	np	nn	nn	nn	nn	np	nn	nn	nn	nn	nn	nn	np	np	nn	np	np	np	np	np	np	np	nn	np	np	np	np	np	nn	nn	np	np	nn	np	nn
Marker19531	<nnxnp>	nn	nn	nn	np	np	np	nn	nn	np	np	np	nn	nn	np	nn	nn	nn	nn	np	nn	nn	nn	nn	nn	nn	np	np	nn	np	np	np	np	np	np	np	nn	np	np	np	np	np	nn	nn	np	np	nn	np	nn
Marker104701	<nnxnp>	nn	nn	nn	np	np	np	nn	nn	np	nn	np	nn	nn	np	nn	nn	nn	nn	np	nn	nn	nn	np	nn	nn	np	np	nn	np	np	np	np	np	np	np	nn	np	np	np	np	np	nn	nn	np	np	nn	np	nn
Marker36432	<nnxnp>	nn	nn	nn	np	np	np	nn	nn	np	nn	np	nn	nn	np	nn	nn	nn	nn	np	nn	nn	nn	np	nn	nn	np	np	nn	np	np	np	np	np	np	np	nn	np	np	np	np	np	nn	nn	np	np	nn	np	nn
Marker37326	<nnxnp>	nn	nn	nn	np	np	np	nn	nn	np	nn	np	nn	nn	np	nn	nn	nn	nn	np	nn	nn	nn	np	nn	nn	np	np	nn	np	np	np	np	np	np	np	nn	np	np	np	np	np	nn	nn	np	np	nn	np	nn
Marker11068	<nnxnp>	nn	nn	nn	np	np	np	nn	nn	np	nn	np	nn	nn	np	nn	nn	nn	nn	np	nn	nn	nn	--	nn	nn	np	np	nn	np	np	np	np	np	np	np	nn	np	np	np	np	np	nn	nn	np	np	nn	np	nn
Marker54081	<nnxnp>	nn	nn	nn	np	np	np	nn	nn	np	nn	np	nn	nn	np	nn	nn	nn	nn	np	nn	nn	nn	nn	nn	nn	np	np	nn	np	np	np	np	np	np	np	nn	np	np	np	np	np	nn	nn	np	np	nn	np	nn
Marker3394	<nnxnp>	nn	nn	nn	nn	np	np	nn	nn	np	nn	np	nn	nn	np	nn	nn	nn	nn	np	nn	nn	nn	nn	nn	nn	np	np	nn	np	np	np	np	np	np	np	nn	np	np	np	np	np	nn	nn	np	np	nn	np	nn
Marker8107	<nnxnp>	nn	nn	nn	nn	np	np	nn	nn	np	nn	np	nn	nn	np	nn	nn	nn	nn	nn	nn	nn	nn	nn	nn	nn	np	np	nn	np	np	np	np	nn	np	nn	nn	nn	np	np	np	np	nn	nn	np	np	nn	np	nn
Marker35916	<nnxnp>	nn	nn	nn	nn	np	np	nn	nn	np	nn	np	nn	nn	np	nn	nn	nn	nn	nn	nn	nn	nn	nn	nn	nn	np	np	nn	np	np	np	np	nn	np	nn	nn	nn	np	np	np	np	nn	nn	np	np	nn	np	nn
Marker24039	<nnxnp>	nn	nn	nn	nn	np	np	nn	nn	np	nn	np	nn	nn	np	nn	nn	nn	nn	nn	nn	nn	nn	nn	nn	nn	np	np	nn	np	np	np	np	nn	np	nn	nn	nn	np	np	np	np	nn	nn	np	np	nn	np	nn
Marker20980	<nnxnp>	nn	nn	nn	nn	np	np	nn	nn	np	nn	np	nn	nn	np	nn	nn	nn	nn	nn	nn	nn	nn	nn	nn	nn	np	np	nn	np	np	np	np	nn	np	nn	nn	nn	np	np	np	np	nn	nn	np	np	nn	np	nn
Marker506411	<nnxnp>	nn	nn	nn	nn	np	np	nn	nn	np	nn	np	nn	nn	np	nn	nn	nn	nn	nn	nn	nn	nn	nn	nn	nn	np	np	nn	np	np	np	np	nn	np	nn	nn	nn	np	np	np	np	nn	nn	np	np	nn	np	nn
Marker29185	<nnxnp>	nn	nn	nn	nn	np	np	nn	nn	np	nn	np	nn	nn	np	nn	nn	nn	nn	nn	nn	nn	nn	nn	nn	nn	np	np	nn	np	np	np	np	nn	np	nn	nn	nn	np	np	np	np	nn	nn	np	np	nn	np	nn
Marker10132	<nnxnp>	nn	nn	nn	nn	np	np	nn	nn	np	nn	np	nn	nn	np	nn	nn	nn	nn	nn	nn	nn	nn	nn	nn	nn	np	np	nn	np	np	np	np	nn	np	nn	nn	nn	np	np	np	np	nn	nn	np	np	nn	np	nn
Marker29913	<efxeg>	ef	ef	ef	ef	fg	fg	ee	ef	fg	--	fg	ef	ef	fg	ef	ef	ef	ef	ee	ef	ef	ef	ef	ef	ef	eg	eg	ef	fg	eg	eg	fg	ef	eg	ef	ef	ef	eg	fg	eg	eg	ef	ef	fg	eg	ef	eg	ef
Marker70084	<nnxnp>	nn	nn	nn	nn	np	np	nn	nn	np	np	np	nn	nn	np	nn	nn	nn	nn	nn	nn	nn	nn	nn	nn	nn	np	np	nn	np	np	np	np	nn	np	nn	nn	nn	np	np	np	np	nn	nn	np	np	nn	np	nn
Marker45215	<nnxnp>	nn	nn	nn	nn	np	np	nn	nn	np	np	np	nn	nn	np	nn	nn	nn	nn	nn	nn	nn	nn	nn	nn	nn	np	np	nn	np	np	np	np	nn	np	nn	nn	nn	np	np	np	np	nn	nn	np	np	nn	np	nn
Marker503149	<nnxnp>	nn	nn	nn	nn	np	np	nn	nn	np	np	np	nn	nn	np	nn	nn	nn	nn	nn	nn	nn	nn	nn	nn	nn	np	np	nn	np	np	np	np	nn	np	nn	nn	nn	np	np	np	np	nn	nn	np	np	nn	np	nn
Marker20311	<nnxnp>	nn	nn	nn	nn	np	np	nn	nn	np	np	np	nn	nn	np	nn	nn	nn	nn	nn	nn	nn	nn	nn	nn	nn	np	np	nn	np	np	np	np	nn	np	nn	nn	nn	np	np	np	np	nn	nn	np	np	nn	np	nn
Marker68816	<nnxnp>	nn	nn	nn	nn	np	np	np	nn	np	np	np	nn	nn	np	nn	nn	nn	nn	nn	nn	nn	nn	nn	nn	nn	np	np	nn	np	np	np	np	nn	np	nn	nn	nn	np	np	np	np	nn	nn	np	np	nn	np	nn
Marker7733	<nnxnp>	nn	nn	nn	nn	np	np	np	nn	np	np	np	nn	nn	np	nn	nn	nn	nn	np	nn	nn	nn	nn	nn	nn	np	np	nn	np	np	np	np	nn	np	nn	nn	nn	np	np	np	np	nn	nn	np	np	nn	np	nn
Marker107649	<nnxnp>	nn	nn	nn	nn	np	np	np	nn	np	np	np	nn	nn	np	nn	nn	nn	nn	np	nn	nn	nn	nn	nn	nn	np	np	nn	np	np	np	np	nn	np	nn	nn	nn	np	np	np	np	nn	nn	np	np	nn	np	nn
Marker33395	<nnxnp>	nn	nn	nn	nn	np	np	np	nn	np	np	np	nn	nn	np	nn	nn	nn	nn	np	nn	nn	nn	nn	nn	nn	np	np	nn	np	np	np	np	nn	np	nn	nn	nn	np	np	np	np	nn	nn	np	np	nn	np	nn
Marker518005	<nnxnp>	nn	nn	nn	nn	np	np	np	nn	np	np	np	nn	nn	np	nn	nn	nn	nn	np	nn	nn	nn	nn	nn	nn	np	np	nn	np	np	np	np	nn	np	np	nn	nn	np	np	np	np	nn	nn	np	np	nn	np	nn
Marker40740	<nnxnp>	nn	nn	nn	nn	np	np	np	nn	np	np	np	nn	nn	np	nn	nn	nn	nn	np	nn	nn	nn	nn	nn	nn	np	np	nn	np	np	np	np	nn	np	np	nn	nn	np	np	np	np	nn	nn	np	np	nn	np	nn
Marker509943	<nnxnp>	nn	nn	nn	nn	np	np	np	nn	np	np	np	nn	nn	np	nn	nn	nn	nn	np	nn	nn	nn	nn	nn	nn	np	np	nn	np	np	np	np	nn	np	np	nn	nn	np	np	np	np	nn	nn	np	np	nn	np	nn
Marker31066	<nnxnp>	nn	nn	nn	nn	nn	nn	np	nn	np	np	np	nn	nn	np	nn	nn	nn	nn	np	nn	nn	nn	nn	nn	nn	np	np	nn	np	np	np	np	nn	np	np	nn	nn	np	nn	np	np	nn	nn	np	np	nn	np	nn
Marker58588	<nnxnp>	nn	nn	nn	nn	nn	nn	np	nn	np	np	np	nn	nn	np	nn	nn	nn	nn	np	nn	nn	nn	nn	nn	nn	np	np	nn	np	np	np	np	nn	np	np	nn	nn	np	nn	np	np	nn	nn	np	np	nn	np	nn
Marker58337	<nnxnp>	nn	nn	nn	nn	nn	nn	np	nn	np	np	np	nn	nn	np	nn	nn	nn	nn	np	nn	nn	nn	nn	nn	nn	np	np	nn	np	np	np	np	nn	np	np	nn	nn	np	nn	np	np	nn	nn	np	np	nn	np	nn
Marker42764	<nnxnp>	nn	nn	nn	nn	nn	nn	np	nn	np	np	np	np	nn	np	nn	nn	nn	nn	np	nn	nn	nn	nn	nn	nn	np	np	nn	np	np	np	np	nn	nn	np	nn	nn	np	nn	np	np	nn	nn	np	np	nn	np	nn
Marker514980	<nnxnp>	nn	nn	nn	nn	nn	nn	np	nn	np	np	np	--	nn	np	nn	nn	nn	nn	np	nn	nn	nn	nn	nn	nn	np	np	nn	np	np	np	np	nn	nn	np	nn	nn	np	nn	np	np	nn	nn	np	np	nn	np	nn
Marker14208	<nnxnp>	nn	nn	nn	nn	nn	nn	np	nn	np	np	np	np	nn	np	nn	nn	nn	nn	nn	nn	nn	nn	nn	nn	nn	np	np	nn	np	np	np	np	nn	nn	np	nn	nn	np	nn	np	np	nn	nn	np	np	nn	np	nn
Marker112861	<nnxnp>	nn	nn	nn	nn	nn	nn	np	nn	np	np	np	np	nn	np	nn	nn	nn	nn	nn	nn	nn	nn	nn	nn	nn	np	np	nn	np	np	np	np	nn	nn	np	nn	nn	np	nn	np	np	nn	nn	np	np	nn	np	nn
Marker545163	<nnxnp>	nn	nn	nn	nn	nn	nn	np	nn	np	np	np	np	nn	np	nn	nn	nn	nn	nn	nn	nn	nn	nn	nn	nn	np	np	nn	np	np	np	np	nn	nn	np	nn	nn	np	nn	np	np	nn	nn	np	np	nn	np	nn
Marker109670	<nnxnp>	nn	nn	nn	nn	nn	nn	np	nn	np	np	np	np	nn	np	nn	nn	nn	nn	nn	nn	nn	nn	nn	nn	nn	np	np	nn	np	np	np	np	nn	nn	np	nn	nn	np	nn	np	np	nn	nn	np	np	nn	np	nn
Marker32695	<nnxnp>	nn	nn	nn	nn	nn	nn	np	nn	np	np	np	np	nn	np	nn	nn	nn	nn	nn	nn	nn	nn	nn	nn	nn	np	np	nn	np	np	np	np	nn	nn	np	nn	nn	np	nn	np	np	nn	nn	np	np	nn	np	nn
Marker99803	<nnxnp>	nn	nn	nn	nn	nn	nn	np	nn	np	np	np	np	nn	np	nn	nn	nn	nn	nn	nn	nn	nn	nn	nn	nn	np	np	nn	np	np	np	np	nn	nn	np	nn	nn	np	nn	np	np	nn	nn	np	np	nn	np	nn
Marker39319	<nnxnp>	nn	nn	nn	nn	nn	nn	np	nn	np	np	np	np	nn	np	nn	nn	nn	nn	np	nn	nn	nn	nn	nn	nn	np	np	nn	np	np	np	np	nn	nn	np	nn	nn	np	nn	np	np	nn	nn	np	np	nn	np	np
Marker30575	<nnxnp>	nn	nn	nn	np	nn	nn	np	nn	np	np	np	np	nn	np	nn	nn	nn	nn	np	nn	nn	nn	nn	np	nn	np	np	nn	np	np	np	np	nn	nn	np	nn	np	np	nn	np	np	nn	nn	np	np	nn	np	np
Marker47926	<nnxnp>	nn	nn	nn	np	nn	nn	np	nn	np	np	np	np	nn	np	nn	nn	nn	nn	np	nn	nn	nn	nn	np	nn	np	np	nn	np	np	np	np	nn	nn	np	nn	np	np	nn	np	np	nn	nn	np	np	nn	np	np
Marker14523	<nnxnp>	nn	nn	nn	np	nn	nn	np	nn	np	np	np	np	nn	np	nn	nn	nn	nn	np	nn	nn	nn	nn	np	nn	np	np	nn	np	np	np	np	nn	nn	np	nn	np	np	nn	np	np	nn	nn	np	np	nn	np	np
Marker38533	<nnxnp>	nn	nn	nn	np	nn	nn	np	nn	np	np	np	np	nn	np	nn	nn	nn	nn	np	nn	nn	nn	nn	np	nn	np	np	nn	np	np	np	np	nn	nn	np	nn	np	np	nn	np	np	nn	nn	np	np	nn	np	np
Marker30022	<nnxnp>	nn	nn	nn	np	nn	nn	np	nn	np	np	np	np	nn	np	nn	nn	nn	nn	np	nn	nn	nn	nn	np	nn	np	np	nn	np	np	np	np	nn	nn	np	nn	np	np	nn	np	np	nn	nn	np	np	nn	np	nn
Marker30231	<nnxnp>	nn	nn	nn	np	nn	nn	np	nn	np	np	np	np	nn	nn	nn	nn	nn	nn	np	nn	nn	nn	nn	np	nn	np	np	nn	np	np	np	np	nn	nn	np	nn	np	np	nn	np	np	nn	nn	np	np	nn	np	nn
Marker26370	<nnxnp>	nn	nn	nn	np	nn	nn	np	nn	np	np	np	np	nn	nn	nn	nn	nn	nn	np	nn	nn	nn	nn	np	nn	np	np	nn	np	np	np	np	nn	nn	np	nn	np	np	nn	np	np	nn	nn	np	np	nn	np	nn
Marker32398	<nnxnp>	nn	nn	nn	np	nn	nn	np	nn	np	np	np	np	nn	nn	nn	nn	nn	nn	np	nn	nn	nn	nn	np	nn	np	np	nn	np	np	np	np	nn	nn	np	nn	np	np	nn	np	np	nn	nn	np	np	nn	np	nn
Marker100602	<efxeg>	ef	ef	ef	eg	ef	ef	eg	ef	eg	eg	fg	fg	ef	ef	ef	--	ef	ef	eg	ef	--	ef	ef	fg	ef	eg	eg	ef	eg	eg	eg	eg	ef	ef	fg	--	eg	fg	ef	eg	eg	ef	ef	fg	eg	ef	eg	ef
Marker12411	<nnxnp>	nn	nn	nn	np	nn	nn	np	nn	np	np	np	np	nn	nn	nn	nn	nn	nn	np	nn	nn	nn	nn	np	nn	np	np	nn	np	np	np	np	nn	nn	np	nn	np	np	nn	np	np	nn	nn	np	np	nn	np	nn
Marker10205	<nnxnp>	nn	nn	nn	np	nn	nn	np	nn	np	np	np	np	nn	nn	nn	nn	nn	nn	np	nn	nn	nn	nn	np	nn	np	np	nn	np	np	np	np	nn	nn	np	nn	np	np	nn	np	np	nn	nn	np	np	nn	np	nn
Marker502306	<nnxnp>	nn	nn	nn	np	nn	nn	np	nn	np	np	np	np	nn	nn	nn	nn	nn	nn	np	nn	nn	nn	nn	np	nn	np	np	nn	np	np	np	np	nn	nn	np	nn	np	np	nn	np	np	nn	nn	np	np	nn	np	nn
Marker18227	<nnxnp>	nn	nn	nn	np	nn	nn	np	nn	np	np	np	np	nn	nn	nn	nn	nn	nn	np	nn	nn	nn	nn	np	nn	np	np	nn	np	np	np	np	nn	nn	np	nn	np	np	nn	np	np	nn	nn	np	np	nn	np	nn
Marker18924	<nnxnp>	nn	nn	nn	np	nn	nn	np	nn	np	np	np	np	nn	nn	nn	nn	nn	nn	np	nn	nn	nn	nn	np	nn	np	np	nn	np	np	np	np	nn	nn	np	nn	np	np	nn	np	np	nn	nn	np	np	nn	np	nn
Marker526125	<nnxnp>	nn	nn	nn	np	nn	nn	np	nn	np	np	np	np	nn	nn	nn	nn	nn	nn	np	nn	nn	nn	nn	np	nn	np	np	nn	np	np	np	np	nn	nn	np	nn	np	np	nn	np	np	nn	nn	np	np	nn	np	nn
Marker13888	<nnxnp>	nn	nn	nn	np	nn	nn	np	nn	np	np	np	np	nn	nn	nn	nn	nn	nn	np	nn	nn	nn	nn	np	nn	np	np	nn	np	np	np	np	nn	nn	np	nn	np	np	nn	np	np	nn	nn	np	np	nn	np	nn
Marker58479	<nnxnp>	nn	nn	nn	np	nn	nn	np	nn	np	np	np	np	nn	nn	nn	nn	nn	nn	np	nn	nn	nn	nn	np	nn	np	np	nn	np	np	np	np	nn	nn	np	nn	np	np	nn	np	np	nn	nn	np	np	nn	np	nn
Marker31799	<nnxnp>	nn	nn	nn	np	nn	nn	np	nn	np	np	np	np	nn	nn	nn	nn	nn	nn	np	nn	nn	nn	nn	np	nn	np	np	nn	np	np	np	np	nn	nn	np	nn	np	np	nn	np	np	nn	nn	np	np	nn	np	nn
Marker6183	<nnxnp>	np	nn	nn	np	nn	nn	np	nn	np	np	np	np	nn	nn	nn	nn	nn	nn	np	nn	nn	nn	nn	np	nn	np	np	nn	np	np	np	np	nn	nn	np	nn	np	np	nn	np	np	nn	nn	np	np	nn	np	nn
Marker4051	<nnxnp>	np	nn	nn	np	nn	nn	np	nn	np	np	np	np	nn	nn	nn	nn	nn	nn	np	nn	nn	nn	nn	np	nn	np	np	nn	np	np	np	np	nn	nn	np	nn	np	np	nn	np	np	nn	nn	np	np	nn	np	nn
Marker9836	<nnxnp>	np	nn	nn	np	nn	nn	np	nn	np	np	np	np	nn	nn	nn	nn	nn	nn	np	nn	nn	nn	nn	np	nn	np	np	nn	np	np	np	np	nn	nn	np	nn	np	np	nn	np	np	nn	nn	np	np	nn	np	nn
Marker35944	<nnxnp>	nn	nn	nn	np	nn	nn	np	nn	np	np	np	np	nn	nn	nn	nn	nn	nn	np	nn	nn	nn	nn	np	nn	np	np	nn	np	np	np	np	nn	nn	np	nn	np	np	nn	np	np	nn	nn	np	np	nn	np	nn
Marker8965	<nnxnp>	nn	nn	nn	np	nn	nn	np	nn	np	np	np	np	nn	nn	nn	nn	nn	nn	np	nn	nn	nn	nn	np	nn	np	np	nn	np	np	np	np	nn	nn	np	nn	np	np	nn	np	np	nn	nn	np	np	nn	np	nn
Marker21665	<nnxnp>	nn	nn	nn	np	nn	nn	np	nn	np	np	np	np	nn	nn	nn	nn	nn	nn	np	nn	nn	nn	nn	np	nn	np	np	nn	np	np	np	np	nn	nn	np	nn	np	np	nn	np	np	nn	nn	np	np	nn	np	nn
Marker110855	<nnxnp>	nn	nn	nn	np	nn	nn	np	nn	np	np	np	np	nn	nn	nn	nn	nn	nn	np	nn	nn	nn	nn	np	nn	np	np	nn	np	np	np	np	nn	nn	np	nn	np	np	nn	np	np	nn	nn	np	np	nn	np	nn
Marker2157	<nnxnp>	nn	nn	nn	np	nn	nn	np	nn	np	np	np	np	nn	nn	nn	nn	nn	nn	np	nn	nn	nn	nn	np	nn	np	np	nn	np	np	np	np	nn	nn	np	nn	np	np	nn	np	np	nn	nn	np	np	nn	np	nn
Marker111433	<nnxnp>	nn	nn	nn	np	nn	nn	np	nn	np	np	np	np	nn	nn	nn	nn	nn	nn	np	nn	nn	nn	nn	np	nn	np	np	nn	np	np	np	np	nn	nn	np	nn	np	np	nn	np	np	nn	nn	np	np	nn	np	nn
Marker4100	<nnxnp>	nn	nn	nn	np	nn	nn	np	nn	np	np	np	np	nn	nn	nn	nn	nn	nn	np	nn	nn	nn	nn	np	nn	np	np	nn	np	np	np	np	nn	nn	np	nn	np	np	nn	np	np	nn	nn	np	np	nn	np	nn
Marker54650	<nnxnp>	nn	nn	nn	np	nn	nn	np	nn	np	np	np	np	nn	nn	nn	nn	nn	nn	np	nn	nn	nn	nn	np	nn	np	np	nn	np	np	np	np	nn	nn	np	nn	np	np	nn	np	np	nn	nn	np	np	nn	np	nn
Marker63740	<nnxnp>	nn	nn	nn	np	nn	nn	np	nn	np	np	np	np	nn	nn	nn	nn	nn	nn	np	nn	nn	nn	nn	np	nn	np	np	nn	np	np	np	np	nn	nn	np	nn	np	np	nn	np	np	nn	nn	np	np	nn	np	nn
Marker6711	<nnxnp>	nn	nn	nn	np	nn	nn	np	nn	np	np	np	np	nn	nn	nn	nn	nn	nn	np	nn	nn	nn	nn	np	nn	np	np	nn	np	np	np	np	nn	nn	np	nn	np	np	nn	np	np	nn	nn	np	np	nn	np	nn
Marker22768	<nnxnp>	nn	nn	nn	np	nn	nn	np	nn	np	np	np	np	nn	nn	nn	nn	nn	nn	np	nn	nn	nn	nn	np	nn	np	np	nn	np	np	np	np	nn	nn	np	nn	np	np	nn	np	np	nn	nn	np	np	nn	np	nn
Marker505415	<nnxnp>	nn	nn	nn	np	nn	nn	np	nn	np	np	np	np	nn	nn	nn	nn	nn	nn	np	nn	nn	nn	nn	np	nn	np	np	nn	np	np	np	np	nn	nn	np	nn	np	np	nn	np	np	nn	nn	np	np	nn	np	nn
Marker512193	<hkxhk>	hh	hh	hh	kk	hh	hh	kk	hh	kk	kk	kk	kk	hh	hh	hh	--	hh	hh	kk	hh	hh	hh	hh	kk	hh	kk	kk	hh	kk	kk	kk	kk	hh	hh	hk	--	kk	kk	hh	kk	kk	hh	hh	hk	kk	hh	kk	hh
Marker517699	<nnxnp>	nn	nn	nn	np	nn	nn	np	nn	np	np	np	np	nn	nn	nn	nn	nn	nn	np	nn	nn	nn	nn	np	nn	np	np	nn	np	np	np	np	nn	nn	np	nn	np	np	nn	np	np	nn	nn	np	np	nn	np	nn
Marker524715	<hkxhk>	hh	hh	hh	kk	hh	hh	kk	hh	kk	kk	kk	kk	hh	hh	hh	--	hh	hh	kk	hh	hh	hh	hh	kk	hh	kk	kk	hh	kk	kk	kk	kk	hh	hh	hk	--	kk	kk	hh	kk	kk	hh	hh	hk	kk	hh	kk	hh
Marker112951	<nnxnp>	nn	nn	nn	np	nn	nn	np	nn	np	np	np	np	nn	nn	nn	nn	nn	nn	np	nn	nn	nn	nn	np	nn	np	np	nn	np	np	np	np	nn	nn	np	nn	np	np	nn	np	np	nn	nn	np	np	nn	np	nn
Marker541889	<nnxnp>	nn	nn	nn	np	nn	nn	np	nn	np	np	np	np	nn	nn	nn	nn	nn	nn	np	nn	nn	nn	nn	np	nn	np	np	nn	np	np	np	np	nn	nn	np	nn	np	np	nn	np	np	nn	nn	np	np	nn	np	nn
Marker26097	<nnxnp>	nn	nn	nn	np	nn	nn	np	nn	np	np	np	np	nn	nn	nn	nn	nn	nn	np	nn	nn	nn	nn	np	nn	np	np	nn	np	np	np	np	nn	nn	np	nn	np	np	nn	np	np	nn	nn	np	np	nn	np	nn
Marker30932	<efxeg>	ef	ef	ef	eg	ef	ef	eg	ef	eg	eg	eg	eg	ef	ef	ef	--	ef	ef	eg	ef	--	ef	ef	eg	ef	eg	eg	ef	eg	eg	eg	eg	ef	ef	eg	--	eg	eg	ef	eg	eg	ef	ef	eg	eg	ef	eg	ef
Marker15828	<nnxnp>	nn	nn	nn	np	nn	nn	np	nn	np	np	np	np	nn	nn	nn	np	nn	nn	np	nn	np	nn	nn	np	nn	np	np	nn	np	np	np	np	nn	nn	np	nn	np	np	nn	np	np	nn	nn	np	np	nn	np	nn
Marker55029	<hkxhk>	hh	hh	hh	--	hh	hh	kk	hh	kk	kk	kk	kk	hh	hh	hh	kk	hh	hh	kk	hh	kk	hh	hh	kk	hh	--	--	hh	--	--	kk	kk	hh	hh	kk	hh	--	kk	hh	kk	--	hh	hh	kk	kk	hh	kk	hh
Marker4121	<hkxhk>	hh	hh	hh	--	hh	hh	kk	hk	kk	kk	kk	kk	hh	hh	hh	kk	hh	hh	kk	hh	kk	hh	hh	kk	hh	--	--	hh	--	--	kk	kk	hh	hh	kk	hh	--	kk	hh	kk	--	hh	hh	kk	kk	hh	kk	hh
Marker26670	<hkxhk>	kk	kk	kk	--	kk	kk	hh	--	hh	hh	hh	hh	kk	kk	kk	hh	kk	kk	hh	kk	hh	kk	kk	hh	kk	--	--	kk	--	--	hh	hh	kk	kk	hh	kk	--	hh	kk	hh	--	kk	kk	hh	hh	kk	hh	kk
Marker39507	<nnxnp>	nn	nn	nn	np	nn	nn	np	np	np	np	np	np	nn	nn	nn	np	nn	nn	np	nn	np	nn	nn	np	nn	np	np	nn	np	np	np	np	nn	nn	np	nn	np	np	nn	np	np	nn	nn	np	np	nn	np	nn
Marker53310	<nnxnp>	nn	nn	nn	np	nn	nn	np	np	np	np	np	np	nn	nn	nn	nn	nn	nn	np	nn	np	nn	nn	np	nn	np	np	nn	np	np	np	np	nn	nn	np	nn	np	np	nn	np	np	nn	nn	np	np	nn	np	nn
Marker51988	<nnxnp>	nn	nn	nn	np	nn	nn	np	np	np	np	np	np	nn	nn	nn	nn	nn	nn	np	nn	np	nn	nn	np	nn	np	np	nn	np	np	np	np	nn	nn	np	nn	np	np	nn	np	np	nn	nn	np	np	nn	np	nn
Marker8831	<nnxnp>	nn	nn	nn	np	nn	nn	np	np	np	np	np	np	nn	nn	nn	nn	nn	nn	np	nn	np	nn	nn	np	nn	np	np	nn	np	np	np	np	nn	nn	np	nn	np	np	nn	np	np	nn	nn	np	np	nn	np	nn
Marker13102	<nnxnp>	nn	nn	nn	np	nn	nn	np	np	np	np	np	np	nn	nn	nn	nn	nn	nn	np	nn	np	nn	nn	np	nn	np	np	nn	np	np	np	np	nn	nn	np	nn	np	np	nn	np	np	nn	nn	np	np	nn	np	nn
Marker24088	<hkxhk>	kk	--	kk	--	kk	kk	hh	hh	hh	hh	hh	hh	kk	kk	kk	--	kk	kk	hh	kk	hh	kk	kk	--	kk	--	--	kk	--	--	hh	--	--	kk	hh	kk	--	--	kk	hh	--	kk	kk	hh	hh	kk	hh	--
Marker514011	<hkxhk>	hh	--	hh	--	hh	hh	kk	kk	kk	kk	kk	kk	hh	hh	hh	--	hh	hh	kk	hh	kk	hh	hh	--	hh	--	--	hh	--	--	kk	--	--	hh	kk	hh	--	--	hh	kk	--	hh	hh	kk	kk	hh	kk	--
Marker48129	<hkxhk>	hh	--	hh	--	hh	hh	kk	kk	kk	kk	kk	kk	hh	hh	hh	--	hh	hh	kk	hh	kk	hh	hh	--	hh	--	--	hh	--	--	kk	--	--	hh	kk	hh	--	--	hh	kk	--	hh	hh	kk	kk	hh	kk	--
Marker15076	<nnxnp>	nn	np	nn	np	nn	nn	np	np	np	np	np	np	nn	nn	nn	nn	nn	nn	np	nn	np	nn	nn	np	nn	np	np	nn	np	np	np	np	np	nn	np	nn	np	np	nn	np	np	nn	nn	np	np	nn	np	np
Marker513764	<nnxnp>	nn	np	nn	np	nn	nn	np	np	np	np	np	np	nn	nn	nn	nn	nn	nn	np	nn	np	nn	nn	np	nn	np	np	nn	np	np	np	np	np	nn	np	nn	np	np	nn	np	np	nn	nn	np	np	nn	np	np
Marker508386	<nnxnp>	nn	np	nn	np	nn	nn	np	np	np	np	np	np	nn	nn	nn	nn	nn	nn	np	nn	np	nn	nn	np	nn	np	np	nn	np	np	np	np	np	nn	np	nn	np	np	nn	np	np	nn	nn	np	np	nn	np	nn
Marker23903	<nnxnp>	nn	np	nn	np	nn	nn	np	np	np	np	np	np	nn	np	nn	nn	nn	nn	np	nn	np	nn	nn	np	nn	np	np	nn	np	np	np	np	np	nn	np	nn	np	np	nn	np	np	nn	nn	np	np	nn	np	nn
Marker513918	<nnxnp>	nn	np	nn	np	nn	nn	np	np	np	np	np	np	nn	np	nn	nn	nn	nn	np	nn	np	nn	nn	np	nn	np	np	nn	np	np	np	np	np	nn	np	nn	np	np	nn	np	np	nn	nn	np	np	nn	np	nn
Marker96342	<nnxnp>	nn	nn	nn	np	nn	nn	np	np	np	np	np	np	nn	np	nn	nn	nn	nn	np	nn	np	nn	nn	np	nn	np	np	nn	np	np	np	np	nn	nn	np	nn	np	np	nn	np	np	nn	nn	np	np	nn	np	nn
Marker23169	<nnxnp>	nn	nn	nn	np	nn	nn	np	np	np	np	np	np	nn	np	nn	nn	nn	nn	np	nn	np	nn	nn	np	nn	np	np	nn	np	np	np	np	nn	nn	np	nn	np	np	nn	np	np	nn	nn	np	np	nn	np	nn
Marker57271	<nnxnp>	nn	nn	nn	np	nn	nn	np	np	np	np	np	np	nn	np	nn	nn	nn	nn	np	nn	np	nn	nn	np	nn	np	np	nn	np	np	np	np	nn	nn	np	nn	np	np	nn	np	np	nn	nn	np	np	nn	np	nn
Marker31661	<nnxnp>	nn	nn	nn	np	nn	nn	np	np	np	np	np	np	nn	np	nn	np	nn	nn	np	nn	np	nn	nn	np	nn	np	np	nn	np	np	np	np	nn	nn	np	nn	np	np	nn	np	np	nn	nn	np	np	nn	np	nn
Marker64372	<nnxnp>	nn	nn	nn	np	nn	nn	np	np	np	np	np	np	nn	np	nn	np	nn	nn	np	nn	np	nn	nn	np	nn	np	np	nn	np	np	np	np	nn	nn	np	nn	np	np	nn	np	np	nn	nn	np	np	nn	np	nn
Marker8552	<nnxnp>	nn	nn	nn	np	nn	nn	np	np	np	np	np	np	nn	np	nn	np	nn	nn	np	nn	np	nn	nn	np	nn	np	np	nn	np	np	np	np	nn	nn	np	nn	np	np	nn	np	np	nn	nn	np	np	nn	np	nn
Marker20424	<nnxnp>	nn	nn	nn	np	nn	nn	np	np	np	np	np	np	nn	np	nn	np	nn	nn	np	nn	np	nn	nn	np	nn	np	np	nn	np	np	np	np	nn	nn	np	nn	np	np	nn	np	np	nn	nn	np	np	nn	np	nn
Marker33449	<nnxnp>	nn	nn	nn	np	nn	nn	np	np	np	np	np	np	nn	nn	nn	np	nn	nn	np	nn	np	nn	nn	np	nn	np	np	nn	np	np	np	np	nn	nn	np	nn	np	np	nn	np	np	nn	nn	np	np	nn	np	nn
Marker543340	<hkxhk>	hh	hh	hh	--	hh	hh	kk	hh	kk	kk	kk	kk	hh	hh	hh	kk	hh	hh	kk	hh	kk	hh	hh	kk	hh	--	--	hh	--	--	kk	kk	hh	hh	kk	hh	--	kk	hh	kk	--	hh	hh	kk	kk	hh	kk	hh
Marker515226	<hkxhk>	kk	kk	kk	--	kk	kk	hh	kk	hh	hh	hh	hh	kk	kk	kk	hh	kk	kk	hh	kk	hh	kk	kk	hh	kk	--	--	kk	--	--	hh	hh	kk	kk	hh	kk	--	hh	kk	hh	--	kk	kk	hh	hh	kk	hh	kk
Marker502707	<hkxhk>	hh	hh	hh	--	hh	hh	kk	hh	kk	kk	kk	kk	hh	hh	hh	kk	hh	hh	kk	hh	kk	hh	hh	kk	hh	--	--	hh	--	--	kk	kk	hh	hh	kk	hh	--	kk	hh	kk	--	hh	hh	kk	kk	hh	kk	hh
Marker60398	<hkxhk>	kk	kk	kk	--	kk	kk	hh	kk	hh	hh	hh	hh	kk	kk	kk	hh	kk	kk	hh	kk	hh	kk	kk	hh	kk	--	--	kk	--	--	hh	hh	kk	kk	hh	kk	--	hh	kk	hh	--	kk	kk	hh	hh	kk	hh	kk
Marker32772	<nnxnp>	nn	nn	nn	np	nn	nn	np	nn	np	np	np	np	nn	nn	nn	np	nn	nn	np	nn	np	nn	nn	np	nn	np	np	nn	np	np	np	np	nn	nn	np	nn	np	np	nn	np	np	nn	nn	np	np	nn	np	nn
Marker510557	<hkxhk>	hh	hh	hk	hk	hh	hh	kk	hh	hk	hk	kk	kk	hh	hh	hh	kk	hh	hh	kk	hh	hk	hh	hh	kk	hh	--	--	hh	hk	hk	kk	hk	hk	hh	hk	hh	hk	hk	hh	kk	hk	hh	hh	hk	kk	hh	kk	hh
Marker62343	<hkxhk>	kk	kk	hk	hk	kk	kk	hh	kk	hk	hk	hh	hh	--	kk	kk	hh	kk	kk	hh	kk	hk	kk	kk	hh	--	--	--	kk	hk	hk	hh	hk	hk	kk	hk	kk	hk	hk	kk	hh	hk	kk	--	hk	hh	kk	hh	kk
Marker52762	<hkxhk>	kk	kk	hk	hk	kk	kk	hh	kk	hk	hk	hh	hh	hk	kk	kk	hh	kk	kk	hh	kk	hk	kk	kk	hh	hk	--	--	kk	hk	hk	hh	hk	hk	kk	hk	kk	hk	hk	kk	hh	hk	kk	hk	hk	hh	kk	hh	kk
Marker12647	<hkxhk>	kk	kk	hk	hk	kk	kk	hh	kk	hk	hk	hh	hh	hk	kk	kk	hh	kk	kk	hh	kk	hk	kk	kk	hh	hk	hk	hk	kk	hk	hk	hh	hk	hk	kk	hk	hk	hk	hk	kk	hh	hk	kk	hk	hk	hh	kk	hh	kk
Marker21115	<efxeg>	ee	ee	ef	eg	ee	ee	fg	ee	eg	eg	fg	fg	ef	ee	ee	fg	ee	ee	fg	ee	ee	ee	ee	fg	ef	eg	eg	ee	eg	eg	fg	eg	ef	ee	eg	ef	eg	eg	ee	fg	eg	ee	ef	eg	fg	ee	fg	ee
Marker20099	<hkxhk>	kk	kk	hk	hk	kk	kk	hh	kk	hk	hk	hh	hh	hk	kk	kk	hh	kk	kk	hh	kk	kk	kk	kk	hh	hk	hk	hk	kk	hk	hk	hh	hk	hk	kk	hk	hk	hk	hk	kk	hh	hk	kk	hk	hk	hh	kk	hh	kk
Marker47600	<nnxnp>	nn	nn	nn	np	nn	nn	np	nn	np	np	np	np	nn	nn	nn	np	nn	nn	np	nn	nn	nn	nn	np	nn	np	np	nn	np	np	np	np	nn	nn	np	nn	np	np	nn	np	np	nn	nn	np	np	nn	np	nn
Marker16842	<efxeg>	ee	ee	ef	eg	ee	ee	fg	ee	eg	eg	fg	fg	ef	ee	ee	fg	ee	ee	fg	ee	ee	ee	ee	fg	ef	eg	eg	ee	eg	eg	fg	eg	ef	ee	eg	ef	eg	eg	ee	fg	eg	ee	ef	eg	fg	ee	fg	ee
Marker10441	<hkxhk>	hh	hh	hk	hk	hh	hh	kk	hh	hk	hk	kk	kk	hk	hh	hh	kk	hh	hh	kk	hh	hh	hh	hh	kk	hk	hk	hk	hh	hk	hk	kk	hk	hk	hh	hk	hk	hk	hk	hh	kk	hk	hh	hk	hk	kk	hh	kk	hh
Marker9890	<nnxnp>	nn	np	nn	nn	np	np	np	nn	np	np	nn	nn	nn	np	nn	nn	nn	nn	--	nn	nn	nn	nn	nn	nn	np	np	nn	nn	np	np	nn	nn	np	nn	nn	nn	np	np	np	nn	nn	nn	nn	np	nn	nn	nn
Marker507998	<nnxnp>	nn	np	nn	nn	np	np	np	nn	np	np	nn	nn	nn	np	nn	nn	nn	nn	nn	nn	nn	nn	nn	nn	nn	np	np	nn	nn	np	np	nn	nn	np	nn	nn	nn	np	np	np	nn	nn	nn	nn	np	nn	nn	nn
Marker536621	<nnxnp>	nn	np	nn	nn	np	np	np	nn	np	np	nn	nn	nn	np	nn	nn	nn	nn	nn	nn	nn	nn	nn	nn	nn	np	np	nn	nn	np	np	nn	nn	np	nn	nn	nn	np	np	np	nn	nn	nn	nn	np	nn	nn	nn
Marker518756	<nnxnp>	nn	np	nn	nn	np	np	np	nn	np	np	nn	nn	nn	np	nn	nn	nn	nn	nn	nn	nn	nn	nn	nn	nn	np	np	nn	nn	np	np	nn	nn	np	nn	nn	nn	np	np	np	nn	nn	nn	nn	np	nn	nn	nn
Marker6402	<nnxnp>	nn	nn	nn	nn	np	np	np	nn	np	np	nn	nn	nn	np	nn	nn	nn	nn	np	nn	nn	nn	nn	nn	nn	np	np	nn	nn	np	np	nn	nn	np	nn	nn	nn	np	np	np	nn	nn	nn	nn	np	nn	nn	nn
Marker17964	<nnxnp>	nn	nn	nn	nn	np	np	np	nn	np	np	nn	nn	nn	np	nn	nn	nn	nn	np	nn	nn	nn	nn	nn	nn	np	np	nn	nn	np	np	nn	nn	np	nn	nn	nn	np	np	np	nn	nn	nn	nn	np	nn	nn	nn
Marker26795	<nnxnp>	nn	nn	nn	nn	np	np	np	nn	np	np	nn	nn	nn	np	nn	nn	nn	nn	np	nn	nn	nn	nn	nn	nn	np	np	nn	nn	np	np	nn	nn	np	nn	nn	nn	np	np	np	nn	nn	nn	nn	np	nn	nn	nn
Marker524169	<nnxnp>	nn	nn	nn	nn	np	np	np	nn	np	np	nn	nn	nn	np	nn	nn	nn	nn	np	nn	nn	nn	nn	nn	nn	np	np	nn	nn	np	np	nn	nn	np	nn	nn	nn	np	np	np	nn	nn	nn	nn	np	nn	nn	nn
Marker508825	<nnxnp>	nn	nn	nn	nn	np	np	np	nn	np	np	nn	nn	nn	np	nn	nn	nn	nn	np	nn	nn	nn	nn	nn	nn	np	np	nn	nn	np	np	nn	nn	np	nn	nn	nn	np	np	np	nn	nn	nn	nn	np	nn	nn	nn
Marker45798	<nnxnp>	nn	nn	nn	nn	np	np	np	nn	np	np	nn	nn	nn	np	nn	nn	nn	nn	np	nn	nn	nn	nn	nn	nn	np	np	nn	nn	np	np	nn	nn	np	nn	nn	nn	np	nn	np	nn	nn	nn	nn	np	nn	nn	nn
Marker6957	<nnxnp>	nn	nn	nn	nn	np	np	np	nn	np	np	nn	nn	nn	np	nn	nn	nn	nn	np	nn	nn	nn	nn	nn	nn	np	np	nn	nn	np	np	nn	nn	np	nn	nn	nn	np	nn	np	nn	nn	nn	nn	np	nn	nn	nn
Marker89150	<nnxnp>	nn	nn	nn	nn	np	np	np	nn	np	np	nn	nn	nn	np	nn	nn	nn	nn	np	nn	nn	nn	nn	nn	nn	np	np	nn	nn	np	np	nn	nn	np	nn	nn	nn	np	nn	np	nn	nn	nn	nn	np	nn	nn	nn
Marker517042	<nnxnp>	nn	nn	nn	nn	np	np	np	nn	np	np	nn	nn	nn	np	nn	nn	nn	nn	np	nn	nn	nn	nn	nn	nn	np	np	nn	nn	np	np	nn	nn	np	nn	nn	nn	np	nn	np	nn	nn	nn	nn	np	nn	nn	nn
Marker24054	<nnxnp>	nn	nn	nn	nn	np	np	np	nn	np	np	nn	nn	nn	np	nn	nn	nn	nn	np	nn	nn	nn	nn	nn	nn	np	np	nn	nn	np	np	nn	nn	np	nn	nn	nn	np	nn	np	np	nn	nn	nn	np	nn	nn	nn
Marker15721	<nnxnp>	nn	nn	nn	nn	np	np	np	nn	np	np	nn	nn	nn	np	nn	nn	nn	nn	np	nn	nn	nn	nn	nn	nn	np	np	nn	nn	np	np	nn	nn	np	nn	nn	nn	np	nn	np	np	nn	nn	nn	np	nn	nn	nn
Marker503597	<nnxnp>	nn	nn	nn	nn	np	np	--	nn	np	np	nn	nn	nn	np	nn	nn	nn	nn	np	nn	nn	nn	nn	nn	nn	np	np	nn	np	np	np	nn	nn	np	nn	nn	nn	np	nn	np	np	nn	nn	np	np	nn	nn	nn
Marker38725	<nnxnp>	nn	nn	nn	nn	np	np	nn	nn	np	nn	nn	nn	nn	np	nn	nn	nn	nn	np	nn	nn	nn	nn	nn	nn	np	np	nn	np	np	np	nn	nn	np	nn	nn	nn	np	nn	np	np	nn	nn	np	nn	nn	nn	nn
Marker23852	<nnxnp>	nn	nn	nn	nn	np	np	nn	nn	np	nn	nn	nn	nn	np	nn	nn	nn	nn	np	nn	nn	nn	nn	nn	nn	np	np	nn	np	np	np	nn	nn	np	nn	nn	nn	np	nn	np	np	nn	nn	np	nn	nn	nn	nn
Marker542201	<nnxnp>	nn	nn	nn	nn	np	np	nn	nn	np	nn	nn	nn	nn	np	nn	nn	nn	nn	np	nn	nn	nn	nn	nn	nn	np	np	nn	np	np	np	nn	nn	np	nn	nn	nn	np	nn	np	np	nn	nn	np	nn	nn	nn	nn
Marker22679	<nnxnp>	nn	nn	nn	nn	np	np	nn	nn	np	nn	nn	nn	nn	np	nn	nn	nn	nn	np	nn	nn	nn	nn	nn	nn	np	np	nn	np	np	np	nn	nn	np	nn	nn	nn	np	nn	np	np	nn	nn	np	nn	nn	nn	nn
Marker519278	<nnxnp>	nn	nn	nn	nn	np	np	nn	nn	np	nn	nn	nn	nn	np	nn	nn	nn	nn	np	nn	nn	nn	nn	nn	nn	np	np	nn	np	np	np	nn	nn	np	nn	nn	nn	np	nn	np	np	nn	nn	np	nn	nn	nn	nn
Marker506346	<nnxnp>	nn	nn	nn	nn	np	np	nn	nn	np	nn	nn	nn	nn	np	nn	nn	nn	nn	np	nn	nn	nn	nn	nn	nn	np	np	nn	np	np	np	nn	nn	np	nn	nn	nn	np	nn	np	np	nn	nn	np	nn	nn	nn	nn
Marker6765	<efxeg>	--	ef	ef	ef	eg	eg	--	ef	fg	--	ef	ef	ef	eg	ef	--	ef	ef	eg	ef	ef	ef	ef	ef	--	eg	eg	ef	eg	eg	fg	ef	ef	fg	--	ef	ef	eg	--	eg	eg	ef	ef	fg	--	ef	--	ef
Marker46682	<nnxnp>	nn	nn	nn	nn	np	np	nn	nn	np	nn	nn	nn	nn	np	nn	nn	nn	nn	np	nn	nn	nn	nn	nn	nn	np	np	nn	np	np	np	nn	nn	np	nn	nn	nn	np	nn	np	np	nn	nn	np	nn	nn	np	nn
Marker37721	<nnxnp>	nn	nn	nn	nn	np	np	nn	nn	np	nn	nn	nn	nn	np	nn	nn	nn	nn	np	nn	nn	nn	nn	nn	nn	np	np	nn	np	np	np	nn	nn	np	nn	nn	nn	np	nn	np	np	nn	nn	np	nn	nn	np	nn
Marker20558	<nnxnp>	nn	nn	nn	nn	np	np	nn	nn	np	nn	nn	nn	nn	np	nn	nn	nn	nn	np	nn	nn	nn	nn	nn	nn	np	np	nn	np	np	np	nn	nn	np	nn	nn	nn	np	nn	np	np	nn	nn	np	nn	nn	np	nn
Marker53474	<nnxnp>	nn	nn	nn	nn	np	np	nn	nn	np	nn	nn	nn	nn	np	nn	nn	nn	nn	np	nn	nn	nn	nn	nn	nn	np	np	nn	np	np	np	nn	nn	np	nn	nn	nn	np	nn	np	np	nn	nn	np	nn	nn	np	nn
Marker3465	<nnxnp>	nn	nn	nn	nn	np	np	nn	nn	np	nn	nn	nn	nn	np	nn	nn	nn	nn	np	nn	nn	nn	nn	nn	nn	np	np	nn	np	np	np	np	nn	np	nn	nn	nn	np	nn	np	np	nn	nn	np	nn	nn	np	nn
Marker61370	<nnxnp>	nn	nn	nn	nn	np	np	nn	nn	np	nn	nn	nn	nn	np	nn	nn	nn	nn	np	nn	nn	nn	nn	nn	nn	np	np	nn	np	np	np	np	nn	np	nn	nn	nn	np	nn	np	np	nn	nn	np	nn	nn	np	nn
Marker10938	<nnxnp>	nn	nn	nn	nn	np	np	nn	nn	np	nn	nn	nn	nn	np	nn	nn	nn	nn	np	nn	nn	nn	nn	nn	nn	np	np	nn	np	np	np	np	nn	np	nn	nn	nn	np	nn	np	np	nn	nn	np	nn	nn	np	nn
Marker30903	<nnxnp>	nn	nn	nn	nn	np	np	nn	nn	np	nn	nn	nn	nn	np	nn	nn	nn	nn	np	nn	nn	nn	nn	nn	nn	np	np	nn	np	np	np	np	nn	np	nn	nn	nn	np	nn	np	np	nn	nn	np	nn	nn	np	nn
Marker10399	<nnxnp>	nn	nn	nn	nn	np	np	nn	nn	np	nn	nn	nn	nn	np	nn	nn	nn	nn	np	nn	nn	nn	nn	nn	nn	np	np	nn	np	np	np	np	nn	np	nn	nn	nn	np	nn	np	np	nn	nn	np	nn	nn	np	nn
Marker1644	<nnxnp>	nn	nn	nn	nn	np	np	nn	nn	np	nn	nn	nn	nn	np	nn	nn	nn	nn	np	nn	nn	nn	nn	nn	nn	np	np	nn	np	np	np	nn	nn	np	nn	nn	nn	np	nn	np	np	nn	nn	np	nn	nn	np	nn
Marker13319	<nnxnp>	nn	nn	nn	nn	np	np	nn	nn	np	nn	nn	nn	nn	np	nn	nn	nn	nn	np	nn	nn	nn	nn	nn	nn	np	np	nn	np	np	np	nn	nn	np	nn	nn	nn	np	nn	np	np	nn	nn	np	nn	nn	np	nn
Marker19166	<nnxnp>	nn	nn	nn	nn	np	np	nn	nn	np	nn	nn	nn	nn	np	nn	nn	nn	nn	np	nn	nn	nn	nn	nn	nn	np	np	nn	np	np	np	nn	nn	np	nn	nn	nn	np	nn	np	np	nn	nn	np	nn	nn	nn	nn
Marker509818	<nnxnp>	nn	nn	nn	nn	np	np	nn	nn	np	nn	nn	nn	nn	np	nn	nn	nn	nn	np	nn	nn	nn	nn	nn	nn	np	np	nn	np	np	np	nn	nn	np	nn	nn	nn	np	nn	np	np	nn	nn	np	nn	nn	nn	nn
Marker55166	<nnxnp>	nn	nn	nn	nn	np	np	nn	nn	np	nn	nn	nn	nn	np	nn	nn	nn	nn	np	nn	nn	nn	nn	nn	nn	np	np	nn	np	np	np	nn	nn	np	nn	nn	nn	np	nn	np	np	nn	nn	np	nn	nn	nn	nn
Marker11217	<nnxnp>	nn	nn	nn	nn	np	np	nn	nn	np	nn	nn	nn	nn	np	nn	nn	nn	nn	np	nn	nn	nn	nn	nn	nn	np	np	nn	np	np	np	nn	nn	np	nn	nn	nn	np	nn	np	np	nn	nn	np	nn	nn	nn	nn
Marker540190	<nnxnp>	nn	nn	nn	nn	np	np	nn	nn	np	nn	nn	nn	nn	np	nn	nn	nn	nn	np	nn	nn	nn	nn	nn	nn	np	np	nn	np	np	np	nn	nn	np	nn	nn	nn	np	nn	np	np	nn	nn	np	nn	nn	nn	nn
Marker508588	<nnxnp>	nn	nn	nn	nn	np	np	nn	nn	np	nn	nn	nn	nn	np	nn	nn	nn	nn	np	nn	nn	nn	nn	nn	nn	np	np	nn	np	np	np	nn	nn	np	nn	nn	nn	np	nn	np	np	nn	nn	np	nn	nn	nn	nn
Marker503901	<nnxnp>	nn	nn	nn	nn	np	np	nn	nn	np	nn	nn	nn	nn	np	nn	nn	nn	nn	np	nn	nn	nn	nn	nn	nn	np	np	nn	np	np	np	nn	nn	np	nn	nn	nn	np	nn	np	np	nn	nn	np	nn	nn	nn	nn
Marker512782	<nnxnp>	nn	nn	nn	nn	np	np	nn	nn	np	nn	nn	nn	nn	np	nn	nn	nn	nn	np	nn	nn	nn	nn	nn	nn	np	np	nn	np	np	np	nn	nn	np	nn	nn	nn	np	nn	np	np	nn	nn	np	nn	nn	nn	nn
Marker10381	<nnxnp>	nn	nn	nn	nn	np	np	nn	nn	np	nn	nn	nn	nn	np	nn	nn	nn	nn	np	nn	nn	nn	nn	nn	nn	np	np	nn	np	np	np	nn	nn	np	nn	nn	nn	np	nn	np	np	nn	nn	np	nn	nn	nn	nn
Marker24599	<efxeg>	--	ef	ef	ef	fg	fg	--	ef	fg	--	ef	ef	ef	eg	ef	--	ef	ef	eg	ef	ef	ef	ef	ef	--	eg	eg	ef	fg	eg	fg	ef	ef	eg	--	ef	ef	fg	--	eg	eg	ef	ef	eg	--	ef	--	ef
Marker7965	<nnxnp>	nn	nn	nn	np	np	np	nn	np	np	nn	nn	nn	nn	np	nn	nn	nn	nn	np	nn	nn	nn	nn	nn	nn	np	np	nn	np	np	np	nn	nn	np	nn	nn	nn	np	nn	np	np	nn	nn	np	nn	nn	nn	nn
Marker2823	<nnxnp>	nn	nn	nn	np	np	np	nn	np	np	nn	nn	nn	nn	np	nn	nn	nn	nn	np	nn	nn	nn	nn	nn	nn	np	np	nn	np	np	np	nn	nn	np	nn	nn	nn	np	nn	np	np	nn	nn	np	nn	nn	nn	nn
Marker3552	<nnxnp>	nn	nn	nn	np	np	np	nn	np	np	nn	nn	nn	nn	np	nn	nn	nn	nn	np	nn	nn	nn	nn	nn	nn	np	np	nn	np	np	np	nn	nn	np	nn	nn	nn	np	nn	np	np	nn	nn	np	nn	nn	nn	nn
Marker52201	<nnxnp>	nn	nn	nn	np	np	np	nn	np	np	nn	nn	nn	nn	np	nn	nn	nn	nn	np	nn	nn	nn	nn	nn	nn	np	np	nn	np	np	np	nn	nn	np	nn	nn	nn	np	nn	np	np	nn	nn	np	nn	nn	nn	nn
Marker47499	<nnxnp>	nn	nn	nn	np	np	np	nn	np	np	nn	nn	nn	nn	np	nn	nn	nn	nn	np	nn	nn	nn	nn	nn	nn	np	np	nn	np	np	np	nn	nn	np	nn	nn	nn	np	nn	np	np	nn	nn	np	nn	nn	nn	nn
Marker9733	<nnxnp>	nn	nn	nn	np	np	np	nn	np	np	np	nn	nn	nn	np	nn	nn	nn	nn	np	nn	nn	nn	nn	nn	nn	np	np	nn	np	np	np	nn	nn	np	nn	nn	nn	np	nn	np	np	nn	nn	np	nn	nn	nn	nn
Marker99492	<nnxnp>	nn	nn	nn	np	np	np	nn	np	np	np	nn	nn	nn	np	nn	nn	nn	nn	np	nn	nn	nn	nn	nn	nn	np	np	nn	np	np	np	nn	nn	np	nn	nn	nn	np	nn	np	np	nn	nn	np	nn	nn	nn	nn
Marker8158	<nnxnp>	nn	nn	nn	np	np	np	nn	np	np	np	nn	nn	nn	np	nn	nn	nn	nn	np	nn	nn	nn	nn	nn	nn	np	np	nn	np	np	np	nn	nn	np	nn	nn	nn	np	nn	np	np	nn	nn	np	nn	nn	nn	nn
Marker1508	<nnxnp>	nn	nn	nn	np	np	np	nn	np	np	nn	nn	nn	nn	np	nn	nn	nn	nn	np	nn	nn	nn	nn	nn	nn	np	np	nn	np	np	np	nn	nn	np	nn	nn	nn	np	nn	np	np	nn	nn	np	nn	nn	nn	nn
Marker889	<nnxnp>	nn	nn	nn	np	np	np	nn	np	np	nn	nn	nn	nn	np	nn	nn	nn	nn	np	nn	nn	nn	nn	nn	nn	np	np	nn	np	np	np	nn	nn	np	nn	nn	nn	np	nn	np	np	nn	nn	np	nn	nn	nn	nn
Marker4291	<nnxnp>	nn	nn	nn	np	np	np	nn	np	np	nn	nn	nn	nn	np	nn	nn	nn	nn	np	nn	nn	nn	nn	nn	nn	np	np	nn	np	np	np	nn	nn	np	nn	nn	nn	np	nn	np	np	nn	nn	np	nn	nn	nn	nn
Marker1900	<nnxnp>	nn	nn	nn	np	np	np	nn	np	np	nn	nn	nn	nn	np	nn	nn	nn	nn	np	nn	nn	nn	nn	nn	nn	np	np	nn	np	np	np	nn	nn	np	nn	nn	nn	np	nn	np	np	nn	nn	np	nn	nn	nn	nn
Marker30830	<nnxnp>	nn	nn	nn	np	np	np	nn	np	np	nn	nn	nn	nn	np	nn	nn	nn	nn	np	nn	nn	nn	nn	nn	nn	np	np	nn	np	np	np	nn	nn	np	nn	nn	nn	np	nn	np	np	nn	nn	np	nn	nn	nn	nn
Marker20666	<nnxnp>	nn	nn	nn	np	np	np	nn	np	np	nn	nn	nn	nn	np	nn	nn	nn	nn	np	nn	nn	nn	nn	nn	nn	np	np	nn	np	np	np	nn	nn	np	nn	nn	nn	np	nn	np	np	nn	nn	np	nn	nn	nn	nn
Marker103332	<nnxnp>	nn	nn	nn	np	np	np	nn	np	np	nn	nn	nn	nn	np	nn	nn	nn	nn	np	nn	nn	nn	nn	nn	nn	np	np	nn	np	np	np	nn	nn	np	nn	nn	nn	np	nn	np	np	nn	nn	np	nn	nn	nn	nn
Marker4483	<nnxnp>	nn	nn	nn	np	np	np	nn	np	np	nn	nn	nn	nn	np	nn	nn	nn	nn	np	nn	nn	nn	nn	nn	nn	np	np	nn	np	np	np	nn	nn	np	nn	nn	nn	np	nn	np	np	nn	nn	np	nn	nn	nn	nn
Marker88952	<nnxnp>	nn	nn	nn	np	np	np	nn	np	np	nn	nn	nn	nn	np	nn	nn	nn	nn	np	nn	nn	nn	nn	nn	nn	np	np	nn	np	np	np	nn	nn	np	nn	nn	nn	np	nn	np	np	nn	nn	np	nn	nn	nn	nn
Marker9639	<nnxnp>	nn	nn	nn	np	np	np	nn	np	np	nn	nn	nn	nn	np	nn	nn	nn	nn	np	nn	nn	nn	nn	nn	nn	np	np	nn	np	np	np	nn	nn	np	nn	nn	nn	np	nn	np	np	nn	nn	np	nn	nn	nn	nn
Marker6341	<nnxnp>	nn	nn	nn	np	np	np	nn	np	np	nn	nn	nn	nn	np	nn	nn	nn	nn	np	nn	nn	nn	nn	nn	nn	np	np	nn	np	np	np	nn	nn	np	nn	nn	nn	np	nn	np	np	nn	nn	np	nn	nn	nn	nn
Marker24876	<nnxnp>	nn	nn	nn	np	np	np	nn	np	np	nn	nn	nn	nn	np	nn	nn	nn	nn	np	nn	nn	nn	nn	nn	nn	np	np	nn	np	np	np	nn	nn	np	nn	nn	nn	np	nn	np	np	nn	nn	np	nn	nn	nn	nn
Marker5535	<nnxnp>	nn	nn	nn	np	np	np	nn	np	np	nn	nn	nn	nn	np	nn	nn	nn	nn	np	nn	nn	nn	nn	nn	nn	np	np	nn	np	np	np	nn	nn	np	nn	nn	nn	np	nn	np	np	nn	nn	np	nn	nn	nn	nn
Marker8763	<nnxnp>	nn	nn	nn	nn	np	np	nn	np	np	nn	nn	nn	nn	np	nn	nn	nn	nn	np	nn	nn	nn	nn	nn	nn	np	np	nn	np	np	np	np	nn	np	nn	nn	nn	np	nn	np	np	nn	nn	np	nn	nn	np	nn
Marker29952	<nnxnp>	nn	nn	nn	nn	np	np	nn	np	np	nn	nn	nn	nn	np	nn	nn	nn	nn	np	nn	nn	nn	nn	nn	nn	np	np	nn	np	np	np	np	nn	np	nn	nn	nn	np	nn	np	np	nn	nn	np	nn	nn	np	nn
Marker28476	<nnxnp>	nn	nn	nn	nn	np	np	nn	np	np	nn	nn	nn	nn	np	nn	nn	nn	nn	np	nn	nn	nn	nn	nn	nn	np	np	nn	np	np	np	np	nn	np	nn	nn	nn	np	nn	np	np	nn	nn	np	nn	nn	np	nn
Marker48964	<nnxnp>	nn	nn	nn	nn	np	np	nn	np	np	nn	nn	nn	nn	np	nn	nn	nn	nn	np	nn	nn	nn	nn	nn	nn	np	np	nn	np	np	np	np	nn	np	nn	nn	nn	np	nn	np	np	nn	nn	np	nn	nn	np	nn
Marker26192	<nnxnp>	nn	nn	nn	nn	np	np	nn	np	np	nn	nn	nn	nn	np	nn	nn	nn	nn	np	nn	nn	nn	nn	nn	nn	np	np	nn	np	np	np	np	nn	np	nn	nn	nn	np	nn	np	np	nn	nn	np	nn	nn	np	nn
Marker24938	<nnxnp>	nn	nn	nn	nn	np	np	nn	np	np	nn	nn	nn	nn	np	nn	nn	nn	nn	np	nn	nn	nn	nn	nn	nn	np	np	nn	np	np	np	np	nn	np	nn	nn	nn	np	nn	np	np	nn	nn	np	nn	nn	np	nn
Marker43048	<nnxnp>	nn	nn	nn	nn	np	np	nn	np	np	nn	nn	nn	nn	np	nn	nn	nn	nn	np	nn	nn	nn	nn	nn	nn	np	np	nn	np	np	np	np	nn	np	nn	nn	nn	np	nn	np	np	nn	nn	np	nn	nn	np	nn
Marker6780	<nnxnp>	nn	nn	nn	nn	np	np	nn	np	np	nn	nn	nn	nn	np	nn	nn	nn	nn	np	nn	nn	nn	nn	nn	nn	np	np	nn	np	np	np	np	nn	np	nn	nn	nn	np	nn	np	np	nn	nn	np	nn	nn	np	nn
Marker95359	<nnxnp>	nn	nn	nn	nn	np	np	nn	np	np	nn	nn	nn	nn	np	nn	nn	nn	nn	np	nn	nn	nn	nn	nn	nn	np	np	nn	np	np	np	np	nn	np	nn	nn	nn	np	nn	np	np	nn	nn	np	nn	nn	np	nn
Marker1459	<nnxnp>	nn	nn	nn	nn	np	np	nn	np	np	nn	nn	nn	nn	np	nn	nn	nn	nn	np	nn	nn	nn	nn	nn	nn	np	np	nn	np	np	np	np	nn	np	nn	nn	nn	np	nn	np	np	nn	nn	np	nn	nn	np	nn
Marker3184	<nnxnp>	nn	nn	nn	nn	np	np	nn	np	np	nn	nn	nn	nn	np	nn	nn	nn	nn	np	nn	nn	nn	nn	nn	nn	np	np	nn	np	np	np	np	nn	np	nn	nn	nn	np	nn	np	np	nn	nn	np	nn	nn	np	nn
Marker22905	<nnxnp>	nn	nn	nn	nn	np	np	nn	np	np	nn	nn	nn	nn	np	nn	nn	nn	nn	np	nn	nn	nn	nn	nn	nn	np	np	nn	np	np	np	np	nn	np	nn	nn	nn	np	nn	np	np	nn	nn	np	nn	nn	np	nn
Marker17970	<nnxnp>	nn	nn	nn	nn	np	np	nn	np	np	nn	nn	nn	nn	np	nn	nn	nn	nn	np	nn	nn	nn	nn	nn	nn	np	np	nn	np	np	np	np	nn	np	nn	nn	nn	np	nn	np	np	nn	nn	np	nn	nn	np	nn
Marker28417	<nnxnp>	nn	nn	nn	nn	np	np	nn	np	np	nn	nn	nn	nn	np	nn	nn	nn	nn	np	nn	nn	nn	nn	nn	nn	np	np	nn	np	np	np	np	nn	np	nn	nn	nn	np	nn	np	np	nn	nn	np	nn	nn	np	nn
Marker10541	<nnxnp>	nn	nn	nn	nn	np	np	nn	np	np	nn	nn	nn	nn	np	nn	nn	nn	nn	np	nn	nn	nn	nn	nn	nn	np	np	nn	np	np	np	np	nn	np	nn	nn	nn	np	nn	np	np	nn	nn	np	nn	nn	np	nn
Marker36803	<nnxnp>	nn	nn	nn	nn	np	np	nn	np	np	nn	nn	nn	nn	np	nn	nn	nn	nn	np	nn	nn	nn	nn	nn	nn	np	np	nn	np	np	np	np	nn	np	nn	nn	nn	np	nn	np	np	nn	nn	np	nn	nn	np	nn
Marker44985	<nnxnp>	nn	nn	nn	nn	np	np	nn	np	np	nn	nn	nn	nn	np	nn	nn	nn	nn	np	nn	nn	nn	nn	nn	nn	np	np	nn	np	np	np	np	nn	np	nn	nn	nn	np	nn	np	np	nn	nn	np	nn	nn	np	nn
Marker30212	<nnxnp>	nn	nn	nn	nn	np	np	nn	np	np	nn	nn	nn	nn	np	nn	nn	nn	nn	np	nn	nn	nn	nn	nn	nn	np	np	nn	np	np	np	np	nn	np	nn	nn	nn	np	nn	np	np	nn	nn	np	nn	nn	np	nn
Marker11767	<nnxnp>	nn	nn	nn	nn	np	np	nn	np	np	nn	nn	nn	nn	np	nn	nn	nn	nn	np	nn	nn	nn	nn	nn	nn	np	np	nn	np	np	np	np	nn	np	nn	nn	nn	np	nn	np	np	nn	nn	np	nn	nn	np	nn
Marker11282	<nnxnp>	nn	nn	nn	nn	np	np	nn	np	np	nn	nn	nn	nn	np	nn	nn	nn	nn	np	nn	nn	nn	nn	nn	nn	np	np	nn	np	np	np	np	nn	np	nn	nn	nn	np	nn	np	np	nn	nn	np	nn	nn	np	nn
Marker47754	<nnxnp>	nn	nn	nn	nn	np	np	nn	np	np	nn	nn	nn	nn	np	nn	nn	nn	nn	np	nn	nn	nn	nn	nn	nn	np	np	nn	np	np	np	np	nn	np	nn	nn	nn	np	nn	np	np	nn	nn	np	nn	nn	np	nn
Marker84330	<nnxnp>	nn	nn	nn	nn	np	np	nn	np	np	nn	nn	nn	nn	np	nn	nn	nn	nn	nn	nn	nn	nn	nn	nn	nn	np	np	nn	np	np	np	np	nn	np	nn	nn	nn	np	nn	np	np	nn	nn	np	nn	nn	np	nn
Marker62126	<nnxnp>	nn	nn	nn	nn	np	np	nn	np	np	nn	nn	nn	nn	np	nn	nn	nn	nn	nn	nn	nn	nn	nn	nn	nn	np	np	nn	np	np	np	np	nn	np	nn	nn	nn	np	nn	np	np	nn	nn	np	nn	nn	np	nn
Marker103072	<nnxnp>	nn	nn	nn	nn	np	np	nn	np	np	nn	nn	nn	nn	np	nn	nn	nn	nn	nn	nn	nn	nn	nn	nn	nn	np	np	nn	np	np	np	np	nn	np	nn	nn	nn	np	nn	np	np	nn	nn	np	nn	nn	np	nn
Marker30360	<nnxnp>	nn	nn	nn	nn	np	np	nn	np	np	nn	nn	nn	nn	np	nn	nn	nn	nn	nn	nn	nn	nn	nn	nn	nn	np	np	nn	np	np	np	np	nn	np	nn	nn	nn	np	nn	np	np	nn	nn	np	nn	nn	np	nn
Marker13620	<nnxnp>	nn	nn	nn	nn	np	np	nn	np	np	nn	nn	nn	nn	np	nn	nn	nn	nn	nn	nn	nn	nn	nn	nn	nn	np	np	nn	np	np	np	np	nn	np	nn	nn	nn	np	nn	np	np	nn	nn	np	nn	nn	np	nn
Marker43272	<nnxnp>	nn	nn	nn	nn	np	np	nn	np	np	nn	nn	nn	nn	np	nn	nn	nn	nn	nn	nn	nn	nn	nn	nn	nn	np	np	nn	np	np	np	np	nn	np	nn	nn	nn	np	nn	np	np	nn	nn	np	nn	nn	np	nn
Marker26049	<nnxnp>	nn	nn	nn	nn	np	np	nn	np	np	nn	nn	nn	nn	np	nn	nn	nn	nn	nn	nn	nn	nn	nn	nn	nn	np	np	nn	np	np	np	np	nn	np	nn	nn	nn	np	nn	np	np	nn	nn	np	nn	nn	np	nn
Marker20925	<nnxnp>	nn	nn	nn	nn	np	np	nn	np	np	nn	nn	nn	nn	np	nn	nn	nn	nn	nn	nn	nn	nn	nn	nn	nn	np	np	nn	np	np	np	np	nn	np	nn	nn	nn	np	nn	np	np	nn	nn	np	nn	nn	np	nn
Marker75337	<nnxnp>	nn	nn	nn	nn	np	np	nn	np	np	nn	nn	nn	nn	np	nn	nn	nn	nn	nn	nn	nn	nn	nn	nn	nn	np	np	nn	np	np	np	np	nn	np	nn	nn	nn	np	nn	np	np	nn	nn	np	nn	nn	np	nn
Marker16534	<nnxnp>	nn	nn	nn	nn	np	np	nn	np	np	nn	nn	nn	nn	np	nn	nn	nn	nn	nn	nn	nn	nn	nn	nn	nn	np	np	nn	np	np	np	np	nn	np	nn	nn	nn	np	nn	np	np	nn	nn	np	nn	nn	np	nn
Marker99049	<nnxnp>	nn	nn	nn	nn	np	np	nn	np	np	nn	nn	nn	nn	np	nn	nn	nn	nn	nn	nn	nn	nn	nn	nn	nn	np	np	nn	np	np	np	np	nn	np	nn	nn	nn	np	nn	np	np	nn	nn	np	nn	nn	np	nn
Marker13997	<nnxnp>	nn	nn	nn	nn	np	np	nn	np	np	nn	nn	nn	nn	np	nn	nn	nn	nn	nn	nn	nn	nn	nn	nn	nn	np	np	nn	np	np	np	np	nn	np	nn	nn	nn	np	nn	np	np	nn	nn	np	nn	nn	np	nn
Marker5003	<nnxnp>	nn	nn	nn	nn	np	np	nn	np	np	nn	nn	nn	nn	np	nn	nn	nn	nn	nn	nn	nn	nn	nn	nn	nn	np	np	nn	np	np	np	np	nn	np	nn	nn	nn	np	nn	np	np	nn	nn	np	nn	nn	np	nn
Marker14678	<nnxnp>	nn	nn	nn	nn	np	np	nn	np	np	nn	nn	nn	nn	np	nn	nn	nn	nn	nn	nn	nn	nn	np	nn	nn	np	np	nn	np	np	np	np	nn	np	nn	nn	nn	np	nn	np	np	nn	nn	np	nn	nn	np	nn
Marker102184	<nnxnp>	np	nn	nn	nn	np	np	nn	np	np	nn	nn	nn	nn	np	nn	nn	nn	nn	nn	nn	nn	nn	np	nn	nn	np	np	nn	np	np	np	np	nn	np	nn	nn	nn	np	nn	np	np	nn	nn	np	nn	nn	np	nn
Marker20903	<nnxnp>	np	nn	nn	nn	np	np	nn	np	np	nn	nn	nn	nn	np	nn	nn	nn	nn	np	nn	nn	nn	np	nn	nn	np	np	nn	np	np	np	np	nn	np	nn	nn	nn	np	nn	np	np	nn	nn	np	nn	nn	np	nn
Marker4421	<nnxnp>	np	nn	nn	nn	np	np	nn	np	np	nn	nn	nn	nn	np	nn	nn	nn	nn	np	nn	nn	nn	np	nn	nn	np	np	nn	np	np	np	np	nn	np	nn	nn	nn	np	nn	np	np	nn	nn	np	nn	nn	np	nn
Marker30272	<nnxnp>	np	nn	nn	nn	np	np	nn	np	np	nn	nn	nn	nn	np	nn	nn	nn	nn	np	nn	nn	nn	np	nn	nn	np	np	nn	np	np	np	np	nn	np	nn	nn	nn	np	nn	np	np	nn	nn	np	nn	nn	np	nn
Marker2797	<nnxnp>	np	nn	nn	nn	np	np	nn	np	np	nn	nn	nn	nn	np	nn	nn	nn	nn	np	nn	nn	nn	np	nn	nn	np	np	nn	np	np	np	np	nn	np	nn	nn	nn	np	nn	np	np	nn	nn	np	nn	nn	np	nn
Marker51879	<nnxnp>	np	nn	nn	nn	np	np	nn	np	np	nn	nn	nn	nn	np	nn	nn	nn	nn	np	nn	nn	nn	np	nn	nn	np	np	nn	np	np	np	np	nn	np	nn	nn	nn	np	nn	np	np	nn	nn	np	nn	nn	np	nn
Marker28561	<nnxnp>	np	nn	nn	nn	np	np	nn	np	np	nn	nn	nn	nn	np	nn	nn	nn	nn	np	nn	nn	nn	np	nn	nn	np	np	nn	np	np	np	np	nn	np	nn	nn	nn	np	nn	np	np	nn	nn	np	nn	nn	np	nn
Marker6584	<nnxnp>	np	nn	nn	nn	np	np	nn	np	np	nn	nn	nn	nn	np	nn	nn	nn	nn	np	nn	nn	nn	np	nn	nn	np	np	nn	np	np	np	np	nn	np	nn	nn	nn	np	nn	np	np	nn	nn	np	nn	nn	np	nn
Marker79148	<nnxnp>	np	nn	nn	nn	np	np	nn	np	np	nn	nn	nn	nn	np	nn	nn	nn	nn	np	nn	nn	nn	np	nn	nn	np	np	nn	np	np	np	np	nn	np	nn	nn	nn	np	nn	np	np	nn	nn	np	nn	nn	np	nn
Marker25653	<nnxnp>	np	nn	nn	nn	np	np	nn	np	np	nn	nn	nn	nn	np	nn	nn	nn	nn	np	nn	nn	nn	np	nn	nn	np	np	nn	np	np	np	np	nn	np	nn	nn	nn	np	nn	np	np	nn	nn	np	nn	nn	np	nn
Marker510084	<nnxnp>	np	nn	nn	nn	np	np	np	np	np	nn	nn	nn	nn	np	nn	nn	nn	nn	np	nn	nn	nn	np	nn	nn	np	np	nn	np	np	np	np	nn	np	nn	nn	nn	np	nn	np	np	nn	nn	np	nn	nn	np	nn
Marker507729	<nnxnp>	np	nn	nn	nn	np	np	--	np	np	nn	nn	nn	nn	np	nn	nn	nn	nn	np	nn	nn	nn	np	nn	nn	np	np	nn	np	np	np	np	nn	np	nn	nn	nn	np	nn	np	np	nn	nn	np	nn	nn	np	nn
Marker518252	<nnxnp>	np	nn	nn	nn	np	np	np	np	np	nn	nn	nn	nn	np	nn	nn	nn	nn	np	nn	nn	nn	np	nn	nn	np	np	nn	np	np	np	np	nn	np	nn	nn	nn	np	nn	np	np	nn	nn	np	nn	nn	np	nn
Marker506744	<nnxnp>	np	nn	nn	nn	np	np	np	np	np	nn	nn	nn	nn	np	nn	nn	nn	nn	np	nn	nn	nn	np	nn	nn	np	np	nn	np	np	np	np	nn	np	nn	nn	nn	np	nn	np	np	nn	nn	np	nn	nn	np	nn
Marker547289	<nnxnp>	np	nn	nn	nn	np	np	np	np	np	nn	nn	nn	nn	np	nn	nn	nn	nn	np	nn	nn	nn	np	nn	nn	np	np	nn	np	np	np	np	nn	np	nn	nn	nn	np	nn	np	np	nn	nn	np	nn	nn	np	nn
Marker524543	<nnxnp>	nn	nn	nn	nn	np	np	np	np	np	nn	nn	nn	nn	np	nn	nn	nn	nn	np	nn	nn	nn	nn	nn	nn	np	np	nn	np	np	np	np	nn	np	nn	nn	nn	np	nn	np	np	nn	nn	np	nn	nn	np	nn
Marker507870	<nnxnp>	--	nn	nn	nn	np	np	np	np	np	nn	nn	nn	nn	np	nn	nn	nn	nn	np	nn	nn	nn	nn	nn	nn	np	np	nn	np	np	np	np	nn	np	nn	nn	nn	np	nn	np	np	nn	nn	np	nn	nn	np	nn
Marker533656	<nnxnp>	nn	nn	nn	nn	np	np	np	np	np	nn	nn	nn	nn	np	nn	nn	nn	nn	np	nn	nn	nn	nn	nn	nn	np	np	nn	np	np	np	np	nn	np	nn	nn	nn	np	nn	np	np	nn	nn	np	nn	nn	np	nn
Marker509735	<nnxnp>	nn	nn	nn	nn	np	np	np	np	np	nn	nn	nn	nn	np	nn	nn	nn	nn	np	nn	nn	nn	nn	nn	nn	np	np	nn	np	np	np	np	nn	np	nn	nn	nn	np	nn	np	np	nn	nn	np	nn	nn	np	nn
Marker510304	<nnxnp>	nn	nn	nn	nn	np	np	np	np	np	nn	nn	nn	nn	np	nn	nn	nn	nn	np	nn	nn	nn	nn	nn	nn	np	np	nn	np	np	np	np	nn	np	nn	nn	nn	np	nn	np	np	nn	nn	np	nn	nn	np	nn
Marker509548	<nnxnp>	nn	nn	nn	nn	np	np	np	np	np	nn	nn	nn	nn	np	nn	nn	nn	nn	np	nn	nn	nn	nn	nn	nn	np	np	nn	np	np	np	np	nn	np	nn	nn	nn	np	nn	np	np	nn	nn	np	nn	nn	np	nn
Marker504956	<nnxnp>	nn	nn	nn	nn	np	np	np	np	np	nn	nn	nn	nn	np	nn	nn	nn	nn	np	nn	nn	nn	nn	nn	nn	np	np	nn	np	np	np	np	nn	np	nn	nn	nn	np	nn	np	np	nn	nn	np	nn	nn	np	nn
Marker45795	<nnxnp>	nn	nn	nn	nn	np	np	nn	np	np	nn	nn	nn	nn	np	nn	nn	nn	nn	np	nn	nn	nn	nn	nn	nn	np	np	nn	np	np	np	np	nn	np	nn	nn	nn	np	nn	np	np	nn	nn	np	nn	nn	np	nn
Marker39090	<nnxnp>	nn	nn	nn	nn	np	np	nn	np	np	nn	nn	nn	nn	np	nn	nn	nn	nn	np	nn	nn	nn	nn	nn	nn	np	np	nn	np	np	np	np	nn	np	nn	nn	nn	np	nn	np	np	nn	nn	np	nn	nn	np	nn
Marker53163	<nnxnp>	nn	nn	nn	nn	np	np	nn	np	np	nn	nn	nn	nn	np	nn	nn	nn	nn	np	nn	nn	nn	nn	nn	nn	np	np	nn	np	np	np	np	nn	np	nn	nn	nn	np	nn	np	np	nn	nn	np	nn	nn	np	nn
Marker16887	<nnxnp>	nn	nn	nn	nn	np	np	nn	np	np	nn	nn	nn	nn	np	nn	nn	nn	nn	np	nn	nn	nn	nn	nn	nn	np	np	nn	np	np	np	np	nn	np	nn	nn	nn	np	nn	np	np	nn	nn	np	nn	nn	np	nn
Marker30111	<nnxnp>	nn	nn	nn	nn	np	np	nn	np	np	nn	nn	nn	nn	np	nn	nn	nn	nn	np	nn	nn	nn	nn	nn	nn	np	np	nn	np	np	np	np	nn	np	nn	nn	nn	np	nn	np	np	nn	nn	np	nn	nn	np	nn
Marker74156	<nnxnp>	nn	nn	nn	nn	np	np	nn	np	np	nn	nn	nn	nn	np	nn	nn	nn	nn	np	nn	nn	nn	nn	nn	nn	np	np	nn	np	np	np	np	nn	np	nn	nn	nn	np	nn	np	np	nn	nn	np	nn	nn	np	nn
Marker65145	<nnxnp>	nn	nn	nn	nn	np	np	nn	np	np	nn	nn	nn	nn	np	nn	nn	nn	nn	np	nn	nn	nn	nn	nn	nn	np	np	nn	np	np	np	np	nn	np	nn	nn	nn	np	nn	np	np	nn	nn	np	nn	nn	np	nn
Marker532683	<nnxnp>	nn	nn	nn	nn	np	np	nn	np	np	nn	nn	nn	nn	np	nn	nn	nn	nn	np	nn	nn	nn	nn	nn	nn	np	np	nn	np	np	np	np	nn	np	nn	nn	nn	np	nn	np	np	nn	nn	np	nn	nn	np	nn
Marker31894	<nnxnp>	nn	nn	nn	nn	np	np	nn	np	np	nn	nn	nn	nn	np	nn	nn	nn	nn	np	nn	nn	nn	nn	nn	nn	np	np	nn	np	np	np	np	nn	np	nn	nn	nn	np	nn	np	np	nn	nn	np	nn	nn	np	nn
Marker11475	<nnxnp>	nn	nn	nn	nn	np	np	nn	np	np	nn	nn	nn	nn	np	nn	nn	nn	nn	np	nn	nn	nn	nn	nn	nn	np	np	nn	np	np	np	np	nn	np	nn	nn	nn	np	nn	np	np	np	nn	np	nn	nn	np	nn
Marker59052	<nnxnp>	nn	nn	nn	nn	np	np	nn	np	np	nn	nn	nn	nn	np	nn	nn	nn	nn	np	nn	nn	nn	nn	nn	nn	np	np	np	np	np	np	np	nn	np	nn	nn	nn	np	nn	np	np	np	nn	np	nn	nn	np	nn
Marker6695	<nnxnp>	nn	nn	nn	nn	np	np	nn	np	np	nn	nn	nn	np	np	nn	nn	nn	nn	np	nn	nn	nn	nn	nn	nn	np	np	np	np	np	np	np	nn	np	nn	nn	nn	np	nn	np	np	np	nn	np	nn	nn	np	nn
Marker502227	<nnxnp>	nn	nn	nn	nn	np	np	nn	np	np	nn	nn	nn	np	np	nn	nn	nn	nn	np	nn	nn	nn	nn	nn	nn	np	np	np	np	np	np	np	nn	np	nn	nn	nn	np	nn	np	np	np	nn	np	nn	nn	np	nn
Marker98629	<nnxnp>	nn	nn	nn	nn	np	np	nn	np	np	nn	nn	nn	np	np	nn	nn	nn	nn	np	nn	nn	nn	nn	nn	nn	np	np	np	np	np	np	np	nn	np	nn	nn	nn	np	nn	np	np	np	nn	np	nn	nn	np	nn
Marker518677	<nnxnp>	nn	nn	nn	nn	np	np	nn	np	np	nn	nn	nn	np	np	nn	nn	nn	nn	np	nn	nn	nn	nn	nn	nn	np	np	np	np	np	np	np	nn	np	nn	nn	nn	np	nn	np	np	np	nn	np	nn	nn	np	nn
Marker102760	<nnxnp>	nn	nn	nn	nn	np	np	nn	np	np	nn	nn	nn	nn	np	nn	nn	nn	nn	np	nn	nn	nn	nn	nn	nn	np	np	np	np	np	np	np	nn	np	nn	nn	nn	np	nn	np	np	nn	nn	np	nn	nn	np	nn
Marker53666	<nnxnp>	nn	nn	nn	nn	np	np	nn	np	np	nn	nn	nn	nn	np	nn	nn	nn	nn	np	nn	nn	nn	nn	nn	nn	np	np	nn	np	np	np	np	nn	np	nn	nn	nn	np	nn	np	np	nn	nn	np	nn	nn	np	nn
Marker533989	<nnxnp>	nn	nn	nn	nn	np	np	nn	np	np	nn	nn	nn	nn	np	nn	nn	nn	nn	np	nn	nn	nn	nn	nn	nn	np	np	nn	np	np	np	np	nn	np	nn	nn	nn	np	nn	np	np	nn	nn	np	nn	nn	np	nn
Marker35841	<nnxnp>	nn	nn	nn	nn	np	np	nn	np	np	nn	nn	nn	nn	np	nn	nn	nn	nn	np	nn	nn	nn	nn	nn	nn	nn	np	nn	np	np	np	np	nn	np	nn	nn	nn	np	nn	np	np	nn	nn	np	nn	nn	np	nn
Marker528754	<nnxnp>	nn	nn	nn	nn	np	np	nn	np	np	nn	nn	nn	nn	np	nn	nn	nn	nn	np	nn	nn	nn	nn	nn	nn	nn	np	nn	np	np	np	np	nn	np	nn	nn	nn	np	nn	np	np	nn	nn	np	nn	nn	np	nn
Marker533756	<nnxnp>	nn	nn	nn	nn	np	np	nn	np	np	nn	nn	nn	nn	np	nn	nn	nn	nn	np	nn	nn	nn	nn	nn	nn	nn	np	nn	np	np	np	np	nn	np	nn	nn	nn	np	nn	np	np	nn	nn	np	nn	nn	np	nn
Marker501267	<nnxnp>	nn	nn	nn	nn	np	np	nn	np	np	nn	nn	nn	nn	np	nn	nn	nn	nn	np	nn	nn	nn	nn	nn	nn	nn	np	nn	np	np	np	np	nn	np	nn	nn	nn	np	nn	np	np	nn	nn	np	nn	nn	np	nn
Marker37737	<nnxnp>	nn	nn	nn	nn	np	np	nn	np	np	nn	nn	nn	nn	np	nn	nn	nn	nn	np	nn	nn	nn	nn	nn	nn	nn	np	nn	np	np	np	np	nn	np	nn	nn	nn	np	nn	np	np	nn	nn	np	nn	nn	np	nn
Marker98042	<nnxnp>	nn	nn	nn	nn	np	np	nn	np	np	nn	nn	nn	nn	np	nn	nn	nn	nn	np	nn	nn	nn	nn	nn	nn	nn	np	nn	np	np	np	np	nn	np	nn	nn	nn	np	nn	np	np	nn	nn	np	nn	nn	np	nn
Marker534810	<nnxnp>	nn	nn	nn	nn	np	np	nn	np	np	nn	nn	nn	nn	np	nn	nn	nn	nn	np	nn	nn	nn	nn	nn	nn	nn	np	nn	np	np	np	np	nn	np	nn	nn	nn	np	np	np	np	nn	nn	np	nn	nn	np	nn
Marker517001	<nnxnp>	nn	nn	nn	nn	np	np	nn	np	np	nn	nn	nn	nn	np	nn	nn	nn	nn	np	nn	nn	nn	nn	nn	nn	nn	np	nn	np	np	np	np	nn	np	nn	nn	nn	np	np	np	np	nn	nn	np	nn	nn	np	nn
Marker537342	<nnxnp>	nn	nn	nn	nn	np	np	nn	np	np	nn	nn	nn	nn	np	nn	nn	nn	nn	np	nn	nn	nn	nn	nn	nn	nn	np	nn	np	np	np	np	nn	np	nn	nn	nn	np	np	np	np	nn	nn	np	nn	nn	np	nn
Marker524420	<nnxnp>	nn	nn	nn	nn	np	np	nn	np	np	nn	nn	nn	nn	np	nn	nn	nn	nn	np	nn	nn	nn	nn	nn	nn	nn	np	nn	np	np	np	np	nn	np	nn	nn	nn	np	np	np	np	nn	nn	np	nn	nn	np	nn
Marker511459	<nnxnp>	nn	nn	nn	nn	np	np	nn	np	np	nn	nn	nn	nn	np	nn	nn	nn	nn	np	nn	nn	nn	nn	nn	nn	nn	np	nn	np	np	np	np	nn	np	nn	nn	nn	np	np	np	np	nn	nn	np	nn	nn	np	nn
Marker520300	<nnxnp>	nn	nn	nn	nn	np	np	nn	np	np	nn	nn	nn	nn	np	nn	nn	nn	nn	np	nn	nn	nn	nn	nn	nn	nn	np	nn	np	np	np	np	nn	np	nn	nn	nn	np	np	np	np	nn	nn	np	nn	nn	np	nn
Marker527203	<nnxnp>	nn	nn	nn	nn	np	np	nn	np	np	nn	nn	nn	nn	np	nn	nn	nn	nn	np	nn	nn	nn	nn	nn	nn	nn	np	nn	np	np	np	np	nn	np	nn	nn	nn	np	np	np	np	nn	nn	np	nn	nn	np	nn
Marker517384	<nnxnp>	nn	nn	nn	nn	np	np	nn	np	np	nn	nn	nn	nn	np	nn	nn	nn	nn	np	nn	nn	nn	nn	nn	nn	nn	np	nn	np	np	np	np	nn	np	nn	nn	nn	np	np	np	np	nn	nn	np	nn	nn	np	nn
Marker543674	<nnxnp>	nn	nn	nn	nn	np	np	nn	np	np	nn	nn	nn	nn	np	nn	nn	nn	nn	np	nn	nn	nn	nn	nn	nn	nn	np	nn	np	np	np	np	nn	np	nn	nn	nn	np	np	np	np	nn	nn	np	nn	nn	np	nn
Marker55322	<nnxnp>	nn	nn	nn	nn	np	np	nn	np	np	nn	nn	nn	nn	np	nn	nn	nn	nn	np	nn	nn	nn	nn	nn	nn	nn	np	nn	np	np	np	np	nn	np	nn	nn	nn	np	np	np	np	nn	nn	np	nn	nn	np	nn
Marker30855	<nnxnp>	nn	nn	nn	nn	np	np	nn	np	np	nn	nn	nn	nn	np	nn	nn	nn	nn	np	nn	nn	nn	nn	nn	nn	nn	np	nn	np	np	np	np	nn	np	nn	nn	nn	np	np	np	np	nn	nn	np	nn	nn	np	nn
Marker501320	<nnxnp>	nn	nn	nn	nn	np	np	nn	np	np	nn	nn	nn	nn	np	nn	nn	nn	nn	np	nn	nn	nn	nn	nn	nn	nn	np	nn	np	np	np	np	nn	np	nn	nn	nn	np	np	np	np	nn	nn	np	nn	nn	np	nn
Marker29989	<nnxnp>	nn	nn	nn	nn	np	np	nn	np	np	nn	nn	nn	nn	np	nn	nn	nn	nn	np	nn	nn	nn	nn	nn	nn	nn	np	nn	np	np	np	np	nn	np	nn	nn	nn	np	np	np	np	nn	nn	np	nn	nn	np	nn
Marker25448	<nnxnp>	nn	nn	nn	nn	np	np	nn	np	np	nn	nn	nn	nn	np	nn	nn	nn	nn	np	nn	nn	nn	nn	nn	nn	nn	np	nn	np	np	np	np	nn	np	nn	nn	nn	np	np	np	np	nn	nn	np	nn	nn	np	nn
Marker5482	<nnxnp>	nn	nn	nn	nn	np	np	nn	np	np	nn	nn	nn	nn	np	nn	nn	nn	nn	np	nn	nn	nn	nn	nn	nn	nn	np	nn	np	np	np	np	nn	np	nn	nn	nn	np	np	np	np	nn	nn	np	nn	nn	np	nn
Marker34770	<nnxnp>	nn	nn	nn	nn	np	np	nn	np	np	nn	nn	nn	nn	np	nn	nn	nn	nn	np	nn	nn	nn	nn	nn	nn	nn	np	nn	np	np	np	np	nn	np	nn	nn	nn	np	np	np	np	nn	nn	np	nn	nn	np	nn
Marker35632	<nnxnp>	nn	nn	nn	nn	np	np	nn	np	np	nn	nn	nn	nn	np	nn	nn	nn	nn	np	nn	nn	nn	nn	nn	nn	nn	np	nn	np	np	np	np	nn	np	nn	nn	nn	np	np	np	np	nn	nn	np	nn	nn	np	nn
Marker24638	<nnxnp>	nn	nn	nn	nn	np	np	nn	np	np	nn	nn	nn	nn	np	nn	nn	nn	nn	np	nn	nn	nn	nn	nn	nn	nn	np	nn	np	np	np	np	nn	np	nn	nn	nn	np	np	np	np	nn	nn	np	nn	nn	np	nn
Marker20532	<nnxnp>	nn	nn	nn	nn	np	np	nn	np	np	nn	nn	nn	nn	np	nn	nn	nn	nn	np	nn	nn	nn	nn	nn	nn	nn	np	nn	np	np	np	np	nn	np	nn	nn	nn	np	np	np	np	nn	nn	np	nn	nn	np	nn
Marker38445	<nnxnp>	nn	nn	nn	nn	np	np	nn	np	np	nn	nn	nn	nn	np	nn	nn	nn	nn	np	nn	nn	nn	nn	nn	nn	nn	np	nn	np	np	np	np	nn	np	nn	nn	nn	np	np	np	np	nn	nn	np	nn	nn	np	nn
Marker523205	<lmxll>	lm	lm	ll	lm	lm	lm	ll	lm	ll	ll	ll	ll	lm	ll	ll	ll	ll	ll	ll	lm	lm	ll	lm	lm	lm	ll	ll	lm	ll	ll	ll	ll	ll	ll	ll	lm	lm	lm	ll	ll	ll	ll	lm	ll	ll	lm	ll	ll
Marker58369	<nnxnp>	nn	nn	nn	nn	np	np	np	np	np	nn	nn	nn	nn	np	nn	nn	nn	nn	np	nn	nn	nn	nn	nn	nn	nn	np	nn	np	np	np	np	nn	np	nn	nn	np	np	np	np	np	nn	nn	np	nn	nn	np	nn
Marker67358	<lmxll>	lm	lm	ll	lm	lm	lm	ll	lm	ll	ll	ll	ll	lm	ll	ll	ll	ll	ll	ll	lm	lm	ll	lm	lm	lm	ll	ll	lm	ll	ll	ll	ll	ll	ll	ll	lm	lm	lm	ll	ll	ll	ll	lm	ll	ll	lm	ll	ll
Marker13061	<nnxnp>	nn	nn	nn	nn	np	np	np	np	np	nn	nn	nn	nn	np	nn	nn	nn	nn	np	nn	nn	nn	nn	nn	nn	nn	np	nn	np	np	np	np	nn	np	nn	nn	np	np	np	np	np	nn	nn	np	nn	nn	np	nn
Marker46801	<nnxnp>	nn	nn	nn	nn	np	np	np	np	np	nn	nn	nn	nn	np	nn	nn	nn	nn	np	nn	nn	nn	nn	nn	nn	nn	np	nn	np	np	np	np	nn	np	nn	nn	np	np	np	np	np	nn	nn	np	nn	nn	np	nn
Marker38183	<efxeg>	ef	ef	ee	ef	fg	fg	eg	fg	eg	ee	ee	ee	ef	eg	ee	ee	ee	ee	eg	ef	ef	ee	ef	ef	ef	ee	eg	ef	eg	eg	eg	eg	ee	eg	ee	ef	fg	fg	eg	eg	eg	ee	ef	eg	ee	ef	eg	ee
Marker7746	<nnxnp>	nn	nn	nn	nn	np	np	np	np	np	nn	nn	nn	nn	np	nn	nn	nn	nn	np	nn	nn	nn	nn	nn	nn	nn	np	nn	np	np	np	np	nn	np	nn	nn	np	np	np	np	np	nn	nn	np	nn	nn	np	nn
Marker61643	<nnxnp>	nn	nn	nn	nn	np	np	np	np	np	nn	nn	nn	nn	np	nn	nn	nn	nn	np	nn	nn	nn	nn	nn	nn	nn	np	nn	np	np	np	np	nn	np	nn	nn	np	np	np	np	np	nn	nn	np	nn	nn	np	nn
Marker516017	<nnxnp>	nn	nn	nn	nn	np	np	np	np	np	nn	nn	nn	nn	np	nn	nn	nn	nn	np	nn	nn	nn	nn	nn	nn	nn	np	nn	np	np	np	np	nn	np	nn	nn	np	np	np	np	np	nn	nn	np	nn	nn	np	nn
Marker15609	<nnxnp>	nn	nn	nn	nn	np	np	np	np	np	nn	nn	nn	nn	np	nn	nn	nn	nn	np	nn	nn	nn	nn	nn	nn	nn	np	nn	np	np	np	np	nn	np	nn	nn	np	np	np	np	np	nn	nn	np	nn	nn	np	nn
Marker37375	<nnxnp>	nn	nn	nn	nn	np	np	np	np	np	nn	nn	nn	nn	np	nn	nn	nn	nn	np	nn	nn	nn	nn	nn	nn	nn	np	nn	np	np	np	np	nn	np	nn	nn	np	np	np	np	np	nn	nn	np	nn	nn	np	nn
Marker32215	<nnxnp>	nn	nn	nn	nn	np	np	np	np	np	nn	nn	nn	nn	np	nn	nn	nn	nn	np	nn	nn	nn	nn	nn	nn	nn	np	nn	np	np	np	np	nn	np	nn	nn	np	np	np	np	np	nn	nn	np	nn	nn	np	nn
Marker52537	<nnxnp>	nn	nn	nn	nn	np	np	np	np	np	np	nn	nn	nn	np	nn	nn	nn	nn	np	nn	nn	nn	nn	nn	nn	nn	np	nn	np	np	np	np	nn	np	nn	nn	np	np	np	np	np	nn	nn	np	nn	nn	np	nn
Marker95299	<nnxnp>	nn	nn	nn	nn	np	np	np	np	np	np	nn	nn	nn	np	nn	nn	nn	nn	np	nn	nn	nn	nn	nn	nn	nn	np	nn	np	np	np	np	nn	np	nn	nn	np	np	np	np	np	nn	nn	np	nn	nn	np	nn
Marker55447	<nnxnp>	nn	nn	nn	nn	np	np	np	np	np	np	nn	nn	nn	np	nn	nn	nn	nn	np	nn	nn	nn	nn	nn	nn	nn	np	nn	np	np	np	np	nn	np	nn	nn	np	np	np	np	np	nn	nn	np	nn	nn	np	nn
Marker87383	<nnxnp>	nn	nn	nn	nn	np	np	np	np	np	np	nn	nn	nn	np	nn	nn	nn	nn	np	nn	nn	nn	nn	nn	nn	nn	np	nn	np	np	np	np	nn	np	nn	nn	np	np	np	np	np	nn	nn	np	nn	nn	np	nn
Marker7997	<nnxnp>	nn	nn	nn	nn	np	np	np	np	np	np	nn	nn	nn	np	nn	nn	nn	nn	np	nn	nn	nn	nn	nn	nn	nn	np	nn	np	np	np	np	nn	np	nn	nn	np	np	np	np	np	nn	nn	np	nn	nn	np	nn
Marker14479	<nnxnp>	nn	nn	nn	nn	np	np	np	np	np	np	nn	nn	nn	np	nn	nn	nn	nn	np	nn	nn	nn	nn	nn	nn	nn	np	nn	np	np	np	np	nn	np	nn	nn	np	np	np	np	np	nn	nn	np	nn	nn	np	nn
Marker48336	<nnxnp>	nn	nn	nn	nn	np	np	np	np	np	np	nn	nn	nn	np	nn	nn	nn	nn	np	nn	nn	nn	nn	nn	nn	nn	np	nn	np	np	np	np	nn	np	nn	nn	np	np	np	np	np	nn	nn	np	nn	nn	np	nn
Marker546207	<nnxnp>	nn	nn	nn	nn	np	np	np	nn	np	nn	nn	nn	nn	np	nn	nn	nn	nn	np	nn	nn	nn	nn	nn	nn	nn	np	nn	np	np	np	np	nn	np	nn	nn	np	np	np	np	np	nn	nn	np	nn	nn	np	nn
Marker516010	<nnxnp>	nn	nn	nn	nn	np	np	np	nn	nn	nn	nn	nn	nn	np	nn	nn	nn	nn	np	nn	nn	nn	nn	nn	nn	nn	np	nn	np	np	np	np	nn	np	nn	nn	np	np	np	np	np	nn	nn	np	nn	nn	np	nn
Marker14868	<nnxnp>	nn	nn	nn	nn	np	np	np	nn	nn	nn	nn	nn	nn	np	nn	nn	nn	nn	np	nn	nn	nn	nn	nn	nn	nn	np	nn	np	np	np	np	nn	np	nn	nn	np	np	np	np	np	nn	nn	np	nn	nn	np	nn
Marker4420	<nnxnp>	nn	nn	nn	nn	np	np	np	nn	nn	nn	nn	nn	nn	np	nn	nn	--	--	np	nn	nn	nn	nn	nn	nn	nn	np	nn	np	np	np	np	nn	np	nn	nn	np	np	np	np	np	nn	nn	np	nn	nn	np	nn
Marker44562	<nnxnp>	nn	nn	nn	nn	np	np	np	nn	nn	nn	nn	nn	nn	np	nn	nn	nn	nn	np	nn	nn	nn	nn	nn	nn	nn	np	nn	np	np	np	np	nn	np	nn	nn	np	np	np	np	np	nn	nn	np	nn	nn	np	nn
Marker37817	<nnxnp>	nn	nn	nn	nn	np	np	np	nn	nn	nn	nn	nn	nn	np	nn	nn	np	np	np	nn	nn	nn	nn	nn	nn	nn	np	nn	np	np	np	np	np	np	--	nn	np	np	np	np	np	nn	nn	np	nn	nn	np	nn
Marker509783	<nnxnp>	nn	nn	nn	nn	np	np	np	nn	nn	nn	nn	nn	nn	np	nn	nn	np	np	np	nn	nn	nn	nn	nn	nn	nn	np	nn	np	np	np	np	np	np	np	nn	np	np	np	np	np	np	nn	np	nn	nn	np	nn
Marker46874	<nnxnp>	nn	nn	nn	nn	np	np	np	nn	nn	nn	nn	nn	nn	np	nn	nn	np	np	np	nn	nn	nn	nn	nn	nn	nn	np	nn	np	np	np	np	np	np	np	nn	np	np	np	np	np	np	nn	np	nn	nn	np	nn
Marker30237	<nnxnp>	nn	nn	nn	nn	np	np	np	nn	nn	nn	nn	nn	nn	np	nn	nn	np	np	np	nn	nn	nn	nn	nn	nn	nn	np	nn	np	np	np	np	np	np	np	nn	np	np	np	np	np	np	nn	np	nn	nn	np	nn
Marker522724	<nnxnp>	nn	nn	nn	nn	np	np	np	nn	nn	nn	nn	nn	nn	np	nn	nn	np	np	np	nn	nn	nn	nn	nn	nn	nn	np	nn	np	np	np	np	np	np	np	nn	np	np	np	np	np	np	nn	np	nn	nn	np	nn
Marker9086	<nnxnp>	nn	nn	nn	nn	np	np	np	nn	nn	nn	nn	nn	nn	np	nn	nn	np	np	np	nn	nn	nn	nn	nn	nn	nn	np	nn	np	np	np	np	np	np	np	nn	np	np	np	np	np	np	nn	np	nn	nn	np	nn
Marker29415	<nnxnp>	nn	nn	nn	nn	np	np	np	nn	nn	nn	nn	nn	nn	np	nn	nn	np	np	np	nn	nn	nn	nn	nn	nn	nn	np	nn	np	np	np	np	np	np	np	nn	np	np	np	np	np	np	nn	np	nn	nn	np	nn
Marker36025	<nnxnp>	nn	nn	nn	nn	np	np	np	nn	nn	nn	nn	nn	nn	np	nn	nn	np	np	np	nn	nn	nn	nn	nn	nn	nn	np	nn	np	np	np	np	np	np	np	nn	np	np	np	np	np	np	nn	np	nn	nn	np	nn
Marker27367	<nnxnp>	nn	nn	nn	nn	np	np	np	nn	nn	nn	nn	nn	nn	np	np	nn	np	np	np	nn	nn	nn	nn	nn	nn	nn	np	nn	np	np	np	np	np	np	np	nn	np	np	np	np	np	np	nn	np	nn	nn	np	nn
Marker26204	<nnxnp>	nn	nn	nn	nn	np	np	np	nn	nn	nn	nn	nn	nn	np	np	nn	np	np	np	nn	nn	nn	nn	nn	nn	nn	np	nn	np	np	np	np	np	np	np	nn	np	np	np	np	np	np	nn	np	nn	nn	np	nn
Marker504913	<nnxnp>	nn	nn	nn	nn	np	np	np	nn	nn	nn	nn	nn	nn	np	np	nn	np	np	np	nn	nn	nn	nn	nn	nn	nn	np	nn	np	np	np	np	np	np	np	nn	np	np	np	np	np	np	nn	np	nn	nn	np	nn
Marker13819	<nnxnp>	nn	nn	nn	nn	np	np	np	nn	nn	nn	nn	nn	nn	np	np	nn	np	np	np	nn	nn	nn	nn	nn	nn	nn	np	nn	np	np	np	np	np	np	np	nn	np	np	np	np	np	np	nn	np	nn	nn	np	nn
Marker64012	<nnxnp>	nn	nn	nn	nn	np	np	np	nn	nn	nn	nn	nn	nn	np	np	nn	np	np	np	nn	nn	nn	nn	nn	nn	nn	np	nn	np	np	np	np	np	np	np	nn	np	np	np	np	np	np	nn	np	nn	nn	np	nn
Marker523553	<nnxnp>	nn	nn	nn	nn	np	np	np	nn	np	nn	nn	nn	nn	np	np	nn	np	np	np	nn	nn	nn	nn	nn	nn	nn	np	nn	np	np	np	np	np	np	np	nn	np	np	np	np	np	np	nn	np	nn	nn	np	nn
Marker541475	<nnxnp>	nn	nn	nn	nn	np	np	np	nn	np	nn	nn	nn	nn	np	np	nn	np	np	np	nn	nn	nn	nn	nn	nn	nn	np	nn	np	np	np	np	np	np	np	nn	np	np	np	np	np	np	nn	np	nn	nn	np	nn
Marker110019	<nnxnp>	nn	nn	nn	nn	np	np	np	np	np	nn	nn	nn	nn	np	np	nn	np	np	np	nn	nn	nn	nn	nn	nn	nn	np	nn	np	np	np	np	np	np	np	nn	np	np	np	np	np	np	nn	np	nn	nn	np	nn
Marker9473	<nnxnp>	nn	nn	nn	nn	np	np	np	np	np	nn	nn	nn	nn	np	np	nn	np	np	np	nn	nn	nn	nn	nn	nn	nn	np	nn	np	np	np	np	np	np	np	nn	np	np	np	np	np	np	nn	np	nn	nn	np	nn
Marker28041	<nnxnp>	nn	nn	nn	nn	np	np	np	np	np	nn	nn	nn	nn	np	np	nn	np	np	np	nn	nn	nn	nn	nn	nn	nn	np	nn	np	np	np	np	np	np	np	nn	np	np	np	np	np	np	nn	np	nn	nn	np	nn
Marker512703	<nnxnp>	nn	nn	nn	nn	np	np	np	np	np	nn	nn	nn	nn	np	np	nn	np	np	np	nn	nn	nn	nn	nn	nn	nn	np	nn	np	np	np	np	np	np	np	nn	np	np	np	np	np	np	nn	np	nn	nn	np	nn
Marker8279	<nnxnp>	nn	nn	nn	nn	np	np	np	np	np	nn	nn	nn	nn	np	np	nn	np	np	np	nn	nn	nn	nn	nn	nn	nn	np	nn	np	np	np	np	np	np	np	nn	np	np	np	np	np	np	nn	np	nn	nn	np	nn
Marker20295	<nnxnp>	nn	nn	nn	nn	np	np	np	np	np	nn	nn	nn	np	np	np	nn	np	np	np	nn	nn	nn	nn	nn	nn	nn	np	nn	np	np	np	np	np	np	np	nn	np	np	np	np	np	np	nn	np	nn	nn	np	nn
Marker80890	<nnxnp>	nn	nn	nn	nn	np	np	np	np	np	nn	nn	nn	np	np	np	nn	np	np	np	nn	nn	nn	nn	nn	nn	nn	np	nn	np	np	np	np	np	np	np	nn	np	np	np	np	np	np	nn	np	nn	nn	np	nn
Marker8523	<nnxnp>	nn	nn	nn	nn	np	np	np	np	np	nn	nn	nn	np	np	np	nn	np	np	np	nn	nn	nn	nn	nn	nn	nn	np	nn	np	np	np	np	np	np	np	nn	np	np	np	np	np	np	nn	np	nn	nn	np	nn
Marker41807	<nnxnp>	np	nn	nn	nn	np	np	np	np	np	nn	nn	nn	np	np	np	nn	np	np	np	nn	nn	nn	nn	nn	nn	nn	np	nn	np	np	np	np	np	np	np	nn	np	np	np	np	np	np	nn	np	nn	nn	np	nn
Marker43628	<nnxnp>	np	nn	nn	nn	np	np	np	np	np	nn	nn	nn	np	np	np	nn	np	np	np	np	np	nn	nn	nn	nn	nn	np	nn	np	np	np	np	np	np	np	nn	np	np	np	np	np	np	nn	np	nn	nn	np	nn
Marker49214	<nnxnp>	np	nn	nn	nn	np	np	np	np	np	nn	nn	nn	np	np	np	nn	np	np	np	np	np	nn	nn	nn	nn	nn	np	nn	np	np	np	np	np	np	np	nn	np	np	np	np	np	np	nn	np	nn	nn	np	nn
Marker11284	<nnxnp>	np	nn	nn	nn	np	np	np	np	np	nn	nn	nn	np	np	np	nn	np	np	np	np	np	nn	nn	nn	np	nn	np	nn	np	np	np	np	np	np	np	nn	np	np	np	np	np	np	np	np	nn	nn	np	nn
Marker506591	<nnxnp>	np	nn	nn	nn	np	np	np	np	np	nn	nn	nn	np	np	np	nn	np	np	np	np	np	np	nn	nn	np	nn	np	nn	np	np	np	np	np	np	np	nn	np	np	np	np	np	np	np	np	nn	nn	np	nn
Marker505186	<nnxnp>	np	nn	nn	nn	np	np	np	np	np	nn	nn	nn	np	np	np	nn	np	np	np	np	np	np	nn	nn	np	nn	np	nn	np	np	np	np	np	np	np	nn	np	np	np	np	np	np	np	np	nn	nn	np	nn
Marker524300	<nnxnp>	np	nn	nn	nn	np	np	np	np	np	nn	nn	nn	np	np	np	nn	np	np	np	np	np	np	nn	nn	np	nn	np	nn	np	np	np	np	np	np	np	nn	np	np	np	np	np	np	np	np	nn	nn	np	nn
Marker507783	<nnxnp>	np	nn	nn	nn	np	np	np	np	np	nn	nn	nn	np	np	np	nn	np	np	np	np	np	np	nn	nn	np	nn	np	nn	np	np	np	np	np	np	np	nn	np	np	np	np	np	np	np	np	nn	nn	np	nn
Marker531834	<nnxnp>	np	nn	nn	nn	np	np	np	np	np	nn	nn	nn	np	np	np	nn	np	np	np	np	np	np	nn	nn	np	nn	np	nn	np	np	np	np	np	np	np	nn	np	np	np	np	np	np	np	np	nn	nn	np	nn
Marker503004	<nnxnp>	np	nn	nn	nn	np	np	np	np	np	nn	nn	nn	np	np	np	nn	np	np	np	np	np	np	nn	nn	np	nn	np	nn	np	np	np	np	np	np	np	nn	np	np	np	np	np	np	np	np	nn	nn	np	nn
Marker532125	<nnxnp>	np	nn	nn	nn	np	np	np	np	np	nn	nn	nn	np	np	np	nn	np	np	np	np	np	np	nn	nn	nn	nn	np	nn	np	np	np	np	np	np	np	nn	np	np	np	np	np	np	np	np	nn	nn	np	nn
Marker3830	<nnxnp>	np	nn	nn	nn	np	np	np	np	np	nn	nn	nn	np	np	np	nn	np	np	np	np	nn	nn	nn	nn	nn	nn	np	nn	np	np	np	np	np	np	np	nn	np	np	np	np	np	nn	np	np	nn	nn	np	nn
Marker19136	<nnxnp>	nn	nn	nn	nn	np	np	np	np	np	nn	nn	nn	np	np	np	nn	np	np	np	np	nn	nn	nn	nn	nn	nn	np	nn	np	np	np	np	np	np	np	nn	np	np	np	np	np	nn	nn	np	nn	nn	np	nn
Marker15868	<nnxnp>	nn	nn	nn	nn	np	np	np	np	np	nn	nn	nn	np	np	np	nn	np	np	np	np	nn	nn	nn	nn	nn	nn	np	nn	np	np	np	np	np	np	np	nn	np	np	np	np	np	nn	nn	np	nn	nn	np	nn
Marker23999	<nnxnp>	nn	nn	nn	nn	np	np	np	np	np	nn	nn	nn	np	np	np	nn	np	np	np	np	nn	nn	nn	nn	nn	nn	np	nn	np	np	np	np	np	np	np	nn	np	np	np	np	np	nn	nn	np	nn	nn	np	nn
Marker15613	<nnxnp>	nn	nn	nn	nn	np	np	np	np	np	nn	nn	nn	nn	np	np	nn	np	np	np	np	nn	nn	nn	nn	nn	nn	np	nn	np	np	np	np	np	np	np	nn	np	np	np	np	np	nn	nn	np	nn	nn	np	nn
Marker82086	<nnxnp>	nn	nn	nn	nn	np	np	np	np	np	nn	nn	nn	nn	np	np	nn	np	np	np	nn	nn	np	nn	nn	nn	nn	np	nn	np	np	np	np	np	np	np	nn	np	np	np	np	np	nn	nn	np	nn	nn	np	np
Marker7171	<nnxnp>	np	nn	nn	nn	np	np	np	np	np	nn	nn	nn	nn	np	nn	nn	nn	nn	np	nn	nn	np	nn	nn	nn	nn	np	nn	np	np	np	np	np	np	np	nn	np	np	np	np	np	nn	nn	np	nn	nn	np	np
Marker20150	<nnxnp>	np	nn	nn	nn	np	np	--	np	np	nn	nn	nn	nn	np	nn	nn	nn	nn	np	nn	nn	np	nn	nn	nn	nn	np	nn	np	np	np	np	np	np	np	nn	np	np	np	np	np	nn	nn	np	nn	nn	np	np
Marker513291	<nnxnp>	np	nn	nn	nn	np	np	--	np	np	nn	nn	nn	nn	np	nn	nn	nn	nn	np	nn	nn	np	nn	nn	nn	nn	np	nn	np	np	np	np	np	np	np	nn	nn	np	np	np	np	nn	nn	np	nn	nn	np	np
Marker540261	<nnxnp>	np	nn	nn	nn	np	np	nn	np	np	nn	nn	nn	nn	np	nn	nn	nn	nn	np	nn	nn	np	nn	nn	nn	nn	np	nn	np	np	np	np	np	np	np	nn	nn	np	np	np	np	nn	nn	np	nn	nn	np	np
Marker62357	<nnxnp>	np	nn	nn	nn	np	np	nn	np	np	nn	nn	nn	nn	np	nn	nn	nn	nn	np	nn	nn	np	nn	nn	nn	nn	np	nn	np	np	np	np	np	np	np	nn	nn	np	np	np	np	nn	nn	np	nn	nn	np	np
Marker505483	<nnxnp>	np	np	nn	nn	np	np	np	np	nn	np	nn	np	nn	nn	nn	nn	nn	nn	np	nn	nn	nn	nn	np	nn	nn	np	nn	np	np	np	np	np	np	nn	nn	np	np	np	nn	np	nn	nn	np	np	nn	np	nn
Marker75467	<nnxnp>	np	np	nn	nn	np	np	np	np	nn	np	nn	np	nn	nn	nn	nn	nn	nn	np	nn	nn	nn	nn	np	nn	nn	np	nn	np	np	np	np	np	np	nn	nn	np	np	np	nn	np	nn	nn	np	np	nn	np	nn
Marker523280	<nnxnp>	np	np	nn	nn	np	np	np	np	nn	np	nn	np	nn	nn	nn	nn	nn	nn	np	nn	nn	nn	nn	np	nn	nn	np	nn	np	np	np	np	np	np	nn	nn	np	np	np	nn	np	nn	nn	np	np	nn	np	nn
Marker70413	<nnxnp>	np	nn	nn	nn	np	np	np	np	nn	np	nn	np	nn	nn	nn	nn	nn	nn	np	nn	nn	nn	nn	np	nn	nn	np	nn	np	np	np	np	np	np	nn	nn	np	np	np	nn	np	nn	nn	np	np	nn	np	nn
Marker35898	<nnxnp>	np	nn	nn	nn	np	np	np	np	nn	np	nn	np	nn	nn	nn	nn	nn	nn	np	nn	nn	nn	nn	np	nn	nn	np	nn	np	np	np	np	np	np	nn	nn	np	np	np	nn	np	nn	nn	np	np	nn	np	nn
Marker15205	<nnxnp>	nn	nn	nn	nn	np	np	np	np	nn	np	nn	np	nn	nn	nn	nn	nn	nn	np	nn	nn	nn	nn	np	nn	nn	np	nn	np	np	np	np	np	np	nn	nn	np	np	np	nn	np	nn	nn	np	np	nn	np	nn
Marker46286	<nnxnp>	nn	nn	nn	nn	np	np	np	np	nn	np	nn	np	nn	nn	nn	nn	nn	nn	np	nn	nn	nn	nn	np	nn	nn	np	nn	np	np	np	np	np	np	nn	nn	np	np	np	nn	np	nn	nn	np	np	nn	np	nn
Marker5321	<nnxnp>	nn	nn	nn	nn	np	np	np	np	nn	np	nn	np	nn	nn	nn	nn	nn	nn	np	nn	nn	nn	nn	np	nn	nn	np	nn	np	np	np	np	np	np	nn	nn	np	np	np	nn	np	nn	nn	np	np	nn	np	nn
Marker28078	<nnxnp>	nn	nn	nn	nn	np	np	np	np	nn	np	nn	np	nn	nn	nn	nn	nn	nn	np	nn	nn	nn	nn	np	nn	nn	np	nn	np	np	np	np	np	np	nn	nn	np	np	np	nn	np	nn	nn	np	np	nn	np	nn
Marker6829	<nnxnp>	nn	nn	nn	nn	np	np	np	np	nn	np	nn	np	nn	nn	nn	nn	nn	nn	np	nn	nn	nn	nn	np	nn	nn	np	nn	np	np	np	np	np	np	nn	nn	np	np	np	nn	np	nn	nn	np	np	nn	np	nn
Marker503450	<nnxnp>	nn	nn	nn	nn	np	np	np	np	nn	np	nn	np	nn	nn	nn	nn	nn	nn	np	nn	nn	nn	nn	np	nn	nn	np	nn	np	np	np	np	np	np	nn	nn	np	np	np	nn	np	nn	nn	np	np	nn	np	nn
Marker107851	<nnxnp>	nn	nn	nn	nn	np	np	np	np	nn	np	nn	np	nn	nn	nn	nn	nn	nn	np	nn	nn	nn	nn	np	nn	nn	np	nn	np	np	np	np	np	np	nn	nn	np	np	np	nn	np	nn	nn	np	np	nn	np	nn
Marker58274	<nnxnp>	nn	nn	nn	nn	np	np	np	np	nn	np	nn	np	nn	nn	nn	nn	nn	nn	np	nn	nn	nn	nn	np	nn	nn	np	nn	np	np	np	np	np	np	nn	nn	np	np	np	nn	np	nn	nn	np	np	nn	np	nn
Marker29380	<nnxnp>	nn	nn	nn	nn	np	np	np	np	nn	np	nn	np	nn	nn	nn	nn	nn	nn	np	nn	nn	nn	nn	np	nn	nn	np	nn	np	np	np	nn	np	np	nn	nn	np	np	np	nn	np	nn	nn	np	np	nn	np	nn
Marker58042	<nnxnp>	nn	nn	nn	nn	np	np	np	np	nn	np	nn	np	nn	nn	nn	nn	nn	nn	np	nn	nn	nn	nn	np	nn	nn	np	nn	np	np	np	nn	np	np	nn	nn	np	np	np	nn	np	nn	nn	np	np	nn	np	nn
Marker15910	<nnxnp>	nn	nn	nn	nn	np	np	np	np	nn	np	nn	np	nn	nn	nn	nn	nn	nn	np	nn	nn	nn	nn	np	nn	nn	np	nn	np	np	np	nn	np	np	nn	nn	np	np	np	nn	np	nn	nn	np	np	nn	np	nn
Marker13467	<nnxnp>	nn	nn	nn	nn	np	np	np	np	nn	np	nn	np	nn	nn	nn	nn	nn	nn	np	nn	nn	nn	nn	np	nn	nn	np	nn	np	np	np	nn	np	np	nn	nn	np	np	np	nn	np	nn	nn	np	np	nn	np	nn
Marker29195	<nnxnp>	nn	nn	nn	nn	np	np	np	np	nn	np	nn	np	nn	nn	nn	nn	nn	nn	np	nn	nn	nn	nn	np	nn	np	np	nn	np	np	np	nn	nn	np	nn	nn	np	np	np	nn	np	nn	nn	np	np	np	np	nn
Marker25329	<nnxnp>	nn	nn	nn	nn	np	np	np	np	nn	np	nn	np	nn	nn	nn	nn	nn	nn	np	nn	nn	nn	nn	np	nn	np	np	nn	np	np	np	nn	nn	np	nn	nn	np	np	np	nn	np	nn	nn	np	np	np	np	nn
Marker58405	<nnxnp>	nn	nn	nn	nn	np	np	np	np	nn	np	nn	np	nn	nn	nn	nn	nn	nn	np	nn	nn	nn	nn	np	nn	np	np	nn	np	np	np	nn	nn	np	nn	nn	np	np	np	nn	np	nn	nn	np	np	np	np	nn
Marker32707	<nnxnp>	nn	nn	nn	nn	np	np	np	np	nn	np	nn	np	nn	nn	nn	nn	nn	nn	np	nn	nn	nn	nn	np	nn	np	np	nn	np	np	np	nn	nn	np	nn	nn	np	np	np	nn	np	nn	nn	np	np	np	np	nn
Marker109703	<nnxnp>	nn	nn	nn	nn	np	np	np	np	nn	np	nn	np	nn	nn	nn	nn	nn	nn	np	nn	nn	nn	nn	np	nn	np	np	nn	np	np	np	nn	nn	np	nn	nn	np	np	np	nn	np	nn	nn	np	np	np	np	nn
Marker87275	<nnxnp>	nn	nn	nn	nn	np	np	np	np	nn	np	nn	np	nn	nn	nn	nn	nn	nn	np	nn	nn	nn	nn	np	nn	np	np	nn	np	np	np	nn	nn	np	nn	nn	np	np	np	nn	np	nn	nn	np	np	np	np	nn
Marker26753	<nnxnp>	nn	nn	nn	nn	np	np	np	np	nn	np	nn	np	nn	nn	nn	nn	nn	nn	np	nn	nn	nn	nn	np	nn	np	np	nn	np	np	np	nn	nn	np	nn	nn	np	np	np	nn	np	nn	nn	np	np	np	np	nn
Marker48151	<nnxnp>	nn	nn	nn	nn	np	np	np	np	nn	np	nn	np	nn	nn	nn	nn	nn	nn	np	nn	nn	nn	nn	np	nn	np	np	nn	np	np	np	nn	nn	np	nn	nn	np	np	np	nn	np	nn	nn	np	np	np	np	nn
Marker46645	<nnxnp>	nn	nn	nn	nn	np	np	np	np	nn	np	nn	np	nn	nn	nn	nn	nn	nn	np	nn	nn	nn	nn	np	nn	np	np	nn	np	np	np	nn	nn	np	nn	nn	np	np	np	nn	np	nn	nn	np	np	np	np	nn
Marker90010	<nnxnp>	nn	nn	nn	np	np	np	np	np	nn	np	nn	np	nn	nn	nn	nn	nn	nn	np	nn	nn	nn	nn	np	nn	np	np	nn	np	np	np	nn	nn	np	nn	nn	np	np	np	nn	np	nn	nn	np	np	np	np	nn
Marker47543	<nnxnp>	nn	nn	nn	np	np	np	np	np	nn	np	nn	np	nn	nn	nn	nn	nn	nn	np	nn	nn	nn	nn	np	nn	np	np	nn	np	np	np	nn	nn	np	nn	nn	np	np	np	nn	np	nn	nn	np	np	np	np	nn
Marker18418	<nnxnp>	nn	nn	nn	np	np	np	np	np	nn	np	nn	np	nn	nn	nn	nn	nn	nn	np	nn	nn	nn	nn	np	nn	np	np	nn	np	np	np	nn	nn	np	nn	nn	np	np	np	nn	np	nn	nn	np	np	np	np	nn
Marker1503	<nnxnp>	nn	nn	nn	nn	np	np	np	np	nn	np	nn	np	nn	nn	nn	nn	nn	nn	np	nn	nn	nn	nn	np	nn	np	np	nn	np	np	np	nn	nn	np	nn	nn	np	np	np	nn	np	nn	nn	np	np	np	np	nn
Marker27406	<nnxnp>	nn	nn	nn	nn	np	np	np	np	nn	np	nn	np	nn	nn	nn	nn	nn	nn	np	nn	nn	nn	nn	np	nn	np	np	nn	np	np	np	nn	nn	np	nn	nn	np	np	np	nn	np	nn	nn	np	np	np	np	nn
Marker14057	<nnxnp>	nn	nn	nn	nn	np	np	np	np	nn	np	nn	np	nn	nn	nn	nn	nn	nn	np	nn	nn	nn	nn	np	nn	np	np	nn	np	np	np	nn	nn	np	nn	nn	np	np	np	nn	np	nn	nn	np	np	np	np	nn
Marker95172	<nnxnp>	nn	nn	nn	nn	np	np	np	np	nn	np	nn	np	nn	nn	nn	nn	nn	nn	np	nn	nn	nn	nn	np	nn	np	np	nn	np	np	np	nn	nn	np	nn	nn	np	np	np	nn	np	nn	nn	np	np	np	np	nn
Marker9048	<nnxnp>	nn	nn	nn	nn	np	np	np	np	nn	np	nn	np	nn	nn	nn	nn	nn	nn	np	nn	nn	nn	nn	np	nn	np	np	nn	np	np	np	nn	nn	np	nn	nn	np	np	np	nn	np	nn	nn	np	np	np	np	nn
Marker24837	<nnxnp>	nn	nn	nn	nn	np	np	np	np	nn	np	nn	np	nn	nn	nn	nn	nn	nn	np	nn	nn	nn	nn	np	nn	np	np	nn	np	np	np	nn	nn	np	nn	nn	np	np	np	nn	np	nn	nn	np	np	np	np	nn
Marker55987	<nnxnp>	nn	nn	nn	nn	np	np	np	np	nn	np	nn	np	nn	nn	nn	nn	nn	nn	np	nn	nn	nn	nn	np	nn	np	np	nn	np	np	np	nn	nn	np	nn	nn	np	np	np	nn	np	nn	nn	np	np	np	np	nn
Marker78106	<nnxnp>	nn	nn	nn	nn	np	np	np	np	nn	np	nn	np	nn	nn	nn	nn	nn	nn	np	nn	nn	nn	nn	np	nn	np	np	nn	np	np	np	nn	nn	np	nn	nn	np	np	np	nn	np	nn	nn	np	np	np	np	nn
Marker514578	<nnxnp>	nn	nn	nn	np	np	np	np	np	nn	np	nn	np	nn	nn	nn	nn	nn	nn	np	nn	nn	nn	nn	np	nn	np	np	nn	np	np	np	nn	nn	np	nn	nn	np	np	np	nn	np	nn	nn	np	np	np	np	nn
Marker60667	<nnxnp>	nn	nn	nn	np	np	np	np	nn	nn	np	np	np	nn	nn	np	nn	nn	nn	nn	nn	nn	np	nn	np	nn	np	np	nn	np	np	np	nn	nn	np	nn	nn	np	np	np	nn	np	nn	nn	np	np	np	np	np
Marker520839	<nnxnp>	nn	nn	nn	np	np	np	np	nn	nn	np	np	np	nn	nn	np	nn	nn	nn	nn	nn	nn	np	nn	np	nn	np	np	nn	np	np	np	nn	nn	np	nn	nn	np	np	np	nn	np	nn	nn	np	np	np	np	np
Marker14910	<nnxnp>	nn	nn	nn	np	np	np	np	nn	nn	np	np	np	nn	nn	np	nn	nn	nn	nn	nn	nn	np	nn	np	np	np	np	nn	np	np	np	nn	nn	np	nn	nn	np	np	np	nn	np	nn	nn	np	np	np	np	np
Marker539549	<nnxnp>	nn	nn	nn	np	np	np	np	nn	nn	np	np	np	nn	nn	np	nn	nn	nn	nn	nn	nn	np	nn	np	np	np	np	nn	np	np	np	nn	nn	np	nn	nn	np	np	np	nn	np	nn	nn	np	np	nn	np	nn
Marker26407	<nnxnp>	nn	nn	nn	np	np	np	np	nn	nn	np	np	np	nn	nn	np	nn	nn	nn	nn	nn	nn	np	nn	np	np	np	np	nn	np	np	np	nn	nn	np	nn	nn	np	np	np	nn	np	nn	nn	np	np	nn	np	nn
Marker11125	<nnxnp>	nn	nn	nn	np	np	np	np	nn	nn	np	np	np	nn	nn	np	nn	nn	nn	nn	nn	nn	np	nn	np	np	np	np	nn	np	np	np	nn	nn	np	nn	nn	np	np	np	nn	np	nn	nn	np	np	nn	np	nn
Marker50017	<nnxnp>	nn	nn	nn	np	np	np	np	nn	nn	np	np	np	nn	nn	np	nn	nn	nn	nn	nn	nn	np	nn	np	np	np	np	nn	np	np	np	nn	nn	np	nn	nn	np	np	np	nn	np	nn	nn	np	np	nn	np	nn
Marker25994	<nnxnp>	nn	nn	nn	nn	np	np	np	nn	nn	np	nn	np	nn	nn	nn	nn	nn	nn	nn	nn	nn	nn	nn	nn	np	nn	np	nn	np	np	np	nn	nn	np	nn	nn	np	np	np	nn	np	nn	nn	np	np	nn	np	nn
Marker48141	<nnxnp>	nn	nn	nn	nn	np	np	np	nn	nn	np	nn	np	nn	nn	nn	nn	nn	nn	nn	nn	nn	nn	nn	nn	np	nn	np	nn	np	np	np	nn	nn	np	nn	nn	np	np	np	nn	np	nn	nn	np	np	nn	np	nn
Marker47994	<nnxnp>	nn	nn	nn	nn	np	np	np	nn	nn	np	nn	np	nn	nn	nn	nn	nn	nn	nn	nn	nn	nn	nn	nn	np	nn	np	nn	np	np	np	nn	nn	np	nn	nn	np	np	np	nn	np	nn	nn	np	np	nn	np	nn
Marker8873	<nnxnp>	nn	nn	nn	nn	np	np	np	nn	nn	np	nn	np	nn	nn	nn	nn	nn	nn	nn	nn	nn	nn	nn	nn	np	nn	np	nn	np	np	np	nn	nn	np	nn	nn	np	np	np	nn	np	nn	nn	np	np	nn	np	nn
Marker534867	<nnxnp>	nn	nn	nn	nn	np	np	np	nn	nn	np	nn	np	nn	nn	nn	nn	nn	nn	nn	nn	nn	nn	nn	nn	--	nn	np	nn	np	np	np	nn	nn	np	nn	nn	np	np	np	nn	np	nn	nn	np	np	nn	np	nn
Marker33941	<nnxnp>	nn	nn	nn	nn	np	np	np	nn	nn	np	nn	np	nn	nn	nn	nn	nn	nn	nn	nn	nn	nn	nn	nn	nn	nn	np	nn	np	np	np	nn	nn	np	nn	nn	np	np	np	nn	np	nn	nn	np	np	nn	np	nn
Marker29192	<nnxnp>	nn	nn	nn	nn	np	np	np	nn	nn	np	nn	np	nn	nn	nn	nn	nn	nn	nn	nn	nn	nn	nn	nn	nn	nn	np	nn	np	np	np	nn	nn	np	nn	nn	np	np	np	nn	np	nn	nn	np	np	nn	np	nn
Marker58177	<nnxnp>	nn	nn	nn	nn	np	np	np	nn	nn	np	nn	np	nn	nn	nn	nn	nn	nn	nn	nn	nn	nn	nn	nn	nn	nn	np	nn	np	np	np	nn	nn	np	nn	nn	np	np	np	nn	np	nn	nn	np	np	nn	np	nn
Marker14579	<nnxnp>	nn	nn	nn	nn	np	np	np	nn	nn	np	nn	np	nn	nn	nn	nn	nn	nn	nn	nn	nn	nn	nn	nn	nn	nn	np	nn	np	np	np	nn	nn	np	nn	nn	np	np	np	nn	np	nn	nn	np	np	nn	np	nn
Marker26235	<nnxnp>	nn	nn	nn	nn	np	np	np	nn	nn	np	nn	np	nn	nn	nn	nn	nn	nn	nn	nn	nn	nn	nn	nn	nn	nn	np	nn	np	np	np	nn	nn	np	nn	nn	np	np	np	nn	np	nn	nn	np	np	nn	np	nn
Marker538156	<nnxnp>	nn	nn	nn	nn	np	np	np	nn	nn	np	nn	np	nn	nn	nn	nn	nn	nn	nn	nn	nn	nn	nn	nn	nn	nn	np	nn	np	np	np	nn	nn	np	nn	nn	np	np	np	nn	np	nn	nn	np	np	nn	np	nn
Marker511927	<nnxnp>	nn	nn	nn	nn	np	np	np	nn	nn	np	nn	np	nn	np	nn	nn	nn	nn	nn	nn	nn	nn	nn	nn	nn	nn	np	nn	np	np	np	nn	nn	np	nn	nn	np	np	np	nn	np	nn	nn	np	np	nn	np	nn
Marker11078	<nnxnp>	nn	nn	nn	nn	np	np	np	nn	nn	np	nn	np	nn	np	nn	nn	nn	nn	nn	nn	nn	nn	nn	nn	nn	nn	np	nn	np	np	np	nn	nn	np	nn	nn	np	np	np	nn	np	nn	nn	np	np	nn	np	nn
Marker62953	<nnxnp>	nn	nn	nn	nn	np	np	np	nn	nn	np	nn	np	nn	np	nn	nn	nn	nn	nn	nn	nn	nn	nn	nn	nn	nn	np	nn	np	np	np	nn	nn	np	nn	nn	np	np	np	nn	np	nn	nn	np	np	nn	np	nn
Marker545513	<nnxnp>	nn	nn	nn	nn	np	np	np	nn	nn	np	nn	np	nn	np	nn	nn	nn	nn	nn	nn	nn	nn	nn	nn	nn	nn	np	nn	np	np	np	nn	nn	np	nn	nn	np	np	np	nn	np	nn	nn	np	np	nn	np	nn
Marker36278	<nnxnp>	nn	nn	nn	nn	np	np	np	nn	nn	np	nn	np	nn	np	nn	nn	nn	nn	nn	nn	nn	nn	nn	nn	nn	nn	np	nn	np	np	np	nn	nn	np	nn	nn	np	np	np	nn	np	nn	nn	np	np	nn	np	nn
Marker29742	<nnxnp>	nn	nn	nn	nn	np	np	np	nn	nn	np	nn	np	nn	np	nn	nn	nn	nn	nn	nn	nn	nn	nn	nn	nn	nn	np	nn	np	np	np	np	nn	np	nn	nn	np	np	np	nn	np	nn	nn	np	np	nn	np	nn
Marker12043	<nnxnp>	nn	nn	nn	nn	np	np	np	nn	nn	np	nn	np	nn	np	nn	nn	nn	nn	nn	nn	nn	nn	nn	nn	nn	nn	np	nn	np	np	np	np	nn	np	nn	nn	np	np	np	nn	np	nn	nn	np	np	nn	np	nn
Marker7609	<nnxnp>	nn	nn	nn	nn	np	np	np	nn	nn	np	nn	np	nn	np	nn	nn	nn	nn	nn	nn	nn	nn	nn	nn	nn	nn	np	nn	np	np	np	np	nn	np	nn	nn	np	np	np	nn	np	nn	nn	np	np	nn	np	nn
Marker26912	<nnxnp>	nn	nn	nn	nn	np	np	np	nn	nn	np	nn	np	nn	nn	nn	nn	nn	nn	nn	nn	nn	nn	nn	nn	nn	nn	np	nn	np	np	np	np	nn	np	nn	nn	np	np	np	nn	np	nn	nn	np	np	nn	np	nn
Marker508094	<nnxnp>	nn	nn	nn	nn	np	np	np	nn	nn	np	nn	np	nn	nn	nn	nn	nn	nn	nn	nn	nn	nn	nn	nn	nn	nn	np	nn	np	np	np	nn	nn	np	nn	nn	np	np	np	nn	np	nn	nn	np	np	nn	np	nn
Marker13159	<nnxnp>	nn	nn	nn	nn	np	np	np	nn	nn	np	nn	np	nn	nn	nn	nn	nn	nn	nn	nn	nn	nn	nn	nn	nn	nn	np	nn	np	np	np	nn	nn	np	nn	nn	np	np	np	nn	np	nn	nn	np	np	nn	np	nn
Marker27534	<nnxnp>	nn	nn	nn	nn	np	np	np	nn	nn	np	nn	np	nn	nn	nn	nn	nn	nn	nn	nn	nn	nn	nn	nn	nn	nn	np	nn	np	np	np	nn	nn	np	nn	nn	np	np	np	nn	np	nn	nn	np	np	nn	np	nn
Marker528802	<nnxnp>	nn	nn	nn	nn	np	np	np	nn	nn	np	nn	np	nn	nn	nn	nn	nn	nn	nn	nn	nn	nn	nn	nn	nn	nn	np	nn	np	np	np	nn	nn	np	nn	nn	np	np	np	nn	np	nn	nn	np	np	nn	np	nn
Marker11521	<nnxnp>	nn	nn	nn	nn	np	np	np	nn	nn	np	nn	np	nn	nn	nn	nn	nn	nn	nn	nn	nn	nn	nn	nn	nn	nn	np	nn	np	np	np	nn	nn	np	nn	nn	np	np	np	nn	np	nn	nn	np	np	nn	np	nn
Marker94637	<nnxnp>	nn	nn	nn	nn	np	np	np	nn	nn	np	nn	np	nn	nn	nn	nn	nn	nn	nn	nn	nn	nn	nn	nn	nn	nn	np	nn	np	np	np	nn	nn	np	nn	nn	np	np	np	nn	np	nn	nn	np	np	nn	np	nn
Marker24781	<nnxnp>	nn	nn	nn	nn	np	np	np	nn	nn	np	nn	np	nn	nn	nn	nn	nn	nn	nn	nn	nn	nn	nn	nn	nn	nn	np	nn	np	np	np	nn	nn	np	nn	nn	np	np	np	nn	np	nn	nn	np	np	nn	np	nn
Marker66132	<nnxnp>	nn	nn	nn	nn	np	np	np	nn	nn	np	nn	np	nn	nn	nn	nn	nn	nn	nn	nn	nn	nn	nn	nn	nn	nn	np	nn	np	np	np	nn	nn	np	nn	nn	np	np	np	nn	np	nn	nn	np	np	nn	np	nn
Marker505308	<nnxnp>	nn	nn	nn	nn	np	np	np	nn	nn	np	nn	np	nn	nn	nn	nn	nn	nn	nn	nn	nn	nn	nn	nn	nn	nn	np	nn	np	np	np	nn	nn	np	nn	nn	np	np	np	nn	np	nn	nn	np	np	nn	np	nn
Marker31759	<nnxnp>	nn	nn	nn	nn	np	np	np	nn	nn	np	nn	np	nn	nn	nn	nn	nn	nn	nn	nn	nn	nn	nn	nn	nn	nn	np	nn	np	np	np	nn	nn	np	nn	nn	np	np	np	nn	np	nn	nn	np	np	nn	np	nn
Marker48029	<nnxnp>	nn	nn	nn	nn	np	np	np	nn	nn	np	nn	np	nn	nn	nn	nn	nn	nn	nn	nn	nn	nn	nn	nn	nn	nn	np	nn	np	np	np	nn	nn	np	nn	nn	np	np	np	nn	np	nn	nn	np	np	nn	np	nn
Marker6996	<nnxnp>	nn	nn	nn	nn	np	np	np	nn	nn	np	nn	np	nn	nn	nn	nn	nn	nn	nn	nn	nn	nn	nn	nn	nn	nn	np	nn	np	np	np	nn	nn	np	nn	nn	np	np	np	nn	np	nn	nn	np	np	nn	np	nn
Marker40910	<nnxnp>	nn	nn	nn	nn	np	np	np	nn	nn	np	nn	np	nn	nn	nn	nn	nn	nn	nn	nn	nn	nn	nn	nn	nn	nn	np	nn	np	np	np	nn	nn	np	nn	nn	np	np	np	nn	np	nn	nn	np	np	nn	np	nn
Marker520544	<nnxnp>	nn	nn	nn	nn	np	np	np	nn	nn	np	nn	np	nn	nn	nn	nn	nn	nn	nn	nn	nn	nn	nn	nn	nn	nn	np	nn	np	np	np	nn	nn	np	nn	nn	np	np	np	nn	np	nn	nn	np	np	nn	np	nn
Marker56951	<nnxnp>	nn	nn	nn	nn	np	np	np	nn	nn	np	nn	np	nn	nn	nn	nn	nn	nn	nn	nn	nn	nn	nn	nn	nn	nn	np	nn	np	np	np	nn	nn	np	nn	nn	np	np	np	nn	np	nn	nn	np	np	nn	np	nn
Marker63627	<nnxnp>	nn	nn	nn	nn	np	np	np	nn	nn	np	nn	np	nn	nn	nn	nn	nn	nn	nn	nn	nn	nn	nn	nn	nn	nn	np	nn	np	np	np	nn	nn	np	nn	nn	np	np	np	nn	np	nn	nn	np	np	nn	np	nn
Marker16620	<nnxnp>	nn	nn	nn	nn	np	np	np	nn	nn	np	nn	np	nn	nn	nn	nn	nn	nn	nn	nn	nn	nn	nn	nn	nn	nn	np	nn	np	np	np	nn	nn	np	nn	nn	np	np	np	nn	np	nn	nn	np	np	nn	np	nn
Marker516624	<nnxnp>	nn	nn	nn	nn	np	np	np	nn	nn	np	nn	np	nn	nn	nn	nn	nn	nn	nn	nn	nn	nn	nn	nn	nn	nn	np	nn	np	np	np	nn	nn	np	nn	nn	np	np	np	nn	np	nn	nn	np	np	nn	np	nn
Marker47309	<nnxnp>	nn	nn	nn	nn	np	np	np	nn	nn	np	nn	np	nn	nn	nn	nn	nn	nn	nn	nn	nn	nn	nn	nn	nn	nn	np	nn	np	np	np	nn	nn	np	nn	nn	np	np	np	nn	np	nn	nn	np	np	nn	np	nn
Marker61173	<nnxnp>	nn	nn	nn	nn	np	np	np	nn	nn	np	nn	np	nn	nn	nn	nn	nn	nn	nn	nn	nn	nn	nn	nn	nn	nn	np	nn	np	np	np	nn	nn	np	nn	nn	np	np	np	nn	np	nn	nn	np	np	nn	np	nn
Marker26459	<nnxnp>	nn	nn	nn	nn	np	np	np	nn	nn	np	nn	np	nn	nn	nn	nn	nn	nn	nn	nn	nn	nn	nn	nn	nn	nn	np	nn	np	np	np	nn	nn	np	nn	nn	np	np	np	nn	np	nn	nn	np	np	nn	np	nn
Marker37824	<nnxnp>	nn	nn	nn	nn	np	np	np	nn	nn	np	nn	np	nn	nn	nn	nn	nn	nn	nn	nn	nn	nn	nn	nn	nn	nn	np	nn	np	np	np	nn	nn	np	nn	nn	np	np	np	nn	np	nn	nn	np	np	nn	np	nn
Marker7913	<nnxnp>	nn	nn	nn	nn	np	np	np	nn	nn	np	nn	np	nn	nn	nn	nn	nn	nn	nn	nn	nn	nn	nn	nn	nn	nn	np	nn	np	np	np	nn	nn	np	nn	nn	np	np	np	nn	np	nn	nn	np	np	nn	np	nn
Marker14927	<nnxnp>	nn	nn	nn	nn	np	np	np	nn	nn	np	nn	np	nn	nn	nn	nn	nn	nn	nn	nn	nn	nn	nn	nn	nn	--	np	nn	np	np	np	nn	nn	np	nn	nn	np	np	np	nn	np	nn	nn	np	np	np	np	nn
Marker41338	<nnxnp>	nn	nn	nn	nn	np	np	np	nn	nn	np	nn	np	nn	nn	nn	nn	nn	nn	nn	nn	nn	nn	nn	nn	nn	np	np	nn	np	np	np	nn	nn	np	nn	nn	np	np	np	nn	np	nn	nn	np	np	np	np	nn
Marker29033	<nnxnp>	nn	nn	nn	nn	np	np	np	nn	nn	np	nn	np	nn	nn	nn	nn	nn	nn	nn	nn	nn	nn	nn	nn	nn	np	np	nn	np	np	np	nn	nn	np	nn	nn	np	np	np	nn	np	nn	nn	np	np	np	np	nn
Marker43573	<nnxnp>	nn	nn	nn	nn	np	np	np	nn	nn	np	nn	np	nn	nn	nn	nn	nn	nn	nn	nn	nn	nn	nn	nn	nn	np	np	nn	np	np	np	nn	nn	np	nn	nn	np	np	np	nn	np	nn	nn	np	np	np	np	nn
Marker31612	<nnxnp>	nn	nn	nn	nn	np	np	np	nn	nn	np	nn	np	nn	nn	nn	nn	nn	nn	nn	nn	nn	nn	nn	nn	nn	np	nn	nn	np	nn	np	nn	nn	nn	nn	nn	np	np	np	nn	np	nn	nn	np	np	np	np	nn
Marker511884	<nnxnp>	nn	nn	nn	nn	np	np	np	nn	nn	np	nn	np	nn	nn	nn	nn	nn	nn	nn	nn	nn	nn	nn	nn	nn	np	nn	nn	np	nn	np	nn	nn	nn	nn	nn	np	np	np	nn	np	nn	nn	np	np	np	np	nn
Marker27707	<nnxnp>	nn	nn	nn	nn	np	np	np	nn	nn	np	nn	np	nn	nn	nn	nn	nn	nn	nn	nn	nn	nn	nn	nn	nn	np	nn	nn	np	nn	np	nn	nn	nn	nn	nn	np	np	np	nn	np	nn	nn	np	np	np	np	nn
Marker32456	<nnxnp>	nn	nn	nn	nn	np	np	np	nn	nn	np	nn	np	nn	nn	nn	nn	nn	nn	nn	nn	nn	nn	nn	nn	nn	np	nn	nn	np	nn	np	nn	nn	nn	nn	nn	np	np	np	nn	np	nn	nn	np	np	np	np	nn
Marker30736	<nnxnp>	nn	nn	nn	nn	np	np	np	nn	nn	np	nn	np	nn	nn	nn	nn	nn	nn	nn	nn	nn	nn	nn	nn	nn	np	nn	nn	np	nn	np	nn	nn	nn	nn	nn	np	np	np	nn	np	nn	nn	np	np	np	np	nn
Marker14772	<nnxnp>	nn	nn	nn	nn	np	np	np	nn	nn	np	nn	np	nn	nn	nn	nn	nn	nn	nn	nn	nn	nn	nn	nn	nn	np	nn	nn	np	nn	np	nn	nn	nn	nn	nn	np	np	np	nn	np	nn	nn	np	np	np	np	nn
Marker544302	<nnxnp>	nn	nn	nn	nn	np	np	np	nn	nn	np	nn	np	np	nn	nn	nn	nn	nn	nn	nn	nn	nn	nn	nn	nn	np	nn	nn	np	nn	np	nn	nn	nn	nn	nn	np	np	np	nn	np	nn	nn	np	np	np	np	nn
Marker60905	<nnxnp>	nn	nn	nn	nn	np	np	np	nn	nn	np	nn	np	np	nn	nn	nn	nn	nn	nn	nn	nn	nn	nn	nn	nn	np	nn	nn	np	nn	np	nn	nn	nn	nn	nn	np	np	np	nn	np	nn	nn	np	np	np	np	nn
Marker509682	<nnxnp>	nn	nn	nn	nn	np	np	np	nn	nn	np	nn	np	np	nn	nn	nn	nn	nn	nn	nn	nn	nn	nn	nn	nn	np	nn	nn	np	nn	np	nn	nn	nn	nn	nn	np	np	np	nn	np	nn	nn	np	np	np	np	nn
Marker26559	<nnxnp>	nn	nn	nn	nn	np	np	np	nn	nn	np	nn	np	np	nn	nn	nn	nn	nn	nn	nn	nn	nn	nn	nn	nn	np	nn	nn	np	nn	np	nn	nn	nn	nn	nn	np	np	np	nn	np	nn	nn	np	np	np	np	nn
Marker36920	<nnxnp>	nn	nn	nn	nn	np	np	np	nn	nn	np	nn	np	nn	nn	nn	nn	nn	nn	nn	nn	nn	nn	nn	nn	nn	np	nn	nn	np	nn	np	nn	nn	nn	nn	nn	np	np	np	nn	np	nn	nn	np	np	np	np	nn
Marker47944	<nnxnp>	nn	nn	nn	nn	np	np	np	nn	nn	np	nn	np	nn	nn	nn	nn	nn	nn	nn	nn	nn	nn	nn	nn	nn	np	nn	nn	np	nn	np	nn	nn	nn	nn	nn	np	np	np	nn	np	nn	nn	np	np	np	np	nn
Marker23875	<nnxnp>	nn	nn	nn	nn	np	np	np	nn	nn	np	nn	np	nn	nn	nn	nn	nn	nn	nn	nn	nn	nn	nn	nn	nn	np	nn	nn	np	nn	np	nn	nn	nn	nn	nn	np	np	np	nn	np	nn	nn	np	np	np	np	nn
Marker52378	<nnxnp>	nn	nn	nn	nn	np	np	np	nn	nn	np	nn	np	nn	nn	nn	nn	nn	nn	nn	nn	nn	nn	nn	nn	nn	np	nn	nn	np	nn	np	nn	nn	nn	nn	nn	np	np	np	nn	np	nn	nn	np	np	np	np	nn
Marker107779	<nnxnp>	nn	nn	nn	nn	np	np	np	nn	nn	np	nn	np	nn	nn	nn	nn	nn	nn	nn	nn	nn	nn	nn	nn	nn	np	nn	nn	np	nn	np	nn	nn	nn	nn	nn	np	np	np	nn	np	nn	nn	np	np	np	np	nn
Marker50057	<nnxnp>	nn	nn	nn	nn	np	np	np	nn	nn	np	nn	np	nn	nn	nn	nn	nn	nn	nn	nn	nn	nn	nn	nn	nn	np	nn	nn	np	nn	np	nn	nn	nn	nn	nn	np	np	np	nn	np	nn	nn	np	np	np	np	nn
Marker16050	<nnxnp>	nn	nn	nn	nn	np	np	np	nn	nn	np	nn	np	nn	nn	nn	nn	nn	nn	nn	nn	nn	nn	nn	nn	nn	np	nn	nn	np	nn	np	nn	nn	nn	nn	nn	np	np	np	nn	np	nn	nn	np	np	np	np	nn
Marker520629	<nnxnp>	nn	nn	nn	nn	np	np	np	nn	nn	np	nn	np	nn	nn	nn	nn	nn	nn	nn	nn	nn	nn	nn	nn	nn	np	nn	nn	np	nn	np	nn	nn	nn	nn	nn	np	nn	np	nn	np	nn	nn	np	np	np	np	nn
Marker517649	<nnxnp>	nn	nn	nn	nn	np	np	np	nn	nn	np	nn	np	nn	nn	nn	nn	nn	nn	nn	nn	nn	nn	nn	nn	nn	np	nn	nn	np	nn	np	nn	nn	nn	nn	nn	np	nn	np	nn	np	nn	nn	np	np	np	np	nn
Marker57467	<nnxnp>	nn	nn	nn	nn	np	np	np	nn	nn	np	nn	np	nn	nn	nn	nn	nn	nn	nn	nn	nn	nn	nn	nn	nn	np	nn	nn	np	nn	np	nn	nn	nn	nn	nn	np	nn	np	nn	np	nn	nn	np	np	np	np	nn
Marker28420	<nnxnp>	nn	nn	nn	nn	np	np	np	nn	nn	np	nn	np	nn	nn	nn	nn	nn	nn	nn	nn	nn	nn	nn	nn	nn	np	nn	nn	np	nn	np	nn	nn	nn	nn	nn	np	nn	np	nn	np	nn	nn	np	np	np	np	nn
Marker42142	<nnxnp>	nn	nn	nn	nn	np	np	np	nn	nn	np	nn	np	nn	nn	nn	nn	nn	nn	nn	nn	nn	nn	nn	nn	nn	np	nn	nn	np	nn	np	nn	nn	nn	nn	nn	np	nn	np	nn	np	nn	nn	np	np	np	np	nn
Marker103692	<nnxnp>	nn	nn	nn	nn	np	np	np	nn	nn	np	nn	np	nn	nn	nn	nn	nn	nn	nn	nn	nn	nn	nn	nn	nn	np	nn	nn	np	nn	np	nn	nn	nn	nn	nn	np	nn	np	nn	np	nn	nn	np	np	np	np	nn
Marker36372	<nnxnp>	nn	nn	nn	nn	np	np	np	nn	nn	np	nn	np	nn	nn	nn	nn	nn	nn	nn	nn	nn	nn	nn	nn	nn	np	nn	nn	np	nn	np	nn	nn	nn	nn	nn	np	nn	np	nn	np	nn	nn	np	np	np	np	nn
Marker2098	<nnxnp>	nn	nn	nn	nn	np	np	np	nn	nn	np	nn	np	nn	nn	nn	nn	nn	nn	nn	nn	nn	nn	nn	nn	nn	np	nn	nn	np	nn	np	nn	nn	nn	nn	nn	np	nn	np	nn	np	nn	nn	np	np	np	np	nn
Marker73374	<nnxnp>	nn	nn	nn	nn	np	np	np	nn	nn	np	nn	np	nn	nn	nn	nn	nn	nn	nn	nn	nn	nn	nn	nn	nn	np	nn	nn	np	nn	np	nn	nn	nn	nn	nn	np	nn	np	np	np	nn	nn	np	np	np	np	nn
Marker53131	<nnxnp>	nn	nn	nn	nn	np	np	np	nn	nn	np	nn	np	nn	nn	nn	nn	nn	nn	nn	nn	nn	nn	nn	nn	nn	np	nn	nn	np	nn	np	nn	nn	nn	nn	nn	np	nn	np	np	np	nn	nn	np	np	np	np	np
Marker531657	<nnxnp>	nn	nn	nn	nn	np	np	np	nn	nn	np	nn	np	nn	nn	nn	nn	nn	nn	nn	nn	nn	nn	nn	nn	nn	np	nn	nn	np	nn	np	nn	nn	nn	nn	nn	np	nn	np	np	np	nn	nn	np	np	np	np	np
Marker517287	<nnxnp>	nn	nn	nn	nn	np	np	np	nn	nn	np	nn	np	nn	nn	nn	nn	nn	nn	nn	nn	nn	nn	nn	nn	nn	np	nn	nn	np	nn	np	nn	nn	nn	nn	nn	np	nn	np	np	np	nn	nn	np	np	np	np	np
Marker102514	<nnxnp>	nn	nn	nn	nn	np	np	np	nn	nn	np	nn	np	nn	nn	nn	nn	nn	nn	nn	nn	nn	nn	nn	nn	nn	np	nn	nn	np	nn	np	nn	nn	nn	nn	nn	np	nn	np	np	np	nn	nn	np	np	np	np	np
Marker502632	<nnxnp>	nn	nn	nn	nn	np	np	np	nn	nn	np	nn	np	nn	nn	nn	nn	nn	nn	nn	nn	np	nn	nn	nn	nn	np	nn	nn	np	nn	np	nn	nn	nn	nn	nn	np	nn	np	np	np	nn	nn	np	np	np	np	np
Marker50174	<nnxnp>	nn	nn	nn	nn	np	np	np	nn	nn	np	nn	np	nn	nn	nn	nn	nn	nn	nn	nn	np	nn	nn	nn	nn	np	nn	nn	np	nn	np	nn	nn	nn	nn	nn	np	nn	np	np	np	nn	nn	np	np	np	np	np
Marker19788	<efxeg>	ee	ee	ee	ef	fg	fg	eg	fg	ee	eg	ee	eg	ee	ee	ee	ee	ee	ee	ef	ee	fg	ee	ee	ef	ef	fg	ee	ee	fg	ee	fg	ee	ee	ef	ee	ef	fg	ee	eg	eg	eg	ee	ee	fg	eg	fg	eg	fg
Marker504305	<nnxnp>	nn	nn	nn	np	np	np	np	np	nn	np	nn	np	nn	nn	nn	nn	nn	nn	np	nn	nn	nn	nn	np	nn	np	nn	nn	np	nn	np	nn	nn	nn	nn	nn	np	nn	np	np	np	nn	nn	np	np	np	np	nn
Marker12114	<hkxhk>	kk	kk	kk	hh	hh	hh	hk	hh	kk	hk	kk	hk	kk	kk	kk	kk	kk	kk	hh	kk	hk	kk	kk	hh	hk	hh	kk	kk	hh	kk	hh	kk	kk	hk	kk	hk	hh	kk	hk	hk	hk	kk	kk	hh	hk	hh	hk	hk
Marker78736	<nnxnp>	nn	nn	nn	np	np	np	np	np	nn	np	nn	np	nn	nn	nn	nn	nn	nn	np	nn	nn	nn	nn	np	nn	np	nn	nn	np	nn	np	nn	nn	nn	nn	nn	np	nn	np	np	np	nn	nn	np	np	np	np	nn
Marker512965	<hkxhk>	kk	kk	kk	hk	hh	hh	hk	hh	kk	hk	kk	hk	kk	kk	kk	kk	kk	kk	hh	kk	hk	kk	kk	hh	hk	hh	kk	kk	hh	kk	hh	kk	kk	hk	kk	hk	hh	kk	hk	hk	hk	kk	kk	hh	hk	hh	hk	hk
Marker4924	<hkxhk>	kk	kk	kk	--	hh	hh	hk	hh	kk	hk	kk	hk	kk	kk	kk	kk	kk	kk	hh	kk	hk	kk	kk	hh	hk	hh	kk	kk	hh	kk	hh	kk	kk	hk	kk	hk	hh	kk	hk	hk	hk	kk	kk	hh	hk	hh	hk	hk
Marker105967	<nnxnp>	nn	nn	nn	np	np	np	np	np	nn	np	nn	np	nn	nn	nn	nn	nn	nn	np	nn	nn	nn	nn	np	nn	np	nn	nn	np	nn	np	nn	nn	nn	nn	nn	np	nn	np	np	np	nn	nn	np	np	np	np	nn
Marker21605	<nnxnp>	nn	nn	nn	np	np	np	np	np	nn	np	nn	np	nn	nn	nn	nn	nn	nn	np	nn	nn	nn	nn	np	nn	np	nn	nn	np	nn	np	nn	nn	nn	nn	nn	np	nn	np	np	np	nn	nn	np	np	np	np	nn
Marker27375	<nnxnp>	nn	nn	nn	np	np	np	np	np	nn	np	nn	np	nn	nn	nn	nn	nn	nn	np	nn	nn	nn	nn	np	nn	np	nn	nn	np	nn	np	nn	nn	nn	nn	nn	np	nn	np	np	np	nn	nn	np	np	np	np	nn
Marker12488	<nnxnp>	nn	nn	nn	np	np	np	np	np	nn	np	nn	np	nn	nn	nn	nn	nn	nn	np	nn	nn	nn	nn	np	nn	np	nn	nn	np	nn	np	nn	nn	nn	nn	nn	np	nn	np	np	np	nn	nn	np	np	np	np	nn
Marker17789	<nnxnp>	nn	nn	nn	np	np	np	np	np	nn	np	nn	np	nn	nn	nn	nn	nn	nn	np	nn	nn	nn	nn	np	nn	np	nn	nn	np	nn	np	nn	nn	nn	nn	nn	np	nn	np	nn	np	nn	nn	np	np	np	np	nn
Marker89697	<nnxnp>	nn	nn	nn	np	np	np	np	np	nn	np	nn	np	nn	nn	nn	nn	nn	nn	np	nn	nn	nn	nn	np	nn	np	nn	nn	np	nn	np	nn	nn	nn	nn	nn	np	nn	np	nn	np	nn	nn	np	np	np	np	nn
Marker510472	<nnxnp>	nn	nn	nn	np	np	np	np	np	nn	np	nn	np	nn	nn	nn	nn	nn	nn	np	nn	nn	nn	nn	np	nn	np	nn	nn	np	nn	np	nn	nn	np	nn	nn	np	nn	np	nn	np	nn	nn	np	np	np	np	nn
Marker16092	<nnxnp>	nn	nn	nn	np	np	np	np	np	nn	np	nn	np	nn	nn	nn	nn	nn	nn	np	nn	nn	nn	nn	np	nn	np	nn	nn	np	nn	np	nn	nn	np	nn	nn	np	np	np	nn	np	nn	nn	np	np	np	np	nn
Marker29681	<efxeg>	ef	ef	ef	fg	eg	fg	--	eg	ef	--	ef	fg	ef	ef	ef	ef	ef	ef	eg	ef	ee	ef	ef	eg	ee	eg	ef	ef	eg	ef	eg	ef	ef	--	ef	ef	eg	ef	--	ee	eg	ef	ef	eg	--	eg	eg	ee
Marker98999	<nnxnp>	nn	nn	nn	np	np	np	np	np	nn	np	nn	np	nn	nn	nn	nn	nn	nn	np	nn	nn	nn	nn	np	nn	np	nn	nn	np	nn	np	nn	nn	np	nn	nn	np	np	np	nn	np	nn	nn	np	np	np	np	nn
Marker506373	<nnxnp>	nn	nn	nn	np	np	np	np	np	nn	np	nn	np	nn	nn	nn	nn	nn	nn	np	nn	nn	nn	nn	np	nn	np	np	nn	np	np	np	nn	nn	np	nn	nn	np	np	np	nn	np	nn	nn	np	np	np	np	nn
Marker25424	<nnxnp>	nn	nn	nn	np	np	np	np	np	nn	np	nn	np	nn	nn	nn	nn	nn	nn	np	nn	nn	nn	nn	np	nn	np	np	nn	np	np	np	nn	nn	np	nn	nn	np	np	np	nn	np	nn	nn	np	np	np	np	nn
Marker25990	<nnxnp>	nn	nn	nn	np	np	np	np	np	nn	np	nn	np	nn	nn	nn	nn	nn	nn	np	nn	nn	nn	nn	np	nn	np	np	nn	np	np	np	nn	nn	np	nn	nn	np	np	np	nn	np	nn	nn	np	np	np	np	nn
Marker19430	<nnxnp>	nn	nn	nn	np	np	np	np	np	nn	np	nn	np	nn	nn	nn	nn	nn	nn	np	nn	nn	nn	nn	np	nn	np	np	nn	np	np	np	nn	nn	np	nn	nn	np	np	np	nn	np	nn	nn	np	np	np	np	nn
Marker500433	<nnxnp>	nn	nn	nn	np	np	np	np	np	nn	np	nn	np	nn	nn	nn	nn	nn	nn	np	nn	nn	nn	nn	np	nn	np	np	nn	np	np	np	nn	nn	np	nn	nn	np	np	np	nn	np	nn	nn	np	np	np	np	nn
Marker501999	<nnxnp>	nn	nn	nn	np	np	np	np	np	nn	np	nn	np	nn	nn	nn	nn	nn	nn	np	nn	nn	nn	nn	np	nn	np	np	nn	np	np	np	nn	nn	np	nn	nn	np	np	np	nn	np	nn	nn	np	np	np	np	nn
Marker500670	<nnxnp>	nn	nn	nn	np	np	np	np	np	nn	np	nn	np	nn	nn	nn	nn	nn	nn	np	nn	nn	nn	nn	np	nn	np	np	nn	np	np	np	nn	nn	np	nn	nn	np	np	np	nn	np	nn	nn	np	np	np	np	nn
Marker521575	<nnxnp>	nn	nn	nn	np	np	np	np	np	nn	np	nn	np	nn	nn	nn	nn	np	--	np	nn	nn	nn	nn	np	nn	np	np	np	np	np	np	nn	nn	np	nn	nn	np	np	np	nn	np	nn	nn	np	np	np	np	nn
Marker546233	<nnxnp>	nn	nn	nn	np	np	np	np	np	nn	np	nn	np	nn	nn	nn	nn	np	nn	np	nn	nn	nn	nn	np	nn	np	np	np	np	np	np	nn	nn	np	nn	nn	np	np	np	nn	np	nn	nn	np	np	np	np	nn
Marker504564	<nnxnp>	nn	nn	nn	np	np	np	np	np	nn	np	nn	np	nn	nn	nn	nn	np	np	np	nn	nn	nn	nn	np	nn	np	np	np	np	np	np	nn	nn	np	nn	nn	np	np	np	nn	np	nn	nn	np	np	np	np	nn
Marker506743	<nnxnp>	nn	nn	nn	np	np	np	np	np	nn	np	nn	np	nn	nn	nn	nn	np	np	np	nn	nn	nn	nn	np	nn	np	np	np	np	np	np	nn	nn	np	nn	nn	np	np	np	nn	np	nn	nn	np	np	np	np	nn
Marker90616	<nnxnp>	nn	nn	nn	np	np	np	np	np	nn	np	nn	np	nn	nn	nn	nn	np	np	np	nn	nn	nn	nn	np	nn	np	np	np	np	np	np	nn	nn	np	nn	nn	np	np	np	nn	np	nn	nn	np	np	np	np	nn
Marker100595	<nnxnp>	nn	nn	nn	np	np	np	np	np	nn	np	nn	np	nn	nn	nn	nn	np	nn	np	nn	nn	nn	nn	np	nn	np	np	np	np	np	np	nn	nn	np	nn	nn	np	np	np	nn	np	nn	nn	np	np	np	np	nn
Marker19800	<nnxnp>	nn	nn	nn	np	np	np	np	np	nn	np	nn	np	nn	nn	nn	nn	np	nn	np	nn	nn	nn	nn	np	nn	np	np	np	np	np	np	nn	nn	np	nn	nn	np	np	np	nn	np	nn	nn	np	np	np	np	nn
Marker26510	<nnxnp>	nn	nn	nn	np	np	np	np	np	nn	np	nn	np	nn	nn	nn	nn	np	np	np	nn	nn	nn	nn	np	nn	np	np	np	np	np	np	nn	nn	np	nn	nn	np	np	np	nn	np	nn	nn	np	np	np	np	nn
Marker24276	<nnxnp>	nn	nn	nn	np	np	np	np	np	nn	np	nn	np	nn	nn	nn	nn	np	np	np	nn	nn	nn	nn	np	nn	np	np	np	np	np	np	nn	nn	np	nn	nn	np	np	np	nn	np	nn	nn	np	np	np	np	nn
Marker55570	<nnxnp>	nn	nn	nn	np	np	np	np	np	nn	np	nn	np	nn	nn	nn	nn	np	np	np	nn	nn	nn	nn	np	nn	np	np	np	np	np	np	nn	nn	np	nn	nn	np	np	np	nn	np	nn	nn	np	np	np	np	nn
Marker56131	<nnxnp>	nn	nn	nn	np	np	np	np	np	np	np	nn	np	nn	nn	nn	np	np	np	np	nn	nn	nn	np	np	nn	np	np	np	np	np	np	nn	nn	np	nn	nn	np	np	np	nn	np	nn	nn	np	np	np	np	np
Marker17839	<nnxnp>	nn	nn	nn	np	np	np	np	np	np	np	nn	np	nn	nn	nn	np	np	np	np	nn	nn	nn	np	np	nn	np	np	np	np	np	np	nn	nn	np	nn	nn	np	np	np	nn	np	nn	nn	np	np	np	np	np
Marker76162	<nnxnp>	nn	nn	nn	np	np	np	np	np	np	np	nn	np	nn	nn	nn	np	np	np	np	nn	nn	nn	np	np	nn	np	np	np	np	np	np	nn	nn	np	nn	nn	np	np	np	nn	np	nn	nn	np	np	np	np	np
Marker23635	<nnxnp>	nn	nn	nn	np	np	np	np	np	np	np	nn	np	nn	nn	nn	np	np	np	np	nn	nn	nn	np	np	nn	np	np	np	np	np	np	nn	nn	np	nn	nn	np	np	np	nn	np	nn	nn	np	np	np	np	np
Marker12608	<nnxnp>	nn	nn	nn	nn	np	np	np	nn	nn	np	np	nn	nn	np	nn	nn	nn	nn	nn	nn	nn	nn	nn	nn	nn	nn	np	nn	nn	np	nn	nn	nn	nn	nn	nn	np	nn	np	np	np	nn	nn	nn	np	nn	np	nn
Marker14946	<nnxnp>	nn	nn	nn	nn	np	np	np	nn	nn	np	np	nn	nn	np	nn	nn	nn	nn	nn	nn	nn	nn	nn	nn	nn	nn	np	nn	nn	np	nn	nn	nn	nn	nn	nn	np	nn	np	np	np	nn	nn	nn	np	nn	np	nn
Marker11842	<nnxnp>	nn	nn	nn	nn	np	np	np	nn	nn	np	np	nn	nn	np	nn	nn	nn	nn	nn	nn	nn	nn	nn	nn	nn	nn	np	nn	nn	np	nn	nn	nn	nn	nn	nn	np	nn	np	np	np	nn	nn	nn	np	nn	np	nn
Marker54271	<nnxnp>	nn	nn	nn	nn	np	np	np	nn	nn	np	np	nn	nn	np	nn	nn	nn	nn	nn	nn	nn	nn	nn	nn	nn	nn	np	nn	nn	np	nn	nn	nn	nn	nn	nn	np	nn	np	np	np	nn	nn	nn	np	nn	np	nn
Marker103489	<nnxnp>	nn	nn	np	nn	np	np	np	nn	nn	np	np	nn	nn	np	nn	nn	nn	nn	nn	nn	nn	nn	nn	nn	nn	nn	np	nn	nn	np	nn	nn	nn	nn	nn	nn	np	nn	np	np	np	nn	nn	nn	np	nn	np	nn
Marker25787	<nnxnp>	nn	nn	np	nn	np	np	np	nn	nn	np	np	nn	nn	np	nn	nn	nn	nn	nn	nn	nn	nn	nn	nn	nn	nn	np	nn	nn	np	nn	nn	nn	nn	nn	nn	np	nn	np	np	np	nn	nn	nn	np	nn	np	nn
Marker500419	<nnxnp>	nn	nn	np	np	np	np	nn	nn	np	np	np	nn	nn	np	nn	nn	nn	nn	nn	nn	nn	nn	nn	nn	nn	nn	np	nn	nn	np	nn	nn	nn	nn	nn	nn	np	nn	np	np	np	nn	nn	nn	np	nn	np	nn
Marker547145	<nnxnp>	nn	nn	np	np	np	np	nn	nn	np	np	np	nn	nn	np	nn	nn	nn	nn	nn	nn	nn	nn	nn	nn	nn	nn	np	nn	nn	np	nn	nn	nn	nn	nn	nn	np	nn	np	np	np	nn	nn	nn	np	nn	np	nn
Marker546937	<nnxnp>	nn	nn	np	np	np	np	nn	nn	np	np	np	nn	nn	np	nn	nn	nn	nn	nn	nn	nn	nn	nn	nn	nn	nn	np	nn	nn	np	nn	nn	nn	nn	nn	nn	np	nn	np	np	np	nn	nn	nn	np	nn	np	nn
Marker516335	<efxeg>	ef	--	fg	eg	--	fg	--	--	--	fg	fg	--	ef	--	--	ef	--	ef	--	ef	--	ef	--	--	ef	--	eg	--	--	eg	--	--	ef	ef	--	ef	eg	--	fg	eg	fg	ef	--	--	eg	ef	fg	ef
Marker502499	<nnxnp>	nn	nn	np	np	np	np	nn	nn	np	np	np	nn	nn	np	nn	nn	nn	nn	nn	nn	nn	nn	nn	nn	nn	nn	np	nn	nn	np	nn	nn	nn	nn	nn	nn	np	nn	np	np	np	nn	nn	nn	np	nn	np	nn
Marker530338	<nnxnp>	nn	nn	--	np	np	np	nn	nn	np	np	np	nn	nn	np	nn	nn	nn	nn	nn	nn	nn	nn	nn	nn	nn	nn	np	nn	nn	np	nn	nn	nn	nn	nn	nn	np	nn	np	np	np	nn	nn	nn	np	nn	np	nn
Marker506003	<nnxnp>	nn	nn	nn	np	np	np	nn	nn	np	np	np	nn	nn	np	nn	nn	nn	nn	nn	nn	nn	nn	nn	nn	nn	nn	np	nn	nn	np	nn	nn	nn	nn	nn	nn	np	nn	np	np	np	nn	nn	nn	np	nn	np	nn
Marker502765	<nnxnp>	nn	nn	nn	np	np	np	nn	nn	np	np	np	nn	nn	np	nn	nn	nn	nn	nn	nn	nn	nn	nn	nn	nn	nn	np	nn	nn	np	nn	nn	nn	nn	nn	nn	np	nn	np	np	np	nn	nn	nn	np	nn	np	nn
Marker508380	<nnxnp>	nn	nn	nn	np	np	np	nn	nn	np	np	np	nn	nn	np	nn	nn	nn	nn	nn	nn	nn	nn	nn	nn	nn	nn	np	nn	nn	np	nn	nn	nn	nn	nn	nn	np	nn	np	np	np	nn	nn	nn	np	nn	np	nn
Marker510027	<nnxnp>	nn	nn	nn	np	np	np	nn	nn	np	np	np	nn	np	np	nn	nn	nn	nn	nn	nn	nn	nn	nn	nn	nn	nn	np	nn	nn	np	nn	nn	nn	nn	nn	nn	np	nn	np	np	np	nn	nn	nn	np	nn	np	nn
Marker502955	<nnxnp>	nn	nn	nn	np	np	np	nn	nn	np	np	np	nn	np	np	nn	nn	nn	nn	nn	nn	nn	nn	nn	nn	nn	nn	np	nn	nn	np	nn	nn	nn	nn	nn	nn	np	nn	np	np	np	nn	nn	nn	np	nn	np	nn
Marker515622	<nnxnp>	nn	nn	nn	np	np	np	nn	nn	np	np	np	nn	np	np	nn	nn	nn	nn	nn	nn	nn	nn	nn	nn	nn	nn	np	nn	nn	np	nn	nn	nn	nn	nn	nn	np	nn	np	np	np	nn	nn	nn	np	nn	np	nn
Marker502136	<nnxnp>	nn	nn	nn	np	np	np	nn	nn	np	np	np	nn	np	np	nn	nn	nn	nn	nn	nn	nn	nn	nn	nn	nn	nn	np	nn	nn	np	nn	nn	nn	nn	nn	nn	np	nn	np	np	np	nn	nn	nn	np	nn	np	nn
Marker520598	<nnxnp>	nn	nn	nn	np	np	np	nn	nn	np	np	np	nn	np	np	nn	nn	nn	nn	nn	nn	nn	nn	nn	nn	nn	nn	np	nn	nn	np	nn	nn	nn	nn	nn	nn	np	nn	np	np	np	nn	nn	nn	np	nn	np	nn
Marker504860	<nnxnp>	nn	nn	nn	np	np	np	nn	nn	np	np	np	nn	np	np	nn	nn	nn	nn	nn	nn	nn	nn	nn	nn	nn	nn	np	nn	nn	np	nn	nn	nn	nn	nn	nn	np	nn	np	np	np	nn	nn	nn	np	nn	np	nn
Marker508461	<nnxnp>	nn	nn	nn	np	np	np	nn	nn	np	np	np	nn	np	np	nn	nn	nn	nn	nn	nn	nn	nn	nn	nn	nn	nn	np	nn	nn	np	nn	nn	nn	nn	nn	nn	np	nn	np	np	np	nn	nn	nn	np	nn	np	nn
Marker517329	<nnxnp>	nn	nn	nn	np	np	np	nn	np	np	np	np	nn	np	nn	nn	nn	nn	nn	nn	nn	nn	nn	nn	nn	nn	nn	np	nn	nn	np	nn	nn	nn	nn	nn	nn	np	nn	np	np	np	nn	nn	nn	np	nn	np	nn
Marker505163	<nnxnp>	nn	nn	nn	np	np	np	nn	np	np	np	np	nn	np	nn	nn	nn	nn	nn	nn	nn	nn	nn	nn	nn	nn	nn	np	nn	nn	np	nn	nn	nn	nn	nn	nn	np	nn	np	np	np	nn	nn	nn	np	nn	np	nn
Marker510756	<nnxnp>	nn	nn	nn	np	np	np	nn	np	np	np	np	nn	nn	nn	nn	nn	nn	nn	nn	nn	nn	nn	nn	nn	nn	nn	np	nn	nn	np	nn	nn	nn	nn	nn	nn	np	nn	np	np	np	nn	nn	nn	np	nn	np	nn
Marker38357	<nnxnp>	nn	nn	nn	np	np	np	np	np	np	np	np	nn	nn	nn	nn	nn	nn	nn	nn	nn	nn	nn	nn	nn	nn	nn	np	nn	nn	np	nn	nn	nn	nn	nn	nn	np	nn	np	np	np	nn	nn	nn	np	nn	np	nn
Marker13651	<nnxnp>	nn	nn	nn	np	np	np	np	np	np	np	np	nn	nn	nn	nn	nn	nn	nn	nn	nn	nn	nn	nn	nn	nn	nn	np	nn	nn	np	nn	nn	nn	nn	nn	nn	np	nn	np	np	np	nn	nn	nn	np	nn	np	nn
Marker55806	<nnxnp>	nn	nn	nn	np	np	np	np	np	np	np	np	nn	nn	nn	nn	nn	nn	nn	nn	nn	nn	nn	nn	nn	nn	nn	np	nn	nn	np	nn	nn	nn	nn	nn	nn	np	nn	np	np	np	nn	nn	nn	np	nn	np	nn
Marker20769	<nnxnp>	nn	nn	nn	np	np	np	np	np	np	np	np	nn	nn	nn	nn	nn	nn	nn	nn	nn	nn	nn	nn	nn	nn	nn	np	nn	nn	np	nn	nn	nn	nn	nn	nn	np	nn	np	np	np	nn	nn	nn	np	nn	np	nn
Marker860	<nnxnp>	nn	nn	nn	np	np	np	np	nn	np	np	np	nn	nn	np	nn	nn	nn	nn	nn	nn	nn	nn	nn	nn	nn	nn	np	nn	nn	np	nn	nn	nn	nn	nn	nn	np	nn	np	np	np	nn	nn	nn	np	nn	np	nn
Marker11442	<nnxnp>	nn	nn	nn	np	np	np	np	nn	np	np	np	nn	nn	np	nn	nn	nn	nn	np	nn	nn	nn	nn	nn	nn	nn	np	nn	nn	np	nn	nn	nn	nn	nn	nn	np	nn	np	np	np	nn	nn	nn	np	nn	np	nn
Marker7722	<hkxhk>	hh	hh	hh	kk	hk	hk	hk	hh	hk	hk	hk	hh	hh	hk	hk	hh	hh	hh	hk	hh	hk	--	hh	hk	hh	hh	kk	hh	hh	hk	hh	hh	--	hk	hk	hk	hk	hh	hk	kk	hk	hh	hk	hh	hk	hh	hk	hk
Marker55110	<efxeg>	ee	ee	ee	fg	eg	eg	eg	ee	eg	eg	fg	ee	ee	eg	ee	ee	ee	ee	fg	ee	ee	--	ee	ee	ee	ee	fg	ee	ee	eg	ee	ee	--	ee	ef	ee	fg	ee	eg	fg	eg	ee	ef	ee	eg	ee	fg	ef
Marker39647	<nnxnp>	nn	nn	nn	np	np	np	np	nn	np	np	np	nn	nn	np	nn	nn	nn	nn	np	nn	nn	nn	nn	nn	nn	nn	np	nn	nn	np	nn	nn	nn	nn	nn	nn	np	nn	np	np	np	nn	nn	nn	np	nn	np	nn
Marker15661	<nnxnp>	nn	nn	nn	np	np	np	np	nn	np	np	np	nn	nn	np	nn	nn	nn	nn	nn	nn	nn	nn	nn	nn	nn	nn	np	nn	nn	np	nn	nn	nn	nn	nn	nn	np	nn	np	np	np	nn	nn	nn	np	nn	np	nn
Marker57438	<nnxnp>	nn	nn	nn	np	np	np	np	nn	np	np	np	nn	nn	np	nn	nn	nn	nn	nn	nn	nn	nn	nn	nn	nn	nn	np	nn	nn	np	nn	nn	nn	nn	nn	--	np	nn	np	np	np	nn	nn	nn	np	nn	np	nn
Marker27054	<nnxnp>	nn	nn	nn	np	np	np	np	nn	np	np	np	nn	nn	np	nn	nn	nn	nn	nn	nn	nn	nn	nn	nn	nn	nn	np	nn	nn	np	nn	nn	nn	nn	nn	np	np	nn	np	np	np	nn	nn	nn	np	nn	np	nn
Marker66897	<nnxnp>	nn	nn	nn	np	np	np	np	nn	np	np	np	nn	nn	np	nn	nn	nn	nn	nn	nn	nn	nn	nn	nn	nn	nn	np	nn	nn	np	nn	nn	nn	nn	nn	np	np	nn	np	np	np	nn	nn	nn	np	nn	np	nn
Marker17700	<nnxnp>	nn	nn	nn	np	np	np	np	nn	np	np	np	nn	nn	np	nn	nn	nn	nn	nn	nn	nn	nn	nn	nn	nn	nn	np	nn	nn	np	nn	nn	nn	nn	nn	np	np	nn	np	np	np	nn	nn	nn	np	nn	np	nn
Marker58719	<nnxnp>	nn	nn	nn	np	np	np	np	nn	np	np	np	nn	nn	np	nn	nn	nn	nn	nn	nn	nn	nn	nn	nn	nn	nn	np	nn	nn	np	nn	nn	nn	nn	nn	np	np	nn	np	np	np	nn	nn	nn	np	nn	np	nn
Marker103531	<nnxnp>	nn	nn	nn	np	np	np	np	nn	np	np	np	nn	nn	np	nn	nn	nn	nn	nn	nn	nn	nn	nn	nn	nn	nn	np	nn	nn	np	nn	nn	nn	nn	nn	nn	np	nn	np	np	np	nn	nn	nn	np	nn	np	nn
Marker19294	<hkxhk>	hh	hh	--	--	--	--	--	hh	--	--	kk	hh	--	--	hh	hh	hh	hh	--	--	hh	--	hh	--	--	hh	kk	hh	hh	--	hh	hh	--	hh	--	--	kk	hh	--	kk	--	--	--	hh	--	--	--	--
Marker45642	<nnxnp>	nn	nn	nn	np	np	np	np	nn	np	np	np	nn	np	np	nn	nn	nn	nn	nn	nn	nn	nn	nn	nn	nn	nn	np	nn	nn	np	nn	nn	nn	nn	nn	nn	np	nn	np	np	np	nn	nn	nn	np	nn	np	nn
Marker20371	<nnxnp>	nn	nn	nn	np	np	np	np	nn	np	np	np	nn	np	np	nn	nn	nn	nn	nn	nn	nn	nn	nn	nn	nn	nn	np	nn	nn	np	nn	nn	nn	nn	nn	nn	np	nn	np	np	np	nn	nn	nn	np	nn	np	nn
Marker40082	<nnxnp>	nn	nn	nn	np	np	np	np	nn	np	np	np	nn	np	np	nn	nn	nn	nn	nn	nn	nn	nn	nn	nn	nn	nn	np	nn	nn	np	nn	nn	nn	nn	nn	nn	np	nn	np	np	np	nn	nn	nn	np	nn	np	nn
Marker5595	<nnxnp>	nn	nn	nn	np	np	np	np	nn	np	np	np	nn	np	np	nn	nn	nn	nn	nn	nn	nn	nn	nn	nn	nn	nn	np	nn	nn	np	nn	nn	nn	nn	nn	nn	np	nn	np	np	np	nn	nn	nn	np	nn	np	nn
Marker48988	<nnxnp>	nn	nn	nn	np	np	np	np	nn	np	np	np	nn	np	np	nn	nn	nn	nn	nn	nn	nn	nn	nn	nn	nn	nn	np	nn	nn	np	nn	nn	nn	nn	nn	nn	np	nn	np	np	np	nn	nn	nn	np	nn	np	nn
Marker15153	<nnxnp>	nn	nn	nn	np	np	np	np	nn	np	np	np	nn	np	np	nn	nn	nn	nn	nn	nn	nn	nn	nn	nn	nn	nn	np	nn	nn	np	nn	nn	nn	nn	nn	nn	np	nn	np	np	np	nn	nn	nn	np	nn	np	nn
Marker36078	<nnxnp>	nn	nn	nn	np	np	np	np	nn	np	np	np	nn	np	np	nn	nn	nn	nn	nn	nn	nn	nn	nn	nn	nn	nn	np	nn	nn	np	nn	np	nn	nn	nn	nn	np	nn	np	np	np	nn	nn	nn	nn	np	np	nn
Marker12863	<nnxnp>	nn	nn	nn	np	np	np	np	nn	np	np	np	nn	nn	np	nn	nn	nn	nn	nn	nn	nn	nn	nn	nn	nn	nn	np	nn	nn	np	nn	np	nn	nn	nn	nn	np	nn	np	np	np	nn	nn	nn	nn	np	np	nn
Marker22399	<nnxnp>	nn	nn	nn	np	np	np	np	np	nn	np	np	nn	nn	np	nn	nn	nn	nn	nn	nn	nn	nn	nn	nn	nn	nn	np	nn	nn	np	nn	np	nn	nn	nn	nn	np	nn	np	np	np	nn	nn	nn	nn	np	np	nn
Marker16109	<nnxnp>	nn	nn	nn	np	np	np	np	np	nn	np	np	nn	nn	np	nn	nn	nn	nn	nn	nn	nn	nn	nn	nn	nn	nn	np	nn	nn	np	nn	np	nn	nn	nn	nn	np	nn	np	np	np	nn	nn	nn	nn	np	np	nn
Marker511281	<nnxnp>	nn	nn	nn	nn	np	np	nn	nn	nn	np	np	nn	nn	np	nn	nn	nn	nn	nn	nn	nn	nn	nn	nn	nn	nn	np	nn	nn	np	nn	np	nn	nn	nn	nn	np	nn	np	np	np	nn	nn	nn	nn	np	np	nn
Marker510867	<nnxnp>	nn	nn	nn	nn	np	np	nn	--	nn	np	np	nn	nn	np	nn	nn	nn	nn	nn	nn	nn	nn	nn	nn	nn	nn	np	nn	nn	np	nn	np	nn	nn	nn	nn	np	nn	np	np	np	nn	nn	nn	nn	np	np	nn
Marker505469	<nnxnp>	nn	nn	nn	nn	np	np	nn	nn	nn	np	np	nn	nn	np	nn	nn	nn	nn	nn	nn	nn	nn	nn	nn	nn	nn	np	nn	nn	np	nn	--	nn	nn	nn	nn	np	nn	np	np	np	nn	nn	nn	np	np	np	nn
Marker79818	<nnxnp>	nn	nn	nn	nn	np	np	np	nn	nn	np	np	nn	nn	np	nn	nn	nn	nn	nn	nn	nn	nn	nn	nn	nn	nn	np	nn	nn	np	nn	nn	nn	nn	nn	nn	np	nn	np	np	np	nn	nn	nn	np	np	np	nn
Marker25454	<nnxnp>	nn	nn	nn	nn	np	np	np	nn	nn	np	np	nn	nn	np	nn	nn	nn	nn	np	nn	nn	nn	nn	nn	nn	nn	np	nn	nn	np	nn	nn	nn	nn	nn	nn	np	nn	np	np	np	nn	nn	nn	np	np	np	nn
Marker18450	<nnxnp>	nn	nn	nn	nn	np	np	np	nn	nn	np	np	nn	nn	np	nn	nn	nn	nn	np	nn	nn	nn	nn	nn	nn	nn	np	nn	nn	np	nn	nn	nn	nn	nn	nn	np	nn	np	np	np	nn	nn	nn	np	np	np	nn
Marker523383	<nnxnp>	nn	nn	nn	nn	np	np	np	nn	nn	np	np	nn	nn	np	nn	nn	nn	nn	np	nn	nn	nn	nn	nn	nn	nn	np	nn	nn	np	nn	nn	nn	nn	nn	nn	np	nn	np	np	np	nn	nn	nn	np	np	np	nn
Marker500672	<nnxnp>	nn	nn	nn	nn	np	np	np	nn	nn	np	np	nn	nn	np	nn	nn	nn	nn	np	nn	nn	nn	nn	nn	nn	nn	np	nn	nn	np	nn	nn	nn	nn	nn	nn	np	nn	np	np	np	nn	nn	nn	np	np	np	nn
Marker13637	<nnxnp>	nn	nn	nn	nn	np	np	np	nn	nn	np	np	nn	nn	np	nn	nn	nn	nn	np	nn	nn	nn	nn	nn	nn	nn	np	nn	nn	np	nn	nn	nn	nn	nn	nn	np	nn	np	np	np	nn	nn	nn	np	np	np	nn
Marker35892	<nnxnp>	nn	nn	nn	nn	np	np	np	nn	nn	np	np	nn	nn	np	nn	nn	nn	nn	np	nn	nn	nn	nn	nn	nn	nn	np	nn	nn	np	nn	nn	nn	nn	nn	nn	np	nn	np	np	np	nn	nn	nn	np	np	np	nn
Marker4563	<nnxnp>	nn	nn	nn	nn	np	np	np	nn	nn	np	np	nn	nn	np	nn	nn	nn	nn	np	nn	nn	nn	nn	nn	nn	nn	np	nn	nn	np	nn	nn	nn	nn	nn	nn	np	nn	np	np	np	nn	nn	nn	np	np	np	nn
Marker14024	<nnxnp>	nn	nn	nn	nn	np	np	np	nn	nn	np	np	nn	nn	np	nn	nn	nn	nn	np	nn	nn	nn	nn	nn	nn	nn	np	nn	nn	np	nn	nn	nn	nn	nn	nn	np	nn	np	np	np	nn	nn	nn	np	np	np	nn
Marker21777	<nnxnp>	nn	nn	nn	nn	np	np	np	nn	nn	np	np	nn	nn	np	nn	nn	nn	nn	np	nn	nn	nn	nn	nn	nn	nn	np	nn	nn	np	nn	nn	nn	nn	nn	nn	np	nn	np	np	np	nn	nn	nn	np	np	np	nn
Marker49160	<nnxnp>	nn	nn	nn	nn	np	np	np	nn	nn	np	np	nn	nn	np	nn	nn	nn	nn	np	nn	nn	nn	nn	nn	nn	nn	np	nn	nn	np	nn	nn	nn	nn	nn	nn	np	nn	np	np	np	nn	nn	nn	np	np	np	nn
Marker27767	<nnxnp>	nn	nn	nn	nn	np	np	np	nn	nn	np	np	nn	nn	np	nn	nn	nn	nn	--	nn	nn	nn	nn	nn	nn	nn	np	nn	nn	np	nn	nn	nn	nn	nn	nn	np	nn	np	np	np	nn	nn	nn	np	np	np	nn
Marker11938	<nnxnp>	nn	nn	nn	nn	np	np	np	nn	nn	np	np	nn	nn	np	nn	nn	nn	nn	nn	nn	nn	nn	nn	nn	nn	nn	np	nn	nn	np	nn	nn	nn	nn	nn	nn	np	nn	np	np	np	nn	nn	nn	np	np	np	nn
Marker79823	<nnxnp>	nn	nn	nn	nn	np	np	np	nn	nn	np	np	nn	nn	np	nn	nn	nn	nn	nn	nn	nn	nn	nn	nn	nn	nn	np	nn	nn	np	nn	nn	nn	nn	nn	nn	np	nn	np	np	np	nn	nn	nn	np	np	np	nn
Marker3537	<nnxnp>	nn	nn	nn	nn	np	np	np	nn	nn	np	np	nn	nn	np	nn	nn	nn	nn	nn	nn	nn	nn	nn	nn	nn	nn	np	nn	nn	np	nn	nn	nn	nn	nn	nn	np	nn	np	np	np	nn	nn	nn	np	np	np	nn
Marker13922	<nnxnp>	nn	nn	nn	nn	np	np	np	nn	nn	np	np	nn	nn	np	nn	nn	nn	nn	nn	nn	nn	nn	nn	nn	nn	nn	np	nn	nn	np	nn	nn	nn	nn	nn	nn	np	nn	np	np	np	nn	nn	nn	np	np	np	nn
Marker5418	<nnxnp>	nn	nn	nn	nn	np	np	np	nn	nn	np	np	nn	nn	np	nn	nn	nn	nn	nn	nn	nn	nn	nn	nn	nn	nn	np	nn	nn	np	nn	nn	nn	nn	nn	nn	np	nn	np	np	np	nn	nn	nn	np	np	np	nn
Marker104941	<nnxnp>	nn	nn	nn	nn	np	np	np	nn	nn	np	np	nn	nn	np	nn	nn	nn	nn	nn	nn	nn	nn	nn	nn	nn	nn	np	nn	nn	np	nn	np	nn	nn	nn	np	np	nn	np	np	np	nn	nn	nn	nn	np	np	nn
Marker16361	<nnxnp>	nn	nn	nn	nn	np	np	np	nn	nn	np	np	nn	nn	np	nn	nn	nn	nn	nn	nn	nn	nn	nn	nn	nn	nn	np	nn	nn	np	nn	np	nn	nn	--	np	np	nn	np	np	np	nn	nn	nn	nn	np	np	nn
Marker2990	<nnxnp>	nn	nn	nn	nn	np	np	np	nn	nn	np	np	nn	nn	np	nn	nn	nn	nn	nn	np	np	nn	np	nn	nn	nn	np	nn	nn	np	nn	np	nn	np	np	np	np	nn	np	np	np	nn	np	nn	nn	np	np	np
Marker18655	<nnxnp>	nn	nn	nn	nn	np	np	np	nn	nn	np	np	nn	nn	np	nn	nn	nn	nn	np	np	np	nn	np	nn	nn	nn	np	nn	nn	np	nn	np	nn	np	np	np	np	nn	np	np	np	nn	np	nn	np	np	np	np
Marker890	<nnxnp>	nn	nn	nn	nn	np	np	np	nn	nn	np	np	nn	nn	np	nn	nn	nn	nn	np	np	np	nn	np	nn	nn	nn	np	nn	nn	np	nn	np	nn	np	np	np	np	nn	np	np	np	nn	np	nn	np	np	np	nn
Marker46233	<nnxnp>	nn	nn	nn	nn	np	np	np	nn	nn	np	np	nn	nn	np	nn	nn	nn	nn	np	nn	np	nn	np	nn	nn	nn	np	nn	nn	np	nn	np	nn	np	np	np	np	nn	np	np	np	nn	np	nn	np	np	np	np
Marker21523	<nnxnp>	nn	nn	nn	nn	np	np	np	nn	nn	np	np	nn	nn	np	nn	nn	nn	nn	np	nn	np	nn	np	nn	nn	nn	np	nn	nn	np	nn	np	nn	np	np	np	np	nn	np	np	np	nn	np	nn	np	np	np	np
Marker11536	<nnxnp>	nn	nn	nn	nn	np	np	np	nn	nn	np	np	nn	nn	np	nn	nn	nn	nn	nn	nn	np	nn	np	nn	nn	nn	np	nn	nn	np	nn	np	nn	np	np	np	np	nn	np	np	np	nn	np	nn	np	np	np	np
Marker510903	<nnxnp>	nn	nn	nn	nn	np	np	np	nn	nn	np	np	nn	nn	np	nn	nn	nn	nn	nn	nn	np	nn	np	nn	nn	nn	np	nn	nn	np	nn	np	nn	nn	np	np	np	nn	np	np	np	nn	np	nn	np	np	np	np
Marker14906	<nnxnp>	nn	nn	nn	nn	np	np	np	nn	nn	np	np	nn	nn	np	nn	nn	nn	nn	nn	nn	np	nn	np	nn	nn	nn	np	nn	nn	np	nn	np	nn	nn	np	np	np	nn	np	np	np	nn	np	nn	np	np	np	np
Marker4462	<nnxnp>	nn	nn	nn	nn	np	np	np	nn	nn	np	np	nn	nn	np	nn	nn	nn	nn	nn	nn	np	nn	np	nn	nn	nn	np	nn	nn	np	nn	np	nn	nn	np	np	np	nn	np	np	np	nn	np	nn	np	np	np	np
Marker7029	<nnxnp>	nn	nn	nn	nn	np	np	np	nn	nn	np	np	nn	nn	np	nn	nn	nn	nn	nn	nn	np	nn	np	nn	nn	nn	np	nn	nn	np	nn	np	nn	nn	np	np	np	nn	np	np	np	nn	np	nn	np	np	np	np
Marker34531	<nnxnp>	nn	nn	nn	nn	np	np	np	nn	nn	np	np	nn	nn	np	nn	nn	nn	nn	nn	nn	np	nn	np	nn	nn	nn	np	nn	nn	np	nn	np	nn	nn	np	np	np	nn	np	np	np	nn	np	nn	np	np	np	np
Marker100707	<nnxnp>	nn	nn	nn	nn	np	np	np	nn	nn	np	np	nn	nn	np	nn	nn	nn	nn	nn	nn	np	nn	np	nn	nn	nn	np	nn	nn	np	nn	np	nn	nn	np	np	np	nn	np	np	np	nn	np	nn	np	np	np	np
Marker44551	<nnxnp>	nn	nn	nn	np	np	np	np	nn	nn	np	np	nn	nn	np	nn	nn	nn	nn	nn	nn	np	nn	np	nn	nn	nn	np	nn	nn	np	nn	np	nn	nn	np	np	np	nn	np	np	np	nn	np	nn	np	np	np	np
Marker2855	<hkxhk>	kk	kk	--	--	hh	hh	--	--	--	--	hh	kk	--	--	kk	kk	kk	kk	--	--	hh	kk	--	kk	kk	kk	hh	kk	kk	--	kk	--	kk	--	--	--	hh	kk	--	hh	--	kk	--	kk	--	--	--	--
Marker18506	<nnxnp>	nn	nn	nn	np	np	np	np	nn	nn	np	np	nn	nn	np	nn	nn	nn	nn	nn	nn	np	nn	np	nn	nn	nn	np	nn	nn	np	nn	np	nn	nn	np	np	np	nn	np	np	np	nn	np	nn	np	np	np	np
Marker521621	<nnxnp>	nn	nn	nn	np	np	np	np	nn	np	np	np	nn	nn	np	nn	nn	nn	nn	nn	nn	np	nn	np	nn	nn	nn	np	nn	nn	np	nn	np	nn	nn	np	np	np	nn	np	np	np	nn	np	nn	np	np	np	np
Marker506575	<nnxnp>	nn	nn	nn	np	np	np	nn	nn	np	np	np	nn	nn	np	nn	nn	nn	nn	nn	nn	np	nn	np	nn	nn	nn	np	nn	nn	np	nn	np	nn	nn	np	np	np	nn	np	np	np	nn	np	nn	np	np	np	np
Marker525656	<hkxhk>	--	hh	--	--	kk	kk	--	--	--	--	kk	hh	--	--	--	hh	--	--	--	--	kk	hh	--	hh	hh	hh	kk	hh	hh	--	hh	--	hh	--	--	--	kk	--	--	kk	--	hh	--	hh	--	--	--	--
Marker18155	<nnxnp>	nn	nn	nn	np	np	np	nn	nn	np	np	np	nn	nn	np	nn	nn	nn	nn	nn	nn	np	nn	np	nn	nn	nn	np	nn	nn	np	nn	np	nn	nn	np	np	np	nn	np	np	np	nn	np	nn	np	np	np	np
Marker23749	<nnxnp>	nn	nn	nn	np	np	np	nn	nn	np	np	np	nn	nn	np	nn	nn	nn	nn	nn	nn	np	nn	np	nn	nn	nn	np	nn	nn	np	nn	np	nn	nn	np	np	np	nn	np	np	np	nn	np	nn	np	np	np	np
Marker30256	<nnxnp>	nn	nn	nn	np	np	np	np	nn	np	np	np	nn	nn	np	nn	nn	nn	nn	nn	nn	np	nn	np	nn	nn	nn	np	nn	nn	np	nn	np	nn	nn	np	np	np	nn	np	np	np	nn	np	nn	np	np	np	np
Marker29297	<nnxnp>	nn	nn	nn	np	np	np	np	nn	np	np	np	nn	nn	np	nn	nn	nn	nn	nn	nn	np	nn	np	nn	nn	nn	np	nn	nn	np	nn	np	nn	nn	np	np	np	nn	np	np	np	nn	np	nn	np	np	np	np
Marker28679	<nnxnp>	nn	nn	nn	np	np	np	np	nn	np	np	np	nn	nn	np	nn	nn	nn	nn	nn	nn	np	nn	np	nn	nn	nn	np	nn	nn	np	nn	np	nn	nn	np	np	np	nn	np	np	np	nn	np	nn	np	np	np	np
Marker17974	<nnxnp>	nn	nn	nn	np	np	np	np	nn	np	np	np	nn	nn	np	nn	nn	nn	nn	--	nn	np	nn	np	nn	nn	nn	np	nn	nn	np	nn	np	nn	nn	np	np	np	nn	np	np	np	nn	np	nn	np	np	np	np
Marker5817	<nnxnp>	nn	nn	nn	np	np	np	np	nn	np	np	np	nn	nn	np	nn	nn	nn	nn	np	nn	np	nn	np	nn	np	nn	np	nn	nn	np	nn	np	np	nn	np	np	np	nn	np	np	np	np	np	nn	np	np	np	np
Marker53822	<nnxnp>	nn	nn	nn	np	np	np	np	nn	np	np	np	nn	nn	np	nn	nn	nn	nn	np	nn	np	nn	np	nn	np	nn	np	nn	nn	np	nn	np	np	nn	np	np	np	nn	np	np	np	np	np	nn	np	np	np	np
Marker37062	<nnxnp>	nn	nn	nn	np	np	np	np	nn	np	np	np	nn	nn	np	nn	nn	nn	nn	np	nn	np	nn	nn	nn	np	nn	np	nn	nn	np	nn	np	np	nn	np	np	np	nn	np	np	np	np	np	nn	np	np	np	np
Marker6287	<nnxnp>	nn	nn	nn	np	np	np	np	nn	np	np	np	nn	nn	np	nn	nn	nn	nn	np	nn	np	nn	nn	nn	np	nn	np	nn	nn	np	nn	np	np	nn	np	np	np	nn	np	np	np	np	np	nn	np	np	np	np
Marker26651	<nnxnp>	nn	nn	nn	np	np	np	np	nn	np	np	np	nn	nn	np	nn	nn	nn	nn	np	nn	np	nn	nn	nn	np	nn	np	nn	nn	np	nn	np	nn	nn	np	np	np	nn	np	np	np	nn	np	nn	np	np	np	np
Marker41331	<nnxnp>	nn	nn	nn	np	np	np	np	np	np	np	np	nn	nn	np	nn	nn	nn	nn	np	nn	nn	nn	nn	nn	np	nn	np	nn	nn	np	nn	nn	nn	nn	np	nn	np	nn	np	np	np	nn	nn	nn	np	np	np	nn
Marker102910	<nnxnp>	nn	nn	nn	np	np	np	np	np	np	np	np	nn	nn	np	nn	nn	nn	nn	np	nn	nn	nn	nn	nn	nn	nn	np	nn	nn	np	nn	nn	nn	nn	np	np	np	nn	np	np	np	nn	nn	nn	np	np	np	nn
Marker24853	<nnxnp>	nn	nn	nn	np	np	np	np	np	np	np	np	nn	nn	np	nn	nn	nn	nn	np	nn	nn	nn	nn	nn	nn	nn	np	nn	nn	np	nn	nn	nn	nn	np	nn	np	nn	np	np	np	nn	nn	nn	np	np	np	nn
Marker23125	<nnxnp>	np	nn	nn	np	np	np	np	np	np	np	np	nn	nn	np	nn	nn	nn	nn	np	nn	nn	nn	nn	nn	nn	nn	np	nn	nn	np	nn	nn	nn	nn	np	nn	np	nn	np	np	np	np	nn	nn	np	np	np	nn
Marker54418	<nnxnp>	np	nn	nn	np	np	np	np	np	np	np	np	nn	nn	np	nn	nn	nn	nn	np	nn	nn	nn	nn	nn	nn	nn	np	nn	nn	np	nn	nn	nn	nn	np	nn	np	nn	np	np	np	np	nn	nn	np	np	np	nn
Marker30724	<nnxnp>	--	nn	nn	np	np	np	np	np	np	np	np	nn	nn	np	nn	nn	nn	nn	np	nn	nn	nn	nn	nn	nn	nn	np	nn	nn	np	nn	nn	nn	nn	np	nn	np	nn	np	np	np	np	nn	nn	np	np	np	nn
Marker75592	<efxeg>	--	ef	ef	fg	eg	eg	eg	eg	eg	eg	eg	ef	ef	--	ef	ef	ef	ef	eg	ef	ef	ef	ef	ef	--	--	eg	ef	--	--	ef	--	ef	ef	--	--	eg	--	eg	eg	--	fg	ef	ef	--	fg	eg	--
Marker503068	<nnxnp>	np	nn	nn	np	np	np	np	np	np	np	np	nn	nn	np	nn	nn	nn	nn	np	nn	nn	nn	nn	nn	nn	nn	np	nn	nn	np	nn	nn	nn	nn	np	nn	np	nn	np	np	np	np	nn	nn	np	np	np	nn
Marker78848	<nnxnp>	np	nn	nn	np	np	np	np	np	np	np	np	nn	nn	np	np	nn	nn	nn	np	nn	nn	nn	nn	np	np	nn	np	nn	nn	np	nn	nn	nn	nn	np	np	np	nn	np	np	np	np	nn	nn	np	np	np	nn
Marker502929	<nnxnp>	np	nn	nn	np	np	np	np	np	np	np	np	nn	nn	np	np	nn	nn	nn	np	nn	nn	nn	nn	np	np	nn	np	nn	nn	np	nn	nn	nn	nn	np	np	np	nn	np	np	np	np	nn	nn	np	np	np	nn
Marker3421	<nnxnp>	np	nn	nn	np	np	np	np	np	np	np	np	nn	nn	np	np	nn	nn	nn	np	nn	nn	nn	nn	np	np	nn	np	nn	nn	np	nn	nn	nn	nn	np	np	np	nn	np	np	np	nn	nn	nn	np	np	np	nn
Marker5492	<nnxnp>	np	nn	nn	np	np	np	np	np	np	np	np	nn	nn	np	np	nn	nn	nn	np	nn	nn	nn	nn	np	np	nn	np	nn	nn	np	nn	nn	nn	nn	nn	np	np	nn	np	np	np	nn	nn	nn	np	np	np	nn
Marker12158	<nnxnp>	np	nn	nn	np	np	np	np	np	np	np	np	nn	nn	np	np	nn	nn	nn	np	nn	nn	nn	nn	np	np	nn	np	nn	nn	np	nn	nn	nn	nn	nn	np	np	nn	np	np	np	nn	nn	nn	np	np	np	nn
Marker16994	<nnxnp>	np	nn	nn	np	np	np	nn	np	np	np	np	nn	nn	np	np	nn	nn	nn	np	nn	nn	nn	nn	np	np	nn	np	nn	nn	np	nn	nn	nn	nn	nn	np	np	nn	np	np	np	nn	nn	nn	np	np	np	nn
Marker534331	<nnxnp>	np	nn	nn	np	np	np	nn	np	np	np	np	nn	nn	np	np	nn	nn	nn	np	nn	nn	nn	nn	np	np	nn	np	nn	nn	np	nn	nn	nn	nn	nn	np	np	nn	np	np	np	nn	nn	nn	np	np	np	nn
Marker501792	<nnxnp>	nn	nn	nn	np	np	np	nn	np	np	np	np	nn	nn	np	nn	nn	nn	nn	np	nn	nn	nn	nn	np	np	nn	np	nn	nn	np	nn	nn	nn	nn	nn	np	np	nn	np	np	np	nn	nn	nn	np	np	np	nn
Marker6398	<nnxnp>	nn	nn	nn	np	np	np	np	np	np	np	np	nn	nn	np	nn	nn	nn	nn	np	nn	nn	nn	nn	np	np	nn	np	nn	nn	np	nn	nn	nn	nn	nn	np	np	nn	np	np	np	nn	nn	nn	np	np	np	nn
Marker547166	<nnxnp>	nn	nn	nn	np	np	np	np	np	np	np	np	nn	nn	np	nn	nn	nn	nn	np	nn	nn	nn	nn	np	np	nn	np	nn	nn	np	nn	nn	nn	nn	nn	np	np	nn	np	np	np	nn	nn	nn	np	np	np	nn
Marker513677	<nnxnp>	np	np	np	nn	np	np	np	np	nn	np	nn	np	np	nn	--	nn	np	np	np	nn	nn	nn	nn	np	nn	np	np	np	np	np	np	nn	np	np	np	nn	np	np	np	nn	np	np	np	np	np	np	np	nn
Marker30492	<nnxnp>	np	np	np	nn	np	np	np	np	nn	np	nn	np	np	nn	np	nn	np	np	np	nn	nn	nn	nn	np	nn	np	np	np	np	np	np	nn	np	np	np	nn	np	np	np	nn	np	np	np	np	np	np	np	nn
Marker65699	<nnxnp>	np	np	np	nn	np	np	np	np	nn	np	nn	np	np	nn	np	nn	np	np	np	nn	nn	nn	nn	np	nn	np	np	np	np	np	np	nn	np	np	np	nn	np	np	np	nn	np	np	np	np	np	np	np	nn
Marker501695	<nnxnp>	np	np	np	nn	np	np	np	np	nn	np	nn	np	np	nn	nn	nn	np	np	np	nn	nn	nn	nn	np	nn	np	np	np	np	np	np	nn	np	np	np	nn	np	np	np	nn	np	np	np	np	np	np	np	nn
Marker43153	<nnxnp>	np	np	np	nn	np	np	np	np	nn	np	nn	np	np	nn	nn	nn	np	np	np	nn	nn	nn	nn	np	nn	np	np	np	np	np	np	nn	np	np	np	nn	np	np	np	nn	np	np	np	np	np	np	np	nn
Marker12500	<nnxnp>	np	np	np	nn	np	np	np	np	nn	np	nn	np	np	nn	nn	nn	np	np	np	nn	nn	nn	nn	np	nn	np	np	np	np	np	np	nn	np	np	np	nn	np	np	np	nn	np	np	np	np	np	np	np	nn
Marker27981	<nnxnp>	np	np	np	np	np	np	np	np	nn	np	nn	np	np	nn	nn	nn	np	np	np	nn	nn	nn	nn	np	nn	np	np	np	np	np	np	nn	np	np	np	nn	np	np	np	nn	np	np	np	np	np	np	np	nn
Marker509050	<nnxnp>	np	np	np	np	np	np	np	np	nn	np	nn	np	np	nn	nn	nn	nn	nn	np	nn	nn	nn	nn	np	nn	np	np	np	np	np	np	nn	np	np	np	nn	np	np	np	nn	np	np	np	np	np	np	np	nn
Marker56580	<nnxnp>	np	np	np	np	np	np	np	np	nn	np	nn	np	np	nn	nn	nn	nn	nn	np	nn	nn	nn	nn	np	nn	np	np	np	np	np	np	nn	np	np	np	nn	np	np	np	nn	np	np	np	np	np	np	np	nn
Marker28942	<nnxnp>	np	np	np	np	np	np	np	np	nn	np	nn	np	np	nn	nn	nn	nn	nn	np	nn	nn	nn	nn	np	nn	np	np	np	np	np	np	nn	np	np	np	nn	np	np	np	nn	np	np	np	np	np	np	np	nn
Marker533623	<nnxnp>	np	np	np	np	np	np	np	np	nn	np	nn	np	np	nn	nn	nn	nn	nn	np	nn	nn	nn	nn	nn	nn	np	np	np	np	np	np	nn	np	np	np	nn	np	np	np	nn	np	np	np	np	np	np	np	nn
Marker22160	<nnxnp>	np	np	np	nn	np	np	np	np	nn	np	nn	np	np	nn	nn	nn	nn	nn	np	nn	nn	nn	nn	nn	nn	np	np	np	np	np	np	nn	np	np	np	nn	np	np	np	nn	np	np	np	np	np	np	np	nn
Marker26035	<nnxnp>	np	np	np	nn	np	np	np	np	nn	np	nn	np	np	nn	nn	nn	nn	nn	np	nn	nn	nn	nn	nn	nn	np	np	np	np	np	np	nn	np	np	np	nn	np	np	np	nn	np	np	np	np	np	np	np	nn
Marker3585	<nnxnp>	np	np	np	nn	np	np	np	np	nn	np	nn	np	np	nn	nn	nn	nn	nn	np	nn	nn	nn	nn	np	nn	np	np	np	np	np	np	nn	np	np	np	nn	np	np	np	nn	np	np	np	np	np	np	np	nn
Marker32825	<nnxnp>	nn	nn	np	nn	np	np	np	np	nn	np	nn	np	np	nn	nn	nn	np	np	np	nn	nn	nn	nn	np	np	np	np	nn	np	np	np	nn	np	np	np	nn	np	np	np	nn	np	np	nn	np	np	np	np	np
Marker13891	<nnxnp>	nn	nn	np	nn	np	np	np	np	nn	np	nn	np	np	nn	nn	nn	np	np	np	nn	nn	nn	nn	np	np	np	np	nn	np	nn	np	nn	np	np	np	nn	np	np	np	nn	np	np	nn	np	np	np	np	np
Marker37200	<nnxnp>	nn	nn	np	nn	np	np	np	np	nn	np	nn	np	np	nn	nn	nn	np	np	np	nn	nn	nn	nn	np	np	np	np	nn	np	nn	np	nn	np	np	np	nn	np	np	np	nn	np	np	nn	np	np	np	np	np
Marker20874	<nnxnp>	nn	nn	np	nn	np	np	np	np	nn	np	nn	np	np	nn	nn	nn	np	np	np	nn	nn	nn	nn	np	np	np	np	np	np	nn	np	nn	np	np	np	nn	np	np	np	nn	np	np	nn	np	np	np	np	np
Marker2868	<nnxnp>	nn	nn	np	nn	np	np	np	np	nn	np	nn	np	np	nn	nn	nn	np	np	np	nn	nn	nn	nn	np	np	np	np	np	np	nn	np	nn	np	np	np	nn	np	np	np	nn	np	np	nn	np	np	np	np	np
Marker5367	<nnxnp>	nn	nn	np	nn	np	np	np	np	nn	np	nn	np	np	nn	nn	nn	np	np	np	nn	nn	nn	nn	np	np	np	np	np	np	nn	np	nn	np	np	np	nn	np	np	np	nn	np	np	nn	np	np	np	np	np
Marker23151	<nnxnp>	nn	nn	nn	nn	np	np	np	np	nn	np	nn	np	np	nn	nn	nn	np	np	np	nn	nn	nn	nn	np	np	np	np	np	np	nn	np	nn	np	np	np	nn	np	np	np	nn	np	np	nn	np	np	np	np	nn
Marker108908	<nnxnp>	nn	nn	nn	nn	np	np	np	np	nn	np	nn	np	np	nn	nn	nn	np	np	np	nn	nn	nn	nn	np	np	np	np	np	np	nn	np	nn	np	np	np	nn	np	np	np	nn	np	np	nn	np	np	np	np	nn
Marker9053	<hkxhk>	kk	kk	kk	hk	hh	hh	hh	hh	kk	hh	kk	hk	hh	kk	kk	kk	hk	hk	hh	kk	kk	kk	kk	hh	hk	hk	hk	hk	hh	kk	hk	kk	hk	hk	hk	kk	hh	hh	hk	kk	hk	hh	kk	hh	hh	hh	hk	kk
Marker92159	<nnxnp>	nn	nn	nn	nn	np	np	np	np	nn	np	nn	np	np	nn	nn	nn	np	np	np	nn	nn	nn	nn	np	np	np	np	np	np	nn	np	nn	np	np	np	nn	np	np	np	nn	np	np	nn	np	np	np	np	nn
Marker22108	<hkxhk>	kk	kk	kk	hh	hh	hh	hh	hh	kk	hh	kk	--	hh	kk	kk	kk	kk	kk	hh	kk	kk	kk	kk	hh	hk	hk	hk	kk	hh	kk	hk	kk	kk	hk	kk	kk	hh	hh	hk	kk	hk	hh	kk	hh	hh	hh	--	kk
Marker11763	<nnxnp>	nn	nn	nn	np	np	np	np	np	nn	np	nn	np	np	nn	nn	nn	nn	nn	np	nn	nn	np	nn	np	np	np	np	nn	np	nn	np	nn	nn	np	nn	nn	np	np	np	nn	np	np	nn	np	np	np	np	nn
Marker79991	<nnxnp>	nn	nn	nn	--	np	np	np	np	nn	np	nn	np	np	nn	nn	nn	nn	nn	np	nn	nn	np	nn	np	np	np	np	nn	np	nn	np	nn	nn	np	nn	nn	np	np	np	nn	np	np	nn	np	np	np	np	nn
Marker509741	<hkxhk>	kk	kk	kk	hh	hh	hh	hh	hh	kk	hh	kk	hk	hh	kk	kk	kk	kk	kk	hh	kk	kk	hk	kk	hh	hk	hk	hk	kk	hh	kk	hk	kk	kk	hk	kk	kk	hh	hh	hk	kk	hk	hh	kk	hh	hh	hh	hk	kk
Marker6117	<hkxhk>	hh	hh	hh	kk	kk	kk	kk	kk	hh	kk	hh	hk	kk	hh	hh	hh	hh	hh	kk	hh	hh	hk	hh	kk	hk	hk	hk	hh	kk	hh	hk	hh	hh	hk	hh	hh	kk	kk	hk	hh	hk	kk	hh	kk	kk	kk	hk	hh
Marker84873	<hkxhk>	hh	hh	hh	kk	kk	kk	kk	kk	hh	kk	hh	hk	kk	hh	hh	hh	hh	hh	kk	hh	hh	--	hh	kk	hk	hk	hk	hh	kk	hh	hk	hh	hh	hk	hh	hh	kk	kk	hk	hh	hk	kk	hh	kk	kk	kk	hk	hh
Marker533204	<hkxhk>	kk	kk	kk	hk	hh	hh	hh	hh	kk	hh	kk	hk	hh	kk	kk	kk	kk	kk	hh	kk	kk	kk	kk	hh	hk	hk	hk	kk	hh	kk	hk	kk	kk	hk	kk	kk	hh	hh	--	kk	--	hh	kk	hh	hh	hh	hk	kk
Marker510977	<hkxhk>	kk	kk	kk	hk	hh	hh	hh	hh	kk	hh	kk	--	hh	kk	kk	kk	kk	kk	hh	kk	kk	kk	kk	hh	hk	hk	hk	kk	hh	kk	hk	kk	kk	hk	kk	kk	hh	hh	--	kk	hk	hh	kk	hh	hh	hh	hk	kk
Marker96920	<nnxnp>	nn	nn	nn	nn	np	np	np	np	nn	np	nn	np	np	nn	nn	nn	np	np	np	nn	nn	nn	nn	np	nn	np	np	np	np	nn	np	nn	np	np	nn	nn	np	np	np	nn	np	np	nn	np	np	np	np	nn
Marker26125	<nnxnp>	nn	nn	nn	nn	np	np	np	np	nn	np	nn	np	np	nn	nn	nn	np	np	np	nn	nn	nn	nn	np	nn	np	np	np	np	nn	np	nn	np	np	np	nn	np	np	np	nn	np	np	nn	np	np	np	np	nn
Marker21987	<nnxnp>	nn	nn	nn	nn	np	np	np	np	nn	np	nn	np	np	nn	nn	nn	np	np	np	nn	nn	nn	nn	np	nn	np	np	np	np	nn	np	nn	np	np	np	nn	np	np	np	nn	np	np	nn	np	np	np	np	nn
Marker85150	<nnxnp>	nn	nn	nn	nn	np	np	np	np	nn	np	nn	np	np	nn	nn	nn	np	np	np	nn	nn	nn	nn	np	nn	np	nn	np	np	nn	np	nn	np	np	np	nn	np	np	np	nn	np	np	nn	np	np	np	np	nn
Marker28075	<nnxnp>	nn	nn	nn	nn	np	np	np	np	nn	np	nn	np	np	nn	nn	nn	np	np	np	nn	nn	nn	nn	np	nn	np	nn	np	np	nn	np	nn	np	np	nn	nn	np	np	np	nn	np	np	nn	np	np	np	np	nn
Marker13534	<hkxhk>	kk	kk	kk	hk	hh	hh	hh	hh	kk	hh	kk	hk	hh	kk	kk	kk	hk	hk	hh	kk	kk	kk	kk	hh	kk	hk	hk	hk	hh	kk	hk	kk	hk	hk	kk	kk	hh	hh	hk	kk	hk	hh	kk	hh	hh	hh	hk	kk
Marker23240	<nnxnp>	nn	nn	nn	nn	np	np	np	np	nn	np	nn	np	np	nn	nn	nn	np	np	np	nn	nn	nn	nn	np	nn	np	nn	np	np	nn	np	nn	np	np	nn	nn	np	np	np	nn	np	np	nn	np	np	np	np	nn
Marker502836	<hkxhk>	hh	hh	hh	hk	kk	kk	kk	kk	hh	kk	hh	hk	kk	hh	hh	hh	hk	hk	kk	hh	hh	hh	hh	kk	hh	hk	hh	hk	kk	hh	hk	hh	hk	hk	hk	hh	kk	kk	hk	hh	hk	kk	hh	kk	kk	kk	hk	hh
Marker94314	<nnxnp>	nn	nn	nn	nn	np	np	np	np	nn	np	nn	np	np	nn	nn	nn	np	np	np	nn	nn	nn	nn	np	nn	np	nn	np	np	nn	np	nn	np	np	np	nn	np	np	np	nn	np	np	nn	np	np	np	np	nn
Marker36966	<hkxhk>	kk	kk	kk	hk	hh	hh	hh	hh	kk	hh	kk	hk	hh	kk	kk	kk	kk	kk	hh	kk	kk	kk	kk	hh	kk	hk	kk	kk	hh	kk	hk	kk	hk	hk	hk	kk	hh	hh	hk	kk	hk	hh	kk	hh	hh	hh	hk	kk
Marker6273	<nnxnp>	nn	nn	nn	nn	np	np	np	np	nn	np	nn	np	np	nn	nn	nn	nn	nn	np	nn	nn	nn	nn	np	nn	np	nn	nn	np	nn	np	nn	np	np	np	nn	np	np	np	nn	np	np	nn	np	np	np	np	nn
Marker6400	<hkxhk>	hh	hh	hh	kk	kk	kk	kk	kk	hh	kk	hh	hk	kk	hh	hh	hh	hh	hh	kk	hh	hh	hh	hh	kk	hh	hk	hh	hh	kk	hh	hk	hh	hk	hk	hh	hh	kk	kk	hk	hh	hk	kk	hh	kk	kk	kk	hk	hh
Marker508398	<hkxhk>	kk	kk	kk	hh	hh	hh	hh	hh	kk	hh	kk	--	hh	kk	kk	--	kk	kk	hh	kk	kk	kk	kk	hh	kk	hk	kk	kk	hh	kk	hk	kk	hk	hk	kk	kk	hh	hh	hk	kk	hk	hh	kk	hh	hh	hh	hk	kk
Marker510274	<hkxhk>	kk	kk	kk	hh	hh	hh	hh	hh	kk	hh	kk	hk	hh	kk	kk	hk	kk	kk	hh	kk	kk	kk	kk	hh	kk	hk	kk	kk	hh	kk	hk	kk	hk	hk	kk	kk	hh	hh	--	kk	hk	hh	kk	hh	hh	hh	hk	kk
Marker542376	<hkxhk>	kk	kk	kk	hh	hh	hh	hh	hh	kk	hh	kk	hk	hh	kk	kk	hk	kk	kk	hh	kk	kk	kk	kk	hh	kk	hk	kk	kk	hh	kk	hk	kk	hk	hk	hk	kk	hh	hh	hk	kk	--	hh	kk	hh	hh	hh	hk	kk
Marker520209	<hkxhk>	kk	kk	kk	hh	hh	hh	hh	hh	kk	hh	kk	--	hh	kk	kk	hk	kk	kk	hh	kk	kk	kk	kk	hh	kk	hk	kk	kk	hh	kk	hk	kk	hk	--	kk	kk	hh	hh	--	kk	--	hh	kk	hh	hh	hh	--	kk
Marker523805	<hkxhk>	hh	hh	hh	kk	kk	kk	kk	kk	hh	kk	hh	hk	kk	hh	hh	hk	hh	hh	kk	hh	hh	hh	hh	kk	hh	hk	hh	hh	kk	hh	hk	hh	hk	hk	hh	hh	kk	kk	hk	hh	hk	kk	hh	kk	kk	kk	hk	hh
Marker7949	<hkxhk>	hh	hh	hk	kk	kk	kk	kk	kk	hh	kk	hh	hk	kk	hh	hh	hk	hh	hh	kk	hh	hh	hh	hh	kk	hh	hk	hh	hk	kk	hh	hk	hh	hk	hk	hh	hh	kk	kk	hk	hh	hk	kk	hh	kk	kk	kk	hk	hh
Marker508001	<hkxhk>	hh	hh	hk	kk	kk	kk	kk	kk	hh	kk	hh	hk	kk	hh	hh	hk	hh	hh	kk	hh	hh	hh	hh	kk	hh	hk	hh	hk	kk	hh	kk	hh	--	hk	hh	hh	kk	kk	--	hh	hk	kk	hh	kk	kk	kk	hk	hh
Marker531778	<hkxhk>	kk	kk	hk	hh	hh	hh	hh	hh	kk	hh	kk	hk	hh	kk	kk	hk	kk	kk	hh	kk	kk	kk	kk	hh	kk	hk	kk	hk	hh	kk	hh	kk	hk	hk	kk	kk	hh	hh	hk	kk	hk	hh	kk	hh	hh	hh	--	kk
Marker518674	<hkxhk>	kk	kk	hk	hh	hh	hh	hh	hh	kk	hh	kk	--	hh	kk	kk	--	kk	kk	hh	kk	kk	kk	kk	hh	kk	kk	kk	hk	hh	kk	hh	kk	hk	hk	kk	kk	hh	hh	hk	kk	hk	hh	kk	hh	hh	hh	hh	kk
Marker740	<hkxhk>	hh	hh	hk	kk	kk	kk	kk	kk	hh	kk	hh	hk	kk	hh	hh	hk	hh	hh	kk	hh	hh	hh	hh	kk	hh	hk	hh	hk	kk	hh	kk	hh	hk	hk	hh	hh	kk	kk	hk	hh	hk	kk	hh	kk	kk	kk	hk	hh
Marker3664	<hkxhk>	kk	kk	hk	hh	hh	hh	hh	hh	kk	hh	kk	hk	hh	kk	kk	hk	kk	kk	hh	kk	kk	kk	kk	hh	kk	hk	kk	hk	hh	kk	hh	kk	hk	hk	kk	kk	hh	hh	hk	kk	hk	hh	kk	hh	hh	hh	hk	kk
Marker4689	<hkxhk>	hh	hh	hk	kk	kk	kk	kk	kk	hh	kk	hh	hk	kk	hh	hh	hk	hh	hh	kk	hh	hh	hh	hh	kk	hh	hk	hh	hk	kk	hh	kk	hh	hk	hk	hh	hh	kk	kk	hk	hh	hk	kk	hh	kk	kk	kk	hk	hh
Marker22718	<hkxhk>	--	hh	hk	kk	kk	kk	kk	kk	hh	kk	hh	hk	kk	hh	hh	--	hk	hh	kk	hh	hh	hh	hh	kk	hh	hk	hh	hk	kk	hh	kk	hh	--	hk	hh	hh	kk	kk	hk	hh	--	kk	hh	kk	kk	kk	hk	hh
Marker55390	<hkxhk>	hh	kk	hk	hh	hh	hh	hh	hh	kk	hh	kk	hk	hh	kk	kk	kk	hk	kk	hh	kk	kk	kk	kk	hh	kk	hk	kk	hk	hh	kk	hh	kk	hk	hk	kk	kk	hh	hh	hk	kk	hk	hh	kk	hh	hh	hh	hk	kk
Marker534618	<hkxhk>	hh	kk	hk	hh	hh	hh	hh	hh	kk	hh	kk	hk	hh	kk	kk	kk	hk	kk	hh	kk	kk	kk	kk	hh	kk	--	kk	hk	hh	kk	hh	kk	hk	hk	kk	kk	hh	hh	--	kk	hk	hh	kk	hh	hh	hh	hk	kk
Marker101592	<hkxhk>	hh	kk	hk	hh	hh	hh	hh	hh	kk	hh	kk	kk	hh	kk	kk	kk	hk	kk	hh	kk	kk	kk	kk	hh	kk	hk	kk	hk	hh	kk	hh	kk	--	hk	kk	kk	hh	hh	hk	kk	hk	hh	kk	hh	hh	hh	hk	kk
Marker500427	<hkxhk>	hh	kk	hk	hh	hh	hh	hh	hh	kk	hh	kk	kk	hh	kk	kk	kk	hk	kk	hh	kk	kk	kk	kk	hh	kk	hk	kk	hk	hh	kk	hh	kk	hk	hk	kk	kk	hh	hh	hk	kk	hk	hh	kk	hh	hh	hh	hk	kk
Marker526379	<hkxhk>	kk	hh	hk	kk	kk	kk	kk	kk	hh	kk	hh	hh	kk	hh	hh	hh	hk	hh	kk	hh	hh	hh	hh	kk	hh	--	hh	hh	kk	hh	kk	hh	hk	hk	hh	hh	kk	kk	--	hh	hk	kk	hh	kk	kk	kk	hk	hh
Marker20066	<hkxhk>	kk	hh	hk	kk	kk	kk	kk	kk	hh	kk	hh	hh	kk	hh	hh	hh	hk	hh	kk	hh	hh	hh	hh	kk	hh	hk	hh	hh	kk	hh	hk	hh	hk	hk	hk	hh	kk	kk	hk	hh	hk	kk	hh	kk	kk	kk	hk	hh
Marker4481	<hkxhk>	hh	kk	hk	hh	hh	hh	hh	hh	kk	hh	kk	kk	hh	kk	kk	kk	hk	kk	hh	kk	kk	kk	kk	hh	kk	hk	kk	kk	hh	kk	hk	kk	hk	hk	hk	kk	hh	hh	hk	kk	hk	hh	kk	hh	hh	hh	hk	kk
Marker36591	<hkxhk>	kk	hh	hk	kk	kk	kk	kk	kk	hh	kk	hh	hh	kk	hh	hh	hh	hk	hh	kk	hh	hh	hh	hh	kk	hh	hk	hh	hh	kk	hh	hk	hh	hk	hk	hk	hh	kk	kk	hk	hh	hk	kk	hh	kk	kk	kk	hk	hk
Marker22302	<hkxhk>	hh	kk	hk	hh	hh	hh	hh	hh	kk	hh	kk	kk	hh	kk	kk	kk	hk	kk	hh	kk	kk	kk	kk	hh	kk	hk	kk	kk	hh	kk	hk	kk	hk	hk	hk	kk	hh	hh	hk	kk	hk	hh	kk	hh	hh	hh	hk	hk
Marker7295	<hkxhk>	kk	hh	hk	kk	kk	kk	kk	kk	hh	kk	hh	hh	kk	hh	hh	hh	hk	hh	kk	hh	hh	hh	hh	kk	hh	hk	hh	hh	kk	hh	hk	hh	hk	hk	hk	hh	kk	kk	hk	hh	hk	kk	hh	kk	kk	kk	--	hk
Marker25117	<hkxhk>	hh	kk	hk	hh	hh	hh	hh	hh	kk	hh	kk	kk	hh	kk	kk	kk	hk	kk	hh	kk	kk	kk	kk	hh	kk	hk	kk	kk	hh	kk	hk	kk	hk	hk	hk	kk	hh	hh	hk	kk	hh	hh	kk	hh	hh	hh	hk	hk
Marker94363	<hkxhk>	hh	kk	hk	hh	hh	hh	hh	hh	kk	hh	kk	kk	hh	kk	kk	kk	hk	kk	hh	kk	kk	kk	kk	hh	kk	hk	kk	kk	hh	kk	hk	kk	hk	hk	hk	kk	hh	hh	hk	kk	hh	hh	kk	hh	hh	hh	hk	hk
Marker510191	<hkxhk>	hh	kk	hk	hh	hh	hh	hh	hh	kk	hh	kk	kk	hh	kk	kk	kk	hk	kk	hh	kk	kk	kk	kk	hh	kk	hk	kk	kk	hh	kk	hk	kk	hk	--	hk	kk	hh	hh	hk	kk	hh	hh	kk	hh	hh	hh	hk	--
Marker542768	<hkxhk>	hh	kk	hk	hh	hh	hh	hh	hh	kk	hh	kk	kk	hh	kk	kk	kk	hk	kk	hh	kk	kk	kk	kk	hh	kk	--	kk	kk	hh	kk	hk	kk	hk	hk	hk	kk	hh	hh	--	kk	hh	hh	kk	hh	hh	hh	hk	hk
Marker507738	<hkxhk>	kk	hh	--	kk	kk	kk	kk	kk	hh	kk	hh	hh	kk	hh	hh	hh	hk	hh	kk	hh	hh	hh	hh	kk	hh	hk	hh	hh	kk	hh	hk	hh	hk	hk	hk	hh	kk	kk	hk	hh	kk	kk	hh	kk	kk	kk	hk	--
Marker512780	<hkxhk>	kk	hh	hh	kk	kk	kk	kk	kk	hh	kk	hh	hk	kk	hh	hh	kk	hh	hh	kk	hh	hh	hh	hh	kk	hh	kk	hh	hh	kk	hh	hh	hh	hk	hh	hk	hh	kk	kk	hk	hh	kk	kk	hh	kk	kk	hh	hk	kk
Marker29519	<hkxhk>	kk	hh	hh	kk	kk	kk	kk	kk	hh	kk	hh	hk	kk	hh	hh	kk	hh	hh	kk	hh	hh	hh	hh	kk	hh	kk	hh	hh	kk	hh	hh	hh	hk	hh	hk	hh	kk	kk	hk	hh	kk	kk	hh	kk	kk	hh	hk	kk
Marker8249	<hkxhk>	kk	hh	hh	kk	kk	kk	kk	kk	hh	kk	hh	hk	kk	hh	hh	kk	hh	hh	kk	hh	hh	hh	hh	kk	hh	kk	hh	hh	kk	hh	hh	hh	hk	hh	hk	hh	kk	kk	hk	hh	kk	kk	hh	kk	kk	hk	--	kk
Marker18171	<hkxhk>	kk	hh	hh	kk	kk	kk	kk	kk	hh	kk	hh	hk	kk	hh	hh	kk	hh	hh	kk	hh	hh	hh	hh	kk	hk	kk	hh	hh	kk	hh	hh	hh	hk	hh	hk	hh	kk	kk	hk	hh	kk	kk	hh	kk	kk	kk	hk	kk
Marker522582	<hkxhk>	hh	kk	kk	hh	hh	hh	hh	hh	kk	hh	kk	hk	hh	kk	kk	hh	kk	kk	hh	kk	kk	kk	kk	hh	hk	hh	kk	kk	hh	kk	kk	kk	hk	kk	hk	kk	hh	hh	hk	kk	hh	hh	kk	hh	hh	hh	hk	hh
Marker18074	<hkxhk>	kk	hh	hh	kk	kk	kk	kk	kk	hh	kk	hh	hk	kk	hh	hh	kk	hh	hh	kk	hh	hh	hh	hh	kk	hk	kk	hh	hh	kk	hh	hh	hh	hk	hh	hk	hh	kk	kk	hk	hh	kk	kk	hh	kk	kk	kk	hk	kk
Marker51917	<hkxhk>	kk	hh	hh	kk	kk	kk	kk	kk	hh	kk	hh	--	kk	hh	hh	kk	hh	hh	kk	hh	hh	hh	hh	kk	hk	kk	hh	hh	kk	hh	hh	hh	hk	hh	hk	hh	kk	kk	hk	hh	kk	kk	hh	kk	kk	kk	hk	kk
Marker516441	<hkxhk>	kk	hh	hh	kk	kk	kk	kk	kk	hh	kk	hh	hk	kk	hh	hh	kk	hh	hh	kk	hh	hh	hh	hh	kk	hk	kk	hh	hh	kk	hh	hh	hh	hk	hh	hk	hh	kk	kk	--	hh	kk	kk	hh	kk	kk	kk	hk	kk
Marker500530	<hkxhk>	hh	kk	kk	hh	hh	hh	hh	hh	kk	hh	kk	hk	hh	kk	kk	hh	kk	kk	hh	kk	kk	kk	kk	hh	hk	hh	kk	kk	hh	kk	kk	kk	hk	kk	hk	kk	hh	hh	hk	kk	hh	hh	kk	hh	hh	hh	hk	hh
Marker6739	<hkxhk>	kk	hh	hh	kk	kk	kk	kk	kk	hh	kk	hh	hk	kk	hh	hh	kk	hh	hh	kk	hh	hh	hh	hh	kk	hk	kk	hh	hh	kk	hh	hh	hh	hk	hh	hk	hh	kk	kk	hk	hh	kk	kk	hh	kk	kk	kk	hk	kk
Marker78547	<hkxhk>	hh	kk	kk	hh	hh	hh	hh	hh	kk	hh	kk	hk	hh	kk	kk	hh	kk	kk	hh	kk	kk	kk	kk	hh	hk	hh	kk	kk	hh	kk	kk	kk	--	kk	hk	kk	hh	hh	hk	kk	hh	hh	kk	hh	hh	hh	hk	hh
Marker535646	<hkxhk>	hh	kk	kk	hh	hh	hh	hh	hh	kk	hh	kk	hk	hh	kk	kk	hh	kk	kk	hh	kk	kk	kk	kk	hh	hk	hh	kk	kk	hh	kk	kk	kk	hk	kk	hk	kk	hh	hh	--	kk	hh	hh	kk	hh	hh	hh	hk	hh
Marker518314	<hkxhk>	kk	hh	hh	kk	kk	kk	kk	kk	hh	kk	hh	hk	kk	hh	hh	kk	hh	hh	kk	hh	hh	hh	hh	kk	hk	kk	hh	hh	kk	hh	hh	hh	hk	hh	hk	hh	kk	kk	hk	hh	kk	kk	hh	kk	kk	kk	hk	kk
Marker13594	<hkxhk>	kk	hh	hh	kk	kk	kk	kk	kk	hh	kk	hh	hk	kk	hh	hh	kk	hh	hh	kk	hh	hh	hh	hh	kk	hk	kk	hh	hh	kk	hh	hh	hh	hk	hh	hk	hh	kk	kk	hk	hh	kk	kk	hh	kk	kk	kk	hk	kk
Marker21225	<hkxhk>	hh	kk	kk	hh	hh	hh	hh	hh	kk	hh	kk	hk	hh	kk	kk	hh	kk	kk	hh	kk	kk	kk	kk	hh	hk	hh	kk	kk	hh	kk	kk	kk	hk	kk	hk	kk	hh	hh	hk	kk	hh	hh	kk	hh	hh	hh	hk	hh
Marker7228	<hkxhk>	kk	kk	kk	hh	hh	hh	hh	hh	kk	hh	kk	hh	hh	kk	hk	hk	hk	hk	hh	kk	kk	kk	kk	hh	hk	hk	hk	kk	hh	hk	hk	kk	hk	kk	hk	kk	hh	hh	hk	kk	hk	hh	kk	hh	hh	hk	hk	hh
Marker18440	<hkxhk>	hh	hh	hh	kk	kk	kk	kk	kk	hh	kk	hh	kk	kk	hh	hk	--	hk	hk	kk	hh	hh	hh	hh	kk	hk	hk	hk	hh	kk	hk	--	hh	hk	hh	hk	hh	kk	kk	hk	hh	hh	kk	hh	kk	kk	hk	hk	kk
Marker28381	<hkxhk>	kk	kk	kk	hh	hh	hh	hh	hh	kk	hh	kk	hh	hh	kk	hk	--	hk	hk	hh	kk	kk	kk	kk	hh	hk	kk	hk	kk	hh	hh	hk	kk	kk	kk	kk	kk	hh	hh	hk	kk	hk	hh	kk	hh	hh	hk	hk	hh
Marker26591	<hkxhk>	hh	hh	hh	kk	kk	kk	kk	kk	hh	kk	hh	kk	kk	hh	hk	--	hk	hk	kk	hh	hh	hh	hh	kk	hk	hh	hk	hh	kk	kk	hk	hh	hh	hh	hh	hh	kk	kk	hk	hh	hh	kk	hh	kk	kk	hk	hk	kk
Marker20179	<hkxhk>	kk	kk	kk	hh	hh	hh	hh	hh	kk	hh	kk	hh	hh	kk	hh	--	hk	hk	hh	kk	kk	kk	kk	hh	--	kk	hk	kk	hh	hh	hk	kk	kk	kk	kk	kk	hh	hh	hk	kk	kk	hh	kk	hh	hh	hk	hk	hh
Marker15656	<hkxhk>	hh	hh	hh	kk	kk	kk	kk	--	hh	kk	hh	kk	kk	hh	kk	--	hk	hk	kk	hh	hh	hh	hh	kk	hk	hh	hk	hh	kk	kk	hk	hh	hh	hk	hh	hh	kk	kk	hk	hh	hh	kk	hh	kk	kk	hk	hk	kk
Marker510129	<hkxhk>	kk	kk	kk	hh	hh	hh	hh	--	kk	hh	kk	hh	hh	kk	hh	kk	hk	hk	hh	kk	kk	kk	kk	hh	hk	kk	hk	kk	hh	hh	hk	kk	kk	hk	kk	kk	hh	hh	--	kk	kk	hh	kk	hh	hh	hk	hk	hh
Marker79136	<hkxhk>	kk	kk	kk	hh	hh	hh	hh	hk	kk	hh	kk	hh	hh	kk	hh	kk	hk	hk	hh	kk	kk	kk	kk	hh	hk	kk	hk	kk	hh	hh	hk	kk	kk	hk	kk	kk	hh	hh	hk	kk	kk	hh	kk	hh	hh	hk	hk	hh
Marker23211	<hkxhk>	hh	hh	hh	kk	kk	kk	kk	hh	hh	kk	hh	kk	kk	hh	kk	hh	--	--	hk	hh	hh	hh	hh	kk	hk	hh	hk	hh	kk	kk	hk	hh	hh	hk	hh	hh	kk	kk	hk	hh	hh	kk	hh	kk	kk	hh	hk	kk
Marker59673	<hkxhk>	kk	kk	kk	hh	hh	hh	hh	kk	kk	hh	kk	hh	hh	kk	hh	kk	hk	hk	kk	kk	kk	kk	kk	hh	--	kk	hk	kk	hh	hh	hk	kk	kk	hh	kk	kk	hh	hh	hk	kk	kk	hh	kk	hh	hh	kk	hk	hh
Marker527135	<hkxhk>	hh	hh	hh	kk	kk	kk	kk	hh	hh	kk	hh	kk	kk	hh	kk	hh	hk	--	hh	hh	hh	hh	hh	kk	hk	hh	hk	hh	kk	kk	hk	hh	hh	kk	hh	hh	kk	kk	--	hh	hh	kk	hh	kk	kk	hh	--	kk
Marker45993	<hkxhk>	hh	hh	hh	kk	kk	kk	kk	hh	hh	kk	hh	kk	kk	hh	kk	hh	hk	--	hh	hh	hh	hh	hh	kk	hk	hh	hk	hh	kk	kk	hk	hh	hh	kk	hh	hh	kk	kk	--	hh	hh	kk	hh	kk	kk	hh	hk	kk
Marker533336	<hkxhk>	kk	kk	kk	hh	hh	hh	hh	kk	kk	hh	kk	hh	hh	kk	hh	kk	hk	hk	kk	kk	kk	kk	kk	hh	hk	kk	kk	kk	hh	hh	hk	kk	kk	hh	kk	kk	hh	hh	hk	kk	kk	hh	kk	hh	hh	kk	hk	hh
Marker39148	<hkxhk>	hh	hh	hh	kk	kk	kk	kk	hh	hh	kk	hh	kk	kk	hh	kk	hh	hk	hk	hh	hh	hh	hh	hh	kk	hk	hh	hh	hh	kk	kk	hk	hh	hh	kk	hh	hh	kk	kk	hk	hh	hh	kk	hh	kk	kk	hh	hk	kk
Marker42152	<hkxhk>	kk	kk	kk	hh	hh	hh	hh	kk	kk	hh	kk	hh	hh	kk	hh	kk	hk	hk	kk	kk	kk	kk	kk	hh	hk	kk	kk	kk	hh	hh	hk	kk	kk	hh	kk	kk	hh	hh	hk	kk	kk	hh	kk	hh	hh	kk	hk	hh
Marker47869	<nnxnp>	nn	nn	nn	nn	nn	nn	np	np	np	np	np	np	nn	nn	nn	nn	nn	nn	nn	nn	nn	nn	nn	np	nn	np	np	nn	np	np	np	np	nn	np	nn	nn	np	nn	np	np	np	nn	nn	np	np	np	np	nn
Marker65029	<nnxnp>	nn	nn	nn	nn	nn	nn	np	np	np	np	np	np	nn	nn	nn	nn	nn	nn	nn	nn	nn	nn	nn	np	nn	np	np	nn	np	np	np	np	nn	np	nn	nn	np	nn	np	np	np	nn	nn	np	np	np	np	nn
Marker45657	<nnxnp>	nn	nn	nn	nn	nn	nn	np	np	np	np	np	np	nn	nn	nn	nn	nn	nn	nn	nn	nn	nn	nn	np	nn	np	np	nn	np	np	np	np	nn	np	nn	nn	np	nn	np	np	np	nn	nn	np	np	np	np	nn
Marker24282	<nnxnp>	nn	nn	nn	nn	nn	nn	np	np	np	np	np	np	nn	nn	nn	nn	nn	nn	np	nn	nn	nn	nn	np	nn	np	np	nn	np	np	np	np	nn	np	nn	nn	np	nn	np	np	np	nn	nn	np	np	np	np	nn
Marker48656	<nnxnp>	nn	nn	nn	nn	nn	nn	np	np	np	np	np	np	nn	nn	nn	nn	nn	nn	np	nn	nn	nn	nn	np	nn	np	np	nn	np	np	np	np	nn	np	nn	nn	np	nn	np	np	np	nn	nn	np	np	np	np	nn
Marker24557	<nnxnp>	nn	nn	nn	nn	nn	nn	np	np	np	np	np	np	nn	nn	nn	nn	nn	nn	np	nn	nn	nn	nn	np	nn	np	np	nn	np	np	np	np	nn	np	nn	nn	np	nn	np	np	np	nn	nn	np	np	np	np	nn
Marker58587	<nnxnp>	nn	nn	nn	nn	nn	nn	np	np	np	np	np	np	nn	nn	nn	nn	nn	nn	np	nn	nn	nn	nn	np	nn	np	np	nn	np	np	np	np	nn	np	nn	nn	np	nn	np	np	np	nn	nn	np	np	np	np	nn
Marker105203	<nnxnp>	nn	nn	nn	nn	nn	nn	np	np	np	np	np	np	nn	nn	nn	nn	nn	nn	np	nn	nn	nn	nn	np	nn	np	np	nn	np	np	np	np	nn	np	nn	nn	np	nn	np	np	np	nn	nn	np	np	np	np	nn
Marker41084	<nnxnp>	nn	nn	nn	nn	nn	nn	np	np	np	np	np	np	nn	nn	nn	nn	nn	nn	np	nn	nn	nn	nn	np	nn	np	np	nn	np	np	np	np	nn	np	nn	nn	np	nn	np	np	np	nn	nn	np	np	np	np	nn
Marker30647	<nnxnp>	nn	nn	nn	nn	nn	nn	np	np	np	np	np	np	nn	nn	nn	nn	nn	nn	np	nn	nn	nn	nn	np	nn	np	np	nn	np	np	np	np	nn	np	nn	nn	np	nn	np	np	np	nn	nn	np	np	np	np	nn
Marker58819	<nnxnp>	nn	nn	nn	nn	nn	np	np	np	np	np	np	np	nn	nn	nn	nn	nn	nn	np	nn	nn	nn	nn	np	nn	np	np	nn	np	np	np	np	nn	np	nn	nn	np	nn	np	np	np	nn	nn	np	np	np	np	nn
Marker11017	<nnxnp>	nn	nn	nn	nn	nn	np	np	np	np	np	np	np	nn	nn	nn	nn	nn	nn	np	nn	nn	nn	nn	np	nn	np	np	nn	np	np	np	np	nn	np	nn	nn	np	nn	np	np	np	nn	nn	np	np	np	np	nn
Marker512936	<lmxll>	lm	ll	ll	lm	lm	lm	ll	lm	lm	ll	lm	lm	ll	ll	lm	ll	lm	lm	ll	ll	ll	ll	lm	lm	lm	ll	ll	lm	ll	ll	ll	ll	lm	lm	lm	ll	ll	ll	ll	ll	ll	ll	lm	ll	ll	lm	ll	lm
Marker507004	<lmxll>	lm	ll	ll	lm	lm	lm	ll	lm	lm	ll	lm	lm	ll	ll	lm	ll	lm	lm	ll	ll	ll	ll	lm	lm	lm	ll	ll	lm	ll	ll	ll	ll	lm	lm	lm	ll	ll	ll	ll	ll	ll	ll	lm	ll	ll	lm	ll	lm
Marker10316	<lmxll>	lm	ll	ll	lm	ll	ll	ll	lm	lm	ll	lm	lm	ll	ll	lm	ll	lm	lm	ll	ll	ll	ll	lm	lm	ll	ll	ll	lm	ll	ll	ll	ll	lm	lm	ll	ll	ll	ll	ll	ll	ll	ll	lm	ll	ll	lm	ll	lm
Marker39710	<lmxll>	lm	ll	ll	lm	ll	ll	ll	lm	lm	ll	lm	lm	ll	ll	lm	ll	lm	lm	ll	ll	ll	ll	lm	lm	ll	ll	ll	lm	ll	ll	ll	ll	lm	lm	ll	ll	ll	ll	ll	ll	ll	ll	lm	ll	ll	lm	ll	lm
Marker81365	<lmxll>	lm	ll	ll	lm	ll	ll	ll	lm	lm	ll	lm	lm	ll	ll	lm	ll	lm	lm	ll	ll	ll	lm	lm	lm	ll	ll	ll	lm	ll	ll	ll	ll	lm	lm	ll	ll	ll	ll	ll	ll	ll	ll	lm	ll	ll	lm	ll	lm
Marker12733	<lmxll>	lm	ll	ll	lm	ll	ll	ll	lm	lm	ll	lm	lm	ll	ll	lm	ll	lm	lm	ll	ll	ll	lm	lm	lm	ll	ll	ll	lm	ll	ll	ll	ll	lm	lm	ll	ll	ll	ll	ll	ll	ll	ll	lm	ll	ll	lm	ll	lm
Marker521313	<lmxll>	lm	ll	ll	lm	ll	ll	ll	lm	lm	ll	lm	lm	ll	ll	lm	ll	lm	lm	ll	ll	ll	lm	lm	lm	ll	ll	ll	lm	ll	ll	ll	ll	lm	lm	ll	ll	ll	ll	ll	ll	ll	ll	lm	ll	ll	lm	ll	lm
Marker521567	<lmxll>	lm	ll	ll	lm	ll	ll	ll	lm	lm	ll	lm	lm	ll	ll	lm	ll	lm	lm	ll	ll	ll	ll	lm	lm	ll	ll	ll	lm	ll	ll	ll	ll	lm	lm	ll	ll	ll	ll	ll	ll	ll	ll	lm	ll	ll	lm	ll	lm
Marker52398	<efxeg>	fg	ee	ef	ef	eg	eg	eg	fg	fg	eg	fg	fg	ee	ee	eg	ee	fg	fg	eg	eg	fg	eg	fg	fg	eg	eg	eg	ef	eg	eg	eg	eg	ef	fg	eg	ee	eg	ee	eg	eg	eg	ee	ef	eg	eg	fg	eg	ef
Marker3368	<lmxll>	lm	ll	lm	lm	ll	ll	ll	lm	lm	ll	lm	lm	ll	ll	ll	ll	lm	lm	ll	ll	lm	ll	lm	lm	ll	ll	ll	lm	ll	ll	ll	ll	lm	lm	ll	ll	ll	ll	ll	ll	ll	ll	lm	ll	ll	lm	ll	lm
Marker29700	<efxeg>	fg	ee	ef	ef	eg	eg	eg	fg	fg	eg	fg	fg	ee	ee	eg	ee	fg	fg	eg	eg	fg	eg	fg	fg	eg	eg	eg	ef	eg	eg	eg	eg	fg	fg	eg	ee	eg	ee	eg	eg	eg	ee	ef	eg	eg	fg	eg	ef
Marker25866	<lmxll>	lm	ll	lm	lm	ll	ll	ll	lm	lm	ll	lm	lm	ll	ll	ll	ll	lm	lm	ll	ll	lm	ll	lm	lm	ll	ll	ll	lm	ll	ll	ll	ll	lm	lm	ll	ll	ll	ll	ll	ll	ll	ll	lm	ll	ll	lm	ll	lm
Marker21459	<efxeg>	fg	ee	ef	ef	eg	eg	eg	fg	fg	eg	fg	fg	ee	ee	eg	ee	fg	fg	eg	eg	fg	eg	fg	fg	eg	eg	eg	ef	eg	eg	eg	eg	fg	fg	eg	ee	eg	ee	eg	eg	eg	ee	ef	eg	eg	fg	eg	ef
Marker18579	<efxeg>	fg	ee	ef	ef	eg	eg	eg	fg	fg	eg	fg	fg	ee	ee	eg	ee	fg	fg	eg	eg	fg	eg	fg	fg	eg	eg	eg	ef	eg	eg	eg	eg	ef	fg	eg	ee	eg	ee	eg	eg	eg	ee	ef	eg	eg	fg	eg	ef
Marker53863	<efxeg>	fg	ee	ef	ef	eg	eg	eg	fg	fg	eg	fg	fg	ee	ee	eg	ee	fg	fg	ef	eg	fg	eg	fg	fg	eg	eg	eg	ef	eg	eg	eg	eg	ef	fg	ef	ee	eg	ee	eg	eg	eg	ee	ef	eg	eg	fg	eg	ef
Marker18334	<nnxnp>	np	nn	nn	nn	np	np	np	np	np	np	np	np	nn	nn	np	nn	np	np	nn	np	np	np	np	np	np	np	np	nn	np	np	np	np	nn	np	nn	nn	np	nn	np	np	np	nn	nn	np	np	np	np	nn
Marker12803	<efxeg>	fg	ee	ef	ef	eg	eg	eg	fg	fg	eg	fg	fg	ee	ee	eg	ee	fg	fg	ef	eg	fg	eg	fg	fg	eg	eg	eg	ef	eg	eg	eg	eg	ef	fg	ef	ee	eg	ee	eg	eg	eg	ee	ef	eg	eg	fg	eg	ef
Marker50924	<efxeg>	fg	ee	ef	ef	eg	eg	eg	fg	fg	eg	fg	fg	ee	ee	eg	ee	fg	fg	ef	eg	fg	eg	fg	fg	eg	eg	eg	ef	eg	eg	eg	eg	ef	fg	ef	ee	eg	ee	eg	eg	eg	ee	ef	eg	eg	fg	eg	ef
Marker513431	<lmxll>	lm	ll	lm	lm	ll	ll	ll	lm	lm	ll	lm	lm	ll	ll	ll	ll	lm	lm	lm	ll	lm	ll	lm	lm	ll	ll	ll	lm	ll	ll	ll	ll	lm	lm	lm	ll	ll	ll	ll	ll	ll	ll	lm	ll	ll	lm	ll	lm
Marker14999	<lmxll>	lm	ll	lm	lm	ll	ll	ll	lm	lm	ll	lm	lm	ll	ll	ll	ll	lm	lm	lm	ll	lm	ll	lm	lm	ll	ll	ll	lm	ll	ll	ll	ll	lm	lm	lm	ll	ll	ll	ll	ll	ll	ll	lm	ll	ll	lm	ll	lm
Marker60189	<lmxll>	lm	ll	lm	lm	ll	ll	ll	lm	lm	ll	lm	lm	ll	ll	ll	ll	lm	lm	lm	ll	lm	ll	lm	lm	ll	ll	ll	lm	ll	ll	ll	ll	lm	lm	lm	ll	ll	ll	ll	ll	ll	ll	lm	ll	ll	lm	ll	lm
Marker44481	<lmxll>	lm	ll	lm	lm	ll	ll	ll	lm	lm	ll	lm	lm	ll	ll	ll	ll	lm	lm	lm	ll	lm	ll	lm	lm	ll	ll	ll	lm	ll	ll	ll	ll	lm	lm	lm	ll	ll	ll	ll	ll	ll	ll	lm	ll	ll	lm	ll	lm
Marker9705	<lmxll>	lm	ll	lm	lm	ll	ll	ll	lm	lm	ll	lm	lm	ll	ll	ll	ll	lm	lm	lm	ll	lm	ll	lm	lm	ll	ll	ll	lm	ll	ll	ll	ll	lm	lm	lm	ll	ll	ll	ll	ll	ll	ll	lm	ll	ll	lm	ll	lm
Marker13783	<nnxnp>	np	nn	nn	nn	nn	nn	np	np	np	np	np	np	nn	nn	np	nn	np	np	nn	np	np	np	np	np	nn	np	np	nn	np	np	np	np	nn	np	nn	nn	np	nn	np	np	np	nn	nn	np	np	np	np	nn
Marker527175	<nnxnp>	np	nn	nn	nn	nn	nn	nn	np	np	np	np	np	nn	nn	np	nn	np	np	nn	np	np	np	np	np	nn	np	np	nn	np	np	np	np	nn	np	nn	nn	np	nn	np	np	np	nn	nn	np	np	np	np	nn
Marker531501	<nnxnp>	np	nn	nn	nn	nn	nn	nn	np	np	np	np	np	nn	nn	np	nn	np	np	nn	np	np	np	np	np	nn	np	np	nn	np	np	np	np	nn	np	nn	nn	np	nn	np	np	np	nn	nn	np	np	np	np	nn
Marker6794	<nnxnp>	np	nn	nn	nn	nn	nn	np	np	np	np	np	np	nn	nn	np	nn	np	np	nn	np	np	np	np	np	nn	np	np	nn	np	np	np	np	nn	np	nn	nn	np	nn	np	np	np	nn	nn	np	np	np	np	nn
Marker57687	<nnxnp>	np	nn	nn	nn	nn	nn	np	np	np	np	np	np	nn	nn	np	nn	np	np	np	np	np	np	np	np	np	np	np	nn	np	np	np	np	np	np	np	nn	np	nn	np	np	np	nn	nn	np	np	np	np	nn
Marker10704	<nnxnp>	np	nn	nn	nn	nn	nn	np	np	np	np	np	np	nn	nn	np	nn	np	np	np	np	np	np	np	np	np	np	np	nn	np	np	np	np	np	np	np	nn	np	nn	np	np	np	nn	nn	np	np	np	np	nn
Marker12588	<nnxnp>	np	nn	nn	nn	nn	nn	np	np	np	np	np	np	nn	nn	np	nn	np	np	np	np	np	np	np	np	np	np	np	nn	np	np	np	np	np	np	np	nn	np	nn	np	np	np	nn	nn	np	np	np	np	nn
Marker23585	<nnxnp>	nn	nn	nn	nn	nn	nn	np	np	np	np	np	np	nn	nn	np	nn	nn	nn	np	np	nn	nn	nn	np	nn	np	np	nn	np	np	np	np	nn	nn	nn	nn	np	nn	np	np	np	nn	nn	np	np	np	np	nn
Marker23734	<nnxnp>	nn	nn	nn	nn	nn	nn	np	np	np	np	np	np	nn	nn	np	nn	nn	nn	np	np	nn	nn	nn	np	nn	np	np	nn	np	np	np	np	nn	nn	nn	nn	np	nn	np	np	np	nn	nn	np	np	np	np	nn
Marker6499	<nnxnp>	nn	nn	nn	nn	nn	nn	np	np	np	np	np	np	nn	nn	np	nn	nn	nn	np	np	nn	nn	nn	np	nn	np	np	nn	np	np	np	np	nn	nn	nn	nn	np	nn	np	np	np	nn	nn	np	np	np	np	nn
Marker502018	<nnxnp>	nn	nn	nn	nn	nn	nn	np	np	np	np	np	np	nn	nn	np	nn	nn	nn	np	np	nn	nn	nn	np	nn	np	np	nn	np	np	np	np	nn	nn	nn	nn	np	nn	np	np	np	nn	nn	np	np	np	np	nn
Marker60898	<nnxnp>	nn	nn	nn	nn	nn	nn	np	np	np	np	np	np	nn	nn	np	nn	nn	nn	np	np	nn	nn	nn	np	nn	np	np	nn	np	np	np	np	nn	nn	nn	nn	np	nn	np	np	np	nn	nn	np	np	np	np	nn
Marker505940	<nnxnp>	nn	nn	nn	nn	nn	nn	np	np	np	np	np	np	nn	nn	np	nn	nn	nn	np	np	nn	nn	nn	np	nn	np	np	nn	np	np	np	np	np	nn	np	nn	np	nn	np	np	np	nn	nn	np	np	np	np	nn
Marker524231	<nnxnp>	nn	nn	nn	nn	nn	nn	np	np	np	np	nn	np	nn	nn	np	nn	nn	nn	np	np	nn	nn	--	np	nn	np	np	nn	np	np	np	np	np	nn	np	nn	np	nn	np	np	np	nn	nn	np	np	np	np	nn
Marker2657	<nnxnp>	nn	nn	nn	nn	nn	nn	np	np	np	np	nn	np	nn	nn	np	nn	nn	nn	np	np	nn	nn	np	np	nn	np	np	nn	np	np	np	np	np	nn	np	--	nn	nn	np	np	np	nn	nn	np	np	np	np	nn
Marker20605	<nnxnp>	nn	nn	nn	nn	nn	nn	np	nn	np	np	nn	np	nn	nn	nn	nn	nn	nn	np	np	nn	nn	np	np	nn	np	np	nn	np	nn	np	np	np	nn	np	np	nn	nn	np	np	np	nn	nn	np	np	np	np	nn
Marker35031	<nnxnp>	nn	nn	nn	nn	nn	nn	np	nn	np	np	nn	np	nn	nn	nn	nn	nn	nn	np	np	nn	nn	np	np	nn	np	np	nn	np	nn	np	np	np	nn	np	np	nn	nn	np	np	np	nn	nn	np	np	np	np	nn
Marker505488	<nnxnp>	nn	nn	nn	nn	nn	nn	np	nn	np	np	nn	np	nn	nn	nn	nn	nn	nn	np	nn	nn	nn	np	np	nn	np	np	nn	np	nn	np	np	np	nn	np	np	nn	nn	np	np	np	nn	nn	np	np	np	np	nn
Marker15964	<nnxnp>	nn	nn	nn	nn	nn	nn	np	nn	np	np	nn	np	nn	nn	nn	nn	nn	nn	np	np	nn	nn	nn	np	nn	np	np	nn	np	nn	np	np	np	nn	np	np	nn	nn	np	np	np	nn	nn	np	np	np	np	nn
Marker3448	<nnxnp>	nn	nn	nn	nn	nn	nn	np	nn	np	np	nn	np	nn	nn	nn	nn	nn	nn	np	nn	nn	nn	nn	np	nn	np	np	nn	np	nn	np	np	np	nn	np	np	nn	nn	np	np	np	nn	nn	np	np	np	np	nn
Marker12603	<nnxnp>	nn	nn	nn	nn	nn	nn	np	nn	np	np	nn	np	nn	nn	nn	nn	nn	nn	np	nn	nn	nn	nn	np	nn	np	np	nn	np	nn	np	np	np	nn	np	np	nn	nn	np	np	np	nn	nn	np	np	np	np	nn
Marker41732	<nnxnp>	nn	nn	nn	nn	nn	nn	np	nn	np	np	nn	np	nn	nn	nn	nn	nn	nn	np	nn	nn	nn	nn	np	nn	np	np	nn	np	np	np	np	np	nn	np	np	nn	nn	np	np	np	nn	nn	np	np	np	np	nn
Marker48809	<nnxnp>	nn	nn	nn	nn	nn	nn	np	nn	np	np	nn	np	nn	nn	nn	nn	nn	nn	np	nn	nn	nn	nn	np	nn	np	np	nn	np	np	np	np	np	nn	np	np	np	nn	np	np	np	nn	nn	np	np	np	np	nn
Marker20586	<nnxnp>	nn	nn	nn	nn	nn	nn	np	nn	np	np	nn	np	nn	nn	nn	nn	nn	nn	np	nn	nn	nn	nn	np	nn	np	np	nn	np	np	np	np	np	nn	np	np	np	nn	np	np	np	nn	nn	np	np	np	np	nn
Marker8777	<nnxnp>	nn	nn	nn	nn	nn	nn	np	nn	np	np	nn	np	nn	nn	nn	nn	nn	nn	np	nn	nn	nn	nn	np	nn	np	np	nn	np	np	np	np	np	nn	np	np	np	nn	np	np	np	nn	nn	np	np	np	np	nn
Marker16447	<nnxnp>	nn	nn	nn	nn	nn	nn	np	nn	np	np	nn	np	nn	nn	nn	nn	nn	nn	np	nn	nn	nn	nn	np	nn	np	np	nn	np	np	np	np	np	nn	np	np	np	nn	np	np	np	nn	nn	np	np	np	np	nn
Marker13871	<nnxnp>	nn	nn	nn	nn	nn	nn	np	nn	np	np	nn	np	nn	nn	nn	nn	nn	nn	nn	nn	nn	nn	nn	np	nn	np	np	nn	np	np	np	np	nn	nn	nn	nn	np	nn	np	np	np	nn	nn	np	np	np	np	nn
Marker6091	<nnxnp>	nn	nn	nn	nn	nn	nn	np	nn	np	np	nn	np	nn	nn	nn	nn	nn	nn	nn	nn	nn	nn	nn	np	nn	np	np	nn	np	np	np	np	nn	nn	nn	nn	np	nn	np	np	np	nn	nn	np	np	np	np	nn
Marker20606	<nnxnp>	nn	nn	nn	nn	nn	nn	np	nn	np	np	nn	np	nn	nn	nn	nn	nn	nn	nn	nn	nn	nn	nn	np	nn	np	np	nn	np	np	np	np	nn	nn	nn	nn	np	nn	np	np	np	nn	nn	np	np	np	np	nn
Marker10141	<nnxnp>	nn	nn	nn	nn	nn	nn	np	nn	np	np	nn	np	nn	nn	nn	nn	nn	nn	nn	nn	nn	nn	nn	np	nn	np	np	nn	np	np	np	np	nn	nn	nn	nn	np	nn	np	np	np	nn	nn	np	np	np	np	nn
Marker7168	<nnxnp>	nn	nn	nn	nn	nn	nn	np	nn	np	np	nn	np	nn	nn	nn	nn	nn	nn	nn	nn	nn	nn	nn	np	nn	np	np	nn	np	np	np	np	nn	nn	nn	nn	np	nn	np	np	np	nn	nn	np	np	np	np	nn
Marker43178	<nnxnp>	nn	nn	nn	nn	nn	nn	np	nn	np	np	nn	np	nn	nn	nn	nn	nn	nn	nn	nn	nn	nn	nn	np	nn	np	np	nn	np	np	np	np	nn	nn	nn	nn	np	nn	np	np	np	nn	nn	np	np	np	np	nn
Marker53972	<nnxnp>	nn	nn	nn	nn	nn	nn	np	nn	np	np	nn	np	nn	nn	nn	nn	nn	nn	nn	nn	nn	nn	nn	np	nn	np	np	nn	np	np	np	np	nn	nn	nn	nn	np	nn	np	np	np	nn	nn	np	np	np	np	nn
Marker8394	<nnxnp>	nn	nn	nn	nn	nn	nn	np	nn	np	np	nn	np	nn	nn	nn	nn	nn	nn	nn	nn	nn	nn	nn	np	nn	np	np	nn	np	np	np	np	nn	nn	nn	nn	np	nn	np	np	np	nn	nn	np	np	np	np	nn
Marker25157	<nnxnp>	nn	nn	nn	nn	nn	nn	np	nn	np	np	nn	np	nn	nn	nn	nn	nn	nn	nn	nn	nn	nn	nn	np	nn	np	np	nn	np	np	np	np	nn	nn	nn	nn	np	nn	np	np	np	nn	nn	np	np	np	np	nn
Marker59960	<nnxnp>	nn	nn	nn	nn	nn	nn	np	np	np	np	nn	np	nn	nn	nn	nn	nn	nn	nn	nn	nn	nn	nn	np	nn	np	np	nn	np	np	np	np	nn	nn	nn	nn	np	nn	np	np	np	nn	nn	np	np	np	np	nn
Marker14417	<nnxnp>	nn	nn	nn	nn	nn	nn	np	np	np	np	nn	np	nn	nn	nn	nn	nn	nn	nn	nn	nn	nn	nn	np	nn	np	np	nn	np	np	np	np	nn	nn	nn	nn	np	nn	np	np	np	nn	nn	np	np	np	np	nn
Marker6766	<nnxnp>	nn	nn	nn	nn	nn	nn	np	np	np	np	nn	np	nn	nn	nn	nn	nn	nn	nn	nn	nn	nn	nn	np	nn	np	np	nn	np	np	np	np	nn	nn	nn	nn	np	nn	np	np	np	nn	nn	np	np	np	np	nn
Marker51437	<nnxnp>	nn	nn	nn	nn	nn	nn	np	np	np	np	nn	np	nn	nn	nn	nn	nn	nn	nn	nn	nn	nn	nn	np	nn	np	np	nn	np	np	np	np	nn	nn	nn	nn	np	nn	np	np	np	nn	nn	np	np	np	np	nn
Marker63124	<nnxnp>	nn	nn	nn	nn	nn	nn	np	np	np	np	nn	np	nn	nn	nn	nn	nn	nn	nn	nn	nn	nn	nn	np	nn	np	np	nn	np	np	np	np	nn	nn	nn	nn	np	nn	np	np	np	nn	nn	np	np	np	np	nn
Marker7630	<nnxnp>	nn	nn	nn	nn	nn	nn	np	np	np	np	nn	np	nn	nn	nn	nn	nn	nn	nn	nn	nn	nn	nn	np	nn	np	np	nn	np	np	np	np	nn	nn	nn	nn	np	nn	np	np	np	nn	nn	np	np	np	np	nn
Marker16496	<nnxnp>	nn	nn	nn	nn	nn	nn	np	np	np	np	nn	np	nn	nn	nn	nn	nn	nn	nn	nn	nn	nn	nn	np	nn	np	np	nn	np	np	np	np	nn	nn	nn	nn	np	nn	np	np	np	nn	nn	np	np	np	np	nn
Marker15251	<nnxnp>	nn	nn	nn	nn	nn	nn	np	np	np	np	nn	np	nn	nn	nn	nn	nn	nn	nn	nn	nn	nn	nn	np	nn	np	np	nn	np	np	np	np	nn	np	nn	nn	np	nn	np	np	np	nn	nn	np	np	np	np	nn
Marker53101	<nnxnp>	nn	nn	nn	nn	nn	nn	np	np	np	np	nn	np	nn	nn	nn	nn	nn	nn	nn	nn	nn	nn	nn	np	nn	np	np	nn	np	np	np	np	nn	np	nn	nn	np	nn	np	np	np	nn	nn	np	np	np	np	nn
Marker20741	<nnxnp>	nn	nn	nn	nn	nn	nn	np	np	np	np	nn	np	nn	nn	nn	nn	nn	nn	nn	nn	nn	nn	nn	np	nn	np	np	nn	np	np	np	np	nn	np	nn	nn	np	nn	np	np	np	nn	nn	np	np	np	np	nn
Marker23962	<nnxnp>	nn	nn	nn	nn	nn	nn	np	np	np	np	nn	np	nn	nn	nn	nn	nn	nn	nn	nn	nn	nn	nn	np	nn	np	np	nn	np	np	np	np	nn	np	nn	nn	np	nn	np	np	np	nn	nn	np	np	np	np	nn
Marker91843	<nnxnp>	nn	nn	nn	nn	nn	nn	np	np	np	np	nn	np	nn	nn	nn	nn	nn	nn	nn	nn	nn	nn	nn	np	nn	np	np	nn	np	np	np	np	nn	np	nn	nn	np	nn	np	np	np	nn	nn	np	np	np	np	nn
Marker34929	<nnxnp>	nn	nn	nn	nn	nn	nn	np	np	np	np	np	np	nn	nn	nn	nn	nn	nn	nn	nn	nn	nn	nn	np	nn	np	np	nn	np	np	np	np	nn	np	nn	nn	np	nn	np	np	np	nn	nn	np	np	np	np	nn
Marker16613	<nnxnp>	nn	nn	nn	nn	nn	nn	np	np	np	np	np	np	nn	nn	nn	nn	nn	nn	nn	nn	nn	nn	nn	np	nn	np	np	nn	np	np	np	np	nn	np	nn	nn	np	nn	np	np	np	nn	nn	np	np	np	np	nn
Marker49683	<nnxnp>	nn	nn	nn	nn	nn	nn	np	np	np	np	np	np	nn	nn	nn	nn	nn	nn	nn	nn	nn	nn	nn	np	nn	np	np	nn	np	np	np	np	nn	np	nn	nn	np	nn	np	np	np	nn	nn	np	np	np	np	nn
Marker56285	<nnxnp>	nn	nn	nn	nn	nn	nn	np	np	np	np	np	np	nn	nn	nn	nn	nn	nn	nn	nn	nn	nn	nn	np	nn	np	np	nn	np	np	np	np	nn	np	nn	nn	np	nn	np	np	np	nn	nn	np	np	np	np	nn
Marker16509	<nnxnp>	nn	nn	nn	nn	nn	nn	np	np	np	np	np	np	nn	nn	nn	nn	nn	nn	nn	nn	nn	nn	nn	np	nn	np	np	nn	np	np	np	np	nn	nn	nn	nn	np	nn	np	np	np	nn	nn	np	np	np	np	nn
Marker18634	<nnxnp>	nn	nn	nn	nn	nn	nn	np	np	np	np	np	np	nn	nn	nn	nn	nn	nn	nn	nn	nn	nn	nn	np	nn	np	np	nn	np	np	np	np	nn	nn	nn	nn	np	nn	np	np	np	nn	nn	np	np	np	np	nn
Marker38600	<nnxnp>	nn	nn	nn	nn	nn	nn	np	np	np	np	np	np	nn	nn	nn	nn	nn	nn	nn	nn	nn	nn	nn	np	nn	np	np	nn	np	np	np	np	nn	nn	nn	nn	np	nn	np	np	np	nn	nn	np	np	np	np	nn
Marker2889	<nnxnp>	nn	nn	nn	nn	nn	nn	np	np	np	np	np	np	nn	nn	nn	nn	nn	nn	nn	nn	nn	nn	nn	np	nn	np	np	nn	np	np	np	np	nn	nn	nn	nn	np	nn	np	np	np	nn	nn	np	np	np	np	nn
Marker5554	<nnxnp>	nn	nn	nn	nn	nn	nn	np	np	np	np	np	np	nn	nn	nn	nn	nn	nn	nn	nn	nn	nn	nn	np	nn	np	np	nn	np	np	np	np	nn	nn	nn	nn	np	nn	np	np	np	nn	nn	np	np	np	np	nn
Marker15820	<nnxnp>	nn	nn	nn	nn	nn	nn	np	np	np	np	np	np	nn	nn	nn	nn	nn	nn	nn	nn	nn	nn	nn	np	nn	np	np	nn	np	np	np	np	nn	nn	nn	nn	np	nn	np	np	np	nn	nn	np	np	np	np	nn
Marker105426	<nnxnp>	nn	nn	nn	nn	nn	nn	np	np	np	np	np	np	nn	nn	nn	nn	nn	nn	nn	nn	nn	nn	nn	np	nn	np	np	nn	np	np	np	np	nn	nn	nn	nn	np	nn	np	np	np	nn	nn	np	np	np	np	nn
Marker110213	<nnxnp>	nn	nn	nn	nn	nn	nn	np	np	np	np	np	np	nn	nn	nn	nn	nn	nn	nn	nn	nn	nn	nn	np	nn	np	np	nn	np	np	np	np	nn	nn	nn	nn	np	nn	np	np	np	nn	nn	np	np	np	np	nn
Marker22771	<nnxnp>	nn	nn	nn	nn	nn	nn	np	np	np	np	np	np	nn	nn	nn	nn	nn	nn	nn	nn	nn	nn	nn	np	nn	np	np	nn	np	np	np	np	nn	nn	nn	nn	np	nn	np	np	np	nn	nn	np	np	np	np	nn
Marker104204	<nnxnp>	nn	nn	nn	nn	nn	nn	np	np	np	np	np	np	nn	nn	nn	nn	nn	nn	nn	nn	nn	nn	nn	np	nn	np	np	nn	np	np	np	np	nn	nn	nn	nn	np	nn	np	np	np	nn	nn	np	np	np	np	nn
Marker55848	<nnxnp>	nn	nn	nn	nn	nn	nn	np	np	np	np	np	np	nn	nn	nn	nn	nn	nn	nn	nn	nn	nn	nn	np	nn	np	np	nn	np	np	np	np	nn	nn	nn	nn	np	nn	np	np	np	nn	nn	np	np	np	np	nn
Marker57502	<nnxnp>	nn	nn	nn	nn	nn	nn	np	np	np	np	nn	np	nn	nn	nn	nn	nn	nn	np	nn	nn	nn	nn	np	nn	np	np	nn	np	np	np	np	nn	nn	nn	nn	np	nn	np	np	np	nn	nn	np	np	np	np	nn
Marker8358	<nnxnp>	nn	nn	nn	nn	nn	nn	np	np	np	np	nn	np	nn	nn	nn	nn	nn	nn	np	nn	nn	nn	nn	np	nn	np	np	nn	np	np	np	np	nn	nn	nn	nn	np	nn	np	np	np	nn	nn	np	np	np	np	nn
Marker53385	<nnxnp>	nn	nn	nn	nn	nn	nn	np	np	np	np	nn	np	nn	nn	nn	nn	nn	nn	np	nn	nn	nn	nn	np	nn	np	np	nn	np	np	np	np	nn	nn	nn	nn	np	nn	np	np	np	nn	nn	np	np	np	np	nn
Marker26747	<nnxnp>	nn	nn	nn	nn	nn	nn	np	np	np	np	nn	np	nn	nn	nn	nn	nn	nn	np	nn	nn	nn	nn	np	nn	np	np	nn	np	np	np	np	nn	nn	nn	nn	np	nn	np	np	np	nn	nn	np	np	np	np	nn
Marker19609	<nnxnp>	nn	nn	nn	nn	nn	nn	np	nn	np	np	nn	np	nn	nn	nn	nn	nn	nn	np	nn	nn	nn	nn	np	nn	np	np	nn	np	np	np	np	nn	nn	nn	nn	np	nn	np	np	np	nn	nn	np	np	np	np	nn
Marker13434	<nnxnp>	nn	nn	nn	nn	nn	nn	--	nn	np	np	nn	np	nn	nn	nn	nn	nn	nn	np	nn	nn	nn	nn	np	nn	np	np	nn	np	np	np	np	nn	nn	nn	nn	np	nn	np	np	np	nn	nn	np	np	np	np	nn
Marker508997	<nnxnp>	nn	nn	nn	nn	nn	nn	nn	nn	np	np	nn	np	nn	nn	nn	nn	nn	nn	np	nn	nn	nn	nn	np	nn	np	np	nn	np	np	np	np	nn	nn	nn	nn	np	nn	np	np	np	nn	nn	np	np	np	np	nn
Marker510322	<nnxnp>	nn	nn	nn	nn	nn	nn	nn	nn	np	np	nn	np	nn	nn	nn	nn	nn	nn	np	nn	nn	nn	nn	np	nn	np	np	nn	np	np	np	np	nn	nn	nn	nn	np	nn	np	np	np	nn	nn	np	np	np	np	nn
Marker542393	<nnxnp>	nn	nn	nn	nn	nn	nn	nn	nn	np	np	nn	np	nn	nn	nn	nn	nn	nn	np	nn	nn	nn	nn	np	nn	np	np	nn	np	np	np	np	nn	nn	nn	nn	np	nn	np	np	np	nn	nn	np	np	np	np	nn
Marker521033	<nnxnp>	nn	nn	nn	nn	nn	nn	nn	nn	np	np	nn	np	nn	nn	nn	nn	nn	nn	np	nn	nn	nn	nn	np	nn	np	np	nn	np	np	np	np	nn	nn	nn	nn	np	nn	np	np	np	nn	nn	np	np	np	np	nn
Marker514647	<nnxnp>	nn	nn	nn	nn	nn	nn	nn	nn	np	np	nn	np	nn	nn	nn	nn	nn	nn	np	nn	nn	nn	nn	np	nn	np	np	nn	np	np	np	np	nn	nn	nn	nn	np	nn	np	np	np	nn	nn	np	np	np	np	nn
Marker503557	<nnxnp>	nn	nn	nn	nn	nn	nn	nn	nn	np	np	nn	np	nn	nn	nn	nn	nn	nn	np	nn	nn	nn	nn	np	nn	np	np	nn	np	np	np	np	nn	nn	nn	nn	np	nn	np	np	np	nn	nn	np	np	np	np	nn
Marker513696	<nnxnp>	nn	nn	nn	nn	nn	nn	nn	np	np	np	np	np	nn	nn	nn	nn	nn	nn	np	nn	nn	nn	nn	np	nn	np	np	nn	np	np	np	np	nn	np	nn	nn	np	nn	np	np	np	nn	nn	np	np	np	np	nn
Marker503470	<nnxnp>	nn	nn	nn	nn	nn	nn	nn	np	np	np	np	np	nn	nn	nn	nn	nn	nn	nn	nn	nn	nn	nn	np	nn	np	np	nn	np	np	np	np	nn	np	nn	nn	np	nn	np	np	np	nn	nn	np	np	np	np	nn
Marker525592	<nnxnp>	nn	nn	nn	nn	nn	nn	nn	np	np	np	np	np	nn	nn	nn	nn	nn	nn	nn	nn	nn	nn	nn	np	nn	np	np	nn	np	np	np	np	nn	np	nn	nn	np	nn	np	np	np	nn	nn	np	np	np	np	nn
Marker534794	<nnxnp>	nn	nn	nn	nn	nn	nn	nn	np	np	np	np	np	nn	nn	nn	nn	nn	nn	nn	nn	nn	nn	nn	np	nn	np	np	nn	np	np	np	np	nn	np	nn	nn	np	nn	np	np	np	nn	nn	np	np	np	np	nn
Marker510555	<nnxnp>	nn	nn	nn	nn	nn	nn	nn	np	np	np	np	np	nn	nn	nn	nn	nn	nn	nn	nn	nn	nn	nn	np	nn	np	np	nn	np	np	np	np	nn	np	nn	nn	np	nn	np	np	np	nn	nn	np	np	np	np	nn
Marker523815	<nnxnp>	nn	nn	nn	nn	nn	nn	nn	np	np	np	np	np	nn	nn	nn	nn	nn	nn	nn	nn	nn	nn	nn	np	nn	np	np	nn	np	np	np	np	nn	np	nn	nn	np	nn	np	np	np	nn	nn	np	np	np	np	nn
Marker504715	<nnxnp>	nn	nn	nn	nn	nn	nn	nn	np	np	np	np	np	nn	nn	nn	nn	nn	nn	nn	nn	nn	nn	nn	np	nn	np	np	nn	np	np	np	np	nn	np	nn	nn	np	nn	np	np	np	nn	nn	np	np	np	np	nn
Marker524941	<nnxnp>	nn	nn	nn	nn	nn	nn	nn	np	np	np	np	np	nn	nn	np	nn	nn	nn	nn	nn	nn	nn	nn	np	nn	np	np	nn	np	np	np	--	nn	np	nn	nn	np	nn	np	np	np	nn	nn	np	np	np	np	nn
Marker513321	<nnxnp>	nn	nn	nn	nn	nn	nn	nn	np	np	np	np	np	nn	nn	np	nn	nn	nn	nn	nn	nn	nn	nn	np	nn	np	np	nn	np	np	np	nn	nn	np	nn	nn	np	nn	np	np	np	nn	nn	np	np	np	np	nn
Marker518399	<nnxnp>	nn	nn	nn	nn	nn	nn	nn	np	np	np	np	np	nn	nn	np	nn	nn	nn	nn	nn	nn	nn	nn	np	nn	np	np	nn	np	np	np	nn	nn	np	nn	nn	np	nn	np	np	np	nn	nn	np	np	np	np	nn
Marker521795	<nnxnp>	nn	nn	nn	nn	nn	nn	nn	np	np	np	np	np	nn	nn	np	nn	nn	nn	nn	nn	nn	nn	nn	np	nn	np	np	nn	np	np	np	nn	nn	np	nn	nn	np	nn	np	np	np	nn	nn	np	np	np	np	nn
Marker514736	<nnxnp>	nn	nn	nn	nn	nn	nn	nn	np	np	np	np	np	nn	nn	nn	nn	nn	nn	np	nn	nn	nn	nn	np	nn	np	np	nn	np	np	np	np	nn	np	nn	nn	np	nn	np	np	np	nn	nn	np	np	np	np	nn
Marker530149	<nnxnp>	nn	nn	nn	nn	nn	nn	nn	np	np	np	np	np	nn	nn	nn	nn	nn	nn	np	nn	nn	nn	nn	np	nn	np	np	nn	np	np	np	np	nn	np	nn	nn	np	nn	np	np	np	nn	nn	np	np	np	np	nn
Marker505747	<nnxnp>	nn	nn	nn	nn	nn	nn	nn	np	np	np	np	np	nn	nn	nn	nn	nn	nn	np	nn	nn	nn	nn	np	nn	np	np	nn	np	np	np	np	nn	np	nn	nn	np	nn	np	np	np	nn	nn	np	np	np	np	nn
Marker53588	<nnxnp>	nn	nn	nn	nn	nn	nn	nn	np	np	np	np	np	nn	nn	nn	nn	nn	nn	np	nn	nn	nn	nn	np	nn	np	np	nn	np	np	np	np	nn	np	nn	nn	np	nn	np	np	np	nn	nn	np	np	np	np	nn
Marker523017	<nnxnp>	nn	nn	nn	nn	nn	nn	nn	np	np	np	np	np	nn	nn	nn	nn	nn	nn	np	nn	nn	nn	nn	np	nn	np	np	nn	np	np	np	np	nn	np	nn	nn	np	nn	np	np	np	nn	nn	np	np	np	np	nn
Marker503714	<nnxnp>	nn	nn	nn	nn	nn	nn	nn	np	np	np	np	np	nn	nn	nn	nn	nn	nn	np	nn	nn	nn	nn	np	nn	np	np	nn	np	np	np	np	nn	np	nn	nn	np	nn	np	np	np	nn	nn	np	np	np	np	nn
Marker547311	<nnxnp>	nn	nn	nn	nn	nn	nn	nn	np	np	np	np	np	nn	nn	nn	nn	nn	nn	np	nn	nn	nn	nn	np	nn	np	np	nn	np	np	np	np	nn	np	nn	nn	np	nn	np	np	np	nn	nn	np	np	np	np	nn
Marker521957	<nnxnp>	nn	nn	nn	nn	nn	nn	nn	np	np	np	np	np	nn	nn	nn	nn	nn	nn	np	nn	nn	nn	nn	np	nn	np	np	nn	np	np	np	np	nn	np	nn	nn	np	nn	np	np	np	nn	nn	np	np	np	np	nn
Marker516102	<nnxnp>	nn	nn	nn	nn	nn	nn	nn	np	np	np	np	np	nn	nn	nn	nn	nn	nn	np	nn	nn	nn	nn	np	nn	np	np	nn	np	np	np	np	nn	np	nn	nn	np	nn	np	np	np	nn	nn	np	np	np	np	nn
Marker502799	<nnxnp>	nn	nn	nn	nn	nn	nn	nn	np	np	np	np	np	nn	nn	nn	nn	nn	nn	np	nn	nn	nn	nn	np	nn	np	np	nn	np	np	np	np	nn	np	nn	nn	np	nn	np	np	np	nn	nn	np	np	np	np	nn
Marker521256	<nnxnp>	nn	nn	nn	nn	nn	nn	nn	np	np	np	np	np	nn	nn	nn	nn	nn	nn	np	nn	nn	nn	nn	np	nn	np	np	nn	np	np	np	np	nn	np	nn	nn	np	nn	np	np	np	nn	nn	np	np	np	np	nn
Marker40583	<nnxnp>	nn	nn	nn	nn	nn	nn	np	np	np	np	np	np	nn	nn	nn	nn	nn	nn	np	nn	nn	nn	nn	np	nn	np	np	nn	np	np	np	np	nn	np	nn	nn	np	nn	np	np	np	nn	nn	np	np	np	np	nn
Marker59964	<nnxnp>	nn	nn	nn	nn	nn	nn	np	np	np	np	np	np	nn	nn	nn	nn	nn	nn	np	nn	nn	nn	nn	np	nn	np	np	nn	np	np	np	np	nn	np	nn	nn	np	nn	np	np	np	nn	nn	np	np	np	np	nn
Marker26971	<nnxnp>	nn	nn	nn	nn	nn	nn	np	np	np	np	np	np	nn	nn	nn	nn	nn	nn	np	nn	nn	nn	nn	np	nn	np	np	nn	np	np	np	np	nn	np	nn	nn	np	nn	np	np	np	nn	nn	np	np	np	np	nn
Marker55993	<nnxnp>	nn	nn	nn	nn	nn	nn	np	np	np	np	np	np	nn	nn	nn	nn	nn	nn	np	nn	nn	nn	nn	np	nn	np	np	nn	np	np	np	np	nn	np	nn	nn	np	nn	np	np	np	nn	nn	np	np	np	np	nn
Marker40419	<nnxnp>	nn	nn	nn	nn	nn	nn	np	np	np	np	np	np	nn	nn	nn	nn	nn	nn	np	nn	nn	nn	nn	np	nn	np	np	nn	np	np	np	np	nn	np	nn	nn	np	nn	np	np	np	nn	nn	np	np	np	np	nn
Marker16230	<lmxll>	lm	ll	lm	lm	ll	ll	ll	lm	lm	ll	lm	lm	ll	ll	ll	ll	lm	lm	ll	lm	lm	ll	lm	lm	ll	ll	ll	lm	ll	ll	ll	ll	lm	lm	ll	ll	ll	ll	ll	ll	ll	ll	lm	ll	ll	lm	ll	lm
Marker31168	<lmxll>	lm	ll	lm	lm	ll	ll	ll	lm	lm	ll	lm	lm	ll	ll	ll	ll	lm	lm	ll	lm	lm	ll	lm	lm	ll	ll	ll	lm	ll	ll	ll	ll	lm	lm	ll	ll	ll	ll	ll	ll	ll	ll	lm	ll	ll	lm	ll	lm
Marker107078	<efxeg>	ef	ee	ef	ef	eg	ee	eg	fg	fg	eg	fg	fg	ee	ee	ee	ee	ef	ef	eg	ef	ef	ee	ef	fg	ee	eg	eg	ef	eg	eg	eg	eg	ef	fg	ee	ee	eg	ee	eg	eg	eg	ee	ef	eg	eg	fg	eg	ef
Marker23272	<lmxll>	lm	ll	lm	lm	ll	ll	ll	lm	lm	ll	lm	lm	ll	ll	ll	ll	lm	lm	ll	lm	lm	ll	lm	lm	ll	ll	ll	lm	ll	ll	ll	ll	lm	lm	ll	ll	ll	ll	ll	ll	ll	ll	lm	ll	ll	lm	ll	lm
Marker46923	<nnxnp>	nn	nn	nn	nn	np	nn	np	np	np	np	np	np	nn	nn	nn	nn	nn	nn	np	nn	nn	nn	nn	np	nn	np	np	nn	np	np	np	np	nn	np	nn	nn	np	nn	np	np	np	nn	nn	np	np	np	np	nn
Marker65354	<lmxll>	lm	ll	lm	lm	ll	ll	ll	lm	lm	ll	lm	lm	ll	ll	ll	ll	lm	lm	ll	lm	lm	ll	lm	lm	ll	ll	ll	lm	ll	ll	ll	ll	lm	lm	ll	ll	ll	ll	ll	ll	ll	ll	lm	ll	ll	lm	ll	lm
Marker501721	<nnxnp>	nn	nn	nn	nn	np	np	np	np	np	np	np	np	nn	nn	nn	nn	nn	nn	np	nn	nn	nn	nn	np	np	np	np	nn	np	np	np	np	np	np	np	nn	np	nn	np	np	np	nn	nn	np	np	np	np	nn
Marker30516	<nnxnp>	nn	nn	nn	nn	np	np	np	np	np	np	np	np	nn	nn	nn	nn	nn	nn	np	nn	nn	nn	nn	np	np	np	np	nn	np	np	np	np	np	np	np	nn	np	nn	np	np	np	nn	nn	np	np	np	np	nn
Marker9767	<efxeg>	ef	ee	ef	ef	eg	eg	eg	fg	fg	eg	fg	fg	ee	ee	ef	ef	ef	ef	eg	ef	ef	ef	ef	fg	eg	eg	eg	ef	eg	eg	fg	eg	fg	fg	eg	eg	eg	ee	eg	eg	eg	ee	ef	fg	eg	fg	eg	ef
Marker502660	<lmxll>	lm	ll	lm	lm	ll	ll	ll	lm	lm	ll	lm	lm	ll	ll	lm	lm	lm	lm	ll	lm	lm	lm	lm	lm	ll	ll	ll	lm	ll	ll	lm	ll	lm	lm	ll	ll	ll	ll	ll	ll	ll	ll	lm	lm	ll	lm	ll	lm
Marker25083	<nnxnp>	nn	nn	nn	nn	np	np	np	np	np	np	np	np	nn	nn	nn	nn	nn	nn	np	nn	nn	nn	nn	np	np	np	np	nn	np	np	np	np	np	np	np	np	np	nn	np	np	np	nn	nn	np	np	np	np	nn
Marker34178	<efxeg>	ef	ee	ef	ef	eg	eg	eg	fg	fg	eg	fg	fg	--	ee	ef	ef	ef	ef	eg	ef	ef	ef	ef	fg	eg	eg	eg	ef	eg	eg	fg	eg	fg	fg	eg	eg	eg	ee	eg	eg	eg	ee	ef	fg	eg	fg	eg	ef
Marker29588	<nnxnp>	nn	nn	nn	nn	np	np	np	np	np	np	np	np	np	nn	nn	nn	nn	nn	np	nn	nn	nn	nn	np	np	np	np	nn	np	np	np	np	np	np	np	np	np	nn	np	np	np	nn	nn	np	np	np	np	nn
Marker34023	<lmxll>	lm	ll	lm	lm	ll	ll	ll	lm	lm	ll	lm	lm	ll	ll	lm	lm	lm	lm	ll	lm	lm	lm	lm	lm	ll	ll	ll	lm	ll	ll	lm	ll	lm	lm	ll	ll	ll	ll	ll	ll	ll	ll	lm	lm	ll	lm	ll	lm
Marker49763	<nnxnp>	nn	nn	nn	nn	np	np	np	np	np	np	np	np	np	nn	nn	nn	nn	nn	np	nn	nn	nn	nn	np	np	np	np	nn	np	np	np	np	np	np	np	np	np	nn	np	np	np	nn	nn	np	np	np	np	nn
Marker516695	<lmxll>	lm	ll	lm	lm	ll	ll	ll	lm	lm	ll	lm	lm	ll	ll	lm	lm	lm	lm	ll	lm	lm	lm	lm	lm	ll	ll	ll	lm	ll	ll	lm	ll	lm	lm	ll	ll	ll	ll	ll	ll	ll	ll	lm	lm	ll	lm	ll	lm
Marker500818	<nnxnp>	nn	nn	nn	nn	nn	np	nn	np	np	np	np	np	nn	nn	nn	nn	nn	nn	np	nn	nn	nn	nn	np	np	np	np	nn	np	np	np	np	np	np	nn	np	np	nn	np	np	np	nn	nn	np	np	np	np	nn
Marker531157	<nnxnp>	nn	nn	nn	nn	nn	np	nn	np	np	np	np	np	nn	nn	nn	nn	nn	nn	np	nn	nn	nn	nn	np	np	np	np	nn	np	np	np	np	nn	np	nn	np	np	nn	np	np	np	nn	nn	np	np	np	np	nn
Marker540667	<nnxnp>	nn	nn	nn	nn	nn	np	nn	np	np	np	np	np	nn	nn	nn	nn	nn	nn	np	nn	nn	nn	nn	np	np	np	np	nn	np	np	np	np	nn	np	nn	np	np	nn	np	np	np	nn	nn	np	np	np	np	nn
Marker507608	<nnxnp>	nn	nn	nn	nn	nn	np	nn	np	np	np	np	np	nn	nn	nn	nn	nn	nn	np	nn	nn	nn	nn	np	np	np	np	nn	np	np	np	np	nn	np	nn	np	np	nn	np	np	np	nn	nn	np	np	np	np	nn
Marker525052	<nnxnp>	nn	nn	nn	nn	nn	np	nn	np	np	np	np	np	nn	nn	nn	nn	nn	nn	np	nn	nn	nn	nn	np	np	np	np	nn	np	np	np	np	nn	np	nn	nn	np	nn	np	np	np	nn	nn	np	np	np	np	nn
Marker513904	<nnxnp>	nn	nn	nn	nn	nn	np	nn	np	np	np	np	np	nn	nn	nn	nn	nn	nn	np	nn	nn	nn	nn	np	np	np	np	nn	np	np	np	np	nn	np	nn	nn	np	nn	np	np	np	nn	nn	np	np	np	np	nn
Marker520752	<nnxnp>	nn	nn	nn	nn	nn	np	nn	np	np	np	np	np	nn	nn	nn	nn	nn	nn	np	nn	nn	nn	nn	np	nn	np	np	nn	np	np	np	np	nn	np	nn	nn	np	nn	np	np	np	nn	nn	np	np	np	np	nn
Marker32721	<nnxnp>	nn	nn	nn	nn	nn	np	nn	np	np	np	np	np	nn	nn	nn	nn	nn	nn	np	nn	nn	nn	nn	np	nn	np	np	nn	np	np	np	np	nn	np	nn	nn	np	nn	np	np	np	nn	nn	np	np	np	np	nn
Marker512168	<nnxnp>	nn	nn	nn	nn	nn	np	nn	np	np	np	np	np	nn	nn	nn	nn	nn	nn	np	nn	nn	nn	nn	np	nn	np	np	nn	np	np	np	np	nn	np	nn	nn	np	nn	np	np	np	nn	nn	np	np	np	np	nn
Marker504477	<nnxnp>	nn	nn	nn	nn	nn	np	nn	np	np	np	np	np	nn	nn	nn	nn	nn	nn	np	nn	nn	nn	nn	np	nn	np	np	nn	np	np	np	np	nn	np	nn	nn	np	nn	np	np	np	nn	nn	np	np	np	np	nn
Marker48864	<nnxnp>	nn	nn	nn	nn	nn	np	np	np	np	np	np	np	nn	nn	nn	nn	nn	nn	np	nn	nn	nn	nn	np	nn	np	np	nn	np	np	np	np	nn	np	nn	nn	np	nn	np	np	np	nn	nn	np	np	np	np	nn
Marker28768	<efxeg>	ef	ef	ef	ef	--	eg	eg	fg	fg	eg	fg	fg	ef	ee	ef	ef	ef	ef	--	ef	ef	ef	ef	fg	--	eg	eg	ef	eg	eg	fg	eg	ef	fg	--	--	eg	ee	eg	eg	eg	--	ef	fg	eg	fg	eg	ef
Marker24743	<nnxnp>	nn	nn	nn	nn	nn	np	np	np	np	np	np	np	nn	nn	nn	nn	nn	nn	nn	nn	nn	nn	nn	np	np	np	np	nn	np	np	np	np	nn	np	nn	nn	np	nn	np	np	np	nn	nn	np	np	np	np	nn
Marker90653	<nnxnp>	nn	nn	nn	nn	nn	np	np	np	np	np	np	np	nn	nn	nn	nn	nn	nn	nn	nn	nn	nn	nn	np	np	np	np	nn	np	np	np	np	nn	np	nn	nn	np	nn	np	np	np	nn	nn	np	np	np	np	nn
Marker31905	<nnxnp>	nn	nn	nn	nn	nn	np	np	np	np	np	nn	np	nn	nn	nn	nn	nn	nn	nn	nn	nn	nn	nn	np	np	np	np	nn	np	np	np	np	nn	np	nn	nn	np	nn	np	np	np	nn	nn	np	np	np	np	nn
Marker29331	<efxeg>	ef	ef	ef	ef	--	eg	eg	fg	fg	eg	ef	fg	ef	ee	ef	ef	ef	ef	ef	ef	ef	ef	ef	fg	fg	eg	eg	ef	eg	eg	fg	eg	ef	fg	ef	ef	eg	ee	eg	eg	eg	ef	ef	fg	eg	fg	eg	ef
Marker30996	<nnxnp>	nn	nn	nn	nn	nn	np	np	np	np	np	nn	np	nn	nn	nn	nn	nn	nn	nn	nn	nn	nn	nn	np	np	np	np	nn	np	np	np	np	nn	np	nn	nn	np	nn	np	np	np	nn	nn	np	np	np	np	nn
Marker55768	<nnxnp>	nn	nn	nn	nn	nn	np	np	np	np	np	nn	np	nn	nn	nn	nn	nn	nn	nn	nn	nn	nn	nn	np	np	np	np	nn	np	np	np	np	nn	np	nn	nn	np	nn	np	np	np	nn	nn	np	np	np	np	nn
Marker60540	<nnxnp>	nn	nn	nn	nn	nn	np	np	np	np	np	np	np	nn	nn	nn	nn	nn	nn	nn	nn	nn	nn	nn	np	np	np	np	nn	np	np	np	np	nn	np	nn	nn	np	nn	np	np	np	nn	nn	np	np	np	np	nn
Marker19522	<efxeg>	ef	ef	ef	ef	--	eg	eg	fg	fg	eg	fg	fg	ef	ee	ef	ef	ef	ef	ef	ef	ef	ef	ef	fg	--	eg	eg	ef	eg	eg	fg	eg	ef	fg	ef	ef	eg	ee	eg	eg	eg	ef	ef	fg	eg	fg	eg	ef
Marker55582	<nnxnp>	nn	nn	nn	nn	nn	np	np	np	np	np	np	np	nn	nn	nn	nn	nn	nn	nn	nn	nn	nn	nn	np	nn	np	np	nn	np	np	np	np	nn	np	nn	nn	np	nn	np	np	np	nn	nn	np	np	np	np	nn
Marker25570	<nnxnp>	nn	nn	nn	nn	nn	np	np	np	np	np	np	np	nn	nn	nn	nn	nn	nn	nn	nn	nn	nn	nn	np	nn	np	np	nn	np	np	np	np	nn	np	nn	nn	np	nn	np	np	np	nn	nn	np	np	np	np	nn
Marker19795	<nnxnp>	nn	nn	nn	nn	nn	nn	np	np	np	np	np	np	nn	nn	nn	nn	nn	nn	nn	nn	nn	nn	nn	np	nn	np	np	nn	np	np	np	np	nn	np	nn	nn	np	nn	np	np	np	nn	nn	np	np	np	np	nn
Marker49942	<nnxnp>	nn	nn	nn	nn	nn	nn	np	np	np	np	np	np	nn	nn	nn	nn	nn	nn	nn	nn	nn	nn	nn	np	nn	np	np	nn	np	np	np	np	nn	np	nn	nn	np	nn	np	np	np	nn	nn	np	np	np	np	nn
Marker20515	<efxeg>	ef	ef	ef	ef	ef	--	eg	fg	fg	eg	fg	fg	ef	ee	ef	ef	ef	ef	ef	ef	ef	ef	ef	fg	ef	eg	eg	ef	eg	eg	fg	eg	ef	fg	ef	ef	eg	ee	eg	eg	eg	ef	ef	fg	eg	fg	eg	ef
Marker1708	<nnxnp>	nn	nn	nn	nn	nn	np	np	np	np	np	np	np	nn	nn	nn	nn	nn	nn	nn	nn	nn	nn	nn	np	nn	np	np	nn	np	np	np	np	nn	np	nn	nn	np	nn	np	np	np	nn	nn	np	np	np	np	nn
Marker35267	<efxeg>	ef	ef	ef	ef	ef	--	eg	fg	fg	eg	fg	fg	ef	ee	ef	ef	ef	ef	ef	ef	ef	ef	ef	fg	ef	eg	eg	ef	eg	eg	fg	eg	ef	fg	ef	ef	eg	ee	eg	eg	eg	ef	ef	fg	eg	fg	eg	ef
Marker22286	<nnxnp>	nn	nn	nn	nn	nn	nn	np	np	np	np	np	np	nn	nn	nn	nn	nn	nn	nn	nn	nn	nn	nn	np	nn	np	np	nn	np	np	np	np	nn	np	nn	nn	np	nn	np	np	np	nn	nn	np	np	np	np	nn
Marker41790	<nnxnp>	nn	nn	nn	nn	nn	nn	np	np	np	np	np	np	nn	nn	nn	nn	nn	nn	nn	nn	nn	nn	nn	np	nn	np	np	nn	np	np	np	np	nn	np	nn	nn	np	nn	np	np	np	nn	nn	np	np	np	np	nn
Marker15448	<nnxnp>	nn	nn	nn	nn	nn	nn	np	np	np	np	np	np	nn	nn	nn	nn	nn	nn	nn	nn	nn	nn	nn	np	nn	np	np	nn	np	np	np	np	nn	np	nn	nn	np	nn	np	np	np	nn	nn	np	np	np	np	nn
Marker16498	<efxeg>	ef	ef	ef	ef	ef	ef	eg	fg	fg	eg	fg	fg	--	ee	ef	ef	ef	ef	ef	ef	ef	ef	ef	fg	ef	eg	eg	ef	eg	eg	fg	eg	ef	fg	ef	--	eg	ee	eg	eg	eg	--	ef	fg	eg	fg	eg	ef
Marker84607	<nnxnp>	nn	nn	nn	nn	nn	nn	np	np	np	np	np	np	nn	nn	nn	nn	nn	nn	nn	nn	nn	nn	nn	np	nn	np	np	nn	np	np	np	np	nn	np	nn	nn	np	nn	np	np	np	nn	nn	np	np	np	np	nn
Marker38955	<nnxnp>	nn	nn	nn	nn	nn	nn	np	np	np	np	nn	np	nn	nn	nn	nn	nn	nn	nn	nn	nn	nn	nn	np	nn	np	np	nn	np	np	np	np	nn	np	nn	nn	np	nn	np	np	np	nn	nn	np	np	np	np	nn
Marker43969	<nnxnp>	nn	nn	nn	nn	nn	nn	np	np	np	np	nn	np	nn	nn	nn	nn	nn	nn	nn	nn	nn	nn	nn	np	nn	np	np	nn	np	np	np	np	nn	np	nn	nn	np	nn	np	np	np	nn	nn	np	np	np	np	nn
Marker14421	<nnxnp>	nn	nn	nn	nn	nn	nn	np	np	np	np	nn	np	nn	nn	nn	nn	nn	nn	nn	nn	nn	nn	nn	np	nn	np	np	nn	np	np	np	np	nn	np	nn	nn	np	nn	np	np	np	nn	nn	np	np	np	np	nn
Marker27284	<nnxnp>	nn	nn	nn	nn	nn	nn	np	np	np	np	nn	np	nn	nn	nn	nn	nn	nn	nn	nn	nn	nn	nn	np	nn	np	np	nn	np	np	np	np	nn	np	nn	nn	np	nn	np	np	np	nn	nn	np	np	np	np	nn
Marker24020	<nnxnp>	nn	nn	nn	nn	nn	nn	np	np	np	np	np	np	nn	nn	nn	nn	nn	nn	nn	nn	nn	nn	nn	np	nn	np	np	nn	np	np	np	np	nn	np	nn	nn	np	nn	np	np	np	nn	nn	np	np	np	np	nn
Marker13700	<nnxnp>	nn	nn	nn	nn	nn	nn	np	np	np	np	np	np	nn	nn	nn	nn	nn	nn	nn	nn	nn	nn	nn	np	nn	np	np	nn	np	np	np	np	nn	np	nn	nn	np	nn	np	np	np	nn	nn	np	np	np	np	nn
Marker58004	<nnxnp>	nn	nn	nn	nn	nn	nn	np	np	np	np	np	np	nn	nn	nn	nn	nn	nn	nn	nn	nn	nn	nn	np	nn	np	np	nn	np	np	np	np	nn	np	nn	nn	np	nn	np	np	np	nn	nn	np	np	np	np	nn
Marker23669	<nnxnp>	nn	nn	nn	nn	nn	nn	np	np	np	np	np	np	nn	nn	nn	nn	nn	nn	nn	nn	nn	nn	nn	np	nn	np	np	nn	np	np	np	np	nn	np	nn	nn	np	nn	np	np	np	nn	nn	np	np	np	np	nn
Marker63345	<efxeg>	ef	ef	ef	ef	ef	ef	eg	fg	fg	eg	eg	fg	ef	eg	ef	ef	ef	ef	fg	ef	ef	--	ef	ef	ef	eg	eg	ef	fg	eg	fg	eg	ef	eg	ef	ef	eg	eg	eg	eg	eg	ef	ef	eg	eg	fg	eg	ef
Marker93082	<nnxnp>	nn	nn	nn	nn	nn	nn	np	np	np	np	np	np	nn	np	nn	nn	nn	nn	np	nn	nn	nn	nn	nn	nn	np	np	nn	np	np	np	np	nn	np	nn	nn	np	np	np	np	np	nn	nn	np	np	np	np	nn
Marker33133	<nnxnp>	nn	nn	nn	nn	nn	nn	np	np	np	np	np	np	nn	np	nn	nn	nn	nn	np	np	nn	nn	nn	nn	nn	np	np	nn	np	np	np	np	nn	np	nn	nn	np	np	np	np	np	nn	nn	np	np	np	np	nn
Marker510031	<nnxnp>	nn	nn	nn	nn	nn	nn	np	np	np	np	np	np	nn	np	nn	nn	nn	nn	np	np	nn	nn	nn	nn	nn	np	np	nn	np	np	np	np	nn	np	nn	nn	np	np	np	np	np	nn	nn	np	np	np	np	nn
Marker57024	<nnxnp>	nn	nn	nn	nn	nn	nn	np	np	np	np	np	np	nn	np	nn	nn	nn	nn	np	np	nn	nn	nn	nn	nn	np	np	nn	np	np	np	np	nn	np	nn	nn	np	np	np	np	np	nn	nn	np	np	np	np	nn
Marker2730	<nnxnp>	nn	nn	nn	nn	nn	nn	np	np	np	np	np	np	nn	np	nn	nn	nn	nn	np	nn	nn	nn	nn	nn	nn	np	np	nn	np	np	np	np	nn	np	nn	nn	np	np	np	np	np	nn	nn	np	np	np	np	nn
Marker15117	<nnxnp>	nn	nn	nn	nn	nn	nn	np	np	np	np	np	np	nn	np	nn	nn	nn	nn	np	nn	nn	nn	nn	nn	nn	np	np	nn	np	np	np	np	nn	np	nn	nn	np	np	np	np	np	nn	nn	np	np	np	np	nn
Marker89355	<nnxnp>	nn	nn	nn	nn	nn	nn	np	np	np	np	np	np	nn	np	nn	nn	nn	nn	np	nn	nn	nn	nn	nn	nn	np	np	nn	np	np	np	np	nn	np	nn	nn	np	np	np	np	np	nn	nn	np	np	np	np	nn
Marker24029	<nnxnp>	nn	nn	nn	nn	nn	nn	np	np	np	np	np	np	nn	np	nn	nn	nn	nn	np	nn	nn	nn	nn	nn	nn	np	np	nn	np	np	np	np	nn	np	nn	nn	np	np	np	np	np	nn	nn	np	np	np	np	nn
Marker37896	<nnxnp>	nn	nn	nn	nn	nn	nn	np	np	np	np	np	np	nn	np	nn	nn	nn	nn	np	nn	nn	nn	nn	nn	nn	np	np	nn	np	np	np	np	nn	np	nn	nn	np	np	np	np	np	nn	nn	np	np	np	np	nn
Marker26890	<nnxnp>	nn	nn	nn	nn	nn	nn	np	np	np	np	np	np	nn	np	nn	nn	nn	nn	np	nn	nn	nn	nn	nn	nn	np	np	nn	np	np	np	np	nn	np	nn	nn	np	np	np	np	np	nn	nn	np	np	np	np	nn
Marker29053	<efxeg>	ef	ef	ef	ef	ef	ef	eg	fg	fg	eg	eg	fg	ef	eg	ef	ef	ef	ef	fg	ef	ef	--	ef	ef	ef	eg	eg	ef	fg	eg	fg	eg	ef	eg	ef	ef	eg	eg	eg	eg	eg	ef	ef	eg	eg	fg	eg	ef
Marker106108	<nnxnp>	nn	nn	nn	nn	nn	nn	np	np	np	np	np	np	nn	np	nn	nn	nn	nn	np	nn	nn	nn	nn	nn	nn	np	np	nn	np	np	np	np	nn	np	nn	nn	np	np	np	np	np	nn	nn	np	np	np	np	nn
Marker540412	<nnxnp>	nn	nn	nn	nn	nn	nn	np	np	np	np	np	np	nn	np	nn	nn	nn	nn	np	nn	nn	nn	nn	nn	nn	np	np	nn	np	np	np	np	nn	np	nn	nn	np	np	np	np	np	nn	nn	np	np	np	np	nn
Marker515641	<nnxnp>	nn	nn	nn	nn	nn	nn	np	np	np	np	np	np	nn	np	nn	nn	nn	nn	np	nn	nn	nn	nn	nn	nn	np	np	nn	np	np	np	np	nn	np	nn	nn	np	np	np	np	np	nn	nn	np	np	np	np	nn
Marker503524	<nnxnp>	nn	nn	nn	nn	nn	nn	np	np	np	np	np	np	nn	np	nn	nn	nn	nn	np	nn	nn	nn	nn	nn	nn	np	np	nn	np	np	np	np	nn	np	nn	nn	np	np	np	np	np	nn	nn	np	np	np	np	nn
Marker502936	<nnxnp>	nn	nn	nn	nn	nn	nn	np	np	np	np	np	np	nn	np	nn	nn	nn	nn	np	nn	nn	nn	nn	nn	nn	np	np	nn	np	np	np	np	nn	np	nn	nn	np	np	np	np	np	nn	nn	np	np	np	np	nn
Marker26410	<nnxnp>	nn	nn	nn	nn	nn	nn	np	np	np	np	np	np	nn	np	nn	nn	nn	nn	np	nn	nn	nn	nn	nn	nn	np	np	nn	np	np	np	np	nn	np	nn	nn	np	np	np	np	np	nn	nn	np	np	np	np	nn
Marker32366	<nnxnp>	nn	nn	nn	nn	nn	nn	np	nn	np	np	np	np	nn	np	nn	nn	nn	nn	nn	nn	nn	nn	nn	nn	nn	np	np	nn	np	np	np	np	nn	np	nn	nn	np	np	np	np	np	nn	nn	np	np	np	np	nn
Marker4053	<nnxnp>	nn	nn	nn	nn	nn	nn	np	nn	np	np	np	np	nn	np	nn	nn	nn	nn	nn	nn	nn	nn	nn	nn	nn	np	np	nn	np	np	np	np	nn	np	nn	nn	np	np	np	np	np	nn	nn	np	np	np	np	nn
Marker17443	<nnxnp>	nn	nn	nn	nn	nn	nn	np	nn	np	np	np	np	nn	np	nn	nn	nn	nn	nn	nn	nn	nn	nn	nn	nn	np	np	nn	np	np	np	np	nn	np	nn	nn	np	np	np	np	np	nn	nn	np	np	np	np	nn
Marker501596	<nnxnp>	nn	nn	nn	nn	nn	nn	np	nn	np	np	np	np	nn	np	nn	nn	nn	nn	nn	nn	nn	nn	nn	nn	nn	np	np	nn	np	np	np	np	nn	np	nn	nn	np	np	np	np	np	nn	nn	np	np	np	np	nn
Marker35982	<nnxnp>	nn	nn	nn	nn	nn	nn	np	nn	np	np	np	np	nn	np	nn	nn	nn	nn	nn	nn	nn	nn	nn	nn	nn	np	np	nn	np	np	np	np	nn	np	nn	nn	np	np	np	np	np	nn	nn	np	np	np	np	nn
Marker500757	<nnxnp>	nn	nn	nn	nn	nn	nn	np	nn	np	np	np	np	nn	np	nn	nn	nn	nn	nn	nn	nn	nn	nn	nn	nn	np	np	nn	np	np	np	np	nn	np	nn	nn	np	np	np	np	np	nn	nn	np	np	np	np	nn
Marker43017	<nnxnp>	--	nn	nn	nn	nn	nn	np	nn	np	np	np	np	nn	np	nn	nn	nn	nn	nn	nn	nn	nn	nn	nn	nn	np	np	nn	np	np	np	np	nn	np	nn	nn	np	np	np	np	np	nn	nn	np	np	np	np	nn
Marker56966	<nnxnp>	np	nn	nn	nn	nn	nn	np	nn	np	np	np	np	nn	np	nn	nn	nn	nn	nn	nn	nn	nn	nn	nn	nn	np	np	nn	np	np	np	np	nn	np	nn	nn	np	np	np	np	np	nn	nn	np	np	np	np	nn
Marker29688	<nnxnp>	np	nn	nn	nn	nn	nn	np	nn	np	np	np	np	nn	np	nn	nn	nn	nn	nn	nn	nn	nn	nn	nn	nn	np	np	nn	np	np	np	np	nn	np	nn	nn	np	np	np	np	np	nn	nn	np	np	np	np	nn
Marker7468	<nnxnp>	np	nn	nn	nn	nn	nn	np	nn	np	np	np	np	nn	np	nn	nn	nn	nn	nn	nn	nn	nn	nn	nn	nn	np	np	nn	np	np	np	np	nn	np	nn	nn	np	np	np	np	np	nn	nn	np	np	np	np	nn
Marker60296	<nnxnp>	nn	nn	nn	nn	nn	nn	np	nn	np	np	np	np	nn	np	nn	nn	nn	nn	nn	nn	nn	nn	nn	nn	nn	np	np	nn	np	np	np	np	nn	np	nn	nn	np	np	np	np	np	nn	nn	np	np	np	np	nn
Marker10124	<nnxnp>	nn	nn	nn	nn	nn	nn	np	nn	np	np	np	np	nn	np	nn	nn	nn	nn	nn	nn	nn	nn	nn	nn	nn	np	np	nn	np	np	np	np	nn	np	nn	nn	np	np	np	np	np	nn	nn	np	np	np	np	nn
Marker19586	<nnxnp>	nn	nn	nn	nn	nn	nn	np	nn	np	np	np	np	nn	np	nn	nn	nn	nn	nn	nn	nn	nn	nn	nn	nn	np	np	nn	np	np	np	np	nn	np	nn	nn	np	np	np	np	np	nn	nn	np	np	np	np	nn
Marker520771	<nnxnp>	nn	nn	nn	nn	nn	nn	np	nn	np	np	np	np	nn	np	nn	nn	nn	nn	nn	nn	nn	nn	nn	nn	nn	np	np	nn	np	np	np	np	nn	np	nn	nn	np	np	np	np	np	nn	nn	np	np	np	np	nn
Marker25706	<nnxnp>	nn	nn	nn	nn	nn	nn	np	nn	np	np	np	np	nn	np	nn	nn	nn	nn	nn	nn	nn	nn	nn	nn	nn	np	np	nn	np	np	np	np	nn	np	nn	nn	np	np	np	np	np	nn	nn	np	np	np	np	nn
Marker39601	<nnxnp>	nn	nn	nn	nn	nn	nn	np	nn	np	np	np	np	nn	np	nn	nn	nn	nn	nn	nn	nn	nn	nn	nn	nn	np	np	nn	np	np	np	np	nn	np	nn	nn	np	np	np	np	np	nn	nn	np	np	np	np	nn
Marker68547	<nnxnp>	nn	nn	nn	nn	nn	nn	np	nn	np	np	np	np	nn	nn	nn	nn	nn	nn	nn	nn	nn	nn	nn	nn	nn	np	np	nn	np	np	np	np	nn	np	nn	nn	np	np	np	np	np	nn	nn	np	np	np	np	nn
Marker530828	<nnxnp>	nn	nn	nn	nn	nn	nn	np	nn	np	np	np	np	nn	nn	nn	nn	nn	nn	nn	nn	nn	nn	nn	nn	nn	np	np	nn	np	np	np	np	nn	np	nn	nn	np	nn	np	np	np	nn	nn	np	np	np	np	nn
Marker508465	<nnxnp>	nn	nn	nn	nn	nn	nn	np	nn	np	np	np	np	nn	nn	nn	nn	nn	nn	nn	nn	nn	nn	nn	nn	nn	np	np	nn	np	np	np	np	nn	np	nn	nn	np	nn	np	np	np	nn	nn	np	np	np	np	nn
Marker17332	<nnxnp>	nn	nn	nn	nn	nn	nn	np	nn	np	np	np	np	nn	nn	nn	nn	nn	nn	nn	nn	nn	nn	nn	nn	nn	np	np	nn	np	np	np	np	nn	np	nn	nn	np	nn	np	np	np	nn	nn	np	np	np	np	nn
Marker12963	<nnxnp>	nn	nn	nn	nn	nn	nn	np	nn	np	np	nn	np	nn	nn	nn	nn	nn	nn	nn	nn	nn	nn	nn	nn	nn	np	np	nn	np	nn	np	np	nn	--	nn	nn	--	nn	np	np	np	nn	nn	np	np	np	np	nn
Marker21211	<nnxnp>	nn	nn	nn	nn	nn	nn	np	nn	np	np	nn	np	nn	nn	nn	nn	nn	nn	nn	nn	nn	nn	nn	nn	nn	np	np	nn	np	nn	np	np	nn	nn	nn	nn	nn	nn	np	np	np	nn	nn	np	np	np	np	nn
Marker506898	<nnxnp>	nn	nn	nn	nn	nn	nn	np	nn	np	np	nn	np	nn	nn	nn	nn	nn	nn	nn	nn	nn	nn	nn	nn	nn	np	np	nn	np	nn	np	np	nn	nn	nn	nn	nn	nn	np	np	np	nn	nn	np	np	np	np	nn
Marker12082	<nnxnp>	nn	nn	nn	nn	nn	nn	np	nn	np	np	nn	np	nn	nn	nn	nn	nn	nn	nn	nn	nn	nn	nn	nn	nn	np	np	nn	np	nn	np	np	nn	nn	nn	nn	nn	nn	np	np	np	nn	nn	np	np	np	np	nn
Marker8584	<nnxnp>	nn	nn	nn	nn	nn	nn	np	nn	np	np	nn	np	nn	nn	nn	nn	nn	nn	nn	nn	nn	nn	nn	nn	nn	np	np	nn	np	nn	np	np	nn	nn	nn	nn	nn	nn	np	np	np	nn	nn	np	np	np	np	nn
Marker51778	<nnxnp>	nn	nn	nn	nn	nn	nn	np	nn	np	np	nn	np	nn	nn	nn	nn	nn	nn	nn	nn	nn	nn	nn	nn	nn	np	np	nn	np	nn	np	np	nn	nn	nn	nn	nn	nn	np	np	np	nn	nn	np	np	np	np	nn
Marker10295	<nnxnp>	nn	nn	nn	nn	nn	nn	np	nn	np	np	nn	np	nn	nn	nn	nn	nn	nn	nn	nn	nn	nn	nn	nn	nn	np	np	nn	np	nn	np	np	nn	nn	nn	nn	nn	nn	np	np	np	nn	nn	np	np	np	np	nn
Marker509143	<nnxnp>	nn	nn	nn	nn	nn	nn	np	nn	np	np	nn	np	nn	nn	nn	nn	nn	nn	nn	nn	nn	nn	nn	nn	nn	np	np	nn	np	nn	np	np	nn	nn	nn	nn	nn	nn	np	np	np	nn	nn	np	np	np	np	nn
Marker18713	<nnxnp>	nn	nn	nn	nn	nn	nn	np	nn	np	np	nn	np	nn	nn	nn	nn	nn	nn	nn	nn	nn	nn	nn	nn	nn	np	np	nn	np	nn	np	np	nn	nn	nn	nn	nn	nn	np	np	np	nn	nn	np	np	np	np	nn
Marker18814	<nnxnp>	nn	nn	nn	nn	nn	nn	np	nn	np	np	nn	np	nn	nn	nn	nn	nn	nn	nn	nn	nn	nn	nn	nn	nn	np	np	nn	np	nn	np	np	nn	nn	nn	nn	nn	nn	np	np	np	nn	nn	np	np	np	np	nn
Marker508183	<nnxnp>	nn	nn	nn	nn	np	np	np	nn	np	np	np	nn	np	np	nn	nn	nn	nn	nn	np	nn	nn	nn	nn	nn	np	np	np	nn	np	nn	np	nn	np	np	nn	nn	nn	np	np	nn	np	np	np	np	np	np	np
Marker7099	<nnxnp>	nn	nn	nn	nn	np	np	np	nn	np	np	np	nn	np	np	nn	nn	nn	nn	nn	np	nn	nn	nn	nn	nn	np	np	np	nn	np	nn	np	nn	np	np	nn	nn	nn	np	np	nn	np	np	np	np	np	np	np
Marker46596	<nnxnp>	nn	nn	nn	nn	np	np	np	nn	np	np	np	nn	np	np	nn	nn	nn	np	nn	np	nn	nn	nn	nn	nn	np	np	np	nn	np	nn	np	nn	np	np	nn	nn	nn	np	np	nn	np	np	np	np	np	np	np
Marker77219	<hkxhk>	kk	kk	kk	kk	hk	hk	hh	kk	--	hh	hk	kk	--	hh	kk	kk	--	hh	kk	hk	kk	kk	kk	kk	--	hh	hh	hh	kk	hh	kk	hk	kk	hk	hk	kk	kk	kk	hh	hh	hk	hk	hk	hh	hh	--	hh	hk
Marker28366	<nnxnp>	nn	nn	nn	nn	np	np	np	nn	np	np	np	nn	np	np	nn	nn	np	np	nn	np	nn	nn	nn	nn	nn	np	np	np	nn	np	nn	np	nn	np	np	nn	nn	nn	np	np	nn	np	np	np	np	nn	np	np
Marker6480	<nnxnp>	nn	nn	nn	nn	np	np	np	nn	np	np	np	nn	np	np	nn	nn	np	np	nn	np	nn	nn	nn	nn	nn	np	np	nn	nn	np	nn	np	nn	np	np	nn	nn	nn	np	np	nn	np	np	np	np	nn	np	np
Marker34914	<nnxnp>	nn	nn	nn	nn	np	np	np	nn	np	np	np	nn	np	np	nn	nn	np	np	nn	np	nn	nn	np	nn	nn	np	np	nn	nn	np	nn	np	nn	np	np	nn	nn	nn	np	np	nn	np	np	np	np	nn	np	np
Marker10691	<nnxnp>	nn	nn	nn	nn	np	np	np	nn	np	np	np	nn	np	np	nn	nn	np	np	nn	np	nn	nn	np	nn	nn	np	np	nn	nn	np	nn	np	nn	np	np	nn	nn	nn	np	np	nn	np	np	np	np	nn	np	np
Marker501572	<nnxnp>	nn	nn	nn	nn	np	np	np	nn	np	np	np	nn	np	np	nn	nn	np	np	nn	np	nn	nn	np	nn	nn	np	np	nn	nn	np	nn	np	nn	np	np	nn	nn	nn	np	np	nn	np	np	np	np	nn	np	np
Marker514399	<nnxnp>	nn	nn	nn	nn	np	np	np	nn	np	np	np	nn	np	np	nn	nn	np	np	nn	nn	nn	nn	nn	nn	nn	np	np	nn	nn	np	nn	np	nn	np	np	nn	nn	nn	np	np	nn	np	np	np	np	nn	np	np
Marker509077	<nnxnp>	nn	nn	nn	nn	np	np	np	nn	np	np	np	nn	np	np	nn	nn	np	np	nn	nn	nn	nn	nn	nn	nn	np	np	nn	nn	np	nn	np	nn	np	np	nn	nn	nn	np	np	nn	np	np	np	np	nn	np	np
Marker47174	<nnxnp>	nn	nn	nn	nn	np	np	np	nn	np	np	np	nn	nn	np	nn	nn	nn	nn	nn	nn	nn	nn	nn	nn	nn	np	np	nn	nn	np	nn	np	nn	np	nn	nn	nn	nn	np	np	nn	np	nn	np	np	np	np	np
Marker36276	<nnxnp>	nn	nn	nn	nn	np	np	np	nn	np	np	np	nn	nn	np	nn	nn	nn	nn	nn	nn	nn	nn	nn	nn	nn	np	np	nn	nn	np	nn	np	nn	np	nn	nn	nn	nn	np	np	nn	np	nn	np	np	np	np	np
Marker525914	<nnxnp>	nn	nn	nn	nn	np	np	np	nn	np	np	np	nn	nn	np	nn	nn	nn	nn	nn	nn	nn	nn	nn	nn	nn	np	np	nn	nn	np	nn	np	nn	np	nn	nn	nn	nn	np	np	nn	np	nn	np	np	np	np	np
Marker502193	<nnxnp>	nn	nn	nn	nn	np	np	np	nn	np	np	np	nn	nn	np	nn	nn	np	np	nn	nn	nn	nn	nn	nn	nn	np	np	nn	nn	np	nn	np	nn	np	nn	nn	nn	nn	np	np	nn	nn	nn	np	np	nn	np	np
Marker10196	<nnxnp>	nn	nn	nn	nn	np	np	np	nn	np	np	np	nn	nn	np	nn	nn	np	np	nn	nn	nn	nn	nn	nn	nn	np	np	nn	nn	np	nn	np	nn	np	nn	nn	nn	nn	np	np	nn	nn	nn	np	np	nn	np	np
Marker516225	<nnxnp>	nn	nn	nn	nn	np	np	np	nn	np	np	np	nn	nn	np	nn	nn	np	np	nn	nn	nn	nn	nn	nn	nn	np	np	nn	nn	np	nn	np	nn	np	nn	nn	nn	nn	np	np	nn	nn	nn	np	np	nn	np	np
Marker13072	<nnxnp>	nn	nn	nn	nn	np	np	np	nn	np	np	np	nn	nn	np	nn	nn	np	np	nn	nn	nn	nn	nn	nn	nn	np	np	nn	nn	np	nn	np	nn	np	nn	nn	nn	nn	np	np	nn	nn	nn	np	np	nn	np	np
Marker58227	<nnxnp>	nn	nn	nn	nn	np	np	np	nn	np	np	np	nn	nn	np	nn	nn	np	np	nn	nn	nn	nn	nn	nn	nn	np	np	nn	nn	np	nn	np	nn	np	nn	nn	nn	nn	np	np	nn	nn	nn	np	np	nn	np	np
Marker16650	<nnxnp>	nn	nn	nn	nn	np	np	np	nn	np	np	np	nn	nn	np	nn	nn	np	np	nn	nn	nn	nn	nn	nn	nn	np	np	nn	nn	np	nn	np	nn	np	nn	nn	nn	nn	np	np	nn	nn	nn	np	np	nn	np	np
Marker76505	<nnxnp>	nn	nn	nn	nn	np	np	np	nn	np	np	np	nn	nn	np	nn	nn	np	np	nn	nn	nn	nn	nn	nn	nn	np	np	nn	nn	np	nn	np	nn	np	nn	nn	nn	nn	np	np	nn	nn	nn	np	np	nn	np	np
Marker504006	<nnxnp>	nn	nn	nn	nn	np	np	np	nn	np	np	np	nn	nn	np	nn	nn	np	np	nn	nn	nn	nn	nn	nn	nn	np	np	nn	nn	np	nn	np	nn	np	nn	nn	nn	nn	np	np	nn	nn	nn	np	np	nn	np	np
Marker23485	<nnxnp>	nn	nn	nn	nn	np	np	np	nn	np	np	np	nn	nn	np	nn	nn	np	np	nn	nn	nn	nn	nn	nn	nn	np	np	nn	nn	np	nn	np	nn	np	nn	nn	nn	nn	np	np	nn	nn	--	np	np	nn	np	np
Marker502500	<nnxnp>	nn	nn	nn	nn	np	np	np	nn	np	np	np	nn	nn	np	nn	nn	np	np	nn	nn	nn	nn	nn	nn	nn	np	np	nn	nn	np	nn	np	nn	np	nn	nn	nn	nn	np	np	nn	nn	np	np	np	nn	np	np
Marker19968	<nnxnp>	nn	nn	nn	nn	np	np	np	nn	np	np	np	nn	nn	np	nn	nn	np	np	nn	nn	nn	nn	nn	nn	nn	np	np	nn	nn	np	nn	np	nn	np	nn	nn	nn	nn	np	np	nn	nn	np	np	np	nn	np	np
Marker506906	<nnxnp>	nn	nn	nn	nn	np	np	np	nn	np	np	np	nn	nn	np	nn	nn	np	np	nn	np	nn	nn	nn	nn	nn	np	np	nn	nn	np	nn	np	nn	np	nn	nn	nn	nn	np	np	nn	nn	np	np	np	nn	np	np
Marker13236	<nnxnp>	nn	nn	nn	nn	np	np	np	nn	np	np	np	nn	nn	np	nn	nn	np	np	nn	np	nn	nn	nn	nn	nn	np	np	nn	nn	np	nn	np	nn	np	nn	nn	nn	nn	np	np	nn	nn	np	np	np	nn	np	np
Marker5336	<nnxnp>	nn	nn	nn	nn	np	np	np	nn	np	np	np	nn	nn	np	nn	nn	np	np	nn	np	nn	nn	nn	nn	nn	np	np	nn	nn	np	nn	np	nn	np	nn	nn	nn	nn	np	np	nn	nn	np	np	np	nn	np	np
Marker29762	<nnxnp>	nn	nn	nn	nn	np	np	np	nn	np	np	np	nn	nn	np	nn	nn	np	np	nn	nn	nn	nn	nn	nn	nn	np	np	nn	nn	np	nn	np	nn	np	nn	nn	nn	nn	np	np	nn	nn	np	np	np	nn	np	np
Marker1610	<nnxnp>	nn	nn	nn	nn	np	np	np	nn	np	np	np	nn	nn	np	nn	nn	np	np	nn	nn	nn	nn	nn	nn	nn	np	np	nn	nn	np	nn	np	nn	np	nn	nn	nn	nn	np	np	nn	nn	np	np	np	nn	np	np
Marker10833	<nnxnp>	nn	nn	nn	nn	np	np	np	nn	np	np	np	nn	nn	np	nn	nn	np	np	nn	nn	nn	nn	nn	nn	nn	np	np	nn	nn	np	nn	np	nn	np	nn	nn	nn	nn	np	np	nn	nn	np	np	np	nn	np	np
Marker511247	<efxeg>	ef	ef	ef	ef	fg	fg	eg	--	eg	eg	fg	ef	ef	eg	ef	ef	eg	eg	ef	ef	ef	ef	ef	ef	ef	eg	eg	ef	ef	eg	ef	fg	ef	fg	ef	ef	--	ef	eg	eg	ee	ef	fg	eg	eg	ef	eg	fg
Marker507181	<nnxnp>	nn	nn	nn	nn	np	np	np	nn	np	np	np	nn	nn	np	nn	nn	np	np	nn	nn	nn	nn	nn	nn	nn	np	np	nn	nn	np	nn	np	nn	np	nn	nn	nn	nn	np	np	nn	nn	np	np	np	nn	np	np
Marker8347	<nnxnp>	nn	nn	nn	nn	np	np	np	nn	np	np	np	nn	nn	np	nn	nn	np	np	nn	nn	nn	nn	nn	nn	nn	np	np	nn	nn	np	nn	np	nn	np	nn	nn	nn	nn	np	np	nn	nn	np	np	np	nn	np	np
Marker22578	<nnxnp>	nn	nn	nn	nn	np	np	np	nn	np	np	np	nn	nn	np	nn	nn	np	np	nn	nn	nn	nn	nn	nn	nn	np	np	nn	nn	np	nn	np	nn	np	nn	nn	nn	nn	np	np	nn	nn	np	np	np	nn	np	np
Marker36707	<nnxnp>	nn	nn	nn	nn	np	np	np	nn	np	np	np	nn	nn	np	nn	nn	np	np	nn	nn	nn	nn	nn	nn	nn	np	np	nn	nn	np	nn	np	nn	np	nn	nn	nn	nn	np	np	nn	nn	np	np	np	nn	np	np
Marker529766	<nnxnp>	nn	nn	nn	nn	np	np	np	nn	np	np	np	nn	nn	np	nn	nn	np	np	nn	nn	nn	nn	nn	nn	nn	np	np	nn	nn	np	nn	np	nn	np	nn	nn	nn	nn	np	np	nn	nn	np	np	np	nn	np	np
Marker46686	<efxeg>	ef	ef	ef	ef	fg	fg	eg	--	eg	eg	fg	ef	ef	eg	ef	ef	eg	eg	ef	ef	ef	ef	ef	ef	ef	eg	eg	ef	ef	eg	ef	fg	ef	fg	ef	ef	--	ef	eg	eg	ee	ef	fg	eg	eg	ef	eg	fg
Marker5865	<nnxnp>	nn	nn	nn	nn	np	np	np	nn	np	np	np	nn	nn	np	nn	nn	np	np	nn	nn	nn	nn	nn	nn	nn	np	np	nn	nn	np	nn	np	nn	np	nn	nn	nn	nn	np	np	nn	nn	np	np	np	nn	np	np
Marker31978	<nnxnp>	nn	nn	nn	nn	np	np	np	nn	np	np	np	nn	nn	np	nn	nn	np	np	nn	nn	nn	nn	nn	nn	nn	np	np	nn	nn	np	nn	np	nn	np	nn	nn	nn	nn	np	np	nn	nn	np	np	np	nn	np	np
Marker526525	<efxeg>	ef	ef	ef	ef	fg	fg	eg	--	eg	eg	fg	ef	ef	eg	--	ef	eg	eg	ef	ef	ef	ef	ef	ef	ef	eg	eg	ef	ef	eg	ef	fg	ef	fg	ef	ef	--	ef	eg	eg	ee	ef	fg	eg	eg	ef	eg	fg
Marker54631	<nnxnp>	nn	nn	nn	nn	np	np	np	nn	np	np	np	nn	nn	np	nn	nn	np	np	nn	nn	nn	nn	nn	nn	nn	np	np	nn	nn	np	nn	np	nn	np	nn	nn	nn	nn	np	np	nn	nn	nn	np	np	nn	np	np
Marker514466	<nnxnp>	nn	nn	nn	nn	np	np	np	nn	np	np	np	nn	nn	np	nn	nn	np	np	nn	nn	nn	nn	nn	nn	nn	np	np	nn	nn	np	nn	np	nn	np	nn	nn	nn	nn	np	np	nn	nn	nn	np	np	nn	np	np
Marker509348	<nnxnp>	nn	nn	nn	nn	np	np	np	nn	np	np	np	nn	nn	np	nn	nn	np	np	nn	nn	nn	nn	nn	nn	nn	np	np	nn	nn	np	nn	np	nn	np	nn	nn	nn	nn	np	np	nn	nn	nn	np	np	nn	np	np
Marker521304	<nnxnp>	nn	nn	nn	nn	np	np	np	nn	np	np	np	nn	nn	np	nn	nn	np	np	nn	nn	nn	nn	nn	nn	nn	np	np	nn	nn	np	nn	np	nn	np	nn	nn	nn	nn	np	np	nn	nn	nn	np	np	nn	np	np
Marker529524	<nnxnp>	nn	nn	nn	nn	np	np	np	nn	np	np	np	nn	nn	np	nn	nn	np	np	nn	nn	nn	nn	nn	nn	nn	np	np	nn	nn	np	nn	np	nn	np	nn	nn	nn	nn	np	np	nn	nn	nn	np	np	nn	np	np
Marker5134	<nnxnp>	nn	nn	nn	nn	np	np	np	nn	np	np	np	nn	nn	np	nn	nn	np	np	nn	nn	nn	nn	nn	nn	nn	np	np	nn	nn	np	nn	np	nn	np	nn	nn	nn	nn	np	np	nn	nn	nn	np	np	nn	np	np
Marker74097	<nnxnp>	nn	nn	nn	nn	np	np	np	nn	np	np	np	nn	nn	np	nn	nn	np	np	nn	nn	nn	nn	nn	nn	nn	np	np	nn	nn	np	nn	np	nn	np	nn	nn	nn	nn	np	np	nn	nn	nn	np	np	nn	np	np
Marker66547	<nnxnp>	nn	nn	nn	nn	np	np	np	nn	np	np	np	nn	nn	np	nn	nn	np	np	nn	nn	nn	nn	nn	nn	nn	np	np	nn	nn	np	nn	np	nn	np	nn	nn	nn	nn	np	np	nn	nn	nn	np	np	nn	np	np
Marker519283	<nnxnp>	nn	nn	nn	nn	np	np	np	nn	np	np	np	nn	nn	np	nn	nn	np	np	nn	nn	nn	nn	nn	nn	nn	np	np	nn	nn	np	nn	np	nn	np	nn	nn	nn	nn	np	np	nn	nn	nn	np	np	nn	np	np
Marker528097	<nnxnp>	nn	nn	nn	nn	np	np	np	nn	np	np	np	nn	nn	np	nn	nn	np	np	nn	nn	nn	nn	nn	nn	nn	np	np	nn	nn	np	nn	np	nn	np	nn	nn	nn	nn	np	np	nn	nn	nn	np	np	nn	np	np
Marker542286	<nnxnp>	nn	nn	nn	nn	np	np	np	nn	np	np	np	nn	nn	np	nn	nn	np	np	nn	nn	nn	nn	nn	nn	nn	np	np	nn	nn	np	nn	np	nn	np	nn	nn	nn	nn	np	np	nn	nn	nn	np	np	nn	np	np
Marker510005	<nnxnp>	nn	nn	nn	nn	np	np	np	nn	np	np	np	nn	nn	np	nn	nn	np	np	nn	nn	nn	nn	nn	nn	nn	np	np	nn	nn	np	nn	np	nn	np	nn	nn	nn	nn	np	np	nn	nn	nn	np	np	nn	np	np
Marker21818	<nnxnp>	nn	nn	nn	nn	np	np	np	nn	np	np	np	nn	nn	np	nn	nn	np	np	nn	nn	nn	nn	nn	nn	nn	np	np	nn	nn	np	nn	np	nn	np	nn	nn	nn	nn	np	np	nn	nn	nn	np	np	nn	np	np
Marker33570	<nnxnp>	nn	nn	nn	nn	np	np	np	nn	np	np	np	nn	nn	np	nn	nn	np	np	nn	nn	nn	nn	nn	nn	nn	np	np	nn	nn	np	nn	np	nn	np	nn	nn	nn	nn	np	np	nn	nn	nn	np	np	nn	np	np
Marker518525	<nnxnp>	nn	nn	nn	nn	np	np	np	nn	np	np	np	nn	nn	np	nn	nn	np	np	nn	nn	nn	nn	nn	nn	nn	np	np	nn	nn	np	nn	np	nn	np	nn	nn	nn	nn	np	np	nn	nn	nn	np	np	nn	np	np
Marker511998	<nnxnp>	nn	nn	nn	nn	np	np	np	nn	np	np	np	nn	nn	np	nn	nn	np	np	nn	nn	nn	nn	nn	nn	nn	np	np	nn	nn	np	nn	np	nn	np	nn	nn	nn	nn	np	np	nn	nn	nn	np	np	nn	np	np
Marker5871	<efxeg>	ef	ef	ef	ef	fg	fg	eg	--	eg	eg	fg	ef	ef	eg	--	ef	eg	eg	--	ef	ef	ef	ef	ef	--	eg	eg	--	ef	eg	ef	fg	ef	fg	ef	ef	--	--	eg	eg	ee	ef	ef	fg	eg	ef	eg	fg
Marker34458	<nnxnp>	nn	nn	nn	nn	np	np	np	nn	np	np	np	nn	nn	np	nn	nn	np	np	nn	nn	nn	nn	nn	nn	nn	np	np	nn	nn	np	nn	np	nn	np	nn	nn	nn	nn	np	np	nn	nn	nn	np	np	nn	np	np
Marker62601	<efxeg>	ef	ef	ef	ef	fg	fg	eg	--	eg	eg	fg	ef	ef	eg	--	ef	eg	eg	--	ef	ef	ef	ef	ef	--	eg	eg	--	ef	eg	ef	fg	ef	fg	ef	ef	--	--	eg	eg	ee	ef	ef	fg	eg	ef	eg	fg
Marker8337	<nnxnp>	nn	nn	nn	nn	np	np	np	nn	np	np	np	nn	nn	np	nn	nn	np	np	nn	nn	nn	nn	nn	nn	nn	np	np	nn	nn	np	nn	np	nn	np	nn	nn	nn	nn	np	np	nn	nn	nn	np	np	nn	np	np
Marker30403	<nnxnp>	nn	nn	nn	nn	np	np	np	nn	np	np	np	nn	nn	np	nn	nn	np	np	nn	nn	nn	nn	nn	nn	nn	np	np	nn	nn	np	nn	np	nn	np	nn	nn	nn	nn	np	np	nn	nn	nn	np	np	nn	np	np
Marker10276	<nnxnp>	nn	nn	nn	nn	np	np	np	nn	np	np	np	nn	nn	np	nn	nn	np	np	nn	nn	nn	nn	nn	nn	nn	np	np	nn	nn	np	nn	np	nn	np	nn	nn	nn	nn	np	np	nn	nn	nn	np	np	nn	np	np
Marker33874	<nnxnp>	nn	nn	nn	nn	np	np	np	nn	np	np	np	nn	nn	np	nn	nn	np	np	nn	nn	nn	nn	nn	nn	nn	np	np	nn	nn	np	nn	np	nn	np	nn	nn	nn	nn	np	np	nn	nn	nn	np	np	nn	np	np
Marker519303	<nnxnp>	nn	nn	nn	nn	np	np	np	nn	np	np	np	nn	nn	np	nn	nn	np	np	nn	nn	nn	nn	nn	nn	nn	np	np	nn	nn	np	nn	np	nn	np	nn	nn	nn	nn	np	np	nn	nn	nn	np	np	nn	np	np
Marker45006	<efxeg>	ef	ef	ef	ef	fg	fg	eg	ee	eg	eg	fg	ef	eg	eg	--	ef	eg	eg	eg	ef	ef	ef	ef	ef	--	eg	eg	--	ef	eg	ef	fg	ef	fg	ef	ef	ee	--	eg	eg	ee	fg	ef	fg	eg	ef	eg	fg
Marker21624	<nnxnp>	nn	nn	nn	nn	np	np	np	nn	np	np	np	nn	np	np	nn	nn	np	np	np	nn	nn	nn	nn	nn	nn	np	np	nn	nn	np	nn	np	nn	np	nn	nn	nn	nn	np	np	nn	np	nn	np	np	nn	np	np
Marker8086	<nnxnp>	nn	nn	nn	nn	np	np	np	np	np	np	np	nn	np	np	nn	nn	np	np	np	nn	nn	nn	nn	np	nn	np	np	nn	nn	np	nn	np	nn	np	nn	nn	np	nn	np	np	nn	np	nn	np	np	nn	np	np
Marker75123	<efxeg>	ef	ef	ef	ef	fg	fg	eg	eg	eg	eg	fg	ef	eg	eg	--	ef	eg	eg	eg	ef	ef	ef	ef	--	--	eg	eg	--	ef	eg	ef	fg	ef	fg	ef	ef	--	--	eg	eg	ee	fg	ef	fg	eg	ef	eg	fg
Marker43847	<nnxnp>	nn	nn	nn	nn	np	np	np	np	np	np	np	nn	np	np	nn	nn	np	np	np	nn	nn	nn	nn	np	nn	np	np	nn	nn	np	nn	np	nn	np	nn	nn	np	nn	np	np	nn	np	nn	np	np	nn	np	np
Marker97088	<nnxnp>	nn	nn	nn	nn	np	np	np	np	np	np	np	nn	np	np	nn	nn	np	np	np	nn	nn	nn	nn	np	nn	np	np	nn	nn	np	nn	np	nn	np	nn	nn	np	nn	np	np	nn	nn	nn	np	np	nn	np	np
Marker13292	<efxeg>	ef	ef	ef	ef	fg	fg	eg	eg	eg	eg	fg	ef	eg	eg	--	ef	eg	eg	eg	ef	ef	ef	ef	fg	--	eg	eg	--	ef	eg	ef	fg	ef	fg	ef	ef	eg	--	eg	eg	ee	ef	ef	fg	eg	ef	eg	fg
Marker100328	<nnxnp>	nn	nn	nn	nn	np	np	np	np	np	np	np	nn	nn	np	nn	nn	np	np	np	nn	nn	nn	nn	np	nn	np	np	nn	nn	np	nn	np	nn	np	nn	nn	np	nn	np	np	nn	nn	nn	np	np	nn	np	np
Marker54046	<nnxnp>	nn	nn	nn	nn	np	np	np	np	np	np	np	nn	nn	np	nn	nn	np	np	np	nn	nn	nn	nn	np	nn	np	np	nn	nn	np	nn	np	nn	np	nn	nn	np	nn	np	np	nn	nn	np	np	np	nn	np	np
Marker523757	<nnxnp>	nn	nn	nn	nn	np	np	np	np	np	np	np	nn	nn	np	nn	nn	np	np	np	nn	nn	nn	nn	np	nn	np	np	nn	nn	np	nn	np	nn	np	nn	nn	np	nn	np	np	nn	nn	--	np	np	nn	np	np
Marker507280	<nnxnp>	nn	nn	nn	nn	np	np	np	np	np	np	np	nn	nn	np	nn	nn	np	np	np	nn	nn	nn	nn	np	nn	np	np	nn	nn	np	nn	np	nn	np	nn	nn	np	nn	np	np	nn	nn	np	np	np	nn	np	np
Marker16264	<nnxnp>	nn	nn	nn	nn	np	np	np	np	np	np	np	nn	nn	np	nn	nn	np	np	np	np	nn	nn	nn	np	nn	np	np	nn	nn	np	nn	np	nn	np	nn	nn	np	nn	np	np	nn	nn	np	np	np	nn	np	np
Marker515136	<nnxnp>	nn	nn	nn	nn	np	np	np	np	np	np	np	nn	nn	np	nn	nn	np	np	np	np	nn	nn	nn	np	nn	np	np	nn	nn	np	nn	np	np	np	nn	nn	np	nn	np	np	nn	nn	np	np	np	nn	np	np
Marker540233	<nnxnp>	nn	nn	nn	nn	np	np	np	nn	np	np	np	nn	nn	np	nn	nn	np	np	np	np	nn	nn	nn	nn	nn	np	np	nn	nn	np	nn	np	np	np	nn	nn	nn	nn	np	np	nn	nn	np	np	np	nn	np	np
Marker18106	<nnxnp>	nn	nn	nn	nn	np	np	np	nn	np	np	np	nn	nn	np	nn	nn	np	np	np	np	nn	nn	nn	nn	nn	np	np	nn	nn	np	nn	np	np	np	nn	nn	nn	nn	np	np	nn	nn	np	np	np	nn	np	np
Marker4913	<nnxnp>	nn	nn	nn	nn	np	np	np	nn	np	np	np	nn	nn	np	nn	nn	np	np	np	np	nn	nn	nn	nn	nn	np	np	nn	nn	np	nn	np	np	np	nn	nn	nn	nn	np	np	nn	nn	np	np	np	nn	np	np
Marker507945	<nnxnp>	nn	nn	nn	nn	np	np	np	nn	np	np	np	nn	nn	np	nn	nn	np	np	np	np	nn	nn	nn	nn	nn	np	np	nn	nn	np	nn	np	nn	np	nn	nn	nn	nn	np	np	nn	nn	np	np	np	nn	np	np
Marker21368	<nnxnp>	np	nn	nn	nn	np	np	np	nn	np	np	np	nn	np	np	np	nn	np	np	np	np	nn	nn	nn	nn	nn	np	np	np	nn	np	nn	np	np	np	nn	nn	nn	nn	np	np	nn	np	np	np	np	nn	np	np
Marker55830	<nnxnp>	np	nn	nn	nn	np	np	np	nn	np	np	np	nn	np	np	np	nn	np	np	np	np	nn	nn	nn	nn	nn	np	np	np	nn	np	nn	np	np	np	nn	nn	nn	nn	np	np	nn	np	np	np	np	nn	np	np
Marker34594	<nnxnp>	np	nn	nn	nn	np	np	np	nn	np	np	np	nn	np	np	np	nn	np	np	np	np	nn	nn	nn	nn	nn	np	np	np	nn	np	nn	np	np	np	nn	nn	nn	nn	np	np	nn	np	np	np	np	nn	np	np
Marker57605	<nnxnp>	np	nn	nn	nn	np	np	np	nn	np	np	np	nn	np	np	np	nn	np	np	np	np	nn	nn	nn	nn	nn	np	np	np	nn	np	nn	np	np	np	nn	nn	nn	nn	np	np	nn	np	np	np	np	nn	np	np
Marker45080	<nnxnp>	np	nn	nn	nn	np	np	np	nn	np	np	np	nn	np	np	np	nn	np	np	np	np	nn	nn	nn	nn	nn	np	np	np	nn	np	nn	np	np	np	nn	nn	nn	nn	np	np	nn	np	np	np	np	nn	np	np
Marker112577	<nnxnp>	np	nn	nn	nn	np	np	np	nn	np	np	np	nn	np	np	np	nn	np	np	np	np	nn	nn	nn	nn	nn	np	np	np	nn	np	nn	np	np	np	nn	nn	nn	nn	np	np	nn	np	np	np	np	nn	np	np
Marker45759	<nnxnp>	np	nn	nn	nn	np	np	np	nn	np	np	np	nn	np	np	np	nn	np	np	np	np	nn	nn	nn	nn	nn	np	np	np	nn	np	nn	np	np	np	nn	nn	nn	nn	np	np	nn	np	np	np	np	nn	np	np
Marker5128	<nnxnp>	np	nn	nn	nn	np	np	np	nn	np	np	np	nn	np	np	np	nn	np	np	np	np	nn	nn	nn	nn	nn	np	np	np	nn	np	nn	np	np	np	nn	nn	nn	nn	np	np	nn	np	np	np	np	nn	np	np
Marker72946	<nnxnp>	np	nn	nn	nn	np	np	np	nn	np	np	np	nn	np	np	np	nn	np	np	np	np	nn	nn	nn	nn	nn	np	np	np	nn	np	nn	np	np	np	nn	nn	nn	nn	np	np	nn	np	np	np	np	nn	np	np
Marker28426	<nnxnp>	np	nn	nn	nn	np	np	np	nn	np	np	np	nn	np	np	np	nn	np	np	np	np	nn	nn	nn	nn	nn	np	np	np	nn	np	nn	np	np	np	nn	nn	nn	nn	np	np	nn	np	np	np	np	nn	np	np
Marker96377	<nnxnp>	np	nn	nn	nn	np	np	np	nn	np	np	np	nn	np	np	np	nn	np	np	np	np	nn	nn	nn	nn	nn	np	np	np	nn	np	nn	np	np	np	nn	nn	nn	nn	np	np	nn	np	np	np	np	nn	np	np
Marker66066	<nnxnp>	np	nn	nn	nn	np	np	np	nn	np	np	np	nn	np	np	np	nn	np	np	np	np	nn	nn	nn	nn	nn	np	np	np	nn	np	nn	np	np	np	nn	nn	nn	nn	np	np	nn	np	np	np	np	nn	np	np
Marker13818	<nnxnp>	np	nn	nn	nn	np	np	np	nn	np	np	np	nn	np	np	np	nn	np	np	np	np	nn	nn	nn	nn	nn	np	np	np	nn	np	nn	np	np	np	nn	nn	nn	nn	np	np	nn	np	np	np	np	nn	np	np
Marker60971	<nnxnp>	np	nn	nn	nn	np	np	np	nn	np	np	np	nn	np	np	np	nn	np	np	np	np	nn	nn	nn	nn	nn	np	np	np	nn	np	nn	np	np	np	nn	nn	nn	nn	np	np	nn	np	np	np	np	nn	np	np
Marker39126	<nnxnp>	np	nn	nn	nn	np	np	np	nn	np	np	np	nn	np	np	np	nn	np	np	np	np	nn	nn	nn	nn	nn	np	np	np	nn	np	nn	np	np	np	nn	nn	nn	nn	np	np	nn	np	np	np	np	nn	np	np
Marker44478	<nnxnp>	np	nn	nn	nn	np	np	np	nn	np	np	np	nn	np	np	np	nn	np	np	np	np	nn	nn	nn	nn	nn	np	np	np	nn	np	nn	np	np	np	nn	nn	nn	nn	np	np	nn	np	np	np	np	nn	np	np
Marker57850	<nnxnp>	np	nn	nn	nn	np	np	np	nn	np	np	np	nn	np	np	np	nn	np	np	np	np	nn	nn	nn	nn	nn	np	np	np	nn	np	nn	np	np	np	nn	nn	nn	nn	np	np	nn	np	np	np	np	nn	np	np
Marker64997	<nnxnp>	np	nn	nn	nn	np	np	np	nn	np	np	np	nn	np	np	np	nn	np	np	np	np	nn	nn	nn	nn	nn	np	np	np	nn	np	nn	np	np	np	nn	nn	nn	nn	np	np	nn	np	np	np	np	nn	np	np
Marker100497	<nnxnp>	np	nn	nn	nn	np	np	np	nn	np	np	np	nn	np	np	np	nn	np	np	np	np	nn	nn	nn	nn	nn	np	np	np	nn	np	nn	np	np	np	nn	nn	nn	nn	np	np	nn	np	np	np	np	nn	np	np
Marker32182	<nnxnp>	np	nn	nn	nn	np	np	np	nn	np	np	np	nn	np	np	np	nn	np	np	np	np	nn	nn	nn	nn	nn	np	np	np	nn	np	nn	np	np	np	nn	nn	nn	nn	np	np	nn	np	np	np	np	nn	np	np
Marker29695	<nnxnp>	np	nn	nn	nn	np	np	np	nn	np	np	np	nn	np	np	np	nn	np	np	np	np	nn	nn	nn	nn	nn	np	np	np	nn	np	nn	np	np	np	nn	nn	nn	nn	np	np	nn	np	np	np	np	nn	np	np
Marker62518	<nnxnp>	np	nn	nn	nn	np	np	np	nn	np	np	np	nn	np	np	np	nn	np	np	np	np	nn	nn	nn	nn	nn	np	np	np	nn	np	nn	np	np	np	nn	nn	nn	nn	np	np	nn	np	np	np	np	nn	np	np
Marker35487	<nnxnp>	np	nn	nn	nn	np	np	np	nn	np	np	np	nn	np	np	np	nn	np	np	np	np	nn	nn	nn	nn	nn	np	np	np	nn	np	nn	np	np	np	nn	nn	nn	nn	np	np	nn	np	np	np	np	nn	np	np
Marker89061	<nnxnp>	np	nn	nn	nn	np	np	np	nn	np	np	np	nn	np	np	np	nn	np	np	np	np	nn	nn	nn	nn	nn	np	np	np	nn	np	nn	np	np	np	nn	nn	nn	nn	np	np	nn	np	np	np	np	nn	np	np
Marker535014	<nnxnp>	np	nn	nn	nn	np	np	np	nn	np	np	np	nn	np	np	np	nn	np	np	np	np	nn	nn	nn	nn	nn	np	np	np	nn	np	nn	np	np	np	nn	nn	nn	nn	np	np	nn	np	np	np	np	nn	np	np
Marker521570	<nnxnp>	np	nn	nn	nn	np	np	np	nn	np	np	np	nn	np	np	np	nn	np	np	np	np	nn	nn	nn	nn	nn	np	np	np	nn	np	nn	np	np	np	nn	nn	nn	nn	np	np	nn	np	np	np	np	nn	np	np
Marker509636	<nnxnp>	np	nn	nn	nn	np	np	np	nn	np	np	np	nn	np	np	np	nn	np	np	np	np	nn	nn	nn	nn	nn	np	np	np	nn	np	nn	np	np	np	nn	nn	nn	nn	np	np	nn	np	np	np	np	nn	np	np
Marker502613	<nnxnp>	np	nn	nn	nn	np	np	np	nn	np	np	np	nn	np	np	np	nn	np	np	np	np	nn	nn	nn	nn	nn	np	np	np	nn	np	nn	np	np	np	nn	nn	nn	nn	np	np	nn	np	np	np	np	nn	np	np
Marker517934	<nnxnp>	np	nn	nn	nn	np	np	np	nn	np	np	np	nn	np	np	np	nn	np	np	np	np	nn	nn	nn	nn	nn	np	np	np	nn	np	nn	np	np	np	nn	nn	nn	nn	np	np	nn	np	np	np	np	nn	np	np
Marker535666	<nnxnp>	np	nn	nn	nn	np	np	np	nn	np	np	np	nn	np	np	np	nn	np	np	np	np	nn	nn	nn	nn	nn	np	np	np	nn	np	nn	np	np	np	nn	nn	nn	nn	np	np	nn	np	np	np	np	nn	np	np
Marker515510	<nnxnp>	np	nn	nn	nn	np	np	np	nn	np	np	np	nn	np	np	np	nn	np	np	np	np	nn	nn	nn	nn	nn	np	np	np	nn	np	nn	np	np	np	nn	nn	nn	nn	np	np	nn	np	np	np	np	nn	np	np
Marker513406	<nnxnp>	np	nn	nn	nn	np	np	np	nn	np	np	np	nn	np	np	np	nn	np	np	np	np	nn	nn	nn	nn	nn	np	np	np	nn	np	nn	np	np	np	nn	nn	nn	nn	np	np	nn	np	np	np	np	nn	np	np
Marker503775	<nnxnp>	np	nn	nn	nn	np	np	np	nn	np	np	np	nn	np	np	np	nn	np	np	np	np	nn	nn	nn	nn	nn	np	np	np	nn	np	nn	np	np	np	nn	nn	nn	nn	np	np	nn	np	np	np	np	nn	np	np
Marker512647	<nnxnp>	np	nn	nn	nn	np	np	np	nn	np	np	np	nn	np	np	np	nn	np	np	np	np	nn	nn	nn	nn	nn	np	np	np	nn	np	nn	np	np	np	nn	nn	nn	nn	np	np	nn	np	np	np	np	nn	np	np
Marker509001	<nnxnp>	np	nn	nn	nn	np	np	np	nn	np	np	np	nn	np	np	np	nn	np	np	np	np	nn	nn	nn	nn	nn	np	np	np	nn	np	nn	np	np	np	nn	nn	nn	nn	np	np	nn	np	np	np	np	nn	np	np
Marker506839	<nnxnp>	np	nn	nn	nn	np	np	np	nn	np	np	np	nn	np	np	np	nn	np	np	np	np	nn	nn	nn	nn	nn	np	np	np	nn	np	nn	np	np	np	nn	nn	nn	nn	np	np	nn	np	np	np	np	nn	np	np
Marker507335	<nnxnp>	np	nn	nn	nn	np	np	np	nn	np	np	np	nn	np	np	np	nn	np	np	np	np	nn	nn	nn	nn	nn	np	np	np	nn	np	nn	np	np	np	nn	nn	nn	nn	np	np	nn	np	np	np	np	nn	np	np
Marker514398	<nnxnp>	np	nn	nn	nn	np	np	np	nn	np	np	np	nn	np	np	np	nn	np	np	np	np	nn	nn	nn	nn	nn	np	np	np	nn	np	nn	np	np	np	nn	nn	nn	nn	np	np	nn	np	np	np	np	nn	np	np
Marker504039	<nnxnp>	np	nn	nn	nn	np	np	np	nn	np	np	np	nn	np	np	np	nn	np	np	np	np	nn	nn	nn	nn	nn	np	np	np	nn	np	nn	np	np	np	nn	nn	nn	nn	np	np	nn	np	np	np	np	nn	np	np
Marker13725	<nnxnp>	np	nn	nn	nn	np	np	np	nn	np	np	np	nn	np	np	np	nn	np	np	np	np	nn	nn	nn	nn	nn	np	np	np	nn	np	nn	np	np	np	nn	nn	nn	nn	np	np	nn	np	np	np	np	nn	np	np
Marker10609	<nnxnp>	np	nn	nn	nn	np	np	np	nn	np	np	np	nn	np	np	np	nn	np	np	np	np	nn	nn	nn	nn	nn	np	np	np	nn	np	nn	np	np	np	nn	nn	nn	nn	np	np	nn	np	np	np	np	nn	np	np
Marker40781	<nnxnp>	np	nn	nn	nn	np	np	np	nn	np	np	np	nn	np	np	np	nn	np	np	np	np	nn	nn	nn	nn	nn	np	np	np	nn	np	nn	np	np	np	nn	nn	nn	nn	np	np	nn	np	np	np	np	nn	np	np
Marker11869	<nnxnp>	np	nn	nn	nn	np	np	np	nn	np	np	np	nn	np	np	np	nn	np	np	np	np	nn	nn	nn	nn	nn	np	np	np	nn	np	nn	np	np	np	nn	nn	nn	nn	np	np	nn	np	np	np	np	nn	np	np
Marker82757	<nnxnp>	np	nn	nn	nn	np	np	np	nn	np	np	np	nn	np	np	np	nn	np	np	np	np	nn	nn	nn	nn	nn	np	np	np	nn	np	nn	np	np	np	nn	nn	nn	nn	np	np	nn	np	np	np	np	nn	np	np
Marker5879	<nnxnp>	np	nn	nn	nn	np	np	np	nn	np	np	np	nn	np	np	np	nn	np	np	np	np	nn	nn	nn	nn	nn	np	np	np	nn	np	nn	np	np	np	nn	nn	nn	nn	np	np	nn	np	np	np	np	nn	np	np
Marker66563	<efxeg>	fg	ef	ef	ef	fg	fg	eg	eg	eg	eg	fg	ef	eg	eg	eg	ef	eg	eg	eg	fg	ef	ef	ef	ef	ee	eg	eg	eg	ef	eg	ef	fg	fg	fg	ef	ef	eg	ee	eg	eg	ee	fg	fg	fg	eg	ef	eg	fg
Marker98145	<nnxnp>	np	nn	nn	nn	np	np	np	np	np	np	np	nn	np	np	np	nn	np	np	np	np	nn	nn	nn	nn	nn	np	np	np	nn	np	nn	np	np	np	nn	nn	np	nn	np	np	nn	np	np	np	np	nn	np	np
Marker25077	<nnxnp>	np	nn	nn	nn	np	np	np	np	np	np	np	nn	np	np	np	nn	np	np	np	np	nn	nn	nn	nn	np	np	np	np	nn	np	nn	np	np	np	nn	nn	np	nn	np	np	nn	np	np	np	np	nn	np	np
Marker76201	<nnxnp>	np	np	np	nn	np	np	np	np	np	np	np	nn	np	np	np	nn	np	np	np	np	nn	nn	--	np	np	np	np	np	nn	np	--	np	np	np	nn	nn	np	np	np	np	nn	np	np	np	np	nn	np	np
Marker506149	<efxeg>	fg	fg	fg	fg	fg	fg	eg	eg	eg	eg	fg	fg	eg	eg	eg	ef	eg	eg	eg	fg	ef	ef	fg	fg	eg	eg	eg	eg	fg	eg	fg	fg	fg	fg	fg	ef	eg	eg	eg	eg	eg	fg	fg	fg	eg	--	eg	ef
Marker501639	<efxeg>	fg	fg	fg	fg	fg	ef	eg	eg	eg	eg	ef	fg	eg	eg	eg	ef	eg	eg	eg	fg	ef	ef	fg	ef	eg	eg	eg	eg	fg	eg	fg	ef	fg	fg	fg	ef	eg	eg	eg	eg	eg	fg	fg	fg	eg	fg	eg	ef
Marker509225	<efxeg>	ef	fg	fg	fg	fg	ef	eg	eg	eg	eg	ef	fg	eg	eg	eg	ef	eg	eg	eg	fg	ef	ef	fg	fg	eg	eg	eg	eg	fg	eg	fg	ef	fg	ef	fg	ef	eg	eg	eg	eg	eg	ef	ef	ef	eg	fg	eg	ef
Marker15447	<efxeg>	ef	fg	fg	fg	fg	ef	eg	eg	eg	--	ef	fg	eg	eg	eg	ef	eg	eg	eg	fg	ef	ef	fg	ef	eg	eg	eg	eg	fg	eg	fg	ef	ef	ef	fg	ef	eg	eg	eg	eg	eg	ef	ef	ef	eg	fg	eg	ef
Marker7124	<efxeg>	ef	fg	fg	fg	ef	ef	eg	eg	eg	ee	ef	fg	eg	eg	eg	ef	eg	eg	eg	fg	ef	ef	fg	ef	eg	eg	eg	eg	fg	eg	fg	ef	ef	ef	fg	ef	eg	eg	eg	eg	eg	ef	ef	ef	eg	fg	eg	ef
Marker23707	<efxeg>	ef	fg	fg	fg	ef	ef	eg	eg	eg	ee	ef	fg	eg	eg	eg	ef	eg	eg	eg	ef	ef	ef	fg	ef	eg	--	eg	eg	fg	--	fg	ef	ef	ef	fg	ef	eg	eg	eg	eg	eg	ef	ef	ef	eg	fg	eg	ef
Marker109236	<efxeg>	ef	fg	fg	fg	ef	ef	eg	eg	eg	ee	ef	fg	eg	eg	eg	ef	eg	eg	eg	ef	ef	ef	fg	ef	eg	--	eg	eg	fg	--	fg	ef	ef	ef	fg	ef	eg	eg	eg	eg	eg	ef	ef	ef	eg	fg	eg	ef
Marker10130	<efxeg>	ef	fg	fg	fg	ef	ef	eg	--	ee	ee	ef	fg	eg	eg	eg	ef	eg	eg	ee	ef	ef	ef	fg	ef	eg	--	eg	eg	fg	--	fg	ef	ef	ef	fg	ef	eg	eg	eg	eg	eg	ef	ef	ef	eg	fg	eg	ef
Marker54021	<nnxnp>	nn	np	np	np	nn	nn	np	nn	nn	nn	nn	np	np	np	np	nn	nn	nn	nn	nn	nn	nn	np	nn	np	nn	np	np	np	nn	np	nn	nn	nn	np	nn	np	np	np	np	np	nn	nn	nn	np	np	np	nn
Marker111539	<efxeg>	ef	fg	fg	fg	ef	ef	eg	ef	ef	ee	ef	fg	eg	eg	eg	ef	ee	ee	ef	ef	ef	ef	fg	ef	eg	ee	eg	eg	fg	ee	fg	ef	ef	ef	fg	ef	eg	eg	eg	eg	eg	ef	ef	ef	eg	fg	eg	ef
Marker47242	<efxeg>	ef	fg	fg	fg	ef	ef	eg	ef	ef	ee	ef	fg	eg	eg	eg	ef	ee	ee	ef	ef	ef	ef	fg	ef	eg	ee	eg	eg	fg	ee	fg	ef	ef	ef	fg	ef	eg	eg	eg	eg	eg	ef	ef	ef	eg	fg	eg	ef
Marker510425	<nnxnp>	nn	np	np	np	nn	nn	np	nn	nn	nn	nn	np	np	np	np	nn	nn	nn	nn	nn	nn	nn	np	nn	np	nn	np	np	np	nn	np	nn	nn	nn	np	nn	np	np	np	np	np	nn	nn	nn	np	np	np	nn
Marker32823	<nnxnp>	nn	np	np	np	nn	nn	nn	nn	nn	nn	nn	np	np	np	np	nn	nn	nn	nn	nn	nn	nn	np	nn	np	nn	np	np	np	nn	np	nn	nn	nn	np	nn	np	np	np	np	np	nn	nn	nn	np	np	np	nn
Marker62220	<efxeg>	ef	fg	fg	fg	ef	ef	ee	ef	ef	ee	ef	fg	eg	eg	eg	ef	ee	ee	ef	ef	ef	ef	fg	ef	eg	ee	eg	eg	fg	ee	fg	ef	ef	ef	fg	ef	fg	eg	eg	eg	eg	ef	ef	ef	eg	fg	eg	ef
Marker513391	<nnxnp>	nn	np	np	np	nn	nn	nn	nn	nn	nn	nn	np	np	np	np	nn	nn	nn	nn	nn	nn	nn	np	nn	np	nn	np	np	np	nn	np	nn	nn	nn	np	nn	np	np	np	np	np	nn	nn	nn	np	np	np	nn
Marker44782	<efxeg>	ef	fg	fg	fg	ef	ef	ee	ef	ef	ee	ef	fg	eg	eg	eg	ef	--	--	ef	ef	ef	ef	fg	ef	eg	ee	eg	eg	fg	ee	fg	ef	ef	ef	fg	ef	fg	eg	eg	eg	eg	ef	ef	ef	eg	fg	eg	ef
Marker5536	<nnxnp>	nn	np	np	np	nn	nn	nn	nn	nn	nn	nn	np	np	np	np	nn	nn	nn	nn	nn	nn	nn	np	nn	np	nn	np	np	np	nn	np	nn	nn	nn	np	nn	np	np	np	np	np	nn	nn	nn	np	np	np	nn
Marker62136	<nnxnp>	nn	np	np	np	nn	nn	nn	nn	nn	nn	nn	np	np	np	np	nn	nn	nn	nn	nn	nn	nn	np	nn	np	nn	np	np	np	nn	np	nn	nn	nn	np	nn	np	np	np	np	np	nn	nn	nn	np	np	np	nn
Marker33362	<nnxnp>	nn	np	np	np	nn	nn	nn	nn	nn	nn	nn	np	np	np	np	nn	nn	nn	nn	nn	nn	nn	np	nn	np	nn	np	np	np	nn	np	nn	nn	nn	np	nn	np	np	np	np	np	nn	nn	nn	np	np	np	nn
Marker77368	<nnxnp>	nn	np	np	np	nn	nn	nn	nn	nn	nn	nn	np	np	np	np	nn	nn	nn	nn	nn	nn	nn	nn	nn	np	nn	np	np	np	nn	np	nn	nn	nn	nn	nn	np	np	np	np	np	nn	nn	nn	np	np	np	nn
Marker66625	<nnxnp>	nn	nn	np	np	nn	nn	nn	nn	nn	nn	nn	np	np	np	nn	nn	nn	nn	nn	nn	nn	nn	nn	nn	np	nn	np	nn	np	nn	np	nn	nn	nn	nn	nn	np	np	np	np	np	nn	nn	nn	np	np	np	nn
Marker22349	<nnxnp>	nn	nn	np	nn	nn	nn	nn	nn	nn	nn	nn	np	np	np	nn	nn	nn	nn	nn	nn	nn	nn	nn	nn	nn	nn	np	nn	np	nn	np	nn	nn	nn	nn	nn	np	np	np	np	np	nn	nn	nn	np	np	np	nn
Marker17242	<nnxnp>	nn	nn	np	nn	nn	nn	nn	nn	nn	nn	nn	np	np	np	nn	nn	nn	nn	nn	nn	nn	nn	nn	nn	nn	nn	np	nn	np	nn	np	nn	nn	nn	nn	nn	np	np	np	np	np	nn	nn	nn	np	np	np	nn
Marker27015	<nnxnp>	nn	nn	np	nn	nn	nn	nn	nn	nn	nn	nn	np	np	np	nn	nn	nn	nn	nn	nn	nn	nn	nn	nn	nn	nn	np	nn	np	nn	np	nn	nn	nn	nn	nn	np	np	np	np	np	np	nn	nn	np	np	np	nn
Marker21403	<nnxnp>	nn	nn	np	nn	nn	nn	nn	nn	nn	nn	nn	np	np	np	nn	nn	nn	nn	nn	nn	nn	nn	nn	nn	nn	nn	np	nn	np	nn	np	nn	nn	nn	nn	nn	np	np	np	np	np	np	nn	nn	np	np	np	nn
Marker35476	<efxeg>	ef	ef	fg	ef	ef	ef	ee	--	--	ee	ef	fg	fg	eg	ef	ef	ef	--	--	ef	ef	ef	ef	ef	ef	ee	eg	ef	fg	ee	fg	ef	ef	ef	ef	ef	eg	fg	eg	eg	eg	fg	ef	ef	eg	fg	eg	ef
Marker27173	<nnxnp>	nn	nn	np	nn	nn	nn	nn	nn	nn	nn	nn	np	np	np	nn	nn	nn	nn	nn	nn	nn	nn	nn	nn	nn	nn	np	nn	np	nn	np	nn	nn	nn	nn	nn	np	np	np	np	np	np	nn	nn	np	np	np	nn
Marker26396	<nnxnp>	nn	nn	np	nn	nn	nn	nn	nn	nn	nn	nn	np	np	np	nn	nn	nn	nn	nn	nn	nn	nn	nn	nn	nn	nn	np	nn	np	nn	np	nn	nn	nn	nn	nn	np	np	np	np	np	np	nn	nn	np	np	np	nn
Marker500886	<nnxnp>	nn	nn	np	nn	nn	nn	nn	nn	nn	nn	nn	np	np	np	nn	nn	nn	nn	nn	nn	nn	nn	nn	nn	nn	nn	np	nn	np	nn	np	nn	nn	nn	nn	nn	np	np	np	np	np	np	nn	nn	np	np	np	nn
Marker512254	<nnxnp>	nn	nn	np	nn	nn	nn	nn	nn	nn	nn	nn	np	np	np	nn	nn	nn	nn	nn	nn	nn	nn	nn	nn	nn	nn	np	nn	np	nn	np	nn	nn	nn	nn	nn	np	np	np	np	np	np	nn	nn	np	np	np	nn
Marker8106	<nnxnp>	nn	nn	np	nn	nn	nn	nn	nn	nn	nn	nn	np	np	np	nn	nn	nn	nn	nn	nn	nn	nn	nn	nn	nn	nn	np	nn	np	nn	np	nn	nn	nn	nn	nn	np	np	np	np	np	np	nn	nn	np	np	np	nn
Marker34626	<nnxnp>	nn	nn	np	nn	nn	nn	nn	nn	nn	nn	nn	np	np	np	nn	nn	nn	nn	nn	nn	nn	nn	nn	nn	nn	nn	np	nn	np	nn	np	nn	nn	nn	nn	nn	np	np	np	np	np	np	nn	nn	np	np	np	nn
Marker56442	<nnxnp>	nn	nn	np	nn	nn	nn	nn	nn	nn	nn	nn	np	np	np	nn	nn	nn	nn	nn	nn	nn	nn	nn	nn	nn	nn	np	nn	np	nn	np	nn	nn	nn	nn	nn	np	np	np	np	np	np	nn	nn	np	np	np	nn
Marker25940	<nnxnp>	nn	nn	np	nn	nn	nn	nn	nn	nn	nn	nn	np	np	np	nn	nn	nn	nn	nn	nn	nn	nn	nn	nn	nn	nn	np	nn	np	nn	np	nn	nn	nn	nn	nn	np	np	np	np	np	np	nn	nn	np	np	np	nn
Marker86935	<nnxnp>	nn	nn	np	nn	nn	nn	nn	nn	nn	nn	nn	np	np	np	nn	nn	nn	nn	nn	nn	nn	nn	nn	nn	nn	nn	np	nn	np	nn	np	nn	nn	nn	nn	nn	np	np	np	np	np	np	nn	nn	np	np	np	nn
Marker13892	<nnxnp>	nn	nn	np	nn	nn	nn	nn	nn	nn	nn	nn	np	np	np	nn	nn	nn	nn	nn	nn	nn	nn	nn	nn	nn	nn	np	nn	np	nn	np	nn	nn	nn	nn	nn	np	np	np	np	np	np	nn	nn	np	np	np	nn
Marker31657	<nnxnp>	nn	nn	np	nn	nn	nn	nn	nn	nn	nn	nn	np	np	np	nn	nn	nn	nn	nn	nn	nn	nn	nn	nn	nn	nn	np	nn	np	nn	np	nn	nn	nn	nn	nn	np	np	np	np	np	--	nn	nn	np	np	np	nn
Marker3260	<nnxnp>	nn	nn	np	nn	nn	nn	nn	nn	nn	nn	nn	np	nn	np	nn	nn	nn	nn	nn	nn	nn	nn	nn	nn	nn	nn	np	nn	np	nn	np	nn	nn	nn	nn	nn	np	np	np	np	np	nn	nn	nn	np	np	np	nn
Marker45716	<nnxnp>	nn	nn	np	nn	nn	nn	nn	nn	nn	nn	nn	np	nn	np	nn	nn	nn	nn	nn	nn	nn	nn	nn	nn	nn	nn	np	nn	np	nn	np	nn	nn	nn	nn	nn	np	np	np	np	np	nn	nn	nn	np	np	np	nn
Marker109179	<nnxnp>	nn	nn	np	nn	nn	nn	nn	nn	nn	nn	nn	np	nn	np	nn	nn	nn	nn	nn	nn	nn	nn	nn	nn	nn	nn	np	nn	np	nn	np	nn	nn	nn	nn	nn	np	np	np	nn	np	nn	nn	nn	np	np	np	nn
Marker29789	<nnxnp>	nn	nn	np	nn	nn	nn	np	nn	nn	nn	nn	np	nn	np	nn	nn	nn	nn	nn	nn	nn	nn	nn	nn	nn	nn	np	nn	np	np	np	nn	nn	nn	nn	nn	np	np	np	nn	np	nn	nn	nn	np	np	np	nn
Marker98770	<nnxnp>	nn	nn	np	nn	nn	nn	np	nn	nn	nn	nn	np	nn	np	nn	nn	nn	nn	nn	nn	nn	nn	nn	nn	nn	nn	np	nn	np	np	np	nn	nn	nn	nn	nn	np	np	np	nn	np	nn	nn	nn	np	np	np	nn
Marker10667	<nnxnp>	nn	nn	np	nn	nn	nn	np	nn	nn	nn	nn	np	nn	np	nn	nn	nn	nn	np	nn	nn	nn	nn	nn	nn	nn	np	nn	np	np	np	nn	nn	nn	nn	nn	np	np	np	nn	np	nn	nn	nn	np	np	np	nn
Marker15046	<nnxnp>	nn	nn	np	nn	nn	np	np	nn	nn	nn	nn	np	nn	np	nn	nn	nn	nn	np	nn	nn	nn	nn	nn	nn	nn	np	nn	np	np	np	nn	nn	nn	nn	nn	np	np	np	nn	np	nn	nn	nn	np	np	nn	nn
Marker30756	<nnxnp>	nn	nn	nn	nn	np	np	np	nn	nn	--	nn	np	nn	np	nn	nn	nn	nn	np	nn	nn	nn	nn	nn	nn	nn	np	nn	np	np	np	nn	nn	nn	nn	nn	np	np	np	nn	np	nn	nn	nn	np	np	nn	nn
Marker92824	<nnxnp>	nn	nn	nn	nn	np	np	np	nn	nn	nn	nn	np	nn	np	nn	nn	nn	nn	np	nn	nn	nn	nn	nn	nn	nn	np	nn	np	np	np	nn	nn	nn	nn	nn	np	np	np	nn	np	nn	nn	nn	np	np	nn	nn
Marker9535	<nnxnp>	nn	nn	nn	nn	np	np	np	nn	nn	np	nn	np	nn	np	nn	nn	nn	nn	np	nn	nn	nn	nn	nn	nn	nn	np	nn	nn	np	np	nn	nn	nn	nn	nn	np	np	np	nn	np	nn	nn	nn	np	np	nn	nn
Marker10534	<nnxnp>	nn	nn	nn	nn	np	np	np	nn	nn	np	nn	np	nn	np	nn	nn	nn	nn	np	nn	nn	nn	nn	nn	nn	nn	np	nn	nn	np	np	nn	nn	nn	nn	nn	np	np	np	nn	np	nn	nn	nn	np	np	nn	nn
Marker102644	<nnxnp>	nn	nn	nn	nn	np	np	np	nn	nn	np	nn	np	nn	np	nn	nn	nn	nn	np	nn	nn	nn	nn	nn	nn	nn	np	nn	nn	np	np	nn	nn	nn	nn	nn	np	np	np	nn	np	nn	nn	nn	np	np	nn	nn
Marker5306	<nnxnp>	nn	nn	nn	nn	np	np	np	nn	nn	np	nn	np	nn	np	nn	nn	nn	nn	nn	nn	nn	nn	nn	nn	nn	nn	np	nn	nn	np	np	nn	nn	nn	nn	nn	np	np	np	nn	np	nn	nn	nn	np	np	nn	nn
Marker7296	<nnxnp>	nn	nn	nn	nn	np	np	np	nn	nn	np	nn	np	nn	np	nn	nn	nn	nn	nn	nn	nn	nn	nn	nn	nn	nn	np	nn	nn	np	np	nn	nn	nn	nn	nn	np	np	np	nn	np	nn	nn	nn	np	np	nn	nn
Marker36601	<nnxnp>	nn	nn	nn	nn	np	np	np	nn	nn	np	nn	np	nn	np	nn	nn	nn	nn	nn	nn	nn	nn	nn	nn	nn	nn	np	nn	nn	np	np	nn	nn	nn	nn	nn	np	np	np	nn	np	nn	nn	nn	np	np	nn	nn
Marker47244	<nnxnp>	nn	nn	nn	nn	np	np	np	nn	nn	np	nn	np	nn	np	nn	nn	nn	nn	nn	nn	nn	nn	nn	nn	nn	nn	np	nn	nn	np	np	nn	nn	nn	nn	nn	np	np	np	nn	np	nn	nn	nn	np	np	nn	nn
Marker61846	<nnxnp>	nn	nn	nn	nn	np	np	np	nn	nn	--	nn	np	nn	np	nn	nn	nn	nn	nn	nn	nn	nn	nn	nn	nn	nn	np	nn	nn	np	np	nn	nn	nn	nn	nn	np	np	np	nn	np	nn	nn	nn	np	np	nn	nn
Marker91638	<nnxnp>	nn	nn	nn	nn	np	np	np	nn	nn	nn	nn	np	nn	np	nn	nn	nn	nn	nn	nn	nn	nn	nn	nn	nn	nn	np	nn	--	np	np	nn	nn	nn	nn	nn	np	np	np	nn	np	nn	nn	nn	np	np	nn	nn
Marker36504	<nnxnp>	nn	nn	np	nn	np	np	np	nn	nn	nn	nn	np	nn	np	nn	nn	nn	nn	nn	nn	nn	nn	nn	nn	nn	nn	np	nn	np	np	np	nn	nn	nn	nn	nn	np	np	np	nn	np	nn	nn	nn	np	np	nn	nn
Marker509100	<lmxll>	lm	lm	lm	lm	lm	lm	ll	lm	lm	ll	lm	lm	lm	ll	lm	lm	lm	lm	lm	lm	lm	lm	lm	lm	lm	ll	ll	lm	lm	ll	lm	lm	lm	lm	lm	lm	lm	lm	ll	ll	ll	lm	lm	lm	ll	lm	ll	lm
Marker506100	<nnxnp>	nn	nn	np	nn	np	nn	np	nn	nn	nn	nn	np	nn	np	nn	nn	nn	nn	nn	nn	nn	nn	nn	nn	nn	nn	np	nn	np	np	np	nn	nn	nn	nn	nn	np	np	np	nn	np	nn	nn	nn	np	np	nn	nn
Marker505216	<nnxnp>	nn	nn	np	nn	nn	nn	np	nn	nn	nn	nn	np	nn	np	nn	nn	nn	nn	nn	nn	nn	nn	nn	nn	nn	nn	np	nn	np	np	np	nn	nn	nn	nn	nn	np	np	np	nn	np	nn	nn	nn	np	np	nn	nn
Marker508349	<nnxnp>	nn	nn	np	nn	nn	nn	np	nn	nn	nn	nn	np	nn	np	nn	nn	nn	nn	nn	nn	nn	nn	nn	nn	nn	nn	np	nn	np	np	np	nn	nn	nn	nn	nn	np	np	np	nn	np	nn	nn	nn	np	np	nn	nn
Marker61276	<nnxnp>	nn	nn	np	nn	nn	nn	np	nn	nn	nn	nn	np	nn	np	nn	nn	nn	nn	nn	nn	nn	nn	nn	nn	nn	nn	np	nn	np	np	np	nn	nn	nn	nn	nn	np	np	np	nn	np	nn	nn	nn	np	np	nn	nn
Marker538859	<nnxnp>	nn	nn	np	nn	nn	nn	nn	nn	nn	nn	nn	np	nn	np	nn	nn	nn	nn	nn	nn	nn	nn	nn	nn	nn	nn	np	nn	np	np	np	nn	nn	nn	nn	nn	np	np	np	nn	np	nn	nn	nn	np	np	--	nn
Marker62698	<nnxnp>	nn	nn	np	nn	nn	nn	nn	nn	nn	nn	nn	np	nn	np	nn	nn	nn	nn	nn	nn	nn	nn	nn	nn	nn	nn	np	nn	np	nn	np	nn	nn	nn	nn	nn	np	np	np	np	np	nn	nn	nn	np	np	np	nn
Marker18823	<nnxnp>	nn	nn	np	nn	nn	nn	nn	nn	nn	nn	nn	np	nn	np	nn	nn	nn	nn	nn	nn	nn	nn	nn	nn	nn	nn	np	nn	np	nn	np	nn	nn	nn	nn	nn	np	np	np	np	np	nn	nn	nn	np	np	np	nn
Marker25193	<nnxnp>	nn	nn	np	nn	nn	nn	nn	nn	nn	nn	nn	np	nn	np	nn	nn	nn	nn	nn	nn	nn	nn	nn	nn	nn	nn	np	nn	np	nn	np	nn	nn	nn	nn	nn	np	np	np	np	np	nn	nn	nn	np	np	np	nn
Marker6298	<nnxnp>	nn	nn	np	nn	nn	nn	nn	nn	nn	nn	nn	np	nn	np	nn	nn	nn	nn	nn	nn	nn	nn	nn	nn	nn	nn	np	nn	np	nn	np	nn	nn	nn	nn	nn	np	np	np	np	np	nn	nn	nn	np	np	np	nn
Marker32335	<nnxnp>	nn	nn	np	nn	nn	nn	nn	nn	nn	nn	nn	np	nn	np	nn	nn	nn	nn	nn	nn	nn	nn	nn	nn	nn	nn	np	nn	np	nn	np	nn	nn	nn	nn	nn	np	np	np	np	np	nn	nn	nn	np	np	np	nn
Marker21057	<efxeg>	ef	ef	fg	ef	ef	ef	ee	ef	ef	ee	ef	fg	ef	eg	ef	ef	ef	ef	ef	ef	ef	ef	ef	ef	ef	ee	eg	ef	fg	ee	fg	ef	ef	ef	ef	ef	fg	eg	eg	eg	eg	ef	ef	ef	eg	fg	eg	ef
Marker23815	<nnxnp>	nn	nn	np	nn	nn	nn	nn	nn	nn	nn	nn	np	nn	np	nn	nn	nn	nn	nn	nn	nn	nn	nn	nn	nn	nn	np	nn	np	nn	np	nn	nn	nn	nn	nn	np	np	np	np	np	nn	nn	nn	np	np	np	nn
Marker21727	<efxeg>	ef	ef	fg	ef	ef	ef	ee	ef	ef	ee	ef	fg	ef	eg	ef	ef	ef	ef	ef	ef	ef	ef	ef	ef	ef	ee	eg	ef	fg	ee	fg	ef	ef	ef	ef	ef	fg	eg	eg	eg	eg	ef	ef	ef	eg	fg	eg	ef
Marker31545	<nnxnp>	nn	nn	np	nn	nn	nn	nn	nn	nn	nn	nn	np	nn	np	nn	nn	nn	nn	nn	nn	nn	nn	nn	nn	nn	nn	np	nn	np	nn	np	nn	nn	nn	nn	nn	np	np	np	np	np	nn	nn	nn	np	np	np	nn
Marker18589	<nnxnp>	nn	nn	np	nn	nn	nn	nn	nn	nn	nn	nn	np	nn	np	nn	nn	nn	nn	nn	nn	nn	nn	nn	nn	nn	nn	np	nn	np	nn	np	nn	nn	nn	nn	nn	np	np	np	np	np	nn	nn	nn	np	np	np	nn
Marker106974	<efxeg>	ef	ef	fg	ef	ef	ef	ee	ef	ef	ee	ef	fg	ef	eg	ef	ef	ef	ef	ef	ef	ef	ef	ef	ef	ef	ee	eg	ef	fg	ee	fg	ef	ef	ef	ef	ef	fg	eg	eg	eg	eg	ef	ef	ef	eg	fg	eg	ef
Marker29201	<nnxnp>	nn	nn	np	nn	nn	nn	nn	nn	nn	nn	nn	np	nn	np	nn	nn	nn	nn	nn	nn	nn	nn	nn	nn	nn	nn	np	nn	np	nn	np	nn	nn	nn	nn	nn	np	np	np	np	np	nn	nn	nn	np	np	np	nn
Marker43638	<efxeg>	ef	ef	fg	ef	ef	ef	ee	ef	ef	ee	ef	fg	ef	eg	ef	ef	ef	ef	ef	ef	ef	ef	ef	ef	ef	ee	eg	ef	fg	ee	fg	ef	ef	ef	ef	ef	fg	eg	eg	eg	eg	ef	ef	ef	eg	fg	eg	ef
Marker17304	<nnxnp>	nn	nn	np	nn	nn	nn	nn	nn	nn	nn	nn	np	nn	np	nn	nn	nn	nn	nn	nn	nn	nn	nn	nn	nn	nn	np	nn	np	nn	np	nn	nn	nn	nn	nn	np	np	np	np	np	nn	nn	nn	np	np	np	nn
Marker57745	<efxeg>	ef	ef	fg	ef	ef	ef	ee	ef	ef	ee	ef	fg	ef	eg	ef	ef	ef	ef	ef	ef	ef	ef	ef	ef	ef	ee	eg	ef	fg	ee	fg	ef	ef	ef	ef	ef	fg	fg	eg	eg	eg	ef	ef	ef	eg	fg	eg	ef
Marker8711	<nnxnp>	nn	nn	np	nn	nn	nn	nn	nn	nn	nn	nn	np	nn	np	nn	nn	nn	nn	nn	nn	nn	nn	nn	nn	nn	nn	np	nn	np	nn	np	nn	nn	nn	nn	nn	np	np	np	np	np	nn	nn	nn	np	np	np	nn
Marker18648	<efxeg>	ef	ef	fg	ef	ef	ef	ee	ef	ef	ee	ef	fg	ef	eg	ef	ef	ef	ef	ef	ef	ef	ef	ef	ef	ef	ee	eg	ef	fg	ee	fg	ef	ef	ef	ef	ef	fg	fg	eg	eg	eg	ef	ef	ef	eg	fg	eg	ef
Marker28814	<nnxnp>	nn	nn	np	nn	nn	nn	nn	nn	nn	nn	nn	np	nn	np	nn	nn	nn	nn	nn	nn	nn	nn	nn	nn	nn	nn	np	nn	np	nn	np	nn	nn	nn	nn	nn	np	np	np	np	np	nn	nn	nn	np	np	np	nn
Marker53600	<nnxnp>	nn	nn	np	nn	nn	nn	nn	nn	nn	nn	nn	np	nn	np	nn	nn	nn	nn	nn	nn	nn	nn	nn	nn	nn	nn	np	nn	np	nn	np	nn	nn	nn	nn	nn	np	np	np	np	np	nn	nn	nn	np	np	np	nn
Marker509705	<nnxnp>	nn	nn	np	nn	nn	nn	np	nn	nn	nn	nn	np	nn	np	nn	nn	nn	nn	nn	nn	nn	nn	nn	nn	nn	nn	np	nn	np	nn	np	nn	nn	nn	nn	nn	np	np	np	np	np	nn	nn	nn	np	np	np	nn
Marker508886	<nnxnp>	nn	nn	np	nn	nn	nn	np	nn	nn	nn	nn	np	nn	np	nn	nn	nn	nn	nn	nn	nn	nn	nn	nn	nn	nn	np	nn	np	nn	np	nn	nn	nn	nn	nn	np	np	np	np	np	nn	nn	nn	np	np	np	nn
Marker507291	<nnxnp>	nn	nn	np	nn	nn	nn	np	nn	nn	nn	nn	np	nn	np	nn	nn	nn	nn	nn	nn	nn	nn	nn	nn	nn	nn	np	nn	np	nn	np	nn	nn	nn	nn	nn	np	np	np	np	np	nn	nn	nn	np	np	np	nn
Marker519289	<nnxnp>	nn	nn	np	nn	nn	nn	np	nn	nn	nn	nn	np	nn	np	nn	nn	nn	nn	nn	nn	nn	nn	nn	nn	nn	nn	np	nn	np	nn	np	nn	nn	nn	nn	nn	np	np	np	np	np	nn	nn	nn	np	np	np	nn
Marker533172	<nnxnp>	nn	nn	np	nn	nn	nn	np	nn	nn	nn	nn	np	nn	np	nn	nn	nn	nn	nn	nn	nn	nn	nn	nn	nn	nn	np	nn	np	nn	np	nn	nn	nn	nn	nn	np	np	np	np	np	nn	nn	nn	np	np	np	nn
Marker502538	<nnxnp>	nn	nn	np	nn	nn	nn	np	nn	nn	nn	nn	np	nn	np	nn	nn	nn	nn	nn	nn	nn	nn	nn	nn	nn	nn	np	nn	np	nn	np	nn	nn	nn	nn	nn	np	np	np	np	np	nn	nn	nn	np	np	np	nn
Marker503800	<nnxnp>	nn	nn	np	nn	nn	nn	np	nn	nn	nn	nn	np	nn	np	nn	nn	nn	nn	nn	nn	nn	nn	nn	nn	nn	nn	np	nn	np	nn	np	nn	nn	nn	nn	nn	np	np	np	np	np	nn	nn	nn	np	np	np	nn
Marker526808	<nnxnp>	nn	nn	np	nn	nn	nn	np	nn	nn	nn	nn	np	nn	np	nn	nn	nn	nn	nn	nn	nn	nn	nn	nn	nn	nn	np	nn	np	nn	np	nn	nn	nn	nn	nn	np	np	np	np	np	nn	nn	nn	np	np	np	nn
Marker503503	<nnxnp>	nn	nn	np	nn	nn	nn	np	nn	nn	nn	nn	np	nn	np	nn	nn	nn	nn	nn	nn	nn	nn	nn	nn	nn	nn	np	nn	np	nn	np	nn	nn	nn	nn	nn	np	np	np	np	np	nn	nn	nn	np	np	np	nn
Marker503356	<nnxnp>	nn	nn	np	nn	nn	nn	np	nn	nn	nn	nn	np	nn	np	nn	nn	nn	nn	nn	nn	nn	nn	nn	nn	nn	nn	np	nn	np	nn	np	nn	nn	nn	nn	nn	np	np	np	np	np	nn	nn	nn	np	np	np	nn
Marker30567	<nnxnp>	nn	nn	np	nn	nn	nn	np	nn	nn	nn	nn	np	nn	np	nn	nn	nn	nn	nn	nn	nn	nn	nn	nn	nn	nn	np	nn	np	nn	np	nn	nn	nn	nn	nn	np	np	np	np	np	nn	nn	nn	np	np	np	nn
Marker505821	<nnxnp>	nn	nn	np	nn	nn	nn	np	nn	nn	nn	nn	np	nn	np	nn	nn	nn	nn	nn	nn	nn	nn	nn	nn	nn	nn	np	nn	np	nn	np	nn	nn	nn	nn	nn	np	np	np	np	np	nn	nn	nn	np	np	np	nn
Marker55306	<nnxnp>	nn	nn	np	nn	nn	nn	nn	nn	nn	nn	nn	np	nn	np	nn	nn	nn	nn	nn	nn	nn	nn	nn	nn	nn	nn	np	nn	np	nn	np	nn	nn	nn	nn	nn	np	np	np	np	np	nn	nn	nn	np	np	np	nn
Marker38138	<nnxnp>	nn	nn	np	nn	nn	nn	nn	nn	nn	nn	nn	np	nn	np	nn	nn	nn	nn	nn	nn	nn	nn	nn	nn	nn	nn	np	nn	np	nn	np	nn	nn	nn	nn	nn	np	np	np	np	np	nn	nn	nn	np	np	np	nn
Marker5107	<nnxnp>	nn	nn	np	nn	nn	nn	nn	nn	nn	nn	nn	np	nn	np	nn	nn	nn	nn	nn	nn	nn	nn	nn	nn	nn	nn	np	nn	np	nn	np	nn	nn	nn	nn	nn	np	np	np	np	np	nn	nn	nn	np	np	np	nn
Marker13798	<nnxnp>	nn	nn	np	nn	nn	np	nn	np	nn	nn	nn	np	nn	np	nn	nn	nn	nn	nn	nn	nn	nn	nn	nn	nn	nn	np	nn	np	nn	np	nn	nn	nn	nn	nn	np	np	np	np	np	nn	nn	nn	np	np	np	nn
Marker56069	<nnxnp>	nn	nn	np	nn	nn	np	nn	np	np	nn	nn	np	nn	np	nn	nn	nn	nn	np	nn	nn	nn	nn	--	nn	nn	np	nn	np	nn	np	nn	nn	nn	nn	nn	np	np	np	np	np	nn	nn	nn	np	np	np	nn
Marker38558	<efxeg>	ef	ef	fg	ef	ef	fg	ee	eg	fg	ee	ef	fg	ef	eg	ef	ef	ef	--	eg	ef	ef	ef	ef	ef	ef	ee	eg	ef	fg	ee	fg	ef	ef	ef	ef	ef	eg	fg	eg	eg	eg	ef	ef	ef	eg	fg	eg	ef
Marker19751	<nnxnp>	nn	nn	np	nn	nn	np	nn	np	np	nn	nn	np	nn	np	nn	nn	nn	nn	np	nn	nn	nn	nn	np	nn	nn	np	nn	np	nn	np	nn	nn	nn	nn	nn	np	np	np	np	np	nn	nn	nn	np	np	np	nn
Marker61601	<nnxnp>	nn	nn	np	nn	nn	np	nn	np	np	nn	nn	np	nn	np	nn	nn	nn	nn	np	nn	nn	nn	nn	np	nn	nn	np	nn	np	nn	np	nn	nn	nn	nn	nn	np	np	np	np	np	nn	nn	nn	np	np	np	nn
Marker4554	<nnxnp>	nn	nn	np	nn	nn	np	nn	np	np	nn	nn	np	nn	np	nn	nn	nn	nn	np	nn	nn	nn	nn	np	nn	nn	np	nn	np	nn	np	nn	nn	nn	--	nn	np	np	np	np	np	nn	nn	nn	np	np	np	nn
Marker10699	<nnxnp>	nn	nn	np	nn	nn	np	nn	np	np	nn	np	np	nn	np	nn	nn	nn	nn	np	np	np	nn	nn	np	nn	nn	np	nn	np	nn	np	nn	nn	nn	np	nn	np	np	np	np	np	nn	np	nn	np	np	np	nn
Marker28216	<nnxnp>	nn	nn	np	nn	nn	np	nn	np	np	nn	np	np	nn	np	nn	nn	nn	nn	np	np	np	nn	nn	np	nn	nn	np	nn	np	nn	np	np	nn	np	np	nn	np	np	np	np	np	nn	np	nn	np	np	np	nn
Marker6522	<nnxnp>	nn	nn	np	nn	nn	np	nn	np	np	nn	np	np	nn	np	nn	nn	nn	nn	np	np	np	nn	nn	np	nn	nn	np	nn	np	nn	np	np	nn	np	np	nn	np	np	np	np	np	nn	np	nn	np	np	np	nn
Marker21149	<nnxnp>	nn	nn	np	nn	nn	np	nn	np	np	nn	np	np	nn	np	nn	nn	nn	nn	np	np	np	nn	nn	np	nn	nn	np	nn	np	nn	np	np	nn	np	np	nn	np	np	np	np	np	nn	np	nn	np	np	np	nn
Marker94178	<nnxnp>	nn	nn	np	nn	nn	np	nn	np	np	nn	np	np	nn	np	nn	nn	nn	nn	np	np	np	nn	nn	np	nn	nn	np	nn	np	nn	np	np	nn	np	np	nn	np	np	np	np	np	nn	np	nn	np	np	np	nn
Marker39036	<nnxnp>	nn	nn	np	nn	nn	np	nn	np	np	nn	np	np	nn	np	nn	nn	nn	nn	np	np	np	nn	nn	np	nn	nn	np	nn	np	nn	np	np	nn	np	np	nn	np	np	np	np	np	nn	np	nn	np	np	np	nn
Marker6100	<nnxnp>	nn	nn	np	nn	np	nn	nn	np	np	nn	np	np	nn	np	nn	nn	nn	nn	np	np	np	nn	nn	np	nn	nn	np	nn	np	nn	np	np	nn	np	np	nn	np	np	np	np	np	nn	np	nn	np	np	np	nn
Marker36834	<nnxnp>	nn	nn	np	nn	np	nn	nn	np	np	nn	np	np	--	np	nn	nn	nn	nn	np	np	np	nn	nn	np	nn	nn	np	nn	np	nn	np	np	nn	np	np	nn	np	np	np	np	np	nn	np	nn	np	np	np	nn
Marker502293	<nnxnp>	nn	nn	np	nn	np	nn	nn	np	np	nn	np	np	np	np	nn	nn	nn	nn	np	np	np	nn	nn	np	nn	nn	np	nn	np	nn	np	np	nn	np	np	nn	np	np	np	np	np	nn	np	nn	np	np	np	nn
Marker7496	<nnxnp>	nn	nn	np	nn	np	nn	nn	np	np	nn	np	np	np	np	nn	nn	nn	nn	np	np	np	nn	nn	np	nn	nn	np	nn	np	nn	np	np	nn	np	np	nn	np	np	np	np	np	nn	np	nn	np	np	np	nn
Marker517677	<lmxll>	ll	lm	lm	lm	lm	lm	ll	ll	ll	ll	ll	lm	lm	ll	lm	lm	lm	lm	lm	lm	lm	lm	lm	ll	ll	ll	ll	lm	lm	ll	lm	lm	lm	lm	lm	lm	ll	ll	ll	ll	ll	lm	lm	lm	ll	lm	ll	lm
Marker512927	<lmxll>	ll	lm	lm	lm	lm	lm	ll	ll	ll	ll	ll	lm	lm	ll	lm	lm	lm	lm	lm	lm	lm	lm	lm	ll	ll	ll	ll	lm	lm	ll	lm	lm	lm	lm	lm	lm	ll	ll	ll	ll	ll	lm	lm	lm	ll	lm	ll	lm
Marker503562	<lmxll>	ll	lm	lm	lm	lm	lm	ll	ll	ll	ll	ll	lm	lm	ll	lm	lm	lm	lm	lm	lm	lm	lm	lm	ll	ll	ll	ll	lm	lm	ll	lm	lm	lm	lm	lm	lm	ll	ll	ll	ll	ll	lm	lm	lm	ll	lm	ll	lm
Marker536164	<lmxll>	ll	lm	lm	lm	lm	lm	ll	ll	ll	ll	ll	lm	lm	ll	lm	lm	lm	lm	lm	lm	lm	lm	lm	ll	ll	ll	ll	lm	lm	ll	lm	lm	lm	lm	lm	lm	ll	ll	ll	ll	ll	lm	lm	lm	ll	lm	ll	lm
Marker502288	<lmxll>	ll	lm	lm	lm	lm	lm	ll	ll	ll	ll	ll	lm	lm	ll	lm	lm	lm	lm	lm	lm	lm	lm	lm	ll	ll	ll	ll	lm	lm	ll	lm	lm	lm	lm	lm	lm	ll	ll	ll	ll	ll	lm	lm	lm	ll	lm	ll	lm
Marker507563	<lmxll>	ll	lm	lm	lm	lm	lm	ll	ll	ll	ll	ll	lm	lm	ll	lm	lm	lm	lm	lm	lm	lm	lm	lm	ll	ll	ll	ll	lm	lm	ll	lm	lm	lm	lm	lm	lm	ll	ll	ll	ll	ll	lm	lm	lm	ll	lm	ll	lm
Marker548166	<lmxll>	ll	lm	lm	lm	lm	lm	ll	ll	ll	ll	ll	lm	lm	ll	lm	lm	lm	lm	lm	lm	lm	lm	lm	ll	ll	ll	ll	lm	lm	ll	lm	lm	lm	lm	lm	lm	ll	ll	ll	ll	ll	lm	lm	lm	ll	lm	ll	lm
Marker6089	<lmxll>	ll	lm	lm	lm	lm	lm	ll	ll	ll	ll	ll	lm	lm	ll	lm	lm	lm	lm	lm	lm	lm	lm	lm	ll	ll	ll	ll	lm	lm	ll	lm	lm	lm	lm	lm	lm	ll	ll	ll	ll	ll	lm	lm	lm	ll	lm	ll	lm
Marker108717	<lmxll>	ll	lm	lm	lm	lm	lm	ll	ll	ll	ll	ll	lm	lm	ll	lm	lm	lm	lm	lm	lm	lm	lm	lm	ll	ll	ll	ll	lm	lm	ll	lm	lm	lm	lm	lm	lm	ll	ll	ll	ll	ll	lm	lm	lm	ll	lm	ll	lm
Marker45771	<lmxll>	ll	lm	lm	lm	lm	lm	ll	ll	ll	ll	ll	lm	lm	ll	lm	lm	lm	lm	lm	lm	lm	lm	lm	ll	--	ll	ll	lm	lm	ll	lm	lm	lm	lm	lm	lm	ll	ll	ll	ll	ll	lm	lm	lm	ll	lm	ll	lm
Marker61876	<lmxll>	ll	lm	lm	lm	lm	lm	ll	ll	ll	ll	ll	lm	lm	ll	lm	lm	lm	lm	lm	lm	lm	lm	lm	ll	ll	ll	ll	lm	lm	ll	lm	lm	lm	lm	lm	lm	ll	ll	ll	ll	ll	lm	lm	lm	ll	lm	ll	lm
Marker104088	<lmxll>	ll	lm	--	ll	lm	lm	ll	ll	ll	ll	ll	lm	lm	ll	lm	lm	lm	lm	lm	lm	lm	lm	lm	ll	--	ll	ll	lm	lm	ll	lm	lm	lm	lm	lm	lm	ll	ll	ll	ll	ll	lm	lm	lm	ll	lm	ll	lm
Marker34804	<lmxll>	ll	lm	--	ll	lm	lm	ll	ll	ll	ll	ll	ll	lm	ll	lm	lm	lm	lm	lm	lm	lm	lm	lm	ll	lm	ll	ll	lm	lm	ll	lm	lm	lm	lm	lm	lm	ll	ll	ll	ll	ll	lm	lm	lm	ll	lm	ll	lm
Marker19107	<lmxll>	ll	lm	ll	ll	lm	lm	ll	ll	ll	ll	ll	--	lm	ll	lm	lm	lm	lm	lm	lm	lm	lm	lm	ll	lm	ll	ll	lm	lm	ll	lm	lm	lm	lm	lm	lm	ll	ll	ll	ll	ll	lm	lm	lm	ll	lm	ll	lm
Marker501937	<lmxll>	ll	lm	ll	ll	lm	lm	ll	ll	ll	ll	ll	ll	lm	ll	lm	lm	lm	lm	lm	lm	lm	lm	lm	ll	lm	ll	ll	lm	lm	ll	lm	lm	lm	lm	lm	lm	ll	ll	ll	ll	ll	lm	lm	lm	ll	lm	ll	lm
Marker520756	<lmxll>	ll	lm	ll	ll	lm	lm	ll	ll	ll	ll	ll	--	lm	ll	lm	lm	lm	lm	lm	lm	lm	lm	lm	ll	lm	ll	ll	lm	lm	ll	lm	lm	lm	lm	lm	lm	ll	ll	ll	ll	ll	lm	lm	lm	ll	lm	ll	lm
Marker548748	<lmxll>	ll	lm	ll	ll	lm	lm	ll	ll	ll	ll	ll	ll	lm	ll	lm	lm	lm	lm	--	lm	lm	lm	lm	ll	lm	ll	ll	--	lm	ll	lm	lm	--	lm	--	lm	ll	ll	ll	ll	ll	lm	lm	lm	ll	lm	ll	lm
Marker32661	<lmxll>	ll	lm	ll	ll	lm	lm	ll	ll	ll	ll	ll	ll	lm	ll	lm	lm	lm	lm	lm	lm	lm	lm	lm	ll	lm	ll	ll	ll	lm	ll	lm	lm	ll	lm	--	lm	ll	ll	ll	ll	ll	lm	lm	lm	ll	lm	ll	lm
Marker504134	<lmxll>	ll	lm	ll	ll	lm	lm	ll	ll	ll	ll	ll	ll	lm	ll	lm	lm	lm	lm	--	lm	lm	lm	lm	ll	lm	ll	ll	ll	lm	ll	lm	lm	ll	lm	ll	lm	ll	ll	ll	ll	ll	lm	lm	lm	ll	lm	ll	lm
Marker526960	<lmxll>	ll	lm	ll	ll	lm	lm	ll	ll	ll	ll	ll	ll	lm	ll	lm	lm	lm	lm	ll	lm	lm	lm	lm	ll	lm	ll	ll	ll	lm	ll	lm	lm	ll	lm	ll	lm	ll	ll	ll	ll	ll	lm	lm	lm	ll	lm	ll	lm
Marker83348	<lmxll>	ll	lm	ll	ll	lm	lm	ll	ll	ll	ll	ll	ll	lm	ll	lm	lm	lm	lm	ll	lm	lm	lm	lm	ll	lm	ll	ll	ll	lm	ll	lm	lm	ll	lm	ll	lm	ll	ll	ll	ll	ll	lm	lm	lm	ll	lm	ll	lm
Marker520024	<efxeg>	ee	ef	eg	eg	ef	ef	--	--	ee	--	ee	ee	ef	--	--	--	ef	ef	--	--	--	--	--	ee	ef	eg	eg	--	fg	eg	fg	ef	eg	ef	eg	ef	--	--	--	ee	--	ef	ef	--	eg	--	eg	--
Marker36760	<lmxll>	ll	lm	ll	ll	lm	lm	ll	ll	ll	ll	ll	ll	lm	ll	lm	lm	lm	lm	ll	lm	lm	lm	lm	ll	lm	ll	ll	ll	lm	ll	lm	lm	ll	lm	ll	lm	ll	ll	ll	ll	ll	lm	lm	lm	ll	lm	ll	lm
Marker86754	<lmxll>	ll	lm	ll	ll	lm	lm	ll	ll	ll	ll	ll	ll	lm	ll	lm	lm	lm	lm	ll	lm	lm	lm	lm	ll	lm	ll	ll	ll	lm	ll	lm	lm	ll	lm	ll	lm	ll	ll	ll	ll	ll	lm	lm	lm	ll	lm	ll	lm
Marker80354	<lmxll>	ll	lm	ll	ll	lm	lm	ll	ll	ll	ll	ll	ll	lm	ll	lm	lm	lm	lm	ll	lm	lm	lm	lm	ll	lm	ll	ll	ll	lm	ll	lm	lm	ll	lm	ll	lm	ll	ll	ll	ll	ll	lm	lm	lm	ll	lm	ll	lm
Marker547821	<lmxll>	ll	lm	ll	ll	lm	lm	ll	ll	ll	ll	ll	ll	lm	ll	lm	lm	lm	lm	ll	lm	lm	lm	lm	ll	lm	ll	ll	ll	lm	ll	lm	lm	ll	lm	ll	lm	ll	ll	ll	ll	ll	lm	lm	lm	ll	lm	ll	lm
Marker517022	<lmxll>	ll	lm	ll	ll	lm	lm	ll	ll	ll	ll	ll	ll	lm	ll	lm	lm	lm	lm	ll	lm	lm	lm	lm	ll	lm	ll	ll	ll	lm	ll	lm	lm	ll	lm	ll	lm	ll	ll	ll	ll	ll	lm	lm	lm	ll	lm	ll	lm
Marker75397	<lmxll>	ll	lm	ll	ll	lm	lm	ll	ll	ll	ll	ll	ll	lm	ll	lm	lm	lm	lm	ll	lm	lm	lm	lm	ll	lm	ll	ll	ll	lm	ll	lm	lm	ll	lm	ll	lm	ll	ll	ll	ll	ll	lm	lm	lm	ll	lm	ll	lm
Marker24484	<lmxll>	ll	lm	ll	ll	lm	lm	ll	ll	ll	ll	ll	ll	lm	ll	lm	lm	lm	lm	ll	lm	lm	lm	lm	ll	lm	ll	ll	ll	lm	ll	lm	lm	ll	lm	ll	lm	ll	ll	ll	ll	ll	lm	lm	lm	ll	lm	ll	lm
Marker524980	<lmxll>	ll	lm	ll	ll	lm	lm	ll	ll	ll	ll	ll	ll	lm	ll	lm	lm	lm	lm	ll	lm	lm	lm	lm	ll	lm	ll	ll	ll	lm	ll	lm	lm	ll	lm	ll	lm	ll	ll	ll	ll	ll	lm	lm	--	ll	lm	ll	lm
Marker532259	<lmxll>	ll	lm	ll	ll	lm	lm	ll	ll	ll	ll	ll	ll	lm	ll	lm	lm	lm	lm	ll	lm	lm	lm	lm	ll	lm	ll	ll	ll	lm	ll	lm	lm	ll	lm	ll	lm	ll	ll	ll	ll	ll	lm	lm	ll	ll	lm	ll	lm
Marker40268	<lmxll>	ll	lm	ll	ll	lm	lm	ll	ll	ll	ll	ll	ll	lm	ll	lm	lm	lm	lm	ll	lm	lm	lm	lm	ll	lm	ll	ll	ll	lm	ll	ll	lm	ll	lm	ll	lm	ll	ll	ll	ll	ll	lm	lm	ll	ll	lm	ll	lm
Marker512854	<lmxll>	ll	ll	ll	ll	lm	lm	ll	ll	ll	ll	ll	ll	lm	ll	lm	lm	lm	lm	ll	lm	lm	lm	lm	ll	lm	ll	ll	ll	lm	ll	ll	lm	ll	lm	ll	lm	ll	ll	ll	ll	ll	lm	lm	ll	ll	lm	ll	lm
Marker19005	<lmxll>	ll	ll	ll	ll	lm	lm	ll	ll	ll	ll	ll	ll	lm	ll	lm	lm	lm	lm	ll	lm	lm	lm	lm	ll	lm	ll	ll	ll	lm	ll	--	lm	ll	lm	ll	lm	ll	ll	ll	ll	ll	lm	lm	lm	ll	lm	ll	lm
Marker543248	<lmxll>	ll	--	ll	ll	lm	lm	ll	--	ll	ll	ll	ll	lm	ll	lm	lm	lm	lm	ll	lm	lm	lm	lm	ll	lm	ll	ll	ll	lm	ll	lm	lm	ll	lm	ll	lm	ll	ll	ll	ll	ll	lm	lm	lm	ll	lm	ll	lm
Marker36499	<lmxll>	ll	ll	ll	lm	lm	lm	ll	lm	ll	ll	ll	ll	lm	ll	lm	lm	lm	lm	ll	lm	lm	lm	lm	ll	lm	ll	ll	ll	lm	ll	lm	lm	ll	lm	ll	lm	ll	ll	ll	ll	ll	lm	lm	lm	ll	lm	ll	lm
Marker45744	<lmxll>	ll	lm	ll	lm	lm	lm	ll	lm	ll	ll	ll	ll	lm	ll	lm	lm	lm	lm	ll	lm	lm	lm	lm	ll	lm	ll	ll	ll	lm	ll	lm	lm	ll	lm	ll	lm	ll	ll	ll	ll	ll	lm	lm	lm	ll	lm	ll	lm
Marker13707	<lmxll>	ll	lm	ll	lm	lm	lm	ll	lm	ll	ll	ll	ll	lm	ll	lm	lm	lm	lm	ll	lm	lm	lm	lm	ll	lm	ll	ll	ll	lm	ll	lm	lm	ll	lm	ll	lm	ll	ll	ll	ll	ll	lm	lm	lm	ll	lm	ll	lm
Marker505189	<lmxll>	ll	lm	ll	lm	lm	lm	ll	lm	ll	ll	ll	ll	lm	ll	lm	lm	lm	lm	ll	lm	lm	lm	lm	ll	lm	ll	ll	ll	lm	ll	lm	lm	ll	lm	ll	lm	ll	ll	ll	ll	ll	lm	lm	lm	ll	lm	ll	lm
Marker112444	<lmxll>	ll	--	ll	--	lm	lm	ll	--	ll	ll	ll	ll	lm	ll	lm	lm	lm	lm	ll	lm	lm	lm	lm	ll	lm	ll	ll	ll	lm	ll	lm	lm	ll	lm	ll	lm	ll	ll	ll	ll	ll	lm	lm	lm	ll	lm	ll	lm
Marker26210	<lmxll>	ll	lm	ll	ll	lm	lm	ll	ll	ll	ll	ll	ll	lm	ll	lm	lm	lm	lm	ll	lm	lm	lm	lm	ll	lm	ll	ll	ll	lm	ll	lm	lm	ll	lm	ll	lm	ll	ll	ll	ll	ll	lm	lm	lm	ll	lm	ll	lm
Marker57256	<lmxll>	ll	lm	ll	ll	lm	lm	ll	ll	ll	ll	ll	ll	lm	ll	lm	lm	lm	lm	ll	lm	lm	lm	lm	ll	lm	ll	ll	ll	lm	ll	lm	lm	ll	lm	ll	lm	ll	ll	ll	ll	ll	lm	lm	lm	ll	lm	ll	lm
Marker92685	<lmxll>	ll	lm	ll	ll	lm	lm	ll	ll	ll	ll	ll	ll	lm	ll	lm	lm	lm	lm	ll	lm	lm	lm	lm	ll	lm	ll	ll	ll	lm	ll	lm	lm	ll	lm	ll	lm	ll	ll	ll	ll	ll	lm	lm	lm	ll	lm	ll	lm
Marker522634	<lmxll>	ll	lm	ll	ll	lm	lm	ll	--	ll	ll	ll	ll	lm	ll	lm	lm	lm	lm	ll	lm	lm	lm	lm	ll	lm	ll	ll	ll	lm	ll	lm	lm	ll	lm	ll	lm	ll	ll	ll	ll	ll	lm	lm	lm	ll	lm	ll	lm
Marker49423	<lmxll>	ll	lm	ll	ll	lm	lm	ll	ll	ll	ll	ll	ll	lm	ll	lm	lm	lm	lm	ll	lm	lm	lm	lm	ll	lm	ll	ll	ll	lm	ll	lm	lm	ll	lm	ll	lm	ll	ll	ll	ll	ll	lm	--	lm	ll	lm	ll	lm
Marker61083	<lmxll>	ll	lm	ll	ll	lm	lm	ll	ll	ll	ll	ll	ll	lm	ll	lm	lm	lm	lm	ll	lm	lm	lm	lm	ll	lm	ll	ll	ll	lm	ll	lm	lm	ll	lm	ll	lm	ll	ll	ll	ll	ll	lm	ll	lm	ll	lm	ll	lm
Marker39161	<lmxll>	ll	lm	ll	ll	lm	lm	ll	ll	ll	ll	ll	ll	lm	ll	lm	lm	lm	lm	ll	lm	lm	lm	lm	ll	lm	ll	ll	ll	lm	ll	lm	lm	ll	lm	ll	lm	ll	ll	ll	ll	ll	lm	ll	lm	ll	lm	ll	lm
Marker21392	<lmxll>	ll	lm	ll	ll	lm	lm	ll	ll	ll	ll	ll	ll	lm	ll	lm	lm	lm	lm	ll	lm	lm	lm	lm	ll	lm	ll	ll	ll	lm	ll	lm	lm	ll	lm	ll	lm	ll	ll	ll	ll	ll	lm	--	lm	ll	lm	ll	lm
Marker8338	<lmxll>	ll	lm	ll	ll	lm	lm	ll	ll	ll	ll	ll	ll	lm	ll	lm	lm	lm	lm	ll	lm	lm	lm	lm	ll	lm	ll	ll	ll	lm	ll	lm	lm	ll	lm	ll	lm	ll	ll	ll	ll	ll	lm	lm	lm	ll	lm	ll	lm
Marker29735	<lmxll>	ll	lm	ll	ll	lm	lm	ll	ll	ll	ll	ll	ll	lm	ll	lm	lm	lm	lm	ll	lm	lm	lm	lm	ll	lm	ll	ll	ll	lm	ll	lm	lm	ll	lm	ll	lm	ll	ll	ll	ll	ll	lm	lm	lm	ll	lm	ll	lm
Marker73063	<lmxll>	ll	lm	ll	ll	lm	lm	ll	ll	ll	ll	ll	ll	lm	ll	lm	--	lm	lm	ll	lm	lm	lm	lm	ll	lm	ll	ll	ll	lm	ll	lm	lm	ll	lm	ll	lm	ll	ll	ll	ll	ll	lm	lm	lm	ll	lm	ll	lm
Marker506101	<lmxll>	ll	lm	ll	ll	lm	lm	ll	ll	ll	ll	ll	ll	lm	ll	lm	lm	lm	lm	ll	lm	lm	lm	lm	ll	lm	ll	ll	ll	lm	ll	lm	--	ll	lm	ll	lm	ll	ll	ll	ll	ll	lm	lm	lm	ll	lm	ll	lm
Marker530214	<lmxll>	ll	lm	ll	ll	lm	lm	ll	ll	ll	ll	ll	ll	lm	ll	lm	--	lm	lm	ll	lm	lm	lm	lm	ll	lm	ll	ll	ll	lm	ll	lm	ll	ll	lm	ll	lm	ll	ll	ll	ll	ll	lm	lm	lm	ll	lm	ll	lm
Marker542915	<lmxll>	ll	lm	ll	ll	lm	lm	ll	ll	ll	ll	ll	ll	lm	ll	lm	ll	lm	lm	ll	lm	lm	lm	lm	ll	lm	ll	ll	ll	lm	ll	lm	ll	ll	lm	ll	lm	ll	ll	ll	ll	ll	lm	lm	lm	ll	lm	ll	lm
Marker103754	<lmxll>	ll	lm	ll	ll	lm	lm	ll	ll	ll	ll	ll	ll	lm	ll	lm	ll	lm	lm	ll	lm	lm	lm	lm	ll	lm	ll	ll	ll	lm	ll	lm	lm	ll	lm	ll	lm	ll	ll	ll	ll	ll	lm	lm	lm	ll	lm	ll	lm
Marker107492	<lmxll>	ll	lm	ll	ll	lm	lm	ll	ll	ll	ll	ll	ll	lm	ll	lm	ll	lm	lm	ll	lm	lm	lm	lm	ll	lm	ll	ll	ll	lm	ll	lm	lm	ll	lm	ll	lm	ll	ll	ll	ll	ll	lm	lm	lm	ll	lm	ll	lm
Marker100858	<lmxll>	ll	lm	ll	ll	lm	lm	ll	ll	ll	ll	ll	ll	lm	ll	lm	--	lm	lm	ll	lm	lm	lm	lm	ll	lm	ll	ll	ll	lm	ll	lm	lm	ll	lm	ll	lm	ll	ll	ll	ll	ll	lm	lm	lm	ll	lm	ll	lm
Marker509179	<lmxll>	ll	lm	ll	ll	lm	lm	ll	ll	ll	ll	ll	ll	lm	ll	lm	lm	lm	lm	ll	lm	lm	lm	lm	ll	lm	ll	ll	ll	lm	ll	lm	lm	ll	lm	ll	lm	ll	ll	ll	ll	ll	lm	lm	lm	ll	lm	ll	lm
Marker37402	<lmxll>	ll	lm	ll	ll	lm	lm	ll	ll	ll	ll	ll	ll	lm	ll	lm	lm	lm	lm	ll	lm	lm	lm	lm	ll	lm	ll	ll	ll	lm	ll	lm	lm	ll	lm	ll	lm	ll	ll	ll	ll	ll	lm	lm	lm	ll	lm	ll	lm
Marker505627	<lmxll>	ll	lm	ll	ll	lm	lm	ll	ll	ll	ll	ll	ll	lm	ll	lm	lm	lm	lm	ll	lm	lm	lm	lm	ll	lm	ll	ll	ll	lm	ll	lm	lm	ll	lm	ll	lm	ll	ll	ll	ll	ll	lm	lm	lm	ll	lm	ll	lm
Marker53518	<lmxll>	ll	lm	ll	ll	lm	lm	ll	ll	ll	ll	ll	ll	lm	ll	lm	lm	lm	lm	ll	lm	lm	lm	lm	ll	lm	ll	ll	ll	lm	ll	lm	lm	ll	lm	ll	lm	ll	ll	ll	ll	ll	lm	lm	lm	ll	lm	ll	lm
Marker33740	<lmxll>	ll	lm	ll	ll	lm	lm	ll	ll	ll	ll	ll	ll	lm	ll	lm	lm	lm	lm	ll	lm	lm	lm	lm	ll	lm	ll	ll	ll	lm	ll	lm	lm	ll	lm	ll	lm	ll	ll	ll	ll	ll	lm	lm	lm	ll	lm	ll	lm
Marker523932	<lmxll>	ll	lm	ll	ll	lm	lm	ll	ll	ll	ll	ll	ll	lm	ll	lm	lm	lm	lm	ll	lm	lm	lm	lm	ll	lm	ll	ll	ll	lm	ll	ll	lm	ll	lm	ll	lm	ll	ll	ll	ll	ll	lm	lm	lm	ll	lm	ll	lm
Marker15523	<lmxll>	ll	lm	ll	ll	lm	lm	ll	ll	ll	ll	ll	ll	lm	ll	lm	lm	lm	lm	ll	lm	lm	lm	lm	ll	lm	ll	ll	ll	lm	ll	ll	lm	ll	lm	ll	lm	ll	ll	ll	ll	ll	lm	lm	lm	ll	lm	ll	lm
Marker35776	<lmxll>	ll	lm	ll	ll	lm	lm	ll	ll	ll	ll	ll	ll	lm	ll	lm	lm	lm	lm	ll	lm	lm	lm	lm	ll	lm	ll	ll	ll	lm	ll	ll	lm	ll	lm	ll	lm	ll	ll	ll	ll	ll	lm	lm	lm	ll	lm	ll	lm
Marker8659	<lmxll>	ll	lm	ll	ll	lm	lm	ll	ll	ll	ll	ll	ll	lm	ll	lm	lm	lm	lm	ll	lm	lm	lm	lm	ll	lm	ll	ll	ll	lm	ll	ll	lm	ll	lm	ll	lm	ll	ll	ll	ll	ll	lm	lm	lm	ll	lm	ll	lm
Marker22234	<lmxll>	ll	--	ll	ll	lm	lm	ll	ll	ll	ll	ll	ll	lm	ll	lm	lm	lm	lm	ll	lm	lm	lm	lm	ll	lm	ll	ll	ll	lm	ll	ll	lm	ll	lm	ll	lm	ll	ll	ll	ll	ll	lm	lm	lm	ll	lm	ll	lm
Marker9486	<lmxll>	ll	ll	ll	ll	lm	lm	ll	ll	ll	ll	ll	ll	lm	ll	lm	lm	lm	lm	ll	lm	lm	lm	lm	ll	lm	ll	ll	ll	lm	ll	ll	lm	ll	lm	ll	lm	ll	ll	ll	ll	ll	lm	lm	lm	ll	lm	ll	lm
Marker13118	<lmxll>	ll	ll	ll	ll	lm	lm	ll	ll	ll	ll	ll	ll	lm	ll	lm	lm	lm	lm	ll	lm	lm	lm	lm	ll	lm	ll	ll	ll	lm	ll	ll	lm	ll	lm	ll	lm	ll	ll	ll	ll	ll	lm	lm	lm	ll	lm	ll	lm
Marker30615	<lmxll>	ll	ll	ll	ll	lm	lm	ll	ll	ll	ll	ll	ll	lm	ll	lm	lm	lm	lm	ll	lm	lm	lm	lm	ll	lm	ll	ll	ll	lm	ll	ll	lm	ll	lm	ll	lm	ll	ll	ll	ll	ll	lm	lm	lm	ll	lm	ll	lm
Marker10825	<lmxll>	ll	ll	ll	ll	lm	lm	ll	ll	ll	ll	ll	ll	lm	ll	lm	lm	lm	lm	ll	lm	lm	lm	lm	ll	lm	ll	ll	ll	lm	ll	ll	lm	ll	lm	ll	lm	ll	ll	ll	ll	ll	lm	lm	lm	ll	lm	ll	lm
Marker11487	<lmxll>	ll	ll	ll	ll	lm	lm	ll	ll	ll	ll	ll	ll	lm	ll	lm	lm	lm	lm	ll	lm	lm	lm	lm	ll	lm	ll	ll	ll	lm	ll	ll	lm	ll	lm	ll	lm	ll	ll	ll	ll	ll	lm	lm	lm	ll	lm	ll	lm
Marker21957	<lmxll>	ll	ll	ll	ll	lm	lm	ll	ll	ll	ll	ll	ll	lm	ll	lm	lm	lm	lm	ll	lm	lm	lm	lm	ll	lm	ll	ll	ll	lm	ll	ll	lm	ll	lm	ll	lm	ll	ll	ll	ll	ll	lm	lm	lm	ll	lm	ll	lm
Marker20171	<lmxll>	ll	ll	ll	ll	lm	lm	ll	ll	ll	ll	ll	ll	lm	ll	lm	lm	lm	lm	lm	lm	lm	lm	lm	ll	lm	ll	ll	lm	lm	ll	ll	lm	lm	lm	lm	lm	ll	ll	ll	ll	ll	lm	lm	lm	ll	lm	ll	lm
Marker513891	<lmxll>	ll	ll	ll	ll	lm	lm	ll	ll	ll	ll	ll	ll	lm	ll	lm	lm	lm	lm	lm	lm	lm	lm	lm	ll	lm	ll	ll	lm	lm	ll	ll	lm	--	lm	lm	lm	ll	ll	ll	ll	ll	lm	lm	lm	ll	lm	ll	lm
Marker516716	<lmxll>	ll	ll	ll	ll	lm	lm	ll	ll	ll	ll	ll	ll	lm	ll	lm	lm	lm	lm	lm	lm	lm	lm	lm	ll	lm	ll	ll	--	lm	ll	ll	lm	lm	lm	lm	lm	ll	ll	ll	ll	ll	lm	lm	lm	ll	lm	ll	lm
Marker34528	<lmxll>	ll	ll	ll	ll	lm	lm	ll	ll	ll	ll	ll	ll	lm	ll	lm	lm	lm	lm	--	lm	lm	lm	lm	ll	lm	ll	ll	lm	lm	ll	ll	lm	lm	lm	lm	lm	ll	ll	ll	ll	ll	lm	lm	lm	ll	lm	ll	lm
Marker5922	<lmxll>	ll	ll	ll	ll	lm	lm	ll	ll	ll	ll	ll	ll	lm	ll	lm	lm	lm	lm	lm	lm	lm	lm	lm	ll	lm	ll	ll	lm	lm	ll	ll	lm	lm	lm	lm	lm	ll	ll	ll	ll	ll	lm	lm	lm	ll	lm	ll	lm
Marker9394	<lmxll>	ll	ll	ll	ll	lm	lm	ll	ll	ll	ll	ll	ll	lm	ll	lm	lm	lm	lm	lm	lm	lm	lm	lm	ll	lm	ll	ll	lm	lm	ll	ll	lm	lm	lm	lm	lm	ll	ll	ll	ll	ll	lm	lm	lm	ll	lm	ll	lm
Marker530005	<lmxll>	ll	ll	ll	ll	lm	lm	ll	ll	ll	ll	ll	ll	lm	ll	lm	lm	lm	lm	lm	lm	lm	lm	lm	ll	lm	ll	ll	lm	lm	ll	ll	lm	lm	lm	lm	lm	ll	ll	ll	ll	ll	lm	lm	lm	ll	lm	ll	lm
Marker21863	<nnxnp>	nn	nn	np	nn	nn	nn	nn	nn	np	np	np	nn	nn	np	nn	np	nn	nn	nn	nn	nn	nn	np	nn	np	nn	nn	nn	np	np	np	nn	nn	nn	nn	nn	np	nn	np	nn	np	nn	nn	nn	np	np	np	np
Marker5657	<nnxnp>	nn	nn	np	nn	nn	nn	nn	nn	np	np	np	nn	nn	np	nn	np	nn	nn	nn	nn	nn	nn	np	nn	np	nn	nn	nn	np	np	np	nn	nn	nn	nn	nn	np	nn	np	nn	np	nn	nn	nn	np	np	np	np
Marker502826	<nnxnp>	nn	nn	np	nn	nn	nn	nn	nn	np	np	np	nn	nn	np	nn	--	nn	nn	nn	nn	nn	nn	np	nn	np	nn	nn	nn	np	np	np	nn	nn	nn	nn	nn	np	nn	np	nn	np	nn	nn	nn	np	np	np	np
Marker38841	<nnxnp>	nn	nn	np	nn	nn	nn	nn	nn	np	np	np	nn	nn	np	nn	np	nn	nn	nn	nn	nn	nn	np	nn	np	nn	nn	nn	np	np	np	nn	nn	nn	nn	nn	np	nn	np	nn	np	nn	nn	nn	np	np	np	--
Marker40586	<nnxnp>	nn	nn	np	nn	nn	nn	nn	nn	np	np	np	nn	nn	np	nn	nn	nn	nn	nn	nn	nn	nn	nn	nn	nn	nn	nn	nn	np	np	np	nn	nn	nn	nn	nn	np	nn	np	nn	np	nn	nn	nn	np	np	np	nn
Marker2790	<nnxnp>	nn	nn	np	nn	nn	nn	nn	nn	np	np	np	nn	nn	np	nn	nn	nn	nn	nn	nn	nn	nn	nn	nn	nn	nn	nn	nn	np	np	np	nn	nn	nn	nn	nn	np	nn	np	nn	np	nn	nn	nn	np	np	np	nn
Marker9915	<nnxnp>	nn	nn	np	nn	nn	nn	nn	nn	np	np	np	nn	nn	np	nn	nn	nn	nn	nn	nn	nn	nn	nn	nn	nn	nn	nn	nn	np	np	np	nn	nn	nn	nn	nn	np	nn	np	nn	np	nn	nn	nn	np	np	np	nn
Marker14747	<nnxnp>	nn	nn	np	nn	nn	nn	nn	nn	np	np	np	nn	nn	np	nn	nn	nn	nn	--	nn	nn	nn	nn	nn	nn	nn	nn	nn	np	np	np	nn	nn	nn	nn	nn	np	nn	np	nn	np	nn	nn	nn	np	np	np	nn
Marker61145	<nnxnp>	nn	nn	np	nn	nn	nn	nn	nn	np	np	np	nn	nn	np	nn	nn	nn	nn	np	nn	nn	nn	nn	nn	nn	nn	nn	nn	np	np	np	nn	nn	nn	nn	nn	np	nn	np	nn	np	nn	nn	nn	np	np	np	nn
Marker33851	<nnxnp>	nn	nn	np	nn	nn	nn	nn	nn	np	np	np	nn	nn	np	nn	nn	nn	nn	np	nn	nn	nn	nn	nn	nn	nn	nn	nn	np	np	np	nn	nn	nn	nn	nn	np	nn	np	nn	np	nn	nn	nn	np	np	np	nn
Marker22242	<nnxnp>	nn	nn	np	nn	nn	nn	nn	nn	np	np	np	nn	nn	np	nn	nn	nn	nn	np	nn	nn	nn	nn	nn	nn	nn	nn	nn	np	np	np	nn	nn	nn	nn	nn	np	nn	np	nn	np	nn	nn	nn	np	np	np	nn
Marker98097	<nnxnp>	nn	nn	np	nn	nn	nn	nn	nn	np	np	np	nn	nn	np	nn	nn	nn	nn	nn	nn	nn	nn	nn	nn	nn	nn	nn	nn	np	np	np	nn	nn	nn	nn	nn	np	nn	np	nn	np	nn	nn	nn	np	np	np	nn
Marker35224	<nnxnp>	nn	nn	np	nn	nn	nn	nn	nn	np	np	np	nn	nn	np	nn	nn	nn	nn	nn	nn	nn	nn	nn	nn	nn	nn	nn	nn	np	np	np	nn	nn	nn	nn	nn	np	nn	np	nn	np	nn	nn	nn	np	np	np	nn
Marker25464	<nnxnp>	nn	nn	np	nn	nn	nn	nn	nn	np	np	np	nn	nn	np	nn	nn	nn	nn	nn	nn	nn	nn	nn	nn	nn	nn	nn	nn	np	np	np	nn	nn	nn	nn	nn	np	nn	np	np	np	nn	nn	nn	np	np	np	nn
Marker28131	<nnxnp>	nn	nn	np	nn	nn	nn	nn	nn	np	np	np	nn	nn	np	nn	nn	nn	nn	np	nn	nn	nn	nn	nn	nn	nn	nn	nn	np	np	np	nn	nn	nn	nn	nn	np	nn	np	np	np	nn	nn	nn	np	np	np	nn
Marker12971	<nnxnp>	nn	nn	np	nn	nn	nn	nn	nn	np	np	np	nn	nn	np	nn	nn	nn	nn	np	nn	nn	nn	nn	nn	--	np	nn	nn	np	np	np	nn	nn	nn	nn	nn	np	nn	np	np	np	nn	nn	nn	np	np	np	nn
Marker27085	<nnxnp>	nn	nn	np	nn	nn	nn	nn	nn	np	np	np	nn	nn	np	nn	nn	nn	nn	np	nn	nn	nn	nn	nn	nn	np	nn	nn	np	np	np	nn	nn	nn	nn	nn	np	nn	np	np	np	nn	nn	nn	np	np	np	nn
Marker11580	<nnxnp>	nn	nn	np	nn	nn	nn	nn	nn	np	np	np	nn	nn	np	nn	nn	nn	nn	np	nn	nn	nn	nn	nn	nn	np	nn	nn	np	np	np	nn	nn	nn	nn	nn	np	nn	np	np	np	nn	nn	nn	np	np	np	nn
Marker27607	<nnxnp>	nn	nn	np	nn	nn	nn	nn	nn	np	np	np	nn	nn	np	nn	nn	nn	nn	np	nn	nn	nn	nn	nn	np	np	nn	nn	np	np	np	nn	nn	nn	nn	nn	np	nn	np	np	np	nn	nn	nn	np	np	np	nn
Marker11205	<nnxnp>	nn	nn	np	nn	nn	nn	nn	nn	np	np	np	nn	nn	np	nn	nn	nn	nn	np	nn	nn	nn	nn	nn	np	np	nn	nn	np	np	np	nn	nn	nn	nn	nn	np	nn	np	np	np	nn	nn	nn	np	np	np	nn
Marker45624	<nnxnp>	nn	nn	np	nn	nn	nn	nn	nn	nn	np	np	nn	nn	np	nn	nn	nn	nn	np	nn	nn	nn	nn	nn	--	np	nn	nn	np	np	np	nn	nn	nn	nn	nn	np	nn	np	np	np	nn	nn	nn	np	np	np	nn
Marker12544	<nnxnp>	nn	nn	np	nn	nn	nn	nn	nn	nn	np	np	nn	nn	np	nn	nn	nn	nn	np	nn	nn	nn	nn	nn	nn	np	nn	nn	np	np	np	nn	nn	nn	nn	nn	np	nn	np	np	np	nn	nn	nn	np	np	np	nn
Marker8984	<nnxnp>	nn	nn	np	nn	nn	nn	nn	nn	nn	np	np	nn	nn	np	nn	nn	nn	nn	np	nn	nn	nn	nn	nn	nn	np	np	np	np	np	np	nn	np	nn	np	nn	np	nn	np	np	np	nn	nn	nn	np	np	np	nn
Marker55672	<nnxnp>	nn	nn	np	nn	nn	nn	nn	nn	nn	np	np	nn	nn	np	nn	nn	nn	nn	np	nn	nn	nn	nn	nn	nn	np	np	np	np	np	np	nn	np	nn	np	nn	np	nn	np	np	np	nn	nn	nn	np	np	np	nn
Marker11662	<nnxnp>	nn	nn	np	nn	nn	nn	nn	nn	nn	np	np	nn	nn	np	nn	nn	nn	nn	np	nn	nn	nn	nn	nn	nn	np	np	np	np	np	np	nn	np	nn	np	nn	np	nn	np	np	np	nn	nn	nn	np	np	np	nn
Marker17670	<nnxnp>	nn	nn	np	nn	nn	nn	nn	nn	nn	np	np	nn	nn	np	nn	nn	nn	nn	np	nn	nn	nn	nn	nn	nn	np	np	nn	np	np	np	nn	nn	nn	nn	nn	np	nn	np	np	np	nn	nn	nn	np	np	np	nn
Marker15887	<nnxnp>	nn	nn	np	nn	nn	nn	nn	nn	nn	np	np	nn	nn	np	nn	nn	nn	nn	np	nn	nn	nn	nn	nn	nn	np	np	nn	np	np	np	nn	nn	nn	nn	nn	np	nn	np	np	np	nn	nn	nn	np	np	np	nn
Marker90563	<nnxnp>	nn	nn	np	nn	nn	nn	nn	nn	nn	np	np	nn	nn	np	nn	nn	nn	nn	np	nn	nn	nn	nn	nn	nn	np	np	nn	np	np	np	nn	nn	nn	nn	nn	np	nn	np	np	np	nn	nn	nn	np	np	np	nn
Marker15544	<nnxnp>	nn	nn	np	nn	nn	nn	nn	nn	nn	np	np	nn	nn	np	nn	nn	nn	nn	np	nn	nn	nn	nn	nn	nn	np	np	nn	np	np	np	nn	nn	nn	nn	nn	np	nn	np	np	np	nn	nn	nn	np	np	np	nn
Marker17684	<nnxnp>	nn	nn	np	nn	nn	nn	nn	nn	nn	np	np	nn	nn	np	nn	nn	nn	nn	np	nn	nn	nn	nn	nn	nn	np	np	nn	np	np	np	nn	nn	nn	nn	nn	np	nn	np	np	np	nn	nn	nn	np	np	np	nn
Marker16867	<nnxnp>	nn	nn	np	nn	nn	nn	nn	nn	nn	np	np	nn	nn	np	nn	nn	nn	nn	np	nn	nn	nn	nn	nn	nn	np	np	nn	np	np	np	nn	nn	nn	nn	nn	np	nn	np	np	np	nn	nn	nn	np	np	np	nn
Marker34875	<nnxnp>	nn	nn	np	nn	nn	nn	nn	nn	nn	np	np	nn	nn	np	nn	nn	nn	nn	np	nn	nn	nn	nn	nn	nn	np	np	nn	np	np	np	nn	nn	nn	nn	nn	np	nn	np	np	np	nn	nn	nn	np	np	np	nn
Marker504730	<nnxnp>	nn	nn	np	nn	nn	nn	np	nn	nn	np	np	nn	nn	np	nn	nn	nn	nn	np	nn	nn	nn	nn	nn	nn	np	np	nn	np	np	np	nn	nn	nn	nn	nn	np	nn	np	np	np	nn	nn	nn	np	np	np	nn
Marker502013	<nnxnp>	nn	nn	np	nn	nn	nn	np	nn	nn	np	np	nn	nn	np	nn	nn	nn	nn	np	nn	nn	nn	nn	nn	nn	np	np	nn	np	np	np	nn	nn	nn	nn	nn	np	nn	np	np	np	nn	nn	nn	np	np	np	nn
Marker508612	<nnxnp>	nn	nn	np	nn	nn	nn	np	nn	nn	np	np	nn	nn	np	nn	nn	nn	nn	np	nn	nn	nn	nn	nn	nn	np	np	nn	np	np	np	nn	nn	nn	nn	nn	np	nn	np	np	np	nn	nn	nn	np	np	np	nn
Marker510834	<nnxnp>	nn	nn	np	nn	nn	nn	np	nn	nn	np	np	nn	nn	np	nn	nn	nn	nn	np	nn	nn	nn	nn	nn	nn	np	np	nn	np	np	np	nn	nn	nn	nn	nn	np	nn	np	np	np	nn	nn	nn	np	np	np	nn
Marker515725	<nnxnp>	nn	nn	np	nn	nn	nn	np	nn	nn	np	np	nn	nn	np	nn	nn	nn	nn	np	nn	nn	nn	nn	nn	nn	np	np	nn	np	np	np	nn	nn	nn	nn	nn	np	nn	np	np	np	nn	nn	nn	np	np	np	nn
Marker538350	<nnxnp>	nn	nn	np	nn	nn	nn	np	nn	nn	np	np	nn	nn	np	nn	nn	nn	nn	np	nn	nn	nn	nn	nn	nn	np	np	nn	np	np	np	nn	nn	nn	nn	nn	np	nn	np	np	np	nn	nn	nn	np	np	np	nn
Marker45459	<nnxnp>	nn	nn	np	nn	nn	nn	nn	nn	nn	np	np	nn	nn	np	nn	nn	nn	nn	np	nn	nn	nn	nn	nn	nn	np	np	nn	np	np	np	nn	nn	nn	nn	nn	np	nn	np	np	np	nn	nn	nn	np	np	np	nn
Marker4175	<nnxnp>	nn	nn	np	nn	nn	nn	nn	nn	nn	np	np	nn	nn	np	nn	nn	nn	nn	np	nn	nn	nn	nn	nn	nn	np	np	nn	np	np	np	nn	nn	nn	nn	nn	np	nn	np	np	np	nn	nn	nn	np	np	np	nn
Marker30515	<nnxnp>	nn	nn	np	nn	nn	nn	nn	nn	nn	np	np	nn	nn	np	nn	nn	nn	nn	np	nn	nn	nn	nn	nn	nn	np	np	nn	np	np	np	nn	nn	nn	nn	nn	np	nn	np	np	np	nn	nn	nn	np	np	np	nn
Marker18499	<nnxnp>	nn	nn	np	nn	nn	nn	nn	nn	nn	np	np	nn	nn	np	nn	nn	nn	nn	np	nn	nn	nn	nn	nn	nn	np	np	nn	np	np	np	nn	nn	nn	nn	nn	np	nn	np	np	np	nn	nn	nn	np	np	np	nn
Marker97315	<nnxnp>	nn	nn	np	nn	nn	nn	nn	nn	nn	np	np	nn	nn	np	nn	nn	nn	nn	np	nn	nn	nn	nn	nn	nn	np	np	nn	np	np	np	nn	nn	nn	nn	nn	np	nn	np	np	np	nn	nn	nn	np	np	np	nn
Marker11045	<nnxnp>	nn	nn	np	nn	nn	nn	nn	nn	nn	np	np	nn	nn	np	nn	nn	nn	nn	np	nn	nn	nn	nn	nn	nn	np	np	nn	np	np	np	nn	nn	nn	nn	nn	np	nn	np	np	np	nn	nn	nn	np	np	np	nn
Marker16166	<nnxnp>	nn	nn	np	nn	nn	nn	nn	nn	nn	np	np	nn	nn	np	nn	nn	nn	nn	np	nn	nn	nn	nn	nn	nn	np	np	nn	np	np	np	nn	nn	nn	nn	nn	np	nn	np	np	np	nn	nn	nn	np	np	np	nn
Marker19943	<nnxnp>	nn	nn	np	nn	nn	nn	nn	nn	nn	np	np	nn	nn	np	nn	nn	nn	nn	np	nn	nn	nn	nn	nn	nn	np	np	nn	np	np	np	nn	nn	nn	nn	nn	np	nn	np	np	np	nn	nn	nn	np	np	np	nn
Marker9109	<nnxnp>	nn	nn	np	nn	nn	nn	np	nn	nn	np	nn	nn	nn	np	nn	nn	nn	nn	np	nn	nn	nn	nn	nn	nn	np	np	nn	np	nn	np	nn	nn	nn	nn	nn	nn	nn	np	np	np	nn	nn	nn	np	np	np	nn
Marker26519	<nnxnp>	nn	nn	np	nn	nn	nn	np	nn	nn	np	nn	nn	nn	np	nn	nn	nn	nn	np	nn	nn	nn	nn	nn	nn	np	np	nn	np	nn	np	nn	nn	nn	nn	nn	nn	nn	np	np	np	nn	nn	nn	np	nn	np	nn
Marker37125	<nnxnp>	nn	nn	np	nn	nn	nn	np	nn	nn	np	nn	nn	nn	np	nn	nn	nn	nn	np	nn	nn	nn	nn	nn	nn	nn	np	nn	np	nn	np	nn	nn	nn	nn	nn	nn	nn	np	np	np	nn	nn	nn	np	nn	np	nn
Marker27470	<nnxnp>	nn	nn	np	nn	nn	nn	np	nn	nn	np	nn	nn	nn	np	nn	nn	nn	nn	np	nn	nn	nn	nn	nn	nn	nn	np	nn	np	nn	np	nn	nn	nn	nn	nn	nn	nn	np	np	np	nn	nn	nn	np	nn	--	nn
Marker6991	<nnxnp>	nn	nn	np	nn	nn	nn	np	nn	nn	np	nn	nn	nn	np	nn	nn	nn	nn	np	nn	nn	nn	nn	nn	nn	np	np	np	np	nn	np	nn	nn	nn	nn	nn	nn	nn	np	np	np	nn	nn	nn	np	np	nn	nn
Marker46356	<nnxnp>	nn	nn	np	nn	nn	nn	np	nn	nn	np	nn	nn	nn	np	nn	nn	--	--	np	nn	nn	nn	nn	nn	nn	np	np	np	np	nn	np	nn	nn	nn	nn	nn	nn	nn	np	np	np	nn	nn	nn	np	np	nn	nn
Marker10891	<lmxll>	lm	lm	ll	lm	ll	ll	ll	lm	ll	ll	lm	ll	lm	ll	lm	ll	ll	ll	lm	lm	lm	ll	lm	lm	ll	ll	ll	lm	ll	ll	lm	ll	lm	ll	lm	ll	ll	ll	ll	ll	ll	lm	lm	ll	ll	ll	ll	ll
Marker16075	<nnxnp>	nn	nn	np	nn	nn	nn	np	nn	nn	np	nn	nn	nn	np	nn	nn	np	np	np	nn	nn	nn	nn	nn	nn	np	np	np	np	nn	np	nn	nn	nn	nn	nn	nn	nn	np	np	np	nn	nn	nn	np	np	nn	nn
Marker10568	<efxeg>	ef	ef	eg	ef	ee	ee	eg	ef	ee	eg	ef	ee	ef	eg	ef	ee	eg	eg	fg	ef	ef	ee	ef	ef	ee	eg	eg	fg	eg	ee	fg	ee	ef	ee	ef	ee	ee	ee	eg	eg	eg	ef	ef	ee	eg	eg	ee	ee
Marker523792	<nnxnp>	nn	nn	np	nn	nn	nn	np	nn	nn	np	nn	nn	nn	np	nn	nn	np	np	np	nn	nn	nn	nn	nn	nn	np	np	np	np	nn	np	nn	nn	nn	nn	nn	nn	nn	np	np	np	nn	nn	nn	np	np	nn	nn
Marker6971	<lmxll>	lm	lm	lm	lm	ll	ll	ll	lm	ll	ll	lm	ll	lm	ll	lm	ll	ll	ll	--	lm	lm	ll	lm	lm	ll	ll	ll	lm	ll	ll	lm	ll	ll	ll	--	ll	ll	ll	ll	ll	ll	lm	lm	ll	ll	ll	ll	ll
Marker12416	<lmxll>	lm	lm	lm	lm	ll	ll	ll	lm	ll	ll	lm	ll	lm	ll	lm	ll	ll	ll	ll	lm	lm	lm	lm	lm	ll	ll	ll	lm	ll	ll	lm	ll	ll	ll	ll	ll	ll	ll	ll	ll	ll	lm	lm	ll	ll	ll	ll	ll
Marker52072	<efxeg>	ef	ef	fg	fg	ee	ee	eg	ef	ee	eg	ef	ee	fg	eg	ef	ef	eg	eg	eg	ef	ef	ef	ef	ef	ee	eg	eg	fg	eg	ee	fg	ee	eg	ee	eg	ee	ee	ee	eg	eg	eg	ef	ef	ee	eg	eg	ee	ee
Marker504598	<lmxll>	lm	lm	lm	lm	ll	ll	ll	lm	ll	ll	lm	ll	lm	ll	lm	lm	ll	ll	ll	lm	lm	lm	lm	lm	ll	ll	ll	lm	ll	ll	lm	ll	ll	ll	ll	ll	ll	ll	ll	ll	ll	lm	lm	ll	ll	ll	ll	ll
Marker29556	<efxeg>	ef	ef	fg	fg	ee	ee	eg	ef	ee	eg	ef	ee	fg	eg	ef	ef	eg	eg	eg	ef	ef	ef	ef	ef	ee	eg	eg	fg	eg	ee	fg	ee	eg	ee	eg	ee	ee	ee	eg	eg	eg	ef	ef	ee	eg	eg	ee	ee
Marker35382	<efxeg>	ef	ef	fg	fg	ee	ee	eg	ef	ee	eg	ef	ee	fg	eg	ef	ef	eg	eg	eg	ef	ef	ef	ef	ef	ee	eg	eg	fg	eg	ee	fg	ee	eg	ee	eg	ee	ee	ee	eg	eg	eg	ef	ef	ee	eg	eg	ee	ee
Marker37652	<efxeg>	ef	ef	fg	fg	ee	ee	eg	ef	ee	eg	ef	ee	fg	eg	ef	--	eg	eg	eg	ef	ef	ef	ef	ef	ee	eg	eg	fg	eg	ee	fg	ee	eg	ee	eg	ee	ee	ee	eg	eg	eg	ef	ef	ee	eg	eg	ee	ee
Marker33966	<lmxll>	lm	lm	lm	lm	ll	ll	ll	lm	ll	ll	lm	ll	lm	ll	lm	lm	ll	ll	ll	lm	lm	lm	lm	lm	ll	ll	ll	lm	ll	ll	lm	ll	ll	ll	ll	ll	ll	ll	ll	ll	ll	lm	lm	ll	ll	ll	ll	ll
Marker57994	<lmxll>	lm	lm	lm	lm	ll	ll	ll	lm	ll	ll	lm	ll	lm	ll	lm	lm	ll	ll	ll	lm	lm	lm	lm	lm	ll	ll	ll	lm	ll	ll	lm	ll	ll	ll	ll	ll	ll	ll	ll	ll	ll	lm	lm	ll	ll	ll	ll	ll
Marker522682	<lmxll>	lm	lm	lm	lm	ll	ll	ll	lm	ll	ll	lm	ll	lm	ll	lm	lm	ll	ll	ll	lm	lm	lm	lm	lm	ll	ll	ll	lm	ll	ll	lm	ll	ll	ll	ll	ll	ll	ll	ll	ll	ll	lm	lm	ll	ll	ll	ll	ll
Marker11363	<lmxll>	lm	lm	lm	lm	ll	ll	ll	lm	ll	ll	lm	ll	lm	ll	lm	lm	ll	ll	ll	lm	lm	lm	lm	lm	ll	ll	ll	lm	ll	ll	lm	ll	ll	ll	ll	ll	ll	ll	ll	ll	ll	lm	lm	ll	ll	ll	ll	ll
Marker17360	<lmxll>	lm	lm	lm	lm	ll	ll	ll	lm	ll	ll	lm	ll	lm	ll	lm	lm	ll	ll	ll	lm	lm	lm	lm	lm	ll	ll	ll	lm	ll	ll	lm	ll	ll	ll	ll	ll	ll	ll	ll	ll	ll	lm	lm	ll	ll	ll	ll	ll
Marker519965	<nnxnp>	nn	nn	np	nn	nn	nn	np	nn	nn	np	nn	nn	--	np	nn	nn	nn	nn	np	nn	nn	nn	nn	nn	nn	np	np	np	np	nn	np	nn	np	nn	np	nn	nn	nn	np	np	np	nn	nn	nn	np	np	nn	nn
Marker41265	<nnxnp>	nn	nn	np	nn	nn	nn	np	nn	nn	np	nn	nn	nn	np	nn	nn	nn	nn	np	nn	nn	nn	nn	nn	nn	np	np	np	np	nn	np	nn	np	nn	np	nn	nn	nn	np	np	np	nn	nn	nn	np	np	nn	nn
Marker512616	<nnxnp>	nn	nn	np	nn	nn	nn	np	nn	nn	np	nn	nn	nn	np	nn	nn	nn	nn	np	nn	nn	nn	nn	nn	nn	np	np	np	np	nn	np	nn	np	nn	np	nn	nn	nn	np	np	np	nn	nn	nn	np	np	nn	nn
Marker515762	<nnxnp>	nn	nn	np	nn	nn	nn	np	nn	nn	np	nn	nn	nn	np	nn	nn	nn	nn	nn	nn	nn	nn	nn	nn	nn	np	np	--	np	nn	np	nn	--	nn	np	nn	nn	nn	np	np	np	nn	nn	nn	np	np	nn	nn
Marker501346	<nnxnp>	nn	nn	np	nn	nn	nn	np	nn	nn	np	nn	nn	np	np	nn	nn	nn	nn	np	nn	nn	nn	nn	nn	nn	np	np	nn	np	nn	np	nn	np	nn	np	nn	nn	nn	np	np	np	nn	nn	nn	np	np	nn	nn
Marker506017	<nnxnp>	nn	nn	np	nn	nn	nn	np	nn	nn	np	nn	nn	np	np	nn	nn	nn	nn	np	nn	nn	nn	nn	nn	nn	np	np	nn	np	nn	np	nn	np	nn	np	nn	nn	nn	np	np	np	nn	nn	nn	np	np	nn	nn
Marker36990	<nnxnp>	nn	nn	np	nn	nn	nn	np	nn	nn	np	nn	nn	np	np	nn	nn	nn	nn	nn	nn	nn	nn	nn	nn	nn	np	np	--	np	nn	np	nn	nn	nn	np	nn	nn	nn	np	np	np	nn	nn	nn	np	np	nn	nn
Marker29969	<nnxnp>	nn	nn	np	nn	nn	nn	np	nn	nn	np	nn	nn	np	np	nn	nn	nn	nn	nn	nn	nn	nn	nn	nn	nn	np	np	nn	np	nn	np	nn	nn	nn	np	nn	nn	nn	np	np	np	nn	nn	nn	np	np	nn	nn
Marker501552	<nnxnp>	nn	nn	np	nn	nn	nn	np	nn	nn	np	nn	nn	np	np	nn	nn	nn	nn	nn	nn	nn	nn	nn	nn	nn	np	np	nn	np	nn	np	nn	nn	nn	np	nn	nn	nn	np	np	np	nn	nn	nn	np	np	nn	nn
Marker2227	<nnxnp>	nn	nn	np	nn	nn	nn	np	nn	nn	np	nn	nn	np	np	nn	nn	nn	nn	--	nn	nn	nn	nn	nn	nn	np	np	nn	np	nn	np	nn	nn	nn	--	nn	nn	nn	np	np	np	nn	nn	nn	np	np	nn	nn
Marker511965	<nnxnp>	nn	nn	np	nn	nn	nn	np	nn	nn	np	nn	nn	nn	np	nn	nn	nn	nn	nn	nn	nn	nn	nn	nn	nn	np	np	nn	np	nn	np	nn	nn	nn	nn	nn	nn	nn	np	np	np	nn	nn	nn	np	np	nn	nn
Marker25402	<efxeg>	ef	ef	--	ef	ee	ee	eg	ef	ee	eg	ef	ee	ef	eg	ef	ef	ee	ee	ee	ef	ef	ef	ef	ef	ee	eg	eg	ef	eg	ee	fg	ee	ee	ee	--	ee	ee	ee	eg	eg	eg	ef	ef	ee	eg	eg	ee	ee
Marker14522	<nnxnp>	nn	nn	np	nn	nn	nn	np	nn	nn	np	nn	nn	nn	np	nn	nn	nn	nn	nn	nn	nn	nn	nn	nn	nn	np	np	nn	np	nn	np	nn	nn	nn	nn	nn	nn	nn	np	np	np	nn	nn	nn	np	np	nn	nn
Marker14899	<nnxnp>	nn	nn	np	nn	nn	nn	np	nn	nn	np	nn	nn	nn	np	nn	nn	nn	nn	nn	nn	nn	nn	nn	nn	nn	np	np	nn	np	nn	np	nn	nn	nn	nn	nn	nn	nn	np	np	np	nn	nn	nn	np	np	nn	nn
Marker7750	<nnxnp>	nn	nn	np	np	nn	nn	np	nn	nn	np	nn	nn	nn	np	nn	nn	nn	nn	nn	nn	nn	nn	nn	nn	nn	np	np	nn	np	nn	np	nn	nn	nn	nn	nn	nn	nn	np	np	np	nn	nn	nn	np	np	nn	nn
Marker510284	<nnxnp>	nn	nn	np	np	nn	nn	np	nn	nn	np	nn	nn	nn	np	nn	nn	nn	nn	nn	nn	nn	nn	nn	nn	nn	np	np	nn	np	nn	np	nn	nn	nn	nn	nn	nn	nn	np	np	np	nn	nn	nn	np	np	nn	nn
Marker25396	<nnxnp>	nn	nn	np	np	nn	nn	np	np	nn	np	nn	nn	nn	np	nn	nn	nn	nn	nn	nn	nn	nn	nn	nn	nn	np	np	nn	np	nn	np	nn	nn	nn	nn	nn	nn	nn	np	np	np	nn	nn	nn	np	np	nn	nn
Marker12881	<nnxnp>	nn	nn	np	np	nn	nn	np	np	nn	np	nn	nn	nn	np	nn	nn	nn	nn	nn	nn	nn	nn	nn	nn	nn	np	np	nn	np	nn	np	nn	nn	nn	nn	nn	nn	nn	np	np	np	nn	nn	nn	np	np	nn	nn
Marker36657	<nnxnp>	nn	nn	np	np	nn	nn	np	np	nn	np	nn	nn	nn	np	nn	nn	nn	nn	nn	nn	nn	nn	nn	nn	nn	np	np	nn	np	nn	np	nn	nn	nn	nn	nn	nn	nn	np	np	np	nn	nn	nn	np	np	nn	nn
Marker72171	<nnxnp>	nn	nn	np	np	nn	nn	np	np	nn	np	nn	nn	nn	np	nn	nn	nn	nn	nn	nn	nn	nn	nn	nn	nn	np	np	nn	np	nn	np	nn	nn	nn	nn	nn	nn	nn	np	np	np	nn	nn	nn	np	np	nn	nn
Marker517511	<nnxnp>	nn	nn	np	np	nn	nn	np	np	nn	np	nn	nn	nn	np	nn	nn	nn	nn	np	nn	nn	nn	nn	nn	nn	np	np	nn	np	nn	np	nn	nn	nn	nn	nn	nn	nn	np	np	np	nn	nn	nn	np	np	nn	nn
Marker507686	<nnxnp>	nn	nn	np	np	nn	nn	np	np	nn	np	nn	nn	nn	np	nn	nn	nn	nn	np	nn	nn	nn	nn	nn	nn	np	np	nn	np	nn	np	nn	nn	nn	nn	nn	nn	nn	np	np	np	nn	nn	nn	np	np	nn	nn
Marker500835	<nnxnp>	nn	nn	np	np	nn	nn	np	np	nn	np	nn	nn	nn	np	nn	nn	nn	nn	np	nn	nn	nn	nn	nn	nn	np	np	nn	np	nn	np	nn	nn	nn	nn	nn	nn	nn	np	np	np	nn	nn	nn	np	np	nn	nn
Marker502035	<nnxnp>	nn	nn	np	np	nn	nn	np	np	nn	np	nn	nn	nn	np	nn	nn	nn	nn	np	nn	nn	nn	nn	nn	nn	np	np	nn	np	nn	np	nn	nn	nn	nn	nn	nn	nn	np	np	np	nn	nn	nn	np	np	nn	nn
Marker529285	<nnxnp>	nn	nn	np	np	nn	nn	np	np	nn	np	nn	nn	nn	np	nn	nn	nn	nn	np	nn	nn	nn	nn	nn	nn	np	np	nn	np	nn	np	nn	nn	nn	nn	nn	nn	nn	np	np	np	nn	nn	nn	np	np	nn	nn
Marker508652	<nnxnp>	nn	nn	np	np	nn	nn	np	np	nn	np	nn	nn	nn	np	nn	nn	nn	nn	np	nn	np	np	nn	nn	nn	np	np	nn	np	nn	np	nn	nn	nn	nn	nn	nn	nn	np	np	np	nn	nn	nn	np	np	nn	nn
Marker12359	<hkxhk>	hh	hk	kk	kk	hh	hh	hk	kk	hh	kk	hk	hh	hk	hk	hh	hk	hh	hh	kk	hk	kk	kk	hh	hh	hh	hk	hk	hk	hk	hh	kk	hh	hh	hh	hh	hh	hh	hh	kk	hk	hk	hk	hh	hh	hk	hk	hh	hh
Marker23347	<hkxhk>	hh	hk	kk	kk	hh	hh	hk	kk	hh	kk	hk	hh	hk	hk	hh	hk	hh	hh	kk	hk	kk	hk	hh	hh	hh	hk	hk	hk	hk	hh	kk	hh	hh	hh	hh	hh	hh	hh	kk	hk	hk	hk	hh	hh	hk	hk	hh	hh
Marker34197	<nnxnp>	nn	nn	np	np	nn	nn	np	np	nn	np	nn	nn	nn	np	nn	nn	nn	nn	np	nn	nn	nn	nn	nn	nn	np	np	nn	np	nn	np	nn	nn	nn	nn	nn	nn	nn	np	np	np	nn	nn	nn	np	np	nn	nn
Marker80765	<nnxnp>	nn	nn	np	np	nn	nn	np	np	nn	np	nn	nn	nn	np	nn	nn	nn	nn	np	nn	nn	nn	nn	nn	nn	np	np	nn	np	nn	np	nn	nn	nn	nn	nn	nn	nn	np	np	np	nn	nn	nn	np	np	np	nn
Marker2152	<nnxnp>	nn	nn	np	np	nn	nn	np	np	nn	np	np	nn	nn	np	nn	nn	nn	nn	nn	nn	nn	nn	nn	nn	nn	np	np	nn	np	nn	np	nn	nn	nn	nn	nn	nn	nn	np	np	np	nn	nn	nn	np	np	np	nn
Marker11699	<nnxnp>	nn	nn	np	np	nn	nn	np	np	nn	np	np	nn	nn	np	nn	nn	nn	nn	nn	nn	nn	nn	nn	nn	nn	np	np	nn	np	nn	np	nn	nn	nn	nn	nn	nn	nn	np	np	np	nn	nn	nn	np	np	np	nn
Marker11894	<nnxnp>	nn	nn	np	np	nn	nn	np	np	nn	np	np	nn	nn	np	nn	nn	nn	nn	nn	nn	nn	nn	nn	nn	nn	np	np	nn	np	nn	np	nn	nn	nn	nn	nn	nn	nn	np	np	np	nn	nn	nn	np	np	np	nn
Marker3122	<nnxnp>	nn	nn	np	np	nn	nn	np	np	nn	np	np	nn	nn	np	nn	nn	nn	nn	nn	nn	nn	nn	nn	nn	nn	np	np	nn	np	nn	np	nn	nn	nn	nn	nn	nn	nn	np	np	np	nn	nn	nn	np	np	np	nn
Marker30578	<nnxnp>	nn	nn	np	np	nn	nn	nn	np	nn	np	np	nn	nn	np	nn	nn	nn	nn	nn	nn	nn	nn	nn	nn	nn	np	np	nn	np	np	np	nn	nn	nn	nn	nn	np	nn	np	np	np	nn	nn	nn	np	np	np	nn
Marker7059	<nnxnp>	nn	nn	np	np	nn	nn	nn	np	nn	np	np	nn	nn	np	nn	nn	nn	nn	np	nn	nn	nn	nn	nn	nn	np	np	nn	np	np	np	nn	nn	nn	nn	nn	np	nn	np	np	np	nn	nn	nn	np	np	np	nn
Marker28427	<nnxnp>	nn	nn	np	np	nn	nn	nn	np	nn	np	np	nn	nn	np	nn	nn	nn	nn	np	nn	nn	nn	nn	nn	nn	np	np	nn	np	np	np	nn	nn	nn	nn	nn	np	nn	np	np	np	nn	nn	nn	np	np	np	nn
Marker26084	<nnxnp>	nn	nn	np	np	nn	nn	nn	np	nn	np	np	nn	nn	np	nn	nn	nn	nn	np	nn	nn	nn	nn	nn	nn	np	np	nn	np	np	np	nn	nn	nn	nn	nn	np	nn	np	np	np	nn	nn	nn	np	np	np	nn
Marker19879	<nnxnp>	nn	nn	np	np	nn	nn	nn	np	nn	np	np	nn	nn	np	nn	nn	nn	nn	np	nn	nn	nn	nn	nn	nn	np	np	nn	np	np	np	nn	nn	nn	nn	nn	np	nn	np	np	np	nn	nn	nn	np	np	np	nn
Marker12181	<nnxnp>	nn	nn	np	np	nn	nn	nn	np	nn	np	np	nn	nn	np	nn	nn	nn	nn	np	nn	nn	nn	nn	nn	nn	np	np	nn	np	np	np	nn	np	nn	np	nn	np	nn	np	np	np	nn	nn	nn	np	np	np	nn
Marker25309	<nnxnp>	nn	nn	np	np	nn	nn	nn	np	nn	np	np	nn	nn	np	nn	nn	nn	nn	np	nn	nn	nn	nn	nn	nn	np	nn	nn	np	np	np	nn	np	nn	np	nn	np	nn	np	np	np	nn	nn	nn	np	np	np	nn
Marker43920	<nnxnp>	nn	nn	np	np	nn	nn	nn	np	nn	np	np	nn	nn	np	nn	nn	nn	nn	np	nn	nn	nn	nn	nn	nn	np	nn	nn	np	np	np	nn	np	nn	np	nn	np	nn	np	np	np	nn	nn	nn	np	np	np	nn
Marker26288	<nnxnp>	nn	nn	np	np	nn	nn	nn	np	nn	np	np	nn	nn	np	nn	nn	nn	nn	np	nn	nn	nn	nn	nn	nn	np	nn	nn	np	np	np	nn	np	nn	np	nn	np	nn	np	np	np	nn	nn	nn	np	np	np	nn
Marker53485	<nnxnp>	nn	nn	np	np	nn	nn	nn	np	nn	np	np	nn	nn	np	nn	nn	nn	nn	np	nn	nn	nn	nn	nn	nn	np	nn	nn	np	np	np	nn	np	nn	np	nn	np	nn	np	np	np	nn	nn	nn	np	np	np	nn
Marker106882	<nnxnp>	nn	nn	np	np	nn	nn	nn	np	nn	np	np	nn	nn	np	nn	nn	nn	nn	np	nn	nn	nn	nn	nn	nn	np	nn	nn	np	np	np	nn	np	nn	np	nn	np	nn	np	np	np	nn	nn	nn	np	np	np	nn
Marker40923	<nnxnp>	nn	nn	np	np	nn	nn	nn	np	nn	np	np	nn	nn	np	nn	nn	nn	nn	np	nn	nn	nn	nn	nn	nn	np	nn	nn	np	np	np	nn	np	nn	np	nn	np	nn	np	np	np	nn	nn	nn	np	np	np	nn
Marker80975	<nnxnp>	nn	nn	np	np	nn	nn	nn	np	nn	np	np	nn	nn	np	nn	nn	nn	nn	np	nn	nn	nn	nn	nn	nn	np	nn	nn	np	np	np	nn	np	nn	np	nn	np	nn	np	np	np	nn	nn	nn	np	np	np	nn
Marker9208	<nnxnp>	nn	nn	np	np	nn	nn	nn	np	nn	np	np	nn	nn	np	nn	nn	nn	nn	np	nn	nn	nn	nn	nn	nn	np	nn	nn	np	np	np	nn	nn	nn	nn	nn	np	nn	np	np	np	nn	nn	nn	np	np	np	nn
Marker13883	<nnxnp>	nn	nn	np	np	nn	nn	nn	np	nn	np	np	nn	nn	np	nn	nn	nn	nn	nn	nn	nn	nn	nn	nn	nn	np	nn	nn	np	np	np	nn	nn	nn	nn	nn	np	nn	np	np	np	nn	nn	nn	np	np	np	nn
Marker42057	<nnxnp>	nn	nn	np	np	nn	nn	nn	np	nn	np	np	nn	nn	np	nn	nn	nn	nn	nn	nn	nn	nn	nn	nn	nn	np	nn	nn	np	np	np	nn	nn	nn	nn	nn	np	nn	np	np	np	nn	nn	nn	np	np	np	nn
Marker18126	<nnxnp>	nn	nn	np	np	nn	nn	nn	np	nn	np	np	nn	nn	np	nn	nn	nn	nn	nn	nn	nn	nn	nn	nn	nn	np	nn	nn	np	np	np	nn	nn	nn	nn	nn	np	nn	np	np	np	nn	nn	nn	np	np	np	nn
Marker96304	<nnxnp>	nn	nn	np	np	nn	nn	nn	np	nn	np	np	nn	nn	np	nn	nn	nn	nn	nn	nn	nn	nn	nn	nn	nn	np	nn	nn	np	np	np	nn	nn	nn	nn	nn	np	nn	np	np	np	nn	nn	nn	np	np	np	nn
Marker62285	<nnxnp>	nn	nn	np	np	nn	nn	nn	np	nn	np	np	nn	nn	np	nn	nn	nn	nn	nn	nn	nn	nn	nn	nn	nn	np	nn	nn	np	np	np	nn	nn	nn	nn	nn	np	nn	np	np	np	nn	nn	nn	np	np	np	nn
Marker17140	<nnxnp>	nn	nn	np	np	nn	nn	nn	np	nn	np	np	nn	nn	np	nn	nn	nn	nn	nn	nn	nn	nn	nn	nn	nn	np	nn	nn	np	np	np	nn	nn	nn	nn	nn	np	nn	np	np	np	nn	nn	nn	np	np	np	nn
Marker93602	<nnxnp>	nn	nn	np	np	nn	nn	nn	np	nn	np	np	nn	nn	np	nn	nn	nn	nn	nn	nn	nn	nn	nn	nn	nn	np	nn	nn	np	np	np	nn	nn	nn	nn	nn	np	nn	np	np	np	nn	nn	nn	np	np	np	nn
Marker27255	<nnxnp>	nn	nn	np	np	nn	nn	nn	np	nn	np	np	nn	nn	np	nn	nn	nn	nn	nn	nn	nn	nn	nn	nn	nn	np	nn	nn	np	np	np	nn	nn	nn	nn	nn	np	nn	np	np	np	nn	nn	nn	np	np	np	nn
Marker27815	<nnxnp>	nn	nn	np	np	nn	nn	nn	np	nn	np	np	nn	nn	np	nn	nn	nn	nn	nn	nn	nn	nn	nn	nn	nn	np	nn	nn	np	np	np	nn	nn	nn	nn	nn	np	nn	np	np	np	nn	nn	nn	np	np	np	nn
Marker509411	<nnxnp>	nn	nn	np	np	nn	nn	np	np	nn	np	np	nn	nn	np	nn	nn	nn	nn	nn	nn	nn	nn	nn	nn	nn	np	nn	nn	np	np	np	nn	nn	nn	nn	nn	np	nn	np	np	np	nn	nn	nn	np	np	np	nn
Marker503843	<nnxnp>	nn	nn	np	np	nn	nn	np	np	nn	np	np	nn	nn	np	nn	nn	nn	nn	nn	nn	nn	nn	nn	nn	nn	np	nn	nn	np	np	np	nn	nn	nn	nn	nn	np	nn	np	np	np	nn	nn	nn	np	np	np	nn
Marker504443	<nnxnp>	nn	nn	np	np	nn	nn	np	np	nn	np	np	nn	nn	np	nn	nn	nn	nn	nn	nn	nn	nn	nn	nn	nn	np	nn	nn	np	np	np	nn	nn	nn	nn	nn	np	nn	np	np	np	nn	nn	nn	np	np	np	nn
Marker546338	<nnxnp>	nn	nn	np	np	nn	nn	np	np	nn	np	np	nn	nn	np	nn	nn	nn	nn	nn	nn	nn	nn	nn	nn	nn	np	nn	nn	np	np	np	nn	nn	nn	nn	nn	np	nn	np	np	np	nn	nn	nn	np	np	np	nn
Marker502188	<nnxnp>	nn	nn	np	np	nn	nn	np	np	nn	np	np	nn	nn	np	nn	nn	nn	nn	--	nn	nn	nn	nn	nn	nn	np	nn	nn	np	np	np	nn	nn	nn	nn	nn	np	nn	np	np	np	nn	nn	nn	np	np	np	nn
Marker504309	<nnxnp>	nn	nn	np	np	nn	nn	np	np	nn	np	np	nn	nn	np	nn	nn	nn	nn	np	nn	nn	nn	nn	nn	nn	np	nn	nn	np	np	np	nn	nn	nn	nn	nn	np	nn	np	np	np	nn	nn	nn	np	np	np	nn
Marker525240	<nnxnp>	nn	nn	np	np	nn	nn	np	np	nn	np	np	nn	nn	np	nn	nn	nn	nn	np	nn	nn	nn	nn	nn	nn	np	nn	nn	np	np	np	nn	nn	nn	nn	nn	np	nn	np	np	np	nn	nn	nn	np	np	np	nn
Marker80270	<nnxnp>	nn	nn	np	nn	np	np	nn	nn	nn	np	np	nn	nn	np	nn	nn	nn	nn	np	nn	nn	nn	nn	nn	nn	np	np	nn	np	np	nn	nn	nn	np	nn	nn	nn	nn	nn	nn	np	nn	nn	np	np	np	np	nn
Marker500470	<nnxnp>	nn	nn	np	nn	np	np	nn	nn	nn	np	np	nn	nn	np	nn	nn	nn	nn	nn	nn	nn	nn	nn	nn	nn	np	np	nn	np	np	nn	nn	nn	np	nn	nn	nn	nn	nn	nn	np	nn	nn	np	np	np	np	nn
Marker520992	<nnxnp>	nn	nn	np	nn	--	nn	nn	nn	nn	np	np	nn	nn	np	nn	nn	nn	nn	nn	nn	nn	nn	nn	nn	nn	np	np	nn	np	np	nn	nn	nn	--	nn	nn	nn	nn	nn	nn	nn	nn	nn	np	np	np	np	nn
Marker510352	<nnxnp>	nn	nn	np	nn	nn	nn	nn	nn	nn	np	np	nn	nn	np	nn	nn	nn	nn	nn	nn	nn	nn	nn	nn	nn	np	np	nn	np	np	nn	nn	nn	nn	nn	nn	nn	nn	nn	nn	nn	nn	nn	np	np	np	np	nn
Marker502526	<nnxnp>	nn	nn	np	nn	nn	nn	nn	nn	nn	np	np	nn	nn	np	nn	nn	nn	nn	nn	nn	nn	nn	nn	nn	nn	np	np	nn	np	np	nn	nn	nn	nn	nn	nn	nn	nn	nn	nn	nn	nn	nn	nn	np	np	np	nn
Marker508314	<nnxnp>	nn	nn	np	nn	--	nn	nn	nn	nn	np	np	nn	nn	np	nn	nn	nn	nn	--	nn	nn	nn	nn	nn	nn	np	np	nn	np	np	nn	nn	nn	nn	nn	nn	nn	nn	nn	nn	nn	nn	nn	nn	np	np	np	nn
Marker513469	<nnxnp>	nn	nn	np	nn	nn	nn	nn	nn	nn	np	np	nn	nn	np	nn	nn	nn	nn	np	nn	nn	nn	nn	nn	nn	np	np	nn	np	np	nn	nn	nn	nn	nn	nn	nn	nn	nn	nn	nn	nn	nn	--	np	np	np	nn
Marker503127	<nnxnp>	nn	nn	np	nn	nn	nn	nn	nn	nn	np	np	nn	nn	np	nn	nn	nn	nn	np	nn	nn	nn	nn	nn	nn	np	np	nn	np	np	nn	nn	nn	nn	nn	nn	nn	nn	nn	nn	nn	nn	nn	nn	np	np	np	nn
Marker503671	<nnxnp>	nn	nn	np	nn	nn	nn	nn	nn	nn	np	np	nn	nn	np	nn	nn	nn	nn	np	nn	nn	nn	nn	nn	nn	np	np	nn	np	np	nn	nn	nn	nn	nn	nn	nn	nn	nn	nn	nn	nn	nn	nn	np	np	np	nn
Marker504111	<nnxnp>	nn	nn	np	nn	nn	nn	nn	nn	nn	np	np	nn	nn	np	nn	nn	nn	nn	np	nn	nn	nn	nn	nn	nn	np	np	nn	np	np	nn	nn	nn	nn	nn	nn	nn	nn	nn	nn	nn	nn	nn	nn	np	np	np	nn
Marker514235	<nnxnp>	nn	nn	np	nn	nn	nn	nn	nn	nn	np	np	nn	nn	np	nn	nn	nn	nn	np	nn	nn	nn	nn	nn	nn	np	np	nn	np	np	nn	nn	nn	nn	nn	nn	np	nn	nn	nn	nn	nn	nn	nn	np	np	np	nn
Marker504108	<nnxnp>	nn	nn	np	nn	nn	nn	nn	nn	nn	np	np	nn	nn	np	nn	nn	nn	nn	np	nn	nn	nn	nn	nn	nn	np	np	nn	np	np	nn	nn	nn	nn	nn	nn	np	nn	nn	nn	nn	nn	nn	nn	np	np	np	nn
Marker515521	<nnxnp>	nn	nn	np	nn	nn	nn	nn	nn	nn	np	np	nn	nn	np	nn	nn	nn	nn	np	nn	nn	nn	nn	nn	nn	np	np	nn	np	np	nn	nn	nn	nn	nn	nn	np	nn	nn	nn	nn	nn	nn	nn	np	np	np	nn
Marker538208	<nnxnp>	nn	nn	np	nn	nn	nn	nn	nn	nn	np	np	nn	nn	np	nn	nn	nn	nn	np	nn	nn	nn	nn	nn	nn	np	np	nn	np	np	nn	nn	nn	nn	nn	nn	np	nn	nn	nn	nn	nn	nn	nn	np	np	np	nn
Marker507070	<nnxnp>	nn	nn	np	nn	nn	nn	nn	nn	nn	np	np	nn	nn	np	nn	nn	nn	nn	np	nn	nn	nn	nn	nn	nn	np	np	nn	np	np	nn	nn	nn	nn	nn	nn	np	nn	nn	nn	nn	nn	nn	nn	np	np	np	nn
Marker522846	<nnxnp>	nn	nn	np	nn	nn	nn	nn	nn	nn	np	np	nn	nn	np	nn	nn	nn	nn	np	nn	nn	nn	nn	nn	nn	np	np	nn	np	np	nn	nn	nn	nn	nn	nn	np	nn	nn	nn	nn	nn	nn	nn	np	np	np	nn
Marker525954	<nnxnp>	nn	nn	np	nn	nn	nn	nn	nn	nn	np	--	nn	nn	np	nn	nn	nn	nn	np	nn	nn	nn	nn	nn	nn	np	np	nn	np	np	nn	nn	nn	nn	nn	nn	np	nn	nn	nn	nn	nn	nn	nn	np	np	np	nn
Marker509872	<nnxnp>	nn	nn	np	nn	nn	nn	nn	nn	nn	np	nn	nn	nn	np	nn	nn	nn	nn	np	nn	nn	nn	nn	nn	nn	np	np	nn	np	np	nn	nn	nn	nn	nn	nn	np	nn	nn	nn	nn	nn	nn	nn	np	np	np	nn
Marker524128	<nnxnp>	nn	nn	np	nn	nn	nn	nn	nn	nn	np	nn	nn	nn	np	nn	nn	nn	nn	np	nn	nn	nn	nn	nn	nn	np	np	nn	np	np	nn	nn	nn	nn	nn	nn	np	nn	nn	nn	nn	nn	nn	nn	np	np	np	nn
Marker504655	<nnxnp>	nn	nn	np	nn	nn	nn	nn	nn	nn	np	--	nn	nn	np	nn	nn	nn	nn	np	nn	nn	nn	nn	nn	nn	np	np	nn	np	np	nn	nn	nn	nn	nn	nn	np	nn	nn	nn	nn	nn	nn	nn	np	np	np	nn
Marker510868	<nnxnp>	nn	nn	np	nn	nn	nn	nn	nn	nn	np	nn	nn	nn	np	nn	nn	nn	nn	np	nn	nn	nn	nn	nn	nn	np	np	nn	np	np	nn	nn	nn	nn	nn	nn	np	nn	nn	nn	--	nn	nn	nn	np	np	np	nn
Marker509658	<nnxnp>	nn	nn	np	nn	nn	nn	nn	nn	nn	np	nn	nn	nn	np	nn	nn	nn	nn	np	nn	nn	nn	nn	nn	nn	np	np	nn	np	np	nn	nn	nn	nn	nn	nn	np	nn	nn	nn	np	nn	nn	nn	np	np	np	nn
Marker111409	<nnxnp>	nn	nn	np	nn	nn	nn	np	nn	nn	np	nn	nn	nn	np	nn	nn	nn	nn	np	nn	nn	nn	nn	nn	nn	np	np	nn	np	np	nn	nn	nn	nn	nn	nn	np	nn	nn	nn	np	nn	nn	nn	np	np	np	nn
Marker12713	<efxeg>	--	ef	fg	ef	--	--	eg	ef	--	eg	--	--	ef	--	ef	ef	ef	--	fg	ef	ef	ef	ef	ef	--	fg	eg	ef	fg	eg	--	--	ef	ef	ef	--	fg	--	--	--	--	ef	ef	--	eg	fg	eg	ef
Marker33673	<nnxnp>	nn	nn	np	nn	nn	nn	np	nn	nn	np	np	nn	nn	np	nn	nn	nn	nn	np	nn	nn	nn	nn	nn	nn	np	np	nn	np	np	nn	nn	nn	nn	nn	nn	np	nn	nn	nn	nn	nn	nn	nn	np	np	np	nn
Marker84869	<nnxnp>	nn	nn	np	nn	nn	nn	np	nn	nn	np	np	nn	nn	np	nn	nn	nn	nn	np	nn	nn	nn	nn	nn	nn	np	np	nn	np	np	nn	nn	nn	nn	nn	nn	np	nn	nn	nn	nn	nn	nn	nn	np	np	np	nn
Marker24881	<nnxnp>	nn	nn	np	nn	nn	nn	np	nn	nn	np	np	nn	nn	np	nn	nn	nn	nn	np	nn	nn	nn	nn	nn	nn	np	np	nn	np	np	nn	nn	nn	nn	nn	nn	np	nn	nn	nn	nn	nn	nn	nn	np	np	np	nn
Marker22854	<nnxnp>	nn	nn	np	nn	nn	nn	np	nn	nn	np	np	nn	nn	np	nn	nn	nn	nn	np	nn	nn	nn	nn	nn	nn	np	np	nn	np	np	nn	nn	nn	nn	nn	nn	np	nn	nn	nn	nn	nn	nn	nn	np	np	np	nn
Marker36069	<nnxnp>	nn	nn	np	nn	nn	nn	np	nn	nn	np	np	nn	nn	np	nn	nn	nn	nn	np	nn	nn	nn	nn	nn	nn	np	np	nn	np	np	nn	nn	nn	nn	nn	nn	np	nn	nn	nn	nn	nn	nn	nn	np	np	np	nn
[truncated: 578 more rows]
[truncated: 36 more columns]
