# Supplementary material for: Construction of a high-density genetic map using specific length amplified fragment markers and identification of a quantitative trait locus for anthracnose resistance in walnut (Juglans regia L.)
Source: BMC Genomics. 2015 Aug 18;16(1):614. doi: 10.1186/s12864-015-1822-8 (PMC4539690; doi:10.1186/s12864-015-1822-8)
Supplement: Additional file 3: — SLAF markers on the 16 linkage groups (LGs). The SLAF markers and their locations in each LG on the maps. (XLS 404 kb) [file 12864_2015_1822_MOESM3_ESM.xls]

## Sheet: Female map
Marker name	Linkage group location	Gentic position
Marker27845	1	0
Marker535066	1	0
Marker21864	1	1.205
Marker530547	1	1.205
Marker4838	1	1.205
Marker60170	1	1.205
Marker3507	1	3.644
Marker510601	1	3.644
Marker59600	1	3.644
Marker45612	1	8.649
Marker2116	1	9.853
Marker4310	1	13.367
Marker48908	1	15.284
Marker56414	1	20.288
Marker28551	1	20.288
Marker90005	1	20.288
Marker94447	1	20.288
Marker62752	1	21.493
Marker60119	1	21.493
Marker61555	1	22.698
Marker33140	1	22.698
Marker522756	1	23.903
Marker27897	1	33.019
Marker506578	1	33.019
Marker542467	1	33.019
Marker9867	1	34.224
Marker43476	1	35.429
Marker54597	1	35.429
Marker515437	1	37.868
Marker48037	1	44.206
Marker52021	1	50.543
Marker30119	1	50.543
Marker80471	1	50.543
Marker60382	1	50.543
Marker48543	1	50.543
Marker36010	1	51.748
Marker506916	1	55.454
Marker108080	1	56.659
Marker515651	1	56.659
Marker513110	1	56.659
Marker506843	1	57.863
Marker61201	1	57.863
Marker35098	1	57.863
Marker43401	1	60.303
Marker88659	1	61.508
Marker534118	1	61.508
Marker536070	1	61.508
Marker87204	1	61.508
Marker91975	1	61.508
Marker513078	1	61.508
Marker28683	1	61.508
Marker94286	1	61.508
Marker51687	1	62.713
Marker51387	1	69.05
Marker527879	1	72.756
Marker110362	1	73.961
Marker11149	1	73.961
Marker72342	1	73.961
Marker51873	1	73.961
Marker26826	1	73.961
Marker533363	1	78.965
Marker511305	1	85.302
Marker55984	1	85.302
Marker38027	1	85.302
Marker23150	1	95.868
Marker37334	1	97.073
Marker502313	1	98.278
Marker61018	1	99.709
Marker515907	1	107.16
Marker41272	1	108.892
Marker20018	1	110.797
Marker88000	1	117.134
Marker35599	1	117.134
Marker24706	1	117.134
Marker534536	1	117.134
Marker82250	1	117.134
Marker24080	1	117.134
Marker30262	1	117.134
Marker7640	1	117.134
Marker105485	1	117.134
Marker59272	1	117.134
Marker5811	1	117.134
Marker17790	1	117.134
Marker14493	1	117.134
Marker516414	1	118.339
Marker505871	1	119.544
Marker510582	1	119.544
Marker506637	1	119.544
Marker35094	1	119.544
Marker42924	1	120.749
Marker3859	1	120.749
Marker28285	1	120.749
Marker507887	1	120.749
Marker32512	1	120.749
Marker505517	1	121.954
Marker35870	1	124.393
Marker7834	1	124.393
Marker7037	1	125.598
Marker41313	1	125.598
Marker44653	1	125.598
Marker58979	1	125.598
Marker36800	1	125.598
Marker24499	1	126.803
Marker92662	1	126.803
Marker28595	1	126.803
Marker53709	1	133.141
Marker524366	1	133.141
Marker20931	1	134.346
Marker58137	1	134.346
Marker16853	1	134.346
Marker74373	1	135.55
Marker77541	1	135.55
Marker31933	1	135.55
Marker91739	1	135.55
Marker2902	1	135.55
Marker95313	1	135.55
Marker100326	1	137.99
Marker5372	1	137.99
Marker7361	1	137.99
Marker9948	1	139.195
Marker21505	1	139.195
Marker525681	1	139.195
Marker97909	1	139.195
Marker28163	1	141.634
Marker4297	1	141.634
Marker33995	1	142.839
Marker512889	1	142.839
Marker34000	1	144.044
Marker23617	1	144.044
Marker85040	1	144.044
Marker511637	1	144.044
Marker502541	1	149.048
Marker508659	1	149.048
Marker13988	1	152.754
Marker22758	1	152.754
Marker535272	1	152.754
Marker525051	1	161.87
Marker514453	1	161.87
Marker13192	1	161.87
Marker3424	1	161.87
Marker60256	1	163.075
Marker20408	1	163.075
Marker30490	2	0
Marker522080	2	0
Marker513513	2	0
Marker517564	2	0
Marker525533	2	0
Marker500494	2	1.205
Marker513684	2	1.205
Marker7734	2	9.282
Marker505460	2	25.666
Marker28888	2	25.666
Marker36104	2	25.666
Marker510359	2	26.871
Marker505253	2	31.875
Marker29042	2	31.875
Marker14931	2	33.601
Marker91987	2	39.367
Marker545188	2	39.367
Marker13349	2	39.367
Marker77213	2	39.367
Marker6587	2	39.367
Marker77835	2	40.572
Marker9425	2	41.777
Marker4101	2	41.777
Marker15008	2	41.777
Marker537861	2	41.777
Marker30778	2	41.777
Marker12276	2	41.777
Marker11622	2	41.777
Marker14418	2	42.982
Marker60001	2	45.421
Marker85842	2	45.421
Marker43070	2	47.518
Marker518703	2	49.659
Marker82861	2	59.112
Marker32064	2	60.316
Marker542128	2	60.316
Marker36554	2	60.316
Marker61856	2	61.521
Marker14719	2	62.726
Marker35976	2	65.166
Marker40991	2	71.503
Marker80545	2	71.503
Marker24421	2	75.209
Marker38319	2	75.209
Marker12024	2	75.209
Marker89672	2	75.209
Marker2244	2	75.209
Marker3903	2	75.209
Marker16168	2	75.209
Marker65195	2	75.209
Marker15333	2	75.209
Marker8791	2	75.209
Marker540999	2	75.209
Marker38921	2	85.774
Marker546304	2	85.774
Marker21444	2	86.979
Marker43452	2	86.979
Marker54940	2	86.979
Marker3833	2	86.979
Marker521678	2	86.979
Marker3301	2	88.184
Marker17072	2	88.184
Marker17612	2	90.623
Marker36119	2	90.623
Marker536384	2	90.623
Marker112087	2	94.329
Marker26671	2	96.768
Marker31459	2	97.973
Marker506804	2	97.973
Marker40196	2	99.178
Marker501936	2	105.516
Marker46031	2	109.221
Marker804	2	111.661
Marker526241	2	114.1
Marker518125	2	115.305
Marker41386	2	116.51
Marker43640	2	116.51
Marker82464	2	116.51
Marker69504	2	116.51
Marker16485	2	117.715
Marker11392	2	124.052
Marker84035	2	124.052
Marker17772	2	124.052
Marker10135	2	126.492
Marker10094	2	126.492
Marker49104	2	126.492
Marker7770	2	127.697
Marker27788	2	127.697
Marker30163	2	131.402
Marker60863	2	131.402
Marker100927	2	131.402
Marker43578	2	131.402
Marker90170	2	131.402
Marker9022	2	131.402
Marker33571	2	131.402
Marker102452	2	133.842
Marker44980	2	135.046
Marker519835	2	137.486
Marker508377	2	137.486
Marker529996	2	137.486
Marker533884	2	137.486
Marker503561	2	137.486
Marker64627	2	141.191
Marker19349	2	153.249
Marker35962	2	156.955
Marker4663	2	158.331
Marker38557	2	159.615
Marker512341	2	162.186
Marker57623	3	0
Marker24687	3	0
Marker506280	3	0
Marker19972	3	0
Marker521447	3	0
Marker15610	3	1.205
Marker6984	3	1.205
Marker55292	3	1.205
Marker52950	3	2.41
Marker93814	3	2.41
Marker32211	3	4.849
Marker505752	3	8.555
Marker535987	3	8.555
Marker20156	3	9.76
Marker7212	3	9.76
Marker24901	3	9.76
Marker531620	3	9.76
Marker11518	3	10.964
Marker16667	3	12.169
Marker9847	3	13.374
Marker40546	3	13.374
Marker25141	3	16.341
Marker513888	3	19.511
Marker1634	3	21.951
Marker45575	3	21.951
Marker522225	3	21.951
Marker9421	3	23.156
Marker58904	3	23.156
Marker20383	3	24.361
Marker18673	3	28.066
Marker504637	3	29.271
Marker59074	3	30.476
Marker14587	3	30.476
Marker29163	3	30.476
Marker32883	3	30.476
Marker81414	3	32.374
Marker10619	3	36.667
Marker9215	3	40.372
Marker502162	3	42.811
Marker18340	3	42.811
Marker29836	3	42.811
Marker518536	3	51.928
Marker10642	3	54.367
Marker520540	3	54.367
Marker501218	3	54.367
Marker5997	3	54.367
Marker2891	3	54.367
Marker51727	3	54.367
Marker515169	3	54.367
Marker22050	3	57.398
Marker508135	3	60.504
Marker34054	3	60.504
Marker532816	3	60.504
Marker508718	3	60.504
Marker507078	3	60.504
Marker508192	3	60.504
Marker509318	3	60.504
Marker19893	3	60.504
Marker28084	3	61.709
Marker46780	3	61.709
Marker83176	3	61.709
Marker95886	3	61.709
Marker67876	3	61.709
Marker13562	3	61.709
Marker15582	3	69.416
Marker502279	3	69.416
Marker14451	3	69.416
Marker500781	3	73.122
Marker521978	3	74.327
Marker24925	3	74.327
Marker25349	3	79.095
Marker49906	3	80.519
Marker45888	3	81.724
Marker43043	3	81.724
Marker12773	3	81.724
Marker52163	3	82.929
Marker42145	3	82.929
Marker1542	3	82.929
Marker13546	3	82.929
Marker15101	3	82.929
Marker502121	3	82.929
Marker10137	3	82.929
Marker511434	3	82.929
Marker511682	3	82.929
Marker14714	3	82.929
Marker85635	3	82.929
Marker522106	3	82.929
Marker56823	3	82.929
Marker527373	3	82.929
Marker39039	3	82.929
Marker46777	3	82.929
Marker545402	3	82.929
Marker503274	3	82.929
Marker36204	3	82.929
Marker30777	3	82.929
Marker75304	3	82.929
Marker52036	3	82.929
Marker37040	3	82.929
Marker17686	3	82.929
Marker47041	3	82.929
Marker75616	3	82.929
Marker508796	3	82.929
Marker95770	3	82.929
Marker504262	3	82.929
Marker509905	3	82.929
Marker517897	3	82.929
Marker504423	3	84.134
Marker524108	3	84.134
Marker28685	3	84.134
Marker11971	3	84.134
Marker38363	3	85.339
Marker502362	3	85.339
Marker520059	3	85.339
Marker94092	3	85.339
Marker525573	3	85.339
Marker97937	3	86.544
Marker22010	3	86.544
Marker21430	3	87.749
Marker13538	3	87.749
Marker18021	3	87.749
Marker21497	3	87.749
Marker52861	3	87.749
Marker2651	3	87.749
Marker38985	3	87.749
Marker1277	3	87.749
Marker521936	3	87.749
Marker503045	3	87.749
Marker68985	3	87.749
Marker55895	3	87.749
Marker510489	3	87.749
Marker10688	3	87.749
Marker48587	3	88.954
Marker107686	3	88.954
Marker13794	3	88.954
Marker18262	3	90.158
Marker64584	3	90.158
Marker10371	3	90.158
Marker9294	3	97.866
Marker13077	3	97.866
Marker4493	3	99.071
Marker511023	3	100.276
Marker501252	3	100.276
Marker524475	3	100.276
Marker8095	3	101.481
Marker16014	3	102.685
Marker32180	3	102.685
Marker29600	3	102.685
Marker104436	3	105.125
Marker40343	3	105.125
Marker79616	3	105.125
Marker85255	3	105.125
Marker45734	3	105.125
Marker504781	3	108.83
Marker39026	3	108.83
Marker521075	3	108.83
Marker75182	3	110.035
Marker37875	3	110.035
Marker7123	3	110.035
Marker7347	3	113.741
Marker21868	3	113.741
Marker17398	3	113.741
Marker57616	3	113.741
Marker23011	3	116.18
Marker13482	3	116.18
Marker17309	3	116.18
Marker2456	3	116.18
Marker89878	3	116.18
Marker37377	3	117.385
Marker24749	3	117.385
Marker15629	3	117.385
Marker503122	3	119.825
Marker515507	3	121.029
Marker540351	3	122.234
Marker508407	3	122.234
Marker531677	3	122.234
Marker537541	3	122.234
Marker28192	3	124.674
Marker510370	3	124.674
Marker505023	3	125.879
Marker34146	3	127.084
Marker17352	3	127.084
Marker22592	3	127.084
Marker76887	3	127.084
Marker46059	3	127.084
Marker46937	3	127.084
Marker17812	3	127.084
Marker22002	3	127.084
Marker71711	3	127.084
Marker11623	3	127.084
Marker507921	3	132.088
Marker507652	3	132.088
Marker511851	3	132.088
Marker515921	3	133.293
Marker44357	3	133.293
Marker10993	3	134.497
Marker7315	3	134.497
Marker505959	3	134.497
Marker28364	3	134.497
Marker12551	3	134.497
Marker109469	3	134.497
Marker15905	3	134.497
Marker722	3	134.497
Marker17832	3	134.497
Marker23484	3	134.497
Marker30609	3	134.497
Marker109053	3	134.497
Marker3136	3	134.497
Marker34554	3	134.497
Marker34990	3	136.937
Marker12985	3	136.937
Marker3200	3	136.937
Marker17041	3	136.937
Marker4000	3	136.937
Marker532649	3	136.937
Marker49259	3	136.937
Marker48314	3	136.937
Marker11641	3	136.937
Marker4198	3	136.937
Marker21433	3	138.142
Marker44109	3	138.142
Marker30067	3	139.347
Marker29892	3	139.347
Marker527056	3	145.684
Marker37825	3	145.684
Marker509881	3	145.684
Marker110511	3	146.889
Marker13044	3	146.889
Marker6689	3	146.889
Marker15882	3	148.094
Marker17605	3	152.601
Marker505689	3	155.518
Marker11771	3	155.518
Marker6282	3	157.988
Marker4809	3	160.397
Marker507561	3	162.836
Marker8566	3	162.836
Marker515298	4	0
Marker508022	4	0
Marker527914	4	0
Marker32840	4	2.44
Marker5522	4	2.44
Marker30371	4	2.44
Marker34632	4	2.44
Marker56982	4	3.644
Marker21073	4	3.644
Marker28097	4	3.644
Marker2060	4	3.644
Marker6292	4	3.644
Marker101751	4	3.644
Marker2364	4	8.649
Marker51706	4	13.653
Marker99471	4	13.653
Marker9747	4	13.653
Marker10759	4	13.653
Marker516902	4	18.657
Marker525892	4	18.657
Marker539649	4	18.657
Marker1434	4	18.657
Marker51531	4	21.096
Marker520899	4	21.096
Marker520840	4	21.096
Marker10292	4	30.212
Marker1374	4	30.296
Marker58534	4	30.379
Marker537124	4	32.819
Marker4583	4	32.819
Marker89123	4	32.819
Marker22744	4	34.024
Marker4264	4	35.229
Marker501514	4	41.566
Marker518657	4	41.566
Marker547772	4	41.566
Marker21265	4	47.904
Marker517657	4	49.109
Marker59550	4	49.109
Marker536997	4	49.109
Marker27985	4	49.109
Marker21947	4	50.313
Marker7595	4	50.313
Marker18007	4	51.518
Marker21494	4	52.723
Marker526361	4	56.429
Marker38149	4	58.868
Marker20199	4	58.868
Marker18022	4	58.868
Marker49352	4	58.868
Marker509813	4	58.868
Marker7155	4	58.868
Marker19531	4	60.073
Marker104701	4	65.077
Marker36432	4	65.077
Marker37326	4	65.077
Marker11068	4	67.517
Marker54081	4	67.517
Marker3394	4	69.956
Marker8107	4	80.522
Marker35916	4	80.522
Marker24039	4	80.522
Marker20980	4	80.522
Marker506411	4	80.522
Marker29185	4	80.522
Marker10132	4	80.522
Marker29913	4	86.859
Marker70084	4	86.859
Marker45215	4	86.859
Marker503149	4	86.859
Marker20311	4	86.859
Marker68816	4	88.064
Marker7733	4	89.269
Marker107649	4	89.269
Marker33395	4	89.269
Marker518005	4	90.474
Marker40740	4	90.474
Marker509943	4	90.474
Marker31066	4	96.811
Marker58588	4	96.811
Marker58337	4	96.811
Marker42764	4	99.251
Marker514980	4	99.251
Marker14208	4	101.69
Marker112861	4	101.69
Marker545163	4	101.69
Marker109670	4	101.69
Marker32695	4	101.69
Marker99803	4	101.69
Marker39319	4	104.13
Marker30575	4	109.134
Marker47926	4	111.574
Marker14523	4	111.574
Marker38533	4	111.574
Marker30022	4	112.779
Marker30231	4	113.983
Marker26370	4	115.188
Marker32398	4	115.188
Marker100602	4	117.628
Marker12411	4	117.628
Marker10205	4	117.628
Marker502306	4	118.833
Marker18227	4	118.833
Marker18924	4	118.833
Marker526125	4	118.833
Marker13888	4	118.833
Marker58479	4	121.272
Marker31799	4	121.272
Marker6183	4	124.978
Marker4051	4	124.978
Marker9836	4	124.978
Marker35944	4	129.982
Marker8965	4	129.982
Marker21665	4	129.982
Marker110855	4	129.982
Marker2157	4	129.982
Marker111433	4	129.982
Marker4100	4	129.982
Marker54650	4	129.982
Marker63740	4	129.982
Marker6711	4	129.982
Marker22768	4	131.187
Marker505415	4	131.187
Marker512193	4	131.187
Marker517699	4	131.187
Marker524715	4	131.187
Marker112951	4	131.187
Marker541889	4	131.187
Marker26097	4	132.392
Marker30932	4	134.831
Marker15828	4	134.831
Marker55029	4	134.831
Marker4121	4	136.036
Marker26670	4	136.036
Marker39507	4	136.036
Marker53310	4	137.241
Marker51988	4	137.241
Marker8831	4	137.241
Marker13102	4	137.241
Marker24088	4	139.805
Marker514011	4	142.376
Marker48129	4	144.071
Marker15076	4	148.364
Marker513764	4	149.569
Marker508386	4	153.274
Marker23903	4	154.479
Marker513918	4	154.479
Marker96342	4	157.801
Marker23169	4	159.373
Marker57271	4	159.373
Marker31661	4	160.578
Marker64372	4	160.578
Marker8552	4	160.578
Marker20424	4	160.578
Marker33449	4	161.783
Marker543340	4	165.035
Marker515226	4	166.699
Marker502707	4	166.699
Marker60398	4	167.904
Marker32772	4	170.344
Marker510557	4	172.733
Marker62343	4	172.733
Marker52762	4	172.733
Marker12647	4	173.002
Marker21115	4	174.286
Marker20099	4	175.491
Marker47600	4	175.491
Marker16842	4	175.491
Marker10441	4	175.491
Marker9890	5	0
Marker507998	5	0
Marker536621	5	1.831
Marker518756	5	3.637
Marker6402	5	6.076
Marker17964	5	6.076
Marker26795	5	6.076
Marker524169	5	6.076
Marker508825	5	6.076
Marker45798	5	7.281
Marker6957	5	7.281
Marker89150	5	7.281
Marker517042	5	7.281
Marker24054	5	8.486
Marker15721	5	8.486
Marker503597	5	11.145
Marker38725	5	20.011
Marker23852	5	20.011
Marker542201	5	20.011
Marker22679	5	20.011
Marker519278	5	20.011
Marker506346	5	20.011
Marker6765	5	20.011
Marker46682	5	23.717
Marker37721	5	23.717
Marker20558	5	23.717
Marker53474	5	23.717
Marker3465	5	24.922
Marker61370	5	24.922
Marker10938	5	24.922
Marker30903	5	24.922
Marker10399	5	24.922
Marker1644	5	26.127
Marker13319	5	26.127
Marker19166	5	27.332
Marker509818	5	28.536
Marker55166	5	29.741
Marker11217	5	29.741
Marker540190	5	29.741
Marker508588	5	32.181
Marker503901	5	32.181
Marker512782	5	32.181
Marker10381	5	32.181
Marker24599	5	32.181
Marker7965	5	41.297
Marker2823	5	41.297
Marker3552	5	41.297
Marker52201	5	41.297
Marker47499	5	42.502
Marker9733	5	44.941
Marker99492	5	44.941
Marker8158	5	44.941
Marker1508	5	47.381
Marker889	5	48.586
Marker4291	5	48.586
Marker1900	5	48.586
Marker30830	5	48.586
Marker20666	5	48.586
Marker103332	5	48.586
Marker4483	5	48.586
Marker88952	5	48.586
Marker9639	5	48.586
Marker6341	5	48.586
Marker24876	5	48.586
Marker5535	5	48.586
Marker8763	5	56.293
Marker29952	5	56.293
Marker28476	5	56.293
Marker48964	5	56.293
Marker26192	5	56.293
Marker24938	5	56.293
Marker43048	5	56.293
Marker6780	5	56.293
Marker95359	5	56.293
Marker1459	5	56.293
Marker3184	5	56.293
Marker22905	5	56.293
Marker17970	5	56.293
Marker28417	5	56.293
Marker10541	5	56.293
Marker36803	5	56.293
Marker44985	5	56.293
Marker30212	5	56.293
Marker11767	5	56.293
Marker11282	5	56.293
Marker47754	5	56.293
Marker84330	5	57.498
Marker62126	5	57.498
Marker103072	5	57.498
Marker30360	5	57.498
Marker13620	5	57.498
Marker43272	5	57.498
Marker26049	5	57.498
Marker20925	5	57.498
Marker75337	5	57.498
Marker16534	5	57.498
Marker99049	5	57.498
Marker13997	5	57.498
Marker5003	5	57.498
Marker14678	5	59.938
Marker102184	5	62.377
Marker20903	5	63.582
Marker4421	5	63.582
Marker30272	5	63.582
Marker2797	5	63.582
Marker51879	5	63.582
Marker28561	5	63.582
Marker6584	5	63.582
Marker79148	5	64.787
Marker25653	5	65.992
Marker510084	5	67.197
Marker507729	5	67.197
Marker518252	5	67.197
Marker506744	5	67.197
Marker547289	5	67.197
Marker524543	5	73.534
Marker507870	5	73.534
Marker533656	5	73.534
Marker509735	5	73.534
Marker510304	5	73.534
Marker509548	5	73.534
Marker504956	5	73.534
Marker45795	5	78.538
Marker39090	5	78.538
Marker53163	5	78.538
Marker16887	5	78.538
Marker30111	5	78.538
Marker74156	5	78.538
Marker65145	5	79.743
Marker532683	5	79.743
Marker31894	5	79.743
Marker11475	5	80.948
Marker59052	5	82.153
Marker6695	5	83.358
Marker502227	5	83.358
Marker98629	5	83.358
Marker518677	5	83.358
Marker102760	5	85.797
Marker53666	5	87.002
Marker533989	5	87.002
Marker35841	5	90.708
Marker528754	5	90.708
Marker533756	5	90.708
Marker501267	5	90.708
Marker37737	5	90.708
Marker98042	5	91.912
Marker534810	5	95.618
Marker517001	5	95.618
Marker537342	5	96.823
Marker524420	5	96.823
Marker511459	5	96.823
Marker520300	5	96.823
Marker527203	5	96.823
Marker517384	5	96.823
Marker543674	5	96.823
Marker55322	5	99.262
Marker30855	5	99.262
Marker501320	5	99.262
Marker29989	5	99.262
Marker25448	5	100.467
Marker5482	5	100.467
Marker34770	5	100.467
Marker35632	5	100.467
Marker24638	5	100.467
Marker20532	5	100.467
Marker38445	5	100.467
Marker58369	5	102.907
Marker13061	5	102.907
Marker46801	5	102.907
Marker38183	5	102.907
Marker7746	5	102.907
Marker61643	5	102.907
Marker516017	5	104.112
Marker15609	5	104.112
Marker37375	5	104.112
Marker32215	5	104.112
Marker52537	5	105.316
Marker95299	5	105.316
Marker55447	5	105.316
Marker87383	5	105.316
Marker7997	5	105.316
Marker14479	5	105.316
Marker48336	5	105.316
Marker546207	5	111.654
Marker516010	5	112.859
Marker14868	5	115.298
Marker4420	5	115.298
Marker44562	5	115.298
Marker37817	5	119.506
Marker509783	5	125.32
Marker46874	5	125.32
Marker30237	5	125.32
Marker522724	5	125.32
Marker9086	5	125.32
Marker29415	5	125.32
Marker36025	5	126.524
Marker27367	5	128.964
Marker26204	5	128.964
Marker504913	5	130.169
Marker13819	5	130.169
Marker64012	5	131.374
Marker523553	5	135.079
Marker541475	5	135.079
Marker110019	5	137.519
Marker9473	5	137.519
Marker28041	5	137.519
Marker512703	5	137.519
Marker8279	5	137.519
Marker20295	5	139.958
Marker80890	5	139.958
Marker8523	5	139.958
Marker41807	5	141.163
Marker43628	5	143.603
Marker49214	5	146.042
Marker11284	5	149.747
Marker506591	5	152.187
Marker505186	5	152.187
Marker524300	5	153.392
Marker507783	5	153.392
Marker531834	5	153.392
Marker503004	5	153.392
Marker532125	5	154.597
Marker3830	5	160.934
Marker19136	5	165.938
Marker15868	5	165.938
Marker23999	5	165.938
Marker15613	5	167.443
Marker82086	5	172.126
Marker7171	5	177.13
Marker20150	5	177.13
Marker513291	5	180.835
Marker540261	5	180.835
Marker62357	5	180.835
Marker505483	6	0
Marker75467	6	0
Marker523280	6	0
Marker70413	6	3.705
Marker35898	6	3.705
Marker15205	6	6.145
Marker46286	6	6.145
Marker5321	6	6.145
Marker28078	6	6.145
Marker6829	6	7.35
Marker503450	6	7.35
Marker107851	6	7.35
Marker58274	6	7.35
Marker29380	6	8.555
Marker58042	6	10.994
Marker15910	6	10.994
Marker13467	6	10.994
Marker29195	6	17.332
Marker25329	6	17.332
Marker58405	6	17.332
Marker32707	6	17.332
Marker109703	6	17.332
Marker87275	6	17.332
Marker26753	6	17.332
Marker48151	6	17.332
Marker46645	6	17.332
Marker90010	6	18.537
Marker47543	6	18.537
Marker18418	6	18.537
Marker1503	6	19.742
Marker27406	6	19.742
Marker14057	6	19.742
Marker95172	6	19.742
Marker9048	6	20.946
Marker24837	6	22.151
Marker55987	6	22.151
Marker78106	6	23.356
Marker514578	6	24.561
Marker60667	6	36.619
Marker520839	6	36.619
Marker14910	6	39.059
Marker539549	6	41.498
Marker26407	6	41.498
Marker11125	6	41.498
Marker50017	6	42.703
Marker25994	6	57.887
Marker48141	6	59.092
Marker47994	6	60.297
Marker8873	6	61.502
Marker534867	6	61.502
Marker33941	6	62.707
Marker29192	6	62.707
Marker58177	6	62.707
Marker14579	6	62.707
Marker26235	6	62.707
Marker538156	6	62.707
Marker511927	6	63.912
Marker11078	6	63.912
Marker62953	6	63.912
Marker545513	6	63.912
Marker36278	6	63.912
Marker29742	6	65.116
Marker12043	6	65.116
Marker7609	6	65.116
Marker26912	6	66.321
Marker508094	6	70.027
Marker13159	6	70.027
Marker27534	6	70.027
Marker528802	6	70.027
Marker11521	6	70.027
Marker94637	6	70.027
Marker24781	6	70.027
Marker66132	6	70.027
Marker505308	6	70.027
Marker31759	6	70.027
Marker48029	6	70.027
Marker6996	6	70.027
Marker40910	6	70.027
Marker520544	6	70.027
Marker56951	6	70.027
Marker63627	6	70.027
Marker16620	6	70.027
Marker516624	6	70.027
Marker47309	6	70.027
Marker61173	6	70.027
Marker26459	6	70.027
Marker37824	6	70.027
Marker7913	6	70.027
Marker14927	6	72.466
Marker41338	6	72.466
Marker29033	6	73.671
Marker43573	6	74.876
Marker31612	6	79.88
Marker511884	6	79.88
Marker27707	6	79.88
Marker32456	6	79.88
Marker30736	6	79.88
Marker14772	6	79.88
Marker544302	6	81.085
Marker60905	6	81.085
Marker509682	6	81.085
Marker26559	6	81.085
Marker36920	6	82.29
Marker47944	6	82.29
Marker23875	6	82.29
Marker52378	6	82.29
Marker107779	6	82.29
Marker50057	6	82.29
Marker16050	6	82.29
Marker520629	6	83.495
Marker517649	6	83.495
Marker57467	6	85.934
Marker28420	6	85.934
Marker42142	6	85.934
Marker103692	6	85.934
Marker36372	6	87.139
Marker2098	6	87.139
Marker73374	6	88.344
Marker53131	6	89.549
Marker531657	6	89.549
Marker517287	6	89.549
Marker102514	6	89.549
Marker502632	6	90.754
Marker50174	6	90.754
Marker19788	6	93.677
Marker504305	6	103.679
Marker12114	6	103.745
Marker78736	6	103.81
Marker512965	6	103.81
Marker4924	6	103.81
Marker105967	6	105.015
Marker21605	6	105.015
Marker27375	6	105.015
Marker12488	6	105.015
Marker17789	6	107.455
Marker89697	6	107.455
Marker510472	6	108.66
Marker16092	6	109.864
Marker29681	6	111.069
Marker98999	6	112.274
Marker506373	6	117.278
Marker25424	6	117.278
Marker25990	6	117.278
Marker19430	6	117.278
Marker500433	6	119.718
Marker501999	6	119.718
Marker500670	6	119.718
Marker521575	6	122.157
Marker546233	6	122.157
Marker504564	6	123.362
Marker506743	6	124.567
Marker90616	6	125.772
Marker100595	6	126.977
Marker19800	6	126.977
Marker26510	6	128.182
Marker24276	6	128.182
Marker55570	6	128.182
Marker56131	6	138.747
Marker17839	6	138.747
Marker76162	6	138.747
Marker23635	6	138.747
Marker12608	7	0
Marker14946	7	0
Marker11842	7	0
Marker54271	7	0
Marker103489	7	3.705
Marker25787	7	4.91
Marker500419	7	14.026
Marker547145	7	14.026
Marker546937	7	14.026
Marker516335	7	14.026
Marker502499	7	14.026
Marker530338	7	15.231
Marker506003	7	15.231
Marker502765	7	15.231
Marker508380	7	15.231
Marker510027	7	16.436
Marker502955	7	16.436
Marker515622	7	16.436
Marker502136	7	16.436
Marker520598	7	16.436
Marker504860	7	16.436
Marker508461	7	16.436
Marker517329	7	18.876
Marker505163	7	18.876
Marker510756	7	20.08
Marker38357	7	23.786
Marker13651	7	24.991
Marker55806	7	24.991
Marker20769	7	24.991
Marker860	7	27.43
Marker11442	7	28.635
Marker7722	7	28.635
Marker55110	7	28.635
Marker39647	7	28.635
Marker15661	7	29.84
Marker57438	7	29.84
Marker27054	7	33.545
Marker66897	7	33.545
Marker17700	7	33.545
Marker58719	7	35.401
Marker103531	7	37.182
Marker19294	7	38.387
Marker45642	7	38.387
Marker20371	7	38.387
Marker40082	7	38.387
Marker5595	7	38.387
Marker48988	7	38.387
Marker15153	7	42.79
Marker36078	7	47.088
Marker12863	7	49.528
Marker22399	7	60.093
Marker16109	7	60.093
Marker511281	7	69.209
Marker510867	7	69.209
Marker505469	7	76.529
Marker79818	7	79.32
Marker25454	7	81.76
Marker18450	7	81.76
Marker523383	7	81.76
Marker500672	7	81.76
Marker13637	7	81.76
Marker35892	7	81.76
Marker4563	7	81.76
Marker14024	7	81.76
Marker21777	7	81.76
Marker49160	7	81.76
Marker27767	7	84.199
Marker11938	7	84.199
Marker79823	7	84.199
Marker3537	7	84.199
Marker13922	7	84.199
Marker5418	7	84.199
Marker104941	7	89.203
Marker16361	7	89.203
Marker2990	7	99.769
Marker18655	7	104.773
Marker890	7	105.978
Marker46233	7	108.417
Marker21523	7	108.417
Marker11536	7	109.622
Marker510903	7	110.827
Marker14906	7	115.831
Marker4462	7	115.831
Marker7029	7	115.831
Marker34531	7	115.831
Marker100707	7	115.831
Marker44551	7	123.539
Marker2855	7	123.539
Marker18506	7	123.539
Marker521621	7	129.876
Marker506575	7	131.081
Marker525656	7	131.081
Marker18155	7	132.286
Marker23749	7	132.286
Marker30256	7	133.491
Marker29297	7	133.491
Marker28679	7	133.491
Marker17974	7	133.491
Marker5817	7	141.199
Marker53822	7	142.404
Marker37062	7	144.843
Marker6287	7	146.048
Marker26651	7	149.753
Marker41331	7	161.811
Marker102910	7	164.251
Marker24853	7	165.456
Marker23125	7	169.161
Marker54418	7	169.161
Marker30724	7	169.161
Marker75592	7	170.366
Marker503068	7	170.366
Marker78848	7	182.424
Marker502929	7	182.424
Marker3421	7	184.864
Marker5492	7	186.069
Marker12158	7	186.069
Marker16994	7	187.273
Marker534331	7	187.273
Marker501792	7	192.278
Marker6398	7	194.717
Marker547166	7	194.717
Marker513677	8	0
Marker30492	8	0
Marker65699	8	0
Marker501695	8	3.705
Marker43153	8	3.705
Marker12500	8	3.705
Marker27981	8	6.145
Marker509050	8	8.584
Marker56580	8	8.584
Marker28942	8	8.584
Marker533623	8	9.789
Marker22160	8	10.994
Marker26035	8	10.994
Marker3585	8	12.199
Marker32825	8	25.796
Marker13891	8	28.235
Marker37200	8	28.235
Marker20874	8	29.44
Marker2868	8	29.44
Marker5367	8	29.44
Marker23151	8	34.444
Marker108908	8	34.444
Marker9053	8	34.444
Marker92159	8	34.444
Marker22108	8	42.159
Marker11763	8	44.605
Marker79991	8	44.605
Marker509741	8	46.374
Marker6117	8	48.241
Marker84873	8	51.947
Marker533204	8	51.947
Marker510977	8	54.393
Marker96920	8	62.107
Marker26125	8	63.312
Marker21987	8	63.312
Marker85150	8	64.517
Marker28075	8	66.956
Marker13534	8	66.956
Marker23240	8	66.956
Marker502836	8	66.956
Marker94314	8	69.396
Marker36966	8	73.101
Marker6273	8	73.101
Marker6400	8	76.417
Marker508398	8	78.051
Marker510274	8	78.451
Marker542376	8	80.06
Marker520209	8	80.072
Marker523805	8	80.084
Marker7949	8	82.542
Marker508001	8	82.59
Marker531778	8	84.935
Marker518674	8	85.186
Marker740	8	85.252
Marker3664	8	85.275
Marker4689	8	85.311
Marker22718	8	85.395
Marker55390	8	87.853
Marker534618	8	89.058
Marker101592	8	92.763
Marker500427	8	92.763
Marker526379	8	93.968
Marker20066	8	93.968
Marker4481	8	93.968
Marker36591	8	95.173
Marker22302	8	95.173
Marker7295	8	95.173
Marker25117	8	95.173
Marker94363	8	95.173
Marker510191	8	96.469
Marker542768	8	96.99
Marker507738	8	97.842
Marker512780	8	111.283
Marker29519	8	111.301
Marker8249	8	113.747
Marker18171	8	113.753
Marker522582	8	113.759
Marker18074	8	113.759
Marker51917	8	113.759
Marker516441	8	113.759
Marker500530	8	113.77
Marker6739	8	113.77
Marker78547	8	113.77
Marker535646	8	115.012
Marker518314	8	115.06
Marker13594	8	116.362
Marker21225	8	116.392
Marker7228	8	122.279
Marker18440	8	123.863
Marker28381	8	136.539
Marker26591	8	137.994
Marker20179	8	139.309
Marker15656	8	141.924
Marker510129	8	142.97
Marker79136	8	143.539
Marker23211	8	152.634
Marker59673	8	152.634
Marker527135	8	152.753
Marker45993	8	152.866
Marker533336	8	152.914
Marker39148	8	152.949
Marker42152	8	152.961
Marker47869	9	0
Marker65029	9	0
Marker45657	9	0
Marker24282	9	1.205
Marker48656	9	1.205
Marker24557	9	1.205
Marker58587	9	1.205
Marker105203	9	1.205
Marker41084	9	1.205
Marker30647	9	1.205
Marker58819	9	3.644
Marker11017	9	3.644
Marker52398	9	23.918
Marker29700	9	25.123
Marker21459	9	25.123
Marker18579	9	26.327
Marker53863	9	28.767
Marker18334	9	28.767
Marker12803	9	28.767
Marker50924	9	28.767
Marker13783	9	35.104
Marker531501	9	37.544
Marker527175	9	37.544
Marker6794	9	39.984
Marker10704	9	44.988
Marker57687	9	44.988
Marker12588	9	46.193
Marker6499	9	61.377
Marker502018	9	61.377
Marker60898	9	61.377
Marker23585	9	61.377
Marker23734	9	61.377
Marker505940	9	63.816
Marker524231	9	65.604
Marker2657	9	67.806
Marker20605	9	73.76
Marker35031	9	73.76
Marker505488	9	74.965
Marker15964	9	77.405
Marker3448	9	78.609
Marker12603	9	79.814
Marker41732	9	81.019
Marker48809	9	83.459
Marker20586	9	84.664
Marker8777	9	84.664
Marker16447	9	85.868
Marker6091	9	92.206
Marker20606	9	92.206
Marker13871	9	92.206
Marker53972	9	93.411
Marker10141	9	93.411
Marker7168	9	93.411
Marker43178	9	93.411
Marker25157	9	94.616
Marker8394	9	94.616
Marker59960	9	95.821
Marker14417	9	95.821
Marker6766	9	95.821
Marker51437	9	95.821
Marker63124	9	95.821
Marker7630	9	95.821
Marker16496	9	95.821
Marker15251	9	97.026
Marker53101	9	97.026
Marker20741	9	97.026
Marker23962	9	97.026
Marker91843	9	97.026
Marker34929	9	98.23
Marker16613	9	98.23
Marker49683	9	98.23
Marker56285	9	98.23
Marker16509	9	99.435
Marker18634	9	99.435
Marker38600	9	99.435
Marker2889	9	99.435
Marker5554	9	99.435
Marker15820	9	99.435
Marker105426	9	99.435
Marker110213	9	99.435
Marker22771	9	99.435
Marker104204	9	99.435
Marker55848	9	99.435
Marker57502	9	101.875
Marker8358	9	101.875
Marker53385	9	101.875
Marker26747	9	101.875
Marker19609	9	103.08
Marker13434	9	103.08
Marker508997	9	105.519
Marker510322	9	105.519
Marker542393	9	105.519
Marker521033	9	105.519
Marker514647	9	105.519
Marker503557	9	105.519
Marker513696	9	109.225
Marker503470	9	110.43
Marker525592	9	110.43
Marker534794	9	110.43
Marker510555	9	110.43
Marker523815	9	110.43
Marker504715	9	110.43
Marker524941	9	112.869
Marker513321	9	112.869
Marker518399	9	112.869
Marker521795	9	112.869
Marker514736	9	116.574
Marker530149	9	116.574
Marker505747	9	116.574
Marker53588	9	116.574
Marker523017	9	116.574
Marker503714	9	116.574
Marker547311	9	116.574
Marker521957	9	116.574
Marker516102	9	116.574
Marker502799	9	116.574
Marker521256	9	116.574
Marker40583	9	119.014
Marker59964	9	119.014
Marker26971	9	119.014
Marker55993	9	119.014
Marker40419	9	119.014
Marker107078	9	120.219
Marker46923	9	120.219
Marker501721	9	127.926
Marker30516	9	127.926
Marker9767	9	129.131
Marker25083	9	129.131
Marker34178	9	130.336
Marker29588	9	130.336
Marker49763	9	130.336
Marker500818	9	136.674
Marker531157	9	137.879
Marker540667	9	137.879
Marker507608	9	137.879
Marker525052	9	140.318
Marker513904	9	140.318
Marker520752	9	142.758
Marker32721	9	143.962
Marker512168	9	143.962
Marker504477	9	143.962
Marker48864	9	146.402
Marker28768	9	150.107
Marker24743	9	150.107
Marker90653	9	150.107
Marker31905	9	151.312
Marker29331	9	151.312
Marker30996	9	151.312
Marker55768	9	151.312
Marker60540	9	152.517
Marker19522	9	152.517
Marker55582	9	154.957
Marker25570	9	154.957
Marker19795	9	156.161
Marker49942	9	156.161
Marker20515	9	157.366
Marker1708	9	157.366
Marker35267	9	157.366
Marker22286	9	158.571
Marker41790	9	158.571
Marker15448	9	158.571
Marker16498	9	158.571
Marker84607	9	158.571
Marker38955	9	159.776
Marker43969	9	159.776
Marker14421	9	159.776
Marker27284	9	159.776
Marker24020	9	160.981
Marker13700	9	160.981
Marker58004	9	160.981
Marker23669	9	160.981
Marker63345	9	173.039
Marker93082	9	173.039
Marker33133	9	175.479
Marker510031	9	176.683
Marker57024	9	176.683
Marker2730	9	179.123
Marker15117	9	180.328
Marker89355	9	180.328
Marker24029	9	180.328
Marker37896	9	180.328
Marker26890	9	180.328
Marker29053	9	180.328
Marker106108	9	180.328
Marker540412	9	182.767
Marker515641	9	182.767
Marker503524	9	182.767
Marker502936	9	183.972
Marker26410	9	183.972
Marker32366	9	191.68
Marker4053	9	191.68
Marker17443	9	191.68
Marker501596	9	191.68
Marker35982	9	191.68
Marker500757	9	191.68
Marker43017	9	191.68
Marker56966	9	194.119
Marker29688	9	194.119
Marker7468	9	194.119
Marker60296	9	196.559
Marker10124	9	196.559
Marker19586	9	196.559
Marker520771	9	196.559
Marker25706	9	196.559
Marker39601	9	200.264
Marker68547	9	201.469
Marker530828	9	203.909
Marker508465	9	203.909
Marker17332	9	203.909
Marker12963	9	208.913
Marker21211	9	208.913
Marker506898	9	208.913
Marker12082	9	208.913
Marker8584	9	208.913
Marker51778	9	208.913
Marker10295	9	208.913
Marker509143	9	208.913
Marker18713	9	208.913
Marker18814	9	208.913
Marker508183	10	0
Marker7099	10	0
Marker46596	10	2.44
Marker77219	10	2.44
Marker28366	10	4.879
Marker6480	10	7.319
Marker34914	10	8.523
Marker10691	10	8.523
Marker501572	10	10.963
Marker514399	10	15.967
Marker509077	10	15.967
Marker47174	10	28.025
Marker36276	10	28.025
Marker525914	10	28.025
Marker502193	10	37.141
Marker10196	10	37.141
Marker516225	10	37.141
Marker13072	10	37.141
Marker58227	10	37.141
Marker16650	10	37.141
Marker76505	10	40.847
Marker504006	10	40.847
Marker23485	10	40.847
Marker502500	10	42.052
Marker19968	10	43.256
Marker506906	10	44.461
Marker13236	10	44.461
Marker5336	10	44.461
Marker29762	10	45.666
Marker1610	10	45.666
Marker10833	10	45.666
Marker511247	10	46.871
Marker507181	10	46.871
Marker8347	10	46.871
Marker22578	10	46.871
Marker36707	10	46.871
Marker529766	10	46.871
Marker46686	10	46.871
Marker5865	10	46.871
Marker31978	10	46.871
Marker526525	10	46.871
Marker54631	10	51.875
Marker514466	10	51.875
Marker509348	10	51.875
Marker521304	10	51.875
Marker529524	10	51.875
Marker5134	10	51.875
Marker74097	10	51.875
Marker66547	10	51.875
Marker519283	10	51.875
Marker528097	10	51.875
Marker542286	10	51.875
Marker510005	10	51.875
Marker21818	10	51.875
Marker33570	10	51.875
Marker518525	10	51.875
Marker511998	10	51.875
Marker5871	10	51.875
Marker34458	10	51.875
Marker62601	10	51.875
Marker8337	10	51.875
Marker30403	10	51.875
Marker10276	10	51.875
Marker33874	10	51.875
Marker519303	10	53.19
Marker45006	10	62.178
Marker21624	10	62.178
Marker8086	10	67.182
Marker75123	10	67.182
Marker43847	10	68.387
Marker97088	10	69.592
Marker13292	10	69.592
Marker100328	10	72.031
Marker54046	10	74.471
Marker523757	10	74.471
Marker507280	10	76.91
Marker16264	10	78.115
Marker515136	10	80.554
Marker540233	10	85.559
Marker18106	10	85.559
Marker4913	10	85.559
Marker507945	10	86.764
Marker21368	10	97.329
Marker55830	10	97.329
Marker34594	10	98.534
Marker57605	10	98.534
Marker45080	10	98.534
Marker112577	10	98.534
Marker45759	10	98.534
Marker5128	10	98.534
Marker72946	10	98.534
Marker28426	10	98.534
Marker96377	10	98.534
Marker66066	10	98.534
Marker13818	10	98.534
Marker60971	10	98.534
Marker39126	10	98.534
Marker44478	10	98.534
Marker57850	10	98.534
Marker64997	10	98.534
Marker100497	10	98.534
Marker32182	10	98.534
Marker29695	10	98.534
Marker62518	10	98.534
Marker35487	10	99.739
Marker89061	10	99.739
Marker535014	10	100.944
Marker521570	10	100.944
Marker509636	10	100.944
Marker502613	10	100.944
Marker517934	10	100.944
Marker535666	10	100.944
Marker515510	10	100.944
Marker513406	10	100.944
Marker503775	10	100.944
Marker512647	10	100.944
Marker509001	10	100.944
Marker506839	10	100.944
Marker507335	10	100.944
Marker514398	10	100.944
Marker504039	10	100.944
Marker13725	10	103.383
Marker10609	10	103.383
Marker40781	10	103.383
Marker11869	10	103.383
Marker82757	10	103.383
Marker5879	10	103.383
Marker66563	10	107.089
Marker98145	10	107.089
Marker25077	10	108.293
Marker76201	10	115.752
Marker506149	10	134.729
Marker501639	10	142.319
Marker509225	10	151.435
Marker15447	10	156.072
Marker7124	10	157.62
Marker23707	10	161.97
Marker109236	10	162.257
Marker10130	10	167.208
Marker54021	10	175.756
Marker111539	10	175.756
Marker47242	10	175.756
Marker510425	10	175.756
Marker32823	10	176.961
Marker62220	10	176.961
Marker513391	10	176.961
Marker44782	10	180.666
Marker5536	10	180.666
Marker62136	10	181.871
Marker33362	10	181.871
Marker77368	10	184.311
Marker66625	10	189.315
Marker22349	10	193.02
Marker17242	10	194.225
Marker27015	10	196.665
Marker21403	10	196.665
Marker35476	10	196.665
Marker27173	10	196.665
Marker26396	10	196.665
Marker500886	10	196.665
Marker512254	10	196.665
Marker8106	10	196.665
Marker34626	10	196.665
Marker56442	10	196.665
Marker25940	10	196.665
Marker86935	10	196.665
Marker13892	10	196.665
Marker31657	10	198.638
Marker3260	10	204.138
Marker45716	10	205.343
Marker109179	10	207.782
Marker29789	10	210.222
Marker98770	10	211.427
Marker10667	10	212.631
Marker15046	10	217.636
Marker30756	10	220.075
Marker92824	10	220.075
Marker9535	10	222.515
Marker10534	10	222.515
Marker102644	10	222.515
Marker5306	10	223.719
Marker7296	10	223.719
Marker36601	10	223.719
Marker47244	10	223.719
Marker61846	10	223.719
Marker91638	10	226.706
Marker36504	10	231.141
Marker506100	10	232.346
Marker505216	10	233.55
Marker508349	10	233.55
Marker61276	10	233.55
Marker538859	10	235.654
Marker62698	10	239.706
Marker18823	10	239.706
Marker25193	10	239.706
Marker6298	10	239.706
Marker32335	10	239.706
Marker21057	10	240.911
Marker23815	10	240.911
Marker21727	10	240.911
Marker31545	10	240.911
Marker18589	10	240.911
Marker106974	10	240.911
Marker29201	10	240.911
Marker43638	10	240.911
Marker17304	10	240.911
Marker57745	10	240.911
Marker8711	10	240.911
Marker18648	10	240.911
Marker28814	10	240.911
Marker53600	10	240.911
Marker509705	10	243.351
Marker508886	10	243.351
Marker507291	10	243.351
Marker519289	10	243.351
Marker533172	10	243.351
Marker502538	10	243.351
Marker503800	10	243.351
Marker526808	10	243.351
Marker503503	10	244.556
Marker503356	10	244.556
Marker30567	10	244.556
Marker505821	10	244.556
Marker55306	10	245.761
Marker38138	10	246.965
Marker5107	10	246.965
Marker13798	10	251.97
Marker56069	10	255.675
Marker38558	10	255.675
Marker19751	10	256.88
Marker61601	10	258.085
Marker4554	10	259.681
Marker10699	10	267.884
Marker28216	10	270.732
Marker6522	10	270.732
Marker21149	10	270.732
Marker94178	10	270.732
Marker39036	10	270.732
Marker6100	10	273.171
Marker36834	10	273.171
Marker502293	10	274.376
Marker7496	10	274.376
Marker520024	11	0
Marker21863	12	0
Marker5657	12	0
Marker502826	12	0
Marker38841	12	0
Marker40586	12	5.004
Marker2790	12	5.004
Marker9915	12	5.004
Marker14747	12	5.004
Marker61145	12	6.209
Marker33851	12	6.209
Marker22242	12	6.209
Marker98097	12	7.414
Marker35224	12	7.414
Marker25464	12	8.619
Marker28131	12	9.824
Marker12971	12	11.029
Marker27085	12	12.233
Marker11580	12	13.438
Marker27607	12	14.643
Marker11205	12	14.643
Marker45624	12	17.083
Marker12544	12	17.083
Marker8984	12	24.79
Marker55672	12	24.79
Marker11662	12	24.79
Marker17670	12	28.496
Marker15887	12	28.496
Marker90563	12	28.496
Marker15544	12	28.496
Marker17684	12	28.496
Marker16867	12	28.496
Marker34875	12	28.496
Marker504730	12	30.935
Marker502013	12	30.935
Marker508612	12	30.935
Marker510834	12	30.935
Marker515725	12	30.935
Marker538350	12	33.375
Marker45459	12	35.814
Marker4175	12	35.814
Marker30515	12	37.019
Marker18499	12	38.224
Marker97315	12	38.224
Marker11045	12	38.224
Marker16166	12	38.224
Marker19943	12	38.224
Marker9109	12	48.789
Marker26519	12	49.994
Marker37125	12	51.199
Marker27470	12	51.199
Marker6991	12	58.907
Marker46356	12	58.907
Marker16075	12	61.346
Marker10568	12	61.346
Marker523792	12	61.346
Marker52072	12	67.684
Marker29556	12	67.684
Marker35382	12	67.684
Marker37652	12	67.684
Marker519965	12	73.711
Marker41265	12	75.198
Marker512616	12	75.198
Marker515762	12	76.739
Marker506017	12	81.383
Marker501346	12	81.383
Marker36990	12	83.822
Marker29969	12	83.822
Marker501552	12	83.822
Marker2227	12	83.822
Marker511965	12	86.262
Marker25402	12	86.262
Marker14522	12	86.262
Marker14899	12	86.262
Marker7750	12	87.467
Marker510284	12	87.467
Marker25396	12	92.471
Marker12881	12	92.471
Marker36657	12	92.471
Marker72171	12	92.471
Marker517511	12	96.176
Marker507686	12	96.176
Marker500835	12	96.176
Marker502035	12	96.176
Marker529285	12	96.176
Marker508652	12	99.882
Marker12359	12	101.105
Marker23347	12	103.638
Marker34197	12	105.978
Marker80765	12	107.183
Marker2152	12	109.622
Marker11699	12	109.622
Marker11894	12	109.622
Marker3122	12	109.622
Marker30578	12	114.626
Marker7059	12	115.831
Marker28427	12	115.831
Marker26084	12	115.831
Marker19879	12	115.831
Marker12181	12	118.271
Marker25309	12	123.275
Marker43920	12	123.275
Marker26288	12	123.275
Marker53485	12	123.275
Marker106882	12	123.275
Marker40923	12	123.275
Marker80975	12	123.275
Marker9208	12	126.98
Marker13883	12	128.185
Marker42057	12	128.185
Marker18126	12	129.39
Marker96304	12	129.39
Marker62285	12	129.39
Marker17140	12	129.39
Marker93602	12	129.39
Marker27255	12	129.39
Marker27815	12	129.39
Marker509411	12	134.394
Marker503843	12	134.394
Marker504443	12	134.394
Marker546338	12	134.394
Marker502188	12	134.394
Marker504309	12	135.599
Marker525240	12	135.599
Marker80270	13	0
Marker500470	13	3.705
Marker520992	13	8.71
Marker510352	13	8.71
Marker502526	13	9.914
Marker508314	13	9.914
Marker513469	13	11.119
Marker503127	13	11.119
Marker503671	13	11.119
Marker504111	13	12.324
Marker514235	13	13.529
Marker504108	13	13.529
Marker515521	13	13.529
Marker538208	13	15.446
Marker507070	13	17.166
Marker522846	13	17.166
Marker525954	13	19.606
Marker509872	13	19.606
Marker524128	13	19.606
Marker504655	13	19.606
Marker510868	13	19.606
Marker509658	13	20.81
Marker111409	13	23.74
Marker12713	13	28.233
Marker33673	13	28.233
Marker84869	13	28.233
Marker24881	13	28.233
Marker22854	13	28.233
Marker36069	13	28.233
Marker36455	13	28.233
Marker16319	13	29.438
Marker54073	13	29.438
Marker36356	13	30.643
Marker34707	13	30.643
Marker45499	13	33.358
Marker20363	13	33.807
Marker20904	13	39.674
Marker26335	13	40.885
Marker9036	13	42.09
Marker25734	13	45.795
Marker11090	13	45.795
Marker83769	13	45.795
Marker58429	13	47
Marker18550	13	48.205
Marker18195	13	48.205
Marker23026	13	49.41
Marker6146	13	49.41
Marker12771	13	50.615
Marker35842	13	51.819
Marker18591	13	51.819
Marker43267	13	51.819
Marker13066	13	51.819
Marker22808	13	51.819
Marker18148	13	53.024
Marker7065	13	53.024
Marker34615	13	53.024
Marker32663	13	53.024
Marker18501	13	53.024
Marker14402	13	53.024
Marker17361	13	53.024
Marker25953	13	53.024
Marker20320	13	55.464
Marker93772	13	57.903
Marker102712	13	57.903
Marker10841	13	59.108
Marker8384	13	60.313
Marker49580	13	60.313
Marker54440	13	63.839
Marker6846	13	67.724
Marker22246	13	78.29
Marker11064	13	83.294
Marker47280	13	84.499
Marker15471	13	88.204
Marker86995	13	90.644
Marker112004	13	90.644
Marker34049	13	95.648
Marker15465	13	95.648
Marker61461	13	95.648
Marker6348	13	101.986
Marker502886	13	104.425
Marker533407	13	110.045
Marker508048	13	115.771
Marker95286	14	0
Marker51536	14	6.813
Marker57154	14	11.804
Marker91118	14	13.009
Marker25301	14	13.009
Marker43614	14	16.714
Marker19520	14	16.714
Marker27712	14	17.919
Marker8702	14	17.919
Marker7526	14	19.124
Marker23813	14	22.205
Marker44991	14	25.261
Marker4784	14	25.261
Marker508832	14	25.261
Marker517557	14	26.466
Marker51983	14	27.671
Marker19308	14	28.875
Marker11093	14	30.08
Marker548096	14	35.084
Marker62014	14	36.289
Marker519113	14	36.289
Marker36439	14	36.289
Marker45239	14	36.289
Marker521419	14	37.494
Marker8426	14	37.494
Marker518054	14	48.06
Marker535718	14	55.767
Marker501540	14	55.767
Marker87753	14	55.767
Marker545025	14	60.771
Marker48327	14	60.771
Marker10016	14	60.771
Marker524353	14	60.771
Marker532241	14	60.771
Marker11272	14	60.771
Marker15340	14	60.771
Marker503298	14	63.211
Marker39432	14	64.416
Marker53486	14	64.416
Marker38507	14	64.416
Marker12215	14	65.621
Marker45799	14	69.326
Marker26435	14	70.531
Marker29544	14	70.531
Marker79841	14	71.736
Marker502852	14	71.736
Marker55734	14	74.175
Marker4552	14	74.175
Marker519664	14	75.38
Marker39454	14	76.585
Marker521696	14	79.025
Marker8093	14	79.025
Marker18477	14	79.025
Marker524985	14	79.025
Marker37390	14	79.025
Marker14869	14	88.141
Marker102244	14	88.141
Marker18602	14	88.141
Marker50710	14	88.141
Marker44137	14	88.141
Marker57857	14	88.141
[truncated: 396 more rows]

## Sheet: Male map
Marker name	Linkage group location	Gentic position
Marker60170	1	0
Marker58804	1	0.006
Marker3507	1	0.012
Marker59600	1	1.229
Marker4310	1	3.775
Marker94447	1	15.546
Marker108080	1	70.799
Marker536070	1	75.803
Marker513078	1	75.803
Marker28683	1	75.803
Marker26826	1	86.369
Marker510582	1	112.519
Marker95313	1	121.842
Marker100326	1	141.134
Marker23617	1	144.968
Marker85040	1	145.057
Marker502541	1	145.129
Marker43070	2	0
Marker518703	2	0
Marker31459	2	29.547
Marker43640	2	46.129
Marker27788	2	79.529
Marker33571	2	85.92
Marker4663	2	91.017
Marker38557	2	91.017
Marker512341	2	91.017
Marker81414	3	0
Marker539649	4	0
Marker1434	4	1.67
Marker520899	4	2.76
Marker1374	4	4.08
Marker29913	4	16.61
Marker100602	4	30.804
Marker512193	4	38.846
Marker524715	4	39.085
Marker30932	4	39.204
Marker55029	4	53.955
Marker4121	4	55.257
Marker26670	4	58.174
Marker24088	4	61.656
Marker514011	4	61.769
Marker48129	4	61.805
Marker543340	4	68.447
Marker515226	4	70.65
Marker502707	4	72.443
Marker60398	4	74.243
Marker510557	4	111.153
Marker62343	4	120.714
Marker52762	4	120.714
Marker12647	4	124.451
Marker21115	4	126.561
Marker20099	4	126.561
Marker16842	4	126.561
Marker10441	4	126.561
Marker6765	5	0
Marker24599	5	14.226
Marker523205	5	90.558
Marker67358	5	91.763
Marker38183	5	91.763
Marker19788	6	0
Marker12114	6	0.095
Marker512965	6	1.398
Marker4924	6	2.396
Marker29681	6	23.091
Marker516335	7	0
Marker7722	7	28.758
Marker55110	7	44.273
Marker19294	7	48.572
Marker2855	7	66.884
Marker525656	7	73.148
Marker75592	7	89.022
Marker9053	8	0
Marker22108	8	2.465
Marker509741	8	2.465
Marker6117	8	2.465
Marker84873	8	2.465
Marker533204	8	4.904
Marker510977	8	4.904
Marker13534	8	10.604
Marker502836	8	14.922
Marker36966	8	18.627
Marker6400	8	22.083
Marker508398	8	23.051
Marker510274	8	23.445
Marker542376	8	23.493
Marker520209	8	23.511
Marker523805	8	23.529
Marker7949	8	23.547
Marker508001	8	26.042
Marker531778	8	28.89
Marker518674	8	33.163
Marker740	8	35.665
Marker3664	8	35.688
Marker4689	8	35.724
Marker22718	8	37.53
Marker55390	8	40.554
Marker534618	8	40.554
Marker101592	8	40.554
Marker500427	8	40.554
Marker526379	8	40.554
Marker20066	8	44.26
Marker4481	8	44.26
Marker36591	8	44.26
Marker22302	8	44.26
Marker7295	8	45.465
Marker25117	8	46.669
Marker94363	8	49.109
Marker510191	8	49.294
Marker542768	8	50.645
Marker507738	8	50.8
Marker512780	8	59.995
Marker29519	8	60.013
Marker8249	8	60.019
Marker18171	8	64.682
Marker522582	8	65.004
Marker18074	8	65.004
Marker51917	8	65.004
Marker516441	8	65.004
Marker500530	8	65.016
Marker6739	8	65.016
Marker78547	8	65.016
Marker535646	8	66.246
Marker518314	8	66.258
Marker13594	8	67.646
Marker21225	8	67.675
Marker7228	8	89.573
Marker18440	8	89.573
Marker28381	8	89.573
Marker26591	8	89.573
Marker20179	8	89.573
Marker15656	8	89.573
Marker510129	8	92.654
Marker79136	8	102.41
Marker23211	8	105.879
Marker59673	8	109.61
Marker527135	8	109.658
Marker45993	8	109.687
Marker533336	8	111.051
Marker39148	8	111.087
Marker42152	8	111.099
Marker512936	9	0
Marker507004	9	0
Marker39710	9	7.708
Marker10316	9	7.708
Marker12733	9	8.912
Marker521313	9	8.912
Marker81365	9	8.912
Marker521567	9	10.117
Marker52398	9	13.823
Marker3368	9	13.823
Marker29700	9	13.823
Marker25866	9	13.823
Marker21459	9	13.823
Marker18579	9	15.028
Marker53863	9	17.467
Marker12803	9	17.467
Marker50924	9	17.467
Marker513431	9	17.467
Marker14999	9	17.467
Marker60189	9	17.467
Marker44481	9	17.467
Marker9705	9	17.467
Marker31168	9	21.172
Marker16230	9	21.172
Marker107078	9	21.172
Marker23272	9	21.172
Marker65354	9	21.172
Marker9767	9	33.231
Marker502660	9	33.231
Marker34178	9	33.231
Marker34023	9	33.231
Marker516695	9	33.231
Marker28768	9	49.656
Marker29331	9	51.007
Marker19522	9	51.324
Marker20515	9	56.93
Marker35267	9	56.93
Marker16498	9	56.93
Marker63345	9	64.853
Marker29053	9	65.032
Marker77219	10	0
Marker511247	10	5.063
Marker46686	10	5.356
Marker526525	10	5.565
Marker5871	10	7.786
Marker62601	10	8.851
Marker45006	10	25.55
Marker75123	10	26.004
Marker13292	10	26.398
Marker66563	10	28.1
Marker506149	10	28.1
Marker501639	10	28.1
Marker509225	10	28.1
Marker15447	10	28.1
Marker7124	10	28.1
Marker23707	10	28.1
Marker109236	10	28.1
Marker10130	10	30.966
Marker111539	10	35.525
Marker47242	10	35.525
Marker62220	10	36.73
Marker44782	10	36.73
Marker35476	10	56.1
Marker509100	10	60.516
Marker21057	10	61.721
Marker21727	10	61.721
Marker106974	10	62.926
Marker43638	10	62.926
Marker57745	10	64.131
Marker18648	10	64.131
Marker38558	10	69.247
Marker517677	11	0
Marker512927	11	2.44
Marker503562	11	2.44
Marker536164	11	2.44
Marker502288	11	2.44
Marker507563	11	2.44
Marker548166	11	2.44
Marker6089	11	4.879
Marker108717	11	4.879
Marker45771	11	4.879
Marker61876	11	4.879
Marker104088	11	8.195
Marker34804	11	13.357
Marker19107	11	14.788
Marker501937	11	14.788
Marker520756	11	14.788
Marker548748	11	14.788
Marker32661	11	17.535
Marker504134	11	19.669
Marker526960	11	19.669
Marker83348	11	19.669
Marker520024	11	19.669
Marker36760	11	19.669
Marker86754	11	19.669
Marker80354	11	19.669
Marker547821	11	19.669
Marker517022	11	19.669
Marker75397	11	19.669
Marker24484	11	19.669
Marker524980	11	21.432
Marker532259	11	23.306
Marker40268	11	24.511
Marker512854	11	25.716
Marker19005	11	28.155
Marker543248	11	28.155
Marker36499	11	35.62
Marker45744	11	37.039
Marker13707	11	37.039
Marker505189	11	38.464
Marker112444	11	44.559
Marker26210	11	44.559
Marker57256	11	44.559
Marker92685	11	44.559
Marker522634	11	44.559
Marker49423	11	45.764
Marker61083	11	45.764
Marker39161	11	45.764
Marker21392	11	45.764
Marker8338	11	46.969
Marker29735	11	46.969
Marker73063	11	46.969
Marker506101	11	46.969
Marker530214	11	49.408
Marker542915	11	49.408
Marker103754	11	50.613
Marker107492	11	50.613
Marker100858	11	50.613
Marker509179	11	51.818
Marker37402	11	51.818
Marker505627	11	53.023
Marker53518	11	53.023
Marker33740	11	53.023
Marker523932	11	54.228
Marker15523	11	54.228
Marker35776	11	63.344
Marker8659	11	63.344
Marker22234	11	67.049
Marker9486	11	67.049
Marker13118	11	67.049
Marker30615	11	68.254
Marker10825	11	68.254
Marker11487	11	69.459
Marker21957	11	70.664
Marker20171	11	75.668
Marker513891	11	76.873
Marker516716	11	76.873
Marker34528	11	76.873
Marker5922	11	76.873
Marker9394	11	76.873
Marker530005	11	78.12
Marker10891	12	0
Marker10568	12	0
Marker6971	12	4.111
Marker12416	12	6.158
Marker52072	12	7.363
Marker504598	12	7.363
Marker29556	12	7.363
Marker35382	12	7.363
Marker37652	12	7.363
Marker33966	12	7.363
Marker57994	12	7.363
Marker522682	12	7.363
Marker11363	12	7.363
Marker17360	12	7.363
Marker25402	12	7.363
Marker12359	12	31.371
Marker23347	12	31.46
Marker12713	13	0
Marker51536	14	0
Marker43614	14	7.389
Marker8702	14	8.612
Marker62014	14	20.67
Marker8426	14	25.675
Marker535718	14	36.314
Marker53486	14	47.411
Marker37390	14	63.671
Marker102244	14	63.671
Marker50710	14	64.876
Marker526735	14	72.626
Marker40206	14	76.376
Marker29507	14	76.674
Marker41661	14	76.782
Marker51450	14	85.662
Marker70784	14	101.016
Marker6328	14	111.055
Marker511212	14	121.05
Marker2618	14	122.066
Marker45972	14	125.065
Marker518451	14	126.841
Marker101952	14	128.987
Marker26540	14	129.961
Marker8527	14	131.221
Marker9161	14	132.152
Marker39939	14	133.375
Marker52721	14	134.004
Marker13797	14	134.004
Marker528341	14	134.863
Marker51138	14	136.428
Marker56359	14	136.44
Marker9928	15	0
Marker543570	15	0
Marker53728	15	0
Marker29737	15	2.44
Marker14585	15	3.644
Marker511894	15	3.644
Marker51006	15	3.644
Marker65119	15	3.644
Marker515121	15	4.849
Marker539667	15	4.849
Marker51549	15	4.849
Marker36982	15	4.849
Marker681	15	4.849
Marker61186	15	4.849
Marker40570	15	8.754
Marker72995	15	12.414
Marker33750	15	17.888
Marker109577	15	19.368
Marker18827	15	20.829
Marker17464	15	21.062
Marker39973	15	41.219
Marker513077	15	42.736
Marker52088	15	56.576
Marker11757	15	57.781
Marker58064	15	58.985
Marker27480	15	59.284
Marker93441	15	59.451
Marker81663	15	65.472
Marker3092	15	65.478
Marker37322	15	66.683
Marker506174	15	70.196
Marker524954	15	71.006
Marker505717	15	71.527
Marker510986	15	72.817
Marker519873	16	0
Marker504401	16	0
Marker113095	16	1.205
Marker37432	16	3.644
Marker98147	16	3.644
Marker26819	16	3.644
Marker43361	16	7.35
Marker75384	16	7.35
Marker33027	16	12.354
Marker16243	16	14.793
Marker19698	16	15.998
Marker27456	16	17.203
Marker8199	16	18.408
Marker57863	16	18.408
Marker13696	16	20.848
Marker6546	16	22.052
Marker40940	16	23.257
Marker525589	16	23.257
Marker8598	16	24.462
Marker521935	16	24.462
Marker501858	16	25.667
Marker2787	16	25.667
Marker11876	16	26.872
Marker9515	16	29.312
Marker26408	16	42.908
Marker510264	16	44.113
Marker46982	16	45.318
Marker504486	16	53.025
Marker51886	16	59.363
Marker3953	16	59.363
Marker544998	16	59.363
Marker80066	16	59.363
Marker12879	16	59.363
Marker23126	16	63.068
Marker508269	16	63.068
Marker31025	16	63.068
Marker16946	16	63.068
Marker94081	16	64.273
Marker38956	16	65.478
Marker18678	16	66.683
Marker36607	16	70.388
Marker43289	16	72.828
Marker27134	16	74.033
Marker18768	16	74.033
Marker43126	16	74.033
Marker112972	16	76.472
Marker32320	16	85.588
Marker83967	16	86.793
Marker6099	16	90.499
Marker17809	16	94.204
Marker9090	16	104.77
Marker516898	16	105.974
Marker21217	16	112.312
Marker109110	16	112.312
Marker504440	16	113.517
Marker5148	16	113.517
Marker7109	16	114.722
Marker98659	16	114.722
Marker529953	16	114.722
Marker507950	16	114.722
Marker28243	16	123.838
Marker8286	16	123.838
Marker13876	16	123.838
Marker37342	16	123.838
Marker509542	16	128.842
Marker24890	16	145.666
Marker31921	16	145.666
Marker9735	16	145.666
Marker73258	16	145.666
Marker17163	16	148.105
Marker37827	16	150.545
Marker52224	16	154.25
Marker537078	16	157.955
Marker500332	16	174.779

## Sheet: Integrated map
Marker name	Linkage group location	Gentic position
Marker27845	1	0
Marker535066	1	0
Marker21864	1	1.205
Marker530547	1	1.205
Marker4838	1	1.205
Marker60170	1	1.205
Marker58804	1	1.818
Marker3507	1	2.431
Marker510601	1	2.431
Marker59600	1	3.039
Marker45612	1	6.196
Marker2116	1	6.957
Marker4310	1	9.173
Marker48908	1	11.762
Marker56414	1	18.52
Marker28551	1	18.52
Marker90005	1	18.52
Marker94447	1	18.52
Marker62752	1	20.037
Marker60119	1	20.037
Marker61555	1	21.555
Marker33140	1	21.555
Marker522756	1	23.073
Marker27897	1	34.555
Marker506578	1	34.555
Marker542467	1	34.555
Marker9867	1	36.073
Marker43476	1	37.59
Marker54597	1	37.59
Marker515437	1	40.663
Marker48037	1	48.646
Marker52021	1	56.629
Marker30119	1	56.629
Marker80471	1	56.629
Marker60382	1	56.629
Marker48543	1	56.629
Marker36010	1	58.146
Marker506916	1	62.814
Marker108080	1	64.331
Marker515651	1	64.331
Marker513110	1	64.331
Marker506843	1	65.555
Marker61201	1	65.555
Marker35098	1	65.555
Marker43401	1	68.034
Marker88659	1	69.258
Marker534118	1	69.258
Marker536070	1	69.258
Marker87204	1	69.258
Marker91975	1	69.258
Marker513078	1	69.258
Marker28683	1	69.258
Marker94286	1	69.258
Marker51687	1	70.372
Marker51387	1	76.229
Marker527879	1	79.653
Marker110362	1	80.767
Marker11149	1	80.767
Marker72342	1	80.767
Marker51873	1	80.767
Marker26826	1	80.767
Marker533363	1	84.705
Marker511305	1	89.691
Marker55984	1	89.691
Marker38027	1	89.691
Marker23150	1	98.004
Marker37334	1	98.953
Marker502313	1	99.901
Marker61018	1	101.027
Marker515907	1	106.889
Marker41272	1	108.252
Marker20018	1	109.751
Marker88000	1	114.738
Marker35599	1	114.738
Marker24706	1	114.738
Marker534536	1	114.738
Marker82250	1	114.738
Marker24080	1	114.738
Marker30262	1	114.738
Marker7640	1	114.738
Marker105485	1	114.738
Marker59272	1	114.738
Marker5811	1	114.738
Marker17790	1	114.738
Marker14493	1	114.738
Marker516414	1	115.686
Marker505871	1	116.634
Marker510582	1	116.634
Marker506637	1	116.634
Marker35094	1	116.634
Marker42924	1	117.587
Marker3859	1	117.587
Marker28285	1	117.587
Marker507887	1	117.587
Marker32512	1	117.587
Marker505517	1	118.541
Marker35870	1	120.471
Marker7834	1	120.471
Marker7037	1	121.424
Marker41313	1	121.424
Marker44653	1	121.424
Marker58979	1	121.424
Marker36800	1	121.424
Marker24499	1	122.378
Marker92662	1	122.378
Marker28595	1	122.378
Marker53709	1	127.392
Marker524366	1	127.392
Marker20931	1	128.345
Marker58137	1	128.345
Marker16853	1	128.345
Marker74373	1	129.299
Marker77541	1	129.299
Marker31933	1	129.299
Marker91739	1	129.299
Marker2902	1	129.299
Marker95313	1	129.299
Marker100326	1	140.165
Marker5372	1	140.165
Marker7361	1	140.165
Marker9948	1	141.148
Marker21505	1	141.148
Marker525681	1	141.148
Marker97909	1	141.148
Marker28163	1	143.141
Marker4297	1	143.141
Marker33995	1	144.125
Marker512889	1	144.125
Marker34000	1	145.109
Marker23617	1	145.109
Marker85040	1	145.153
Marker511637	1	145.153
Marker502541	1	147.691
Marker508659	1	147.691
Marker13988	1	151.396
Marker22758	1	151.396
Marker535272	1	151.396
Marker525051	1	160.512
Marker514453	1	160.512
Marker13192	1	160.512
Marker3424	1	160.512
Marker60256	1	161.717
Marker20408	1	161.717
Marker30490	2	0
Marker522080	2	0
Marker513513	2	0
Marker517564	2	0
Marker525533	2	0
Marker500494	2	1.205
Marker513684	2	1.205
Marker7734	2	9.282
Marker505460	2	25.666
Marker28888	2	25.666
Marker36104	2	25.666
Marker510359	2	26.871
Marker505253	2	31.875
Marker29042	2	31.875
Marker14931	2	33.601
Marker91987	2	39.367
Marker545188	2	39.367
Marker13349	2	39.367
Marker77213	2	39.367
Marker6587	2	39.367
Marker77835	2	40.572
Marker9425	2	41.777
Marker4101	2	41.777
Marker15008	2	41.777
Marker537861	2	41.777
Marker30778	2	41.777
Marker12276	2	41.777
Marker11622	2	41.777
Marker14418	2	42.982
Marker60001	2	45.421
Marker85842	2	45.421
Marker43070	2	47.518
Marker518703	2	48.588
Marker82861	2	56.205
Marker32064	2	57.176
Marker542128	2	57.176
Marker36554	2	57.176
Marker61856	2	58.147
Marker14719	2	59.118
Marker35976	2	61.084
Marker40991	2	66.19
Marker80545	2	66.19
Marker24421	2	69.176
Marker38319	2	69.176
Marker12024	2	69.176
Marker89672	2	69.176
Marker2244	2	69.176
Marker3903	2	69.176
Marker16168	2	69.176
Marker65195	2	69.176
Marker15333	2	69.176
Marker8791	2	69.176
Marker540999	2	69.176
Marker38921	2	77.689
Marker546304	2	77.689
Marker21444	2	78.66
Marker43452	2	78.66
Marker54940	2	78.66
Marker3833	2	78.66
Marker521678	2	78.66
Marker3301	2	79.631
Marker17072	2	79.631
Marker17612	2	81.597
Marker36119	2	81.597
Marker536384	2	81.597
Marker112087	2	84.583
Marker26671	2	86.548
Marker31459	2	87.519
Marker506804	2	87.519
Marker40196	2	88.66
Marker501936	2	94.664
Marker46031	2	98.174
Marker804	2	100.485
Marker526241	2	102.796
Marker518125	2	103.937
Marker41386	2	105.079
Marker43640	2	105.079
Marker82464	2	105.079
Marker69504	2	105.079
Marker16485	2	107.48
Marker11392	2	120.109
Marker84035	2	120.109
Marker17772	2	120.109
Marker10135	2	124.971
Marker10094	2	124.971
Marker49104	2	124.971
Marker7770	2	127.372
Marker27788	2	127.372
Marker30163	2	132.42
Marker60863	2	132.42
Marker100927	2	132.42
Marker43578	2	132.42
Marker90170	2	132.42
Marker9022	2	132.42
Marker33571	2	132.42
Marker102452	2	133.871
Marker44980	2	134.587
Marker519835	2	136.038
Marker508377	2	136.038
Marker529996	2	136.038
Marker533884	2	136.038
Marker503561	2	136.038
Marker64627	2	138.241
Marker19349	2	145.411
Marker35962	2	147.615
Marker4663	2	148.433
Marker38557	2	149.075
Marker512341	2	150.36
Marker57623	3	0
Marker24687	3	0
Marker506280	3	0
Marker19972	3	0
Marker521447	3	0
Marker15610	3	1.205
Marker6984	3	1.205
Marker55292	3	1.205
Marker52950	3	2.41
Marker93814	3	2.41
Marker32211	3	4.849
Marker505752	3	8.555
Marker535987	3	8.555
Marker20156	3	9.76
Marker7212	3	9.76
Marker24901	3	9.76
Marker531620	3	9.76
Marker11518	3	10.964
Marker16667	3	12.169
Marker9847	3	13.374
Marker40546	3	13.374
Marker25141	3	16.341
Marker513888	3	19.511
Marker1634	3	21.951
Marker45575	3	21.951
Marker522225	3	21.951
Marker9421	3	23.156
Marker58904	3	23.156
Marker20383	3	24.361
Marker18673	3	28.066
Marker504637	3	29.271
Marker59074	3	30.476
Marker14587	3	30.476
Marker29163	3	30.476
Marker32883	3	30.476
Marker81414	3	32.374
Marker10619	3	36.667
Marker9215	3	40.372
Marker502162	3	42.811
Marker18340	3	42.811
Marker29836	3	42.811
Marker518536	3	51.928
Marker10642	3	54.367
Marker520540	3	54.367
Marker501218	3	54.367
Marker5997	3	54.367
Marker2891	3	54.367
Marker51727	3	54.367
Marker515169	3	54.367
Marker22050	3	57.398
Marker508135	3	60.504
Marker34054	3	60.504
Marker532816	3	60.504
Marker508718	3	60.504
Marker507078	3	60.504
Marker508192	3	60.504
Marker509318	3	60.504
Marker19893	3	60.504
Marker28084	3	61.709
Marker46780	3	61.709
Marker83176	3	61.709
Marker95886	3	61.709
Marker67876	3	61.709
Marker13562	3	61.709
Marker15582	3	69.416
Marker502279	3	69.416
Marker14451	3	69.416
Marker500781	3	73.122
Marker521978	3	74.327
Marker24925	3	74.327
Marker25349	3	79.095
Marker49906	3	80.519
Marker45888	3	81.724
Marker43043	3	81.724
Marker12773	3	81.724
Marker52163	3	82.929
Marker42145	3	82.929
Marker1542	3	82.929
Marker13546	3	82.929
Marker15101	3	82.929
Marker502121	3	82.929
Marker10137	3	82.929
Marker511434	3	82.929
Marker511682	3	82.929
Marker14714	3	82.929
Marker85635	3	82.929
Marker522106	3	82.929
Marker56823	3	82.929
Marker527373	3	82.929
Marker39039	3	82.929
Marker46777	3	82.929
Marker545402	3	82.929
Marker503274	3	82.929
Marker36204	3	82.929
Marker30777	3	82.929
Marker75304	3	82.929
Marker52036	3	82.929
Marker37040	3	82.929
Marker17686	3	82.929
Marker47041	3	82.929
Marker75616	3	82.929
Marker508796	3	82.929
Marker95770	3	82.929
Marker504262	3	82.929
Marker509905	3	82.929
Marker517897	3	82.929
Marker504423	3	84.134
Marker524108	3	84.134
Marker28685	3	84.134
Marker11971	3	84.134
Marker38363	3	85.339
Marker502362	3	85.339
Marker520059	3	85.339
Marker94092	3	85.339
Marker525573	3	85.339
Marker97937	3	86.544
Marker22010	3	86.544
Marker21430	3	87.749
Marker13538	3	87.749
Marker18021	3	87.749
Marker21497	3	87.749
Marker52861	3	87.749
Marker2651	3	87.749
Marker38985	3	87.749
Marker1277	3	87.749
Marker521936	3	87.749
Marker503045	3	87.749
Marker68985	3	87.749
Marker55895	3	87.749
Marker510489	3	87.749
Marker10688	3	87.749
Marker48587	3	88.954
Marker107686	3	88.954
Marker13794	3	88.954
Marker18262	3	90.158
Marker64584	3	90.158
Marker10371	3	90.158
Marker9294	3	97.866
Marker13077	3	97.866
Marker4493	3	99.071
Marker511023	3	100.276
Marker501252	3	100.276
Marker524475	3	100.276
Marker8095	3	101.481
Marker16014	3	102.685
Marker32180	3	102.685
Marker29600	3	102.685
Marker104436	3	105.125
Marker40343	3	105.125
Marker79616	3	105.125
Marker85255	3	105.125
Marker45734	3	105.125
Marker504781	3	108.83
Marker39026	3	108.83
Marker521075	3	108.83
Marker75182	3	110.035
Marker37875	3	110.035
Marker7123	3	110.035
Marker7347	3	113.741
Marker21868	3	113.741
Marker17398	3	113.741
Marker57616	3	113.741
Marker23011	3	116.18
Marker13482	3	116.18
Marker17309	3	116.18
Marker2456	3	116.18
Marker89878	3	116.18
Marker37377	3	117.385
Marker24749	3	117.385
Marker15629	3	117.385
Marker503122	3	119.825
Marker515507	3	121.029
Marker540351	3	122.234
Marker508407	3	122.234
Marker531677	3	122.234
Marker537541	3	122.234
Marker28192	3	124.674
Marker510370	3	124.674
Marker505023	3	125.879
Marker34146	3	127.084
Marker17352	3	127.084
Marker22592	3	127.084
Marker76887	3	127.084
Marker46059	3	127.084
Marker46937	3	127.084
Marker17812	3	127.084
Marker22002	3	127.084
Marker71711	3	127.084
Marker11623	3	127.084
Marker507921	3	132.088
Marker507652	3	132.088
Marker511851	3	132.088
Marker515921	3	133.293
Marker44357	3	133.293
Marker10993	3	134.497
Marker7315	3	134.497
Marker505959	3	134.497
Marker28364	3	134.497
Marker12551	3	134.497
Marker109469	3	134.497
Marker15905	3	134.497
Marker722	3	134.497
Marker17832	3	134.497
Marker23484	3	134.497
Marker30609	3	134.497
Marker109053	3	134.497
Marker3136	3	134.497
Marker34554	3	134.497
Marker34990	3	136.937
Marker12985	3	136.937
Marker3200	3	136.937
Marker17041	3	136.937
Marker4000	3	136.937
Marker532649	3	136.937
Marker49259	3	136.937
Marker48314	3	136.937
Marker11641	3	136.937
Marker4198	3	136.937
Marker21433	3	138.142
Marker44109	3	138.142
Marker30067	3	139.347
Marker29892	3	139.347
Marker527056	3	145.684
Marker37825	3	145.684
Marker509881	3	145.684
Marker110511	3	146.889
Marker13044	3	146.889
Marker6689	3	146.889
Marker15882	3	148.094
Marker17605	3	152.601
Marker505689	3	155.518
Marker11771	3	155.518
Marker6282	3	157.988
Marker4809	3	160.397
Marker507561	3	162.836
Marker8566	3	162.836
Marker515298	4	0
Marker508022	4	0
Marker527914	4	0
Marker32840	4	2.44
Marker5522	4	2.44
Marker30371	4	2.44
Marker34632	4	2.44
Marker56982	4	3.644
Marker21073	4	3.644
Marker28097	4	3.644
Marker2060	4	3.644
Marker6292	4	3.644
Marker101751	4	3.644
Marker2364	4	8.649
Marker51706	4	13.653
Marker99471	4	13.653
Marker9747	4	13.653
Marker10759	4	13.653
Marker516902	4	18.657
Marker525892	4	18.657
Marker539649	4	18.657
Marker1434	4	19.492
Marker51531	4	21.256
Marker520899	4	21.256
Marker520840	4	21.256
Marker10292	4	26.469
Marker1374	4	26.517
Marker58534	4	26.568
Marker537124	4	28.058
Marker4583	4	28.058
Marker89123	4	28.058
Marker22744	4	28.793
Marker4264	4	29.529
Marker501514	4	33.4
Marker518657	4	33.4
Marker547772	4	33.4
Marker21265	4	37.271
Marker517657	4	38.007
Marker59550	4	38.007
Marker536997	4	38.007
Marker27985	4	38.007
Marker21947	4	38.743
Marker7595	4	38.743
Marker18007	4	39.478
Marker21494	4	40.214
Marker526361	4	42.477
Marker38149	4	43.967
Marker20199	4	43.967
Marker18022	4	43.967
Marker49352	4	43.967
Marker509813	4	43.967
Marker7155	4	43.967
Marker19531	4	44.703
Marker104701	4	47.76
Marker36432	4	47.76
Marker37326	4	47.76
Marker11068	4	49.25
Marker54081	4	49.25
Marker3394	4	50.74
Marker8107	4	57.193
Marker35916	4	57.193
Marker24039	4	57.193
Marker20980	4	57.193
Marker506411	4	57.193
Marker29185	4	57.193
Marker10132	4	57.193
Marker29913	4	61.063
Marker70084	4	61.063
Marker45215	4	61.063
Marker503149	4	61.063
Marker20311	4	61.063
Marker68816	4	61.944
Marker7733	4	62.824
Marker107649	4	62.824
Marker33395	4	62.824
Marker518005	4	63.704
Marker40740	4	63.704
Marker509943	4	63.704
Marker31066	4	68.335
Marker58588	4	68.335
Marker58337	4	68.335
Marker42764	4	70.117
Marker514980	4	70.117
Marker14208	4	71.9
Marker112861	4	71.9
Marker545163	4	71.9
Marker109670	4	71.9
Marker32695	4	71.9
Marker99803	4	71.9
Marker39319	4	73.682
Marker30575	4	77.339
Marker47926	4	79.121
Marker14523	4	79.121
Marker38533	4	79.121
Marker30022	4	80.001
Marker30231	4	80.882
Marker26370	4	81.762
Marker32398	4	81.762
Marker100602	4	83.545
Marker12411	4	83.545
Marker10205	4	83.545
Marker502306	4	84.504
Marker18227	4	84.504
Marker18924	4	84.504
Marker526125	4	84.504
Marker13888	4	84.504
Marker58479	4	86.448
Marker31799	4	86.448
Marker6183	4	89.399
Marker4051	4	89.399
Marker9836	4	89.399
Marker35944	4	93.385
Marker8965	4	93.385
Marker21665	4	93.385
Marker110855	4	93.385
Marker2157	4	93.385
Marker111433	4	93.385
Marker4100	4	93.385
Marker54650	4	93.385
Marker63740	4	93.385
Marker6711	4	93.385
Marker22768	4	94.345
Marker505415	4	94.345
Marker512193	4	94.345
Marker517699	4	94.345
Marker524715	4	94.464
Marker112951	4	94.464
Marker541889	4	94.464
Marker26097	4	95.086
Marker30932	4	96.346
Marker15828	4	96.346
Marker55029	4	103.721
Marker4121	4	104.975
Marker26670	4	106.433
Marker39507	4	106.433
Marker53310	4	107.592
Marker51988	4	107.592
Marker8831	4	107.592
Marker13102	4	107.592
Marker24088	4	110.059
Marker514011	4	111.401
Marker48129	4	112.267
Marker15076	4	115.093
Marker513764	4	115.886
Marker508386	4	118.326
Marker23903	4	119.119
Marker513918	4	119.119
Marker96342	4	121.306
Marker23169	4	122.342
Marker57271	4	122.342
Marker31661	4	123.135
Marker64372	4	123.135
Marker8552	4	123.135
Marker20424	4	123.135
Marker33449	4	123.928
Marker543340	4	126.07
Marker515226	4	128.003
Marker502707	4	128.9
Marker60398	4	130.402
Marker32772	4	140.945
Marker510557	4	151.272
Marker62343	4	156.052
Marker52762	4	156.052
Marker12647	4	158.055
Marker21115	4	159.752
Marker20099	4	160.354
Marker47600	4	160.354
Marker16842	4	160.354
Marker10441	4	160.354
Marker9890	5	0
Marker507998	5	0
Marker536621	5	1.831
Marker518756	5	3.637
Marker6402	5	6.076
Marker17964	5	6.076
Marker26795	5	6.076
Marker524169	5	6.076
Marker508825	5	6.076
Marker45798	5	7.281
Marker6957	5	7.281
Marker89150	5	7.281
Marker517042	5	7.281
Marker24054	5	8.486
Marker15721	5	8.486
Marker503597	5	11.145
Marker38725	5	20.011
Marker23852	5	20.011
Marker542201	5	20.011
Marker22679	5	20.011
Marker519278	5	20.011
Marker506346	5	20.011
Marker6765	5	20.011
Marker46682	5	24.03
Marker37721	5	24.03
Marker20558	5	24.03
Marker53474	5	24.03
Marker3465	5	25.337
Marker61370	5	25.337
Marker10938	5	25.337
Marker30903	5	25.337
Marker10399	5	25.337
Marker1644	5	26.643
Marker13319	5	26.643
Marker19166	5	27.95
Marker509818	5	29.257
Marker55166	5	30.563
Marker11217	5	30.563
Marker540190	5	30.563
Marker508588	5	33.209
Marker503901	5	33.209
Marker512782	5	33.209
Marker10381	5	33.209
Marker24599	5	33.209
Marker7965	5	42.764
Marker2823	5	42.764
Marker3552	5	42.764
Marker52201	5	42.764
Marker47499	5	44.027
Marker9733	5	46.584
Marker99492	5	46.584
Marker8158	5	46.584
Marker1508	5	49.141
Marker889	5	50.404
Marker4291	5	50.404
Marker1900	5	50.404
Marker30830	5	50.404
Marker20666	5	50.404
Marker103332	5	50.404
Marker4483	5	50.404
Marker88952	5	50.404
Marker9639	5	50.404
Marker6341	5	50.404
Marker24876	5	50.404
Marker5535	5	50.404
Marker8763	5	58.482
Marker29952	5	58.482
Marker28476	5	58.482
Marker48964	5	58.482
Marker26192	5	58.482
Marker24938	5	58.482
Marker43048	5	58.482
Marker6780	5	58.482
Marker95359	5	58.482
Marker1459	5	58.482
Marker3184	5	58.482
Marker22905	5	58.482
Marker17970	5	58.482
Marker28417	5	58.482
Marker10541	5	58.482
Marker36803	5	58.482
Marker44985	5	58.482
Marker30212	5	58.482
Marker11767	5	58.482
Marker11282	5	58.482
Marker47754	5	58.482
Marker84330	5	59.745
Marker62126	5	59.745
Marker103072	5	59.745
Marker30360	5	59.745
Marker13620	5	59.745
Marker43272	5	59.745
Marker26049	5	59.745
Marker20925	5	59.745
Marker75337	5	59.745
Marker16534	5	59.745
Marker99049	5	59.745
Marker13997	5	59.745
Marker5003	5	59.745
Marker14678	5	62.302
Marker102184	5	64.859
Marker20903	5	66.122
Marker4421	5	66.122
Marker30272	5	66.122
Marker2797	5	66.122
Marker51879	5	66.122
Marker28561	5	66.122
Marker6584	5	66.122
Marker79148	5	67.385
Marker25653	5	68.648
Marker510084	5	69.911
Marker507729	5	69.911
Marker518252	5	69.911
Marker506744	5	69.911
Marker547289	5	69.911
Marker524543	5	76.554
Marker507870	5	76.554
Marker533656	5	76.554
Marker509735	5	76.554
Marker510304	5	76.554
Marker509548	5	76.554
Marker504956	5	76.554
Marker45795	5	81.799
Marker39090	5	81.799
Marker53163	5	81.799
Marker16887	5	81.799
Marker30111	5	81.799
Marker74156	5	81.799
Marker65145	5	83.062
Marker532683	5	83.062
Marker31894	5	83.062
Marker11475	5	84.325
Marker59052	5	85.588
Marker6695	5	86.85
Marker502227	5	86.85
Marker98629	5	86.85
Marker518677	5	86.85
Marker102760	5	89.407
Marker53666	5	90.67
Marker533989	5	90.67
Marker35841	5	94.554
Marker528754	5	94.554
Marker533756	5	94.554
Marker501267	5	94.554
Marker37737	5	94.554
Marker98042	5	95.817
Marker534810	5	99.701
Marker517001	5	99.701
Marker537342	5	100.964
Marker524420	5	100.964
Marker511459	5	100.964
Marker520300	5	100.964
Marker527203	5	100.964
Marker517384	5	100.964
Marker543674	5	100.964
Marker55322	5	103.521
Marker30855	5	103.521
Marker501320	5	103.521
Marker29989	5	103.521
Marker25448	5	104.784
Marker5482	5	104.784
Marker34770	5	104.784
Marker35632	5	104.784
Marker24638	5	104.784
Marker20532	5	104.784
Marker38445	5	104.784
Marker523205	5	106.189
Marker58369	5	107.341
Marker67358	5	107.341
Marker13061	5	107.341
Marker46801	5	107.341
Marker38183	5	107.341
Marker7746	5	107.341
Marker61643	5	107.341
Marker516017	5	108.545
Marker15609	5	108.545
Marker37375	5	108.545
Marker32215	5	108.545
Marker52537	5	109.75
Marker95299	5	109.75
Marker55447	5	109.75
Marker87383	5	109.75
Marker7997	5	109.75
Marker14479	5	109.75
Marker48336	5	109.75
Marker546207	5	116.088
Marker516010	5	117.293
Marker14868	5	119.732
Marker4420	5	119.732
Marker44562	5	119.732
Marker37817	5	123.94
Marker509783	5	129.754
Marker46874	5	129.754
Marker30237	5	129.754
Marker522724	5	129.754
Marker9086	5	129.754
Marker29415	5	129.754
Marker36025	5	130.958
Marker27367	5	133.398
Marker26204	5	133.398
Marker504913	5	134.603
Marker13819	5	134.603
Marker64012	5	135.808
Marker523553	5	139.513
Marker541475	5	139.513
Marker110019	5	141.953
Marker9473	5	141.953
Marker28041	5	141.953
Marker512703	5	141.953
Marker8279	5	141.953
Marker20295	5	144.392
Marker80890	5	144.392
Marker8523	5	144.392
Marker41807	5	145.597
Marker43628	5	148.037
Marker49214	5	150.476
Marker11284	5	154.181
Marker506591	5	156.621
Marker505186	5	156.621
Marker524300	5	157.826
Marker507783	5	157.826
Marker531834	5	157.826
Marker503004	5	157.826
Marker532125	5	159.031
Marker3830	5	165.368
Marker19136	5	170.372
Marker15868	5	170.372
Marker23999	5	170.372
Marker15613	5	171.877
Marker82086	5	176.56
Marker7171	5	181.564
Marker20150	5	181.564
Marker513291	5	185.269
Marker540261	5	185.269
Marker62357	5	185.269
Marker505483	6	0
Marker75467	6	0
Marker523280	6	0
Marker70413	6	3.705
Marker35898	6	3.705
Marker15205	6	6.145
Marker46286	6	6.145
Marker5321	6	6.145
Marker28078	6	6.145
Marker6829	6	7.35
Marker503450	6	7.35
Marker107851	6	7.35
Marker58274	6	7.35
Marker29380	6	8.555
Marker58042	6	10.994
Marker15910	6	10.994
Marker13467	6	10.994
Marker29195	6	17.332
Marker25329	6	17.332
Marker58405	6	17.332
Marker32707	6	17.332
Marker109703	6	17.332
Marker87275	6	17.332
Marker26753	6	17.332
Marker48151	6	17.332
Marker46645	6	17.332
Marker90010	6	18.537
Marker47543	6	18.537
Marker18418	6	18.537
Marker1503	6	19.742
Marker27406	6	19.742
Marker14057	6	19.742
Marker95172	6	19.742
Marker9048	6	20.946
Marker24837	6	22.151
Marker55987	6	22.151
Marker78106	6	23.356
Marker514578	6	24.561
Marker60667	6	36.619
Marker520839	6	36.619
Marker14910	6	39.059
Marker539549	6	41.498
Marker26407	6	41.498
Marker11125	6	41.498
Marker50017	6	42.703
Marker25994	6	57.887
Marker48141	6	59.092
Marker47994	6	60.297
Marker8873	6	61.502
Marker534867	6	61.502
Marker33941	6	62.707
Marker29192	6	62.707
Marker58177	6	62.707
Marker14579	6	62.707
Marker26235	6	62.707
Marker538156	6	62.707
Marker511927	6	63.912
Marker11078	6	63.912
Marker62953	6	63.912
Marker545513	6	63.912
Marker36278	6	63.912
Marker29742	6	65.116
Marker12043	6	65.116
Marker7609	6	65.116
Marker26912	6	66.321
Marker508094	6	70.027
Marker13159	6	70.027
Marker27534	6	70.027
Marker528802	6	70.027
Marker11521	6	70.027
Marker94637	6	70.027
Marker24781	6	70.027
Marker66132	6	70.027
Marker505308	6	70.027
Marker31759	6	70.027
Marker48029	6	70.027
Marker6996	6	70.027
Marker40910	6	70.027
Marker520544	6	70.027
Marker56951	6	70.027
Marker63627	6	70.027
Marker16620	6	70.027
Marker516624	6	70.027
Marker47309	6	70.027
Marker61173	6	70.027
Marker26459	6	70.027
Marker37824	6	70.027
Marker7913	6	70.027
Marker14927	6	72.466
Marker41338	6	72.466
Marker29033	6	73.671
Marker43573	6	74.876
Marker31612	6	79.88
Marker511884	6	79.88
Marker27707	6	79.88
Marker32456	6	79.88
Marker30736	6	79.88
Marker14772	6	79.88
Marker544302	6	81.085
Marker60905	6	81.085
Marker509682	6	81.085
Marker26559	6	81.085
Marker36920	6	82.29
Marker47944	6	82.29
Marker23875	6	82.29
Marker52378	6	82.29
Marker107779	6	82.29
Marker50057	6	82.29
Marker16050	6	82.29
Marker520629	6	83.495
Marker517649	6	83.495
Marker57467	6	85.934
Marker28420	6	85.934
Marker42142	6	85.934
Marker103692	6	85.934
Marker36372	6	87.139
Marker2098	6	87.139
Marker73374	6	88.344
Marker53131	6	89.549
Marker531657	6	89.549
Marker517287	6	89.549
Marker102514	6	89.549
Marker502632	6	90.754
Marker50174	6	90.754
Marker19788	6	93.677
Marker504305	6	98.725
Marker12114	6	98.759
Marker78736	6	99.443
Marker512965	6	99.443
Marker4924	6	99.942
Marker105967	6	102.261
Marker21605	6	102.261
Marker27375	6	102.261
Marker12488	6	102.261
Marker17789	6	106.959
Marker89697	6	106.959
Marker510472	6	109.279
Marker16092	6	111.598
Marker29681	6	113.918
Marker98999	6	115.123
Marker506373	6	120.127
Marker25424	6	120.127
Marker25990	6	120.127
Marker19430	6	120.127
Marker500433	6	122.567
Marker501999	6	122.567
Marker500670	6	122.567
Marker521575	6	125.006
Marker546233	6	125.006
Marker504564	6	126.211
Marker506743	6	127.416
Marker90616	6	128.621
Marker100595	6	129.826
Marker19800	6	129.826
Marker26510	6	131.031
Marker24276	6	131.031
Marker55570	6	131.031
Marker56131	6	141.596
Marker17839	6	141.596
Marker76162	6	141.596
Marker23635	6	141.596
Marker12608	7	0
Marker14946	7	0
Marker11842	7	0
Marker54271	7	0
Marker103489	7	3.705
Marker25787	7	4.91
Marker500419	7	14.026
Marker547145	7	14.026
Marker546937	7	14.026
Marker516335	7	14.026
Marker502499	7	14.026
Marker530338	7	15.815
Marker506003	7	15.815
Marker502765	7	15.815
Marker508380	7	15.815
Marker510027	7	17.603
Marker502955	7	17.603
Marker515622	7	17.603
Marker502136	7	17.603
Marker520598	7	17.603
Marker504860	7	17.603
Marker508461	7	17.603
Marker517329	7	21.224
Marker505163	7	21.224
Marker510756	7	23.012
Marker38357	7	28.512
Marker13651	7	30.3
Marker55806	7	30.3
Marker20769	7	30.3
Marker860	7	33.921
Marker11442	7	35.71
Marker7722	7	35.71
Marker55110	7	43.468
Marker39647	7	43.468
Marker15661	7	44.335
Marker57438	7	44.335
Marker27054	7	47.005
Marker66897	7	47.005
Marker17700	7	47.005
Marker58719	7	48.342
Marker103531	7	49.625
Marker19294	7	50.493
Marker45642	7	50.493
Marker20371	7	50.493
Marker40082	7	50.493
Marker5595	7	50.493
Marker48988	7	50.493
Marker15153	7	53.167
Marker36078	7	55.779
Marker12863	7	57.261
Marker22399	7	63.68
Marker16109	7	63.68
Marker511281	7	69.218
Marker510867	7	69.218
Marker505469	7	73.665
Marker79818	7	75.361
Marker25454	7	76.843
Marker18450	7	76.843
Marker523383	7	76.843
Marker500672	7	76.843
Marker13637	7	76.843
Marker35892	7	76.843
Marker4563	7	76.843
Marker14024	7	76.843
Marker21777	7	76.843
Marker49160	7	76.843
Marker27767	7	78.325
Marker11938	7	78.325
Marker79823	7	78.325
Marker3537	7	78.325
Marker13922	7	78.325
Marker5418	7	78.325
Marker104941	7	81.365
Marker16361	7	81.365
Marker2990	7	87.784
Marker18655	7	90.824
Marker890	7	91.556
Marker46233	7	93.038
Marker21523	7	93.038
Marker11536	7	93.77
Marker510903	7	94.502
Marker14906	7	97.542
Marker4462	7	97.542
Marker7029	7	97.542
Marker34531	7	97.542
Marker100707	7	97.542
Marker44551	7	102.225
Marker2855	7	102.225
Marker18506	7	102.225
Marker521621	7	108.025
Marker506575	7	109.128
Marker525656	7	109.128
Marker18155	7	109.974
Marker23749	7	109.974
Marker30256	7	110.819
Marker29297	7	110.819
Marker28679	7	110.819
Marker17974	7	110.819
Marker5817	7	116.23
Marker53822	7	117.076
Marker37062	7	118.789
Marker6287	7	119.635
Marker26651	7	122.236
Marker41331	7	130.701
Marker102910	7	132.414
Marker24853	7	133.26
Marker23125	7	135.861
Marker54418	7	135.861
Marker30724	7	135.861
Marker75592	7	136.707
Marker503068	7	136.707
Marker78848	7	148.765
Marker502929	7	148.765
Marker3421	7	151.205
Marker5492	7	152.41
Marker12158	7	152.41
Marker16994	7	153.615
Marker534331	7	153.615
Marker501792	7	158.619
Marker6398	7	161.058
Marker547166	7	161.058
Marker513677	8	0
Marker30492	8	0
Marker65699	8	0
Marker501695	8	3.705
Marker43153	8	3.705
Marker12500	8	3.705
Marker27981	8	6.145
Marker509050	8	8.584
Marker56580	8	8.584
Marker28942	8	8.584
Marker533623	8	9.789
Marker22160	8	10.994
Marker26035	8	10.994
Marker3585	8	12.199
Marker32825	8	25.796
Marker13891	8	28.235
Marker37200	8	28.235
Marker20874	8	29.44
Marker2868	8	29.44
Marker5367	8	29.44
Marker23151	8	34.444
Marker108908	8	34.444
Marker9053	8	34.444
Marker92159	8	34.444
Marker22108	8	39.534
Marker11763	8	40.757
Marker79991	8	40.757
Marker509741	8	41.641
Marker6117	8	42.575
Marker84873	8	44.428
Marker533204	8	45.648
Marker510977	8	46.87
Marker96920	8	52.478
Marker26125	8	53.353
Marker21987	8	53.353
Marker85150	8	54.229
Marker28075	8	56.002
Marker13534	8	56.002
Marker23240	8	56.002
Marker502836	8	58.161
Marker94314	8	60.116
Marker36966	8	63.086
Marker6273	8	63.086
Marker6400	8	66.472
Marker508398	8	67.773
Marker510274	8	68.17
Marker542376	8	68.999
Marker520209	8	69.014
Marker523805	8	69.028
Marker7949	8	70.266
Marker508001	8	71.538
Marker531778	8	74.135
Marker518674	8	76.396
Marker740	8	77.68
Marker3664	8	77.704
Marker4689	8	77.74
Marker22718	8	78.685
Marker55390	8	81.426
Marker534618	8	82.028
Marker101592	8	83.881
Marker500427	8	83.881
Marker526379	8	84.483
Marker20066	8	86.336
Marker4481	8	86.336
Marker36591	8	86.938
Marker22302	8	86.938
Marker7295	8	87.541
Marker25117	8	88.143
Marker94363	8	89.363
Marker510191	8	90.104
Marker542768	8	91.04
Marker507738	8	91.543
Marker512780	8	102.861
Marker29519	8	102.879
Marker8249	8	104.105
Marker18171	8	106.439
Marker522582	8	106.604
Marker18074	8	106.604
Marker51917	8	106.604
Marker516441	8	106.604
Marker500530	8	106.616
Marker6739	8	106.616
Marker78547	8	106.616
Marker535646	8	107.851
Marker518314	8	107.881
Marker13594	8	109.226
Marker21225	8	109.256
Marker7228	8	123.148
Marker18440	8	123.94
Marker28381	8	130.278
Marker26591	8	131.006
Marker20179	8	131.663
Marker15656	8	132.971
Marker510129	8	135.034
Marker79136	8	140.197
Marker23211	8	146.478
Marker59673	8	148.344
Marker527135	8	148.427
Marker45993	8	148.499
Marker533336	8	149.204
Marker39148	8	149.24
Marker42152	8	149.252
Marker47869	9	0
Marker65029	9	0
Marker45657	9	0
Marker24282	9	1.205
Marker48656	9	1.205
Marker24557	9	1.205
Marker58587	9	1.205
Marker105203	9	1.205
Marker41084	9	1.205
Marker30647	9	1.205
Marker58819	9	3.644
Marker11017	9	3.644
Marker512936	9	10.095
Marker507004	9	10.095
Marker10316	9	17.802
Marker39710	9	17.802
Marker81365	9	19.007
Marker12733	9	19.007
Marker521313	9	19.007
Marker521567	9	20.212
Marker52398	9	23.918
Marker3368	9	23.918
Marker29700	9	24.52
Marker25866	9	24.52
Marker21459	9	24.52
Marker18579	9	25.725
Marker53863	9	28.164
Marker18334	9	28.164
Marker12803	9	28.164
Marker50924	9	28.164
Marker513431	9	28.164
Marker14999	9	28.164
Marker60189	9	28.164
Marker44481	9	28.164
Marker9705	9	28.164
Marker13783	9	31.462
Marker527175	9	32.731
Marker531501	9	32.731
Marker6794	9	34
Marker57687	9	36.603
Marker10704	9	36.603
Marker12588	9	37.23
Marker23585	9	45.13
Marker23734	9	45.13
Marker6499	9	45.13
Marker502018	9	45.13
Marker60898	9	45.13
Marker505940	9	46.399
Marker524231	9	47.329
Marker2657	9	48.475
Marker20605	9	51.573
Marker35031	9	51.573
Marker505488	9	52.199
Marker15964	9	53.469
Marker3448	9	54.095
Marker12603	9	54.722
Marker41732	9	55.349
Marker48809	9	56.618
Marker20586	9	57.245
Marker8777	9	57.245
Marker16447	9	57.872
Marker13871	9	61.169
Marker6091	9	61.169
Marker20606	9	61.169
Marker10141	9	61.796
Marker7168	9	61.796
Marker43178	9	61.796
Marker53972	9	61.796
Marker8394	9	62.423
Marker25157	9	62.423
Marker59960	9	63.05
Marker14417	9	63.05
Marker6766	9	63.05
Marker51437	9	63.05
Marker63124	9	63.05
Marker7630	9	63.05
Marker16496	9	63.05
Marker15251	9	63.677
Marker53101	9	63.677
Marker20741	9	63.677
Marker23962	9	63.677
Marker91843	9	63.677
Marker34929	9	64.303
Marker16613	9	64.303
Marker49683	9	64.303
Marker56285	9	64.303
Marker16509	9	64.93
Marker18634	9	64.93
Marker38600	9	64.93
Marker2889	9	64.93
Marker5554	9	64.93
Marker15820	9	64.93
Marker105426	9	64.93
Marker110213	9	64.93
Marker22771	9	64.93
Marker104204	9	64.93
Marker55848	9	64.93
Marker57502	9	66.2
Marker8358	9	66.2
Marker53385	9	66.2
Marker26747	9	66.2
Marker19609	9	66.826
Marker13434	9	66.826
Marker508997	9	68.096
Marker510322	9	68.096
Marker542393	9	68.096
Marker521033	9	68.096
Marker514647	9	68.096
Marker503557	9	68.096
Marker513696	9	70.023
Marker503470	9	70.65
Marker525592	9	70.65
Marker534794	9	70.65
Marker510555	9	70.65
Marker523815	9	70.65
Marker504715	9	70.65
Marker524941	9	71.919
Marker513321	9	71.919
Marker518399	9	71.919
Marker521795	9	71.919
Marker514736	9	73.847
Marker530149	9	73.847
Marker505747	9	73.847
Marker53588	9	73.847
Marker523017	9	73.847
Marker503714	9	73.847
Marker547311	9	73.847
Marker521957	9	73.847
Marker516102	9	73.847
Marker502799	9	73.847
Marker521256	9	73.847
Marker40583	9	75.116
Marker59964	9	75.116
Marker26971	9	75.116
Marker55993	9	75.116
Marker40419	9	75.116
Marker16230	9	75.743
Marker31168	9	75.743
Marker107078	9	75.743
Marker23272	9	75.743
Marker46923	9	75.743
Marker65354	9	75.743
Marker501721	9	84.811
Marker30516	9	84.811
Marker9767	9	86.228
Marker502660	9	86.228
Marker25083	9	86.228
Marker34178	9	86.831
Marker29588	9	86.831
Marker34023	9	86.831
Marker49763	9	86.831
Marker516695	9	86.831
Marker500818	9	92.632
Marker531157	9	93.735
Marker540667	9	93.735
Marker507608	9	93.735
Marker525052	9	95.968
Marker513904	9	95.968
Marker520752	9	98.201
Marker32721	9	99.304
Marker512168	9	99.304
Marker504477	9	99.304
Marker48864	9	101.537
Marker28768	9	104.929
Marker24743	9	104.929
Marker90653	9	104.929
Marker31905	9	106.207
Marker29331	9	106.207
Marker30996	9	106.207
Marker55768	9	106.207
Marker60540	9	106.968
Marker19522	9	106.968
Marker55582	9	109.598
Marker25570	9	109.598
Marker19795	9	110.897
Marker49942	9	110.897
Marker20515	9	112.196
Marker1708	9	112.196
Marker35267	9	112.196
Marker22286	9	112.798
Marker41790	9	112.798
Marker15448	9	112.798
Marker16498	9	112.798
Marker84607	9	112.798
Marker38955	9	113.731
Marker43969	9	113.731
Marker14421	9	113.731
Marker27284	9	113.731
Marker24020	9	114.663
Marker13700	9	114.663
Marker58004	9	114.663
Marker23669	9	114.663
Marker63345	9	123.994
Marker93082	9	123.994
Marker33133	9	125.243
Marker510031	9	125.861
Marker57024	9	125.861
Marker2730	9	127.11
Marker15117	9	127.728
Marker89355	9	127.728
Marker24029	9	127.728
Marker37896	9	127.728
Marker26890	9	127.728
Marker29053	9	127.728
Marker106108	9	127.728
Marker540412	9	130.167
Marker515641	9	130.167
Marker503524	9	130.167
Marker502936	9	131.372
Marker26410	9	131.372
Marker32366	9	139.08
Marker4053	9	139.08
Marker17443	9	139.08
Marker501596	9	139.08
Marker35982	9	139.08
Marker500757	9	139.08
Marker43017	9	139.08
Marker56966	9	141.519
Marker29688	9	141.519
Marker7468	9	141.519
Marker60296	9	143.959
Marker10124	9	143.959
Marker19586	9	143.959
Marker520771	9	143.959
Marker25706	9	143.959
Marker39601	9	147.664
Marker68547	9	148.869
Marker530828	9	151.308
Marker508465	9	151.308
Marker17332	9	151.308
Marker12963	9	156.312
Marker21211	9	156.312
Marker506898	9	156.312
Marker12082	9	156.312
Marker8584	9	156.312
Marker51778	9	156.312
Marker10295	9	156.312
Marker509143	9	156.312
Marker18713	9	156.312
Marker18814	9	156.312
Marker508183	10	0
Marker7099	10	0
Marker46596	10	2.44
Marker77219	10	2.44
Marker28366	10	3.798
Marker6480	10	5.157
Marker34914	10	5.828
Marker10691	10	5.828
Marker501572	10	7.187
Marker514399	10	9.974
Marker509077	10	9.974
Marker47174	10	16.69
Marker36276	10	16.69
Marker525914	10	16.69
Marker502193	10	21.768
Marker10196	10	21.768
Marker516225	10	21.768
Marker13072	10	21.768
Marker58227	10	21.768
Marker16650	10	21.768
Marker76505	10	23.832
Marker504006	10	23.832
Marker23485	10	23.832
Marker502500	10	24.503
Marker19968	10	25.174
Marker506906	10	25.845
Marker13236	10	25.845
Marker5336	10	25.845
Marker29762	10	26.516
Marker1610	10	26.516
Marker10833	10	26.516
Marker511247	10	27.187
Marker507181	10	27.187
Marker8347	10	27.187
Marker22578	10	27.187
Marker36707	10	27.187
Marker529766	10	27.187
Marker46686	10	27.333
Marker5865	10	27.333
Marker31978	10	27.333
Marker526525	10	27.438
Marker54631	10	31.05
Marker514466	10	31.05
Marker509348	10	31.05
Marker521304	10	31.05
Marker529524	10	31.05
Marker5134	10	31.05
Marker74097	10	31.05
Marker66547	10	31.05
Marker519283	10	31.05
Marker528097	10	31.05
Marker542286	10	31.05
Marker510005	10	31.05
Marker21818	10	31.05
Marker33570	10	31.05
Marker518525	10	31.05
Marker511998	10	31.05
Marker5871	10	31.05
Marker34458	10	31.05
Marker62601	10	31.583
Marker8337	10	31.583
Marker30403	10	31.583
Marker10276	10	31.583
Marker33874	10	31.583
Marker519303	10	33.306
Marker45006	10	45.083
Marker21624	10	45.083
Marker8086	10	47.813
Marker75123	10	47.813
Marker43847	10	48.514
Marker97088	10	49.215
Marker13292	10	49.215
Marker100328	10	50.49
Marker54046	10	51.765
Marker523757	10	51.765
Marker507280	10	53.04
Marker16264	10	53.67
Marker515136	10	54.945
Marker540233	10	57.56
Marker18106	10	57.56
Marker4913	10	57.56
Marker507945	10	58.19
Marker21368	10	63.713
Marker55830	10	63.713
Marker34594	10	64.342
Marker57605	10	64.342
Marker45080	10	64.342
Marker112577	10	64.342
Marker45759	10	64.342
Marker5128	10	64.342
Marker72946	10	64.342
Marker28426	10	64.342
Marker96377	10	64.342
Marker66066	10	64.342
Marker13818	10	64.342
Marker60971	10	64.342
Marker39126	10	64.342
Marker44478	10	64.342
Marker57850	10	64.342
Marker64997	10	64.342
Marker100497	10	64.342
Marker32182	10	64.342
Marker29695	10	64.342
Marker62518	10	64.342
Marker35487	10	64.972
Marker89061	10	64.972
Marker535014	10	65.602
Marker521570	10	65.602
Marker509636	10	65.602
Marker502613	10	65.602
Marker517934	10	65.602
Marker535666	10	65.602
Marker515510	10	65.602
Marker513406	10	65.602
Marker503775	10	65.602
Marker512647	10	65.602
Marker509001	10	65.602
Marker506839	10	65.602
Marker507335	10	65.602
Marker514398	10	65.602
Marker504039	10	65.602
Marker13725	10	66.877
Marker10609	10	66.877
Marker40781	10	66.877
Marker11869	10	66.877
Marker82757	10	66.877
Marker5879	10	66.877
Marker66563	10	68.814
Marker98145	10	68.814
Marker25077	10	69.416
Marker76201	10	73.145
Marker506149	10	82.634
Marker501639	10	86.429
Marker509225	10	90.987
Marker15447	10	93.306
Marker7124	10	94.079
Marker23707	10	96.255
Marker109236	10	96.398
Marker10130	10	100.307
Marker54021	10	106.86
Marker111539	10	106.86
Marker47242	10	106.86
Marker510425	10	106.86
Marker32823	10	108.065
Marker62220	10	108.065
Marker513391	10	108.065
Marker44782	10	109.918
Marker5536	10	109.918
Marker62136	10	111.25
Marker33362	10	111.25
Marker77368	10	113.946
Marker66625	10	119.478
Marker22349	10	123.574
Marker17242	10	124.906
Marker27015	10	127.602
Marker21403	10	127.602
Marker35476	10	127.602
Marker27173	10	127.602
Marker26396	10	127.602
Marker500886	10	127.602
Marker512254	10	127.602
Marker8106	10	127.602
Marker34626	10	127.602
Marker56442	10	127.602
Marker25940	10	127.602
Marker86935	10	127.602
Marker13892	10	127.602
Marker31657	10	128.714
Marker3260	10	131.813
Marker45716	10	132.492
Marker109179	10	133.867
Marker29789	10	135.242
Marker98770	10	135.921
Marker10667	10	136.6
Marker15046	10	139.42
Marker30756	10	140.794
Marker92824	10	140.794
Marker9535	10	142.169
Marker10534	10	142.169
Marker102644	10	142.169
Marker5306	10	142.848
Marker7296	10	142.848
Marker36601	10	142.848
Marker47244	10	142.848
Marker61846	10	142.848
Marker91638	10	144.531
Marker36504	10	147.03
Marker509100	10	147.191
Marker506100	10	147.709
Marker505216	10	148.388
Marker508349	10	148.388
Marker61276	10	148.388
Marker538859	10	149.573
Marker62698	10	151.857
Marker18823	10	151.857
Marker25193	10	151.857
Marker6298	10	151.857
Marker32335	10	151.857
Marker21057	10	152.536
Marker23815	10	152.536
Marker21727	10	152.536
Marker31545	10	152.536
Marker18589	10	152.536
Marker106974	10	153.138
Marker29201	10	153.138
Marker43638	10	153.138
Marker17304	10	153.138
Marker57745	10	153.741
Marker8711	10	153.741
Marker18648	10	153.741
Marker28814	10	153.741
Marker53600	10	153.741
Marker509705	10	155.383
Marker508886	10	155.383
Marker507291	10	155.383
Marker519289	10	155.383
Marker533172	10	155.383
Marker502538	10	155.383
Marker503800	10	155.383
Marker526808	10	155.383
Marker503503	10	156.194
Marker503356	10	156.194
Marker30567	10	156.194
Marker505821	10	156.194
Marker55306	10	157.006
Marker38138	10	157.817
Marker5107	10	157.817
Marker13798	10	161.186
Marker56069	10	163.681
Marker38558	10	163.681
Marker19751	10	164.885
Marker61601	10	166.09
Marker4554	10	167.687
Marker10699	10	175.89
Marker28216	10	178.737
Marker6522	10	178.737
Marker21149	10	178.737
Marker94178	10	178.737
Marker39036	10	178.737
Marker6100	10	181.177
Marker36834	10	181.177
Marker502293	10	182.382
Marker7496	10	182.382
Marker517677	11	0
Marker512927	11	2.44
Marker503562	11	2.44
Marker536164	11	2.44
Marker502288	11	2.44
Marker507563	11	2.44
Marker548166	11	2.44
Marker6089	11	4.879
Marker108717	11	4.879
Marker45771	11	4.879
Marker61876	11	4.879
Marker104088	11	8.195
Marker34804	11	13.357
Marker19107	11	14.788
Marker501937	11	14.788
Marker520756	11	14.788
Marker548748	11	14.788
Marker32661	11	17.535
Marker504134	11	19.669
Marker526960	11	19.669
Marker83348	11	19.669
Marker520024	11	19.669
Marker36760	11	19.669
Marker86754	11	19.669
Marker80354	11	19.669
Marker547821	11	19.669
Marker517022	11	19.669
Marker75397	11	19.669
Marker24484	11	19.669
Marker524980	11	21.432
Marker532259	11	23.306
Marker40268	11	24.511
Marker512854	11	25.716
Marker19005	11	28.155
Marker543248	11	28.155
Marker36499	11	35.62
Marker45744	11	37.039
Marker13707	11	37.039
Marker505189	11	38.464
Marker112444	11	44.559
Marker26210	11	44.559
Marker57256	11	44.559
Marker92685	11	44.559
Marker522634	11	44.559
Marker49423	11	45.764
Marker61083	11	45.764
Marker39161	11	45.764
Marker21392	11	45.764
Marker8338	11	46.969
Marker29735	11	46.969
Marker73063	11	46.969
Marker506101	11	46.969
Marker530214	11	49.408
Marker542915	11	49.408
Marker103754	11	50.613
Marker107492	11	50.613
Marker100858	11	50.613
Marker509179	11	51.818
Marker37402	11	51.818
Marker505627	11	53.023
Marker53518	11	53.023
Marker33740	11	53.023
Marker523932	11	54.228
Marker15523	11	54.228
Marker35776	11	63.344
Marker8659	11	63.344
Marker22234	11	67.049
Marker9486	11	67.049
Marker13118	11	67.049
Marker30615	11	68.254
Marker10825	11	68.254
Marker11487	11	69.459
Marker21957	11	70.664
Marker20171	11	75.668
Marker513891	11	76.873
Marker516716	11	76.873
Marker34528	11	76.873
Marker5922	11	76.873
Marker9394	11	76.873
Marker530005	11	78.12
Marker21863	12	0
Marker5657	12	0
Marker502826	12	0
Marker38841	12	0
Marker40586	12	5.004
Marker2790	12	5.004
Marker9915	12	5.004
Marker14747	12	5.004
Marker61145	12	6.209
Marker33851	12	6.209
Marker22242	12	6.209
Marker98097	12	7.414
Marker35224	12	7.414
Marker25464	12	8.619
Marker28131	12	9.824
Marker12971	12	11.029
Marker27085	12	12.233
Marker11580	12	13.438
Marker27607	12	14.643
Marker11205	12	14.643
Marker45624	12	17.083
Marker12544	12	17.083
Marker8984	12	24.79
Marker55672	12	24.79
Marker11662	12	24.79
Marker17670	12	28.496
Marker15887	12	28.496
Marker90563	12	28.496
Marker15544	12	28.496
Marker17684	12	28.496
Marker16867	12	28.496
Marker34875	12	28.496
Marker504730	12	30.935
Marker502013	12	30.935
Marker508612	12	30.935
Marker510834	12	30.935
Marker515725	12	30.935
Marker538350	12	33.375
Marker45459	12	35.814
Marker4175	12	35.814
Marker30515	12	37.019
Marker18499	12	38.224
Marker97315	12	38.224
Marker11045	12	38.224
Marker16166	12	38.224
Marker19943	12	38.224
Marker9109	12	48.789
Marker26519	12	49.994
Marker37125	12	51.199
Marker27470	12	51.199
Marker6991	12	58.907
Marker46356	12	58.907
Marker10891	12	61.346
Marker16075	12	61.346
Marker10568	12	61.346
Marker523792	12	61.346
Marker6971	12	65.171
Marker12416	12	67.076
Marker52072	12	68.196
Marker504598	12	68.196
Marker29556	12	68.196
Marker35382	12	68.196
Marker37652	12	68.196
Marker33966	12	68.196
Marker57994	12	68.196
Marker522682	12	68.196
Marker11363	12	68.196
Marker17360	12	68.196
Marker519965	12	71.21
Marker41265	12	71.953
Marker512616	12	71.953
Marker515762	12	72.724
Marker501346	12	75.046
Marker506017	12	75.046
Marker36990	12	76.266
Marker29969	12	76.266
Marker501552	12	76.266
Marker2227	12	76.266
Marker511965	12	77.485
Marker25402	12	77.485
Marker14522	12	77.485
Marker14899	12	77.485
Marker7750	12	79.062
Marker510284	12	79.062
Marker25396	12	85.611
Marker12881	12	85.611
Marker36657	12	85.611
Marker72171	12	85.611
Marker517511	12	90.461
Marker507686	12	90.461
Marker500835	12	90.461
Marker502035	12	90.461
Marker529285	12	90.461
Marker508652	12	95.31
Marker12359	12	96.911
Marker23347	12	98.222
Marker34197	12	100.562
Marker80765	12	101.767
Marker2152	12	104.206
Marker11699	12	104.206
Marker11894	12	104.206
Marker3122	12	104.206
Marker30578	12	109.21
Marker7059	12	110.415
Marker28427	12	110.415
Marker26084	12	110.415
Marker19879	12	110.415
Marker12181	12	112.855
Marker25309	12	117.859
Marker43920	12	117.859
Marker26288	12	117.859
Marker53485	12	117.859
Marker106882	12	117.859
Marker40923	12	117.859
Marker80975	12	117.859
Marker9208	12	121.564
Marker13883	12	122.769
Marker42057	12	122.769
Marker18126	12	123.974
Marker96304	12	123.974
Marker62285	12	123.974
Marker17140	12	123.974
Marker93602	12	123.974
Marker27255	12	123.974
Marker27815	12	123.974
Marker509411	12	128.978
Marker503843	12	128.978
Marker504443	12	128.978
Marker546338	12	128.978
Marker502188	12	128.978
Marker504309	12	130.183
Marker525240	12	130.183
Marker80270	13	0
Marker500470	13	3.705
Marker520992	13	8.71
Marker510352	13	8.71
Marker502526	13	9.914
Marker508314	13	9.914
Marker513469	13	11.119
Marker503127	13	11.119
Marker503671	13	11.119
Marker504111	13	12.324
Marker514235	13	13.529
Marker504108	13	13.529
Marker515521	13	13.529
Marker538208	13	15.446
Marker507070	13	17.166
Marker522846	13	17.166
Marker525954	13	19.606
Marker509872	13	19.606
Marker524128	13	19.606
Marker504655	13	19.606
Marker510868	13	19.606
Marker509658	13	20.81
Marker111409	13	23.74
Marker12713	13	28.233
Marker33673	13	28.233
Marker84869	13	28.233
Marker24881	13	28.233
Marker22854	13	28.233
Marker36069	13	28.233
[truncated: 578 more rows]
