# Supplementary material for: Construction of a high-density genetic map using specific length amplified fragment markers and identification of a quantitative trait locus for anthracnose resistance in walnut (Juglans regia L.)
Source: BMC Genomics. 2015 Aug 18;16(1):614. doi: 10.1186/s12864-015-1822-8 (PMC4539690; doi:10.1186/s12864-015-1822-8)
Supplement: Additional file 4: — Sequences of discovered SNPs. SNP loci of every marker on the maps are marked in the lowercase. (XLS 992 kb) [file 12864_2015_1822_MOESM4_ESM.xls]

## Sheet: Sheet1
Marker10016	CGCCTTTCCTTAtTCTTAGGATTCACGCATGCACTTTTGATTGAAACAGTTTTTCCAATTCCAAGCAATTTTACTTATGAXXXXXXXXXXTGTGCAACGGATGCACAAGGTGACATCATAGTGAAGAAATTTGCCACGACGTAATTCAATAGTTCAAACCgCACTTAAAG	CGCCTTTCCTTAcTCTTAGGATTCACGCATGCACTTTTGATTGAAACAGTTTTTCCAATTCCAAGCAATTTTACTTATGAXXXXXXXXXXTGTGCAACGGATGCACAAGGTGACATCATAGTGAAGAAATTTGCCACGACGTAATTCAATAGTTCAAACCtCACTTAAAG
Marker100326	CCAAACATTAAGGGCAACCCTTAAGCCAATCCCATTGCATCAAACACCCATAATTTTAAGCCAATCTTCCAAACCCACACXXXXXXXXXXAGAACACTTGGTCACCATCATCACCAAGACgAGCCGTGGACCTTAGTGTTGGGGACAAGACCAGGGTCCCTAACATGCTG	CCAAACATTAAGGGCAACCCTTAAGCCAATCCCATTGCATCAAACACCCATAATTTTAAGCCAATCTTCCAAACCCACACXXXXXXXXXXAGAACACTTGGTCACCATCATCACCAAGACaAGCCGTGGACCTTAGTGTTGGGGACAAGACCAGGGTCCCTAACATGCTG
Marker100328	CAGCTGGATCAACCTGGCAAGAGATAAACCTTAACTCATCAGTTTTTCATATTCAAATTCATGGTCTTACTCTTGATCACXXXXXXXXXXATCCCTGATCAACTACCATATGGGTCCATGGCTGAGAGCAGAGTACCACgCTTCGGGAATCTTTCTTCCCCCACAGCTTG	CAGCTGGATCAACCTGGCAAGAGATAAACCTTAACTCATCAGTTTTTCATATTCAAATTCATGGTCTTACTCTTGATCACXXXXXXXXXXATCCCTGATCAACTACCATATGGGTCCATGGCTGAGAGCAGAGTACCACaCTTCGGGAATCTTTCTTCCCCCACAGCTTG
Marker100497	CAAAATTTCCTTCTTTCCCCTTTATaCCCTTCcTTTCCTTAAGCAAGTGAATATTTCTTCAAGGGTAACTTGGTAAAACAXXXXXXXXXXACATATTCTTCTAGAAACTTaGTGCATGCTTGTTCGTAATCtcGgCTTGTGGGATGGATAGGAGAGTCAGAGTTTTAGAG	CAAAATTTCCTTCTTTCCCCTTTATgCCCTTCaTTTCCTTAAGCAAGTGAATATTTCTTCAAGGGTAACTTGGTAAAACAXXXXXXXXXXACATATTCTTCTAGAAACTTgGTGCATGCTTGTTCGTAATCcaGtCTTGTGGGATGGATAGGAGAGTCAGAGTTTTAGAG
Marker100595	CTTCTCATATCTCTTTAAAATCTCTTACAACTTATTCCACTCCACAATTGTGGCTCTCCCAAACAAGATGCAGTCACcTGXXXXXXXXXXACACAGTTGAGACACATTTCATGATGAGATTGACCCAACTGTCACAAAAGCCTAACTTCCTCATAACAGCCTCCAAATAG	CTTCTCATATCTCTTTAAAATCTCTTACAACTTATTCCACTCCACAATTGTGGCTCTCCCAAACAAGATGCAGTCACtTGXXXXXXXXXXACACAGTTGAGACACATTTCATGATGAGATTGACCCAACTGTCACAAAAGCCTAACTTCCTCATAACAGCCTCCAAATAG
Marker100602	CTCCAAGAAGCTGGTTCCGTGAGAAGGTTCTgGTAATACTGCCCATTTTCTAACTCAAAGGGAGAATAAATCACTTGAGTXXXXXXXXXXAACTCCTCCAAAAGGGTAGTCTTTTGGTTTTCGATGTTGCCAAAAACTCCAAATTCCACTTCTTTAGGTCCTGCTTCAAG	CTCCAAGAAGCTGGTTCCGTGAGAAGGTTCTaGTAATACTGCCCATTTTCTAACTCAAAGGGAGAATAAATCACTTGAGTXXXXXXXXXXAACTCCTCCAAAAGGGTAGTCTTTTGGTTTTCGATGTTGCCAAAAACTCCAAATTCCACTTCTTTAGGTCCTGCTTCAAG
Marker100707	CACATCGCAACTACTTCAgGACACTGTTTCACAGTTCCCAATACTACTCATCACGCTCTATGCCCATCAACTACCAACTAXXXXXXXXXXAACATATAACATAAATAATGAGGGAGAGAGGGTTATACcATCGTCGGGGTTAACCCATGCATTGcTTGCTGTCTGGCATG	CACATCGCAACTACTTCAtGACACTGTTTCACAGTTCCCAATACTACTCATCACGCTCTATGCCCATCAACTACCAACTAXXXXXXXXXXAACATATAACATAAATAATGAGGGAGAGAGGGTTATACtATCGTCGGGGTTAACCCATGCATTGtTTGCTGTCTGGCATG
Marker100858	CATTCCTCGTAGTGATGAAGTTGTAGAAAGAGTTaGTGCAGTGGCATATCGACcAGATCTACTAGTCGAATATTCCTAGGXXXXXXXXXXACTTTTCTGTcGACATTGGGCTGCTTTCATCCTTTCTTAGATCAGTGCTACTTGCTTTCGCACTTCCTGCAAATATTcAG	CATTCCTCGTAGTGATGAAGTTGTAGAAAGAGTTgGTGCAGTGGCATATCGACtAGATCTACTAGTCGAATATTCCTAGGXXXXXXXXXXACTTTTCTGTtGACATTGGGCTGCTTTCATCCTTTCTTAGATCAGTGCTACTTGCTTTCGCACTTCCTGCAAATATTtAG
Marker100927	CTTGATAGAAGCATCTCGcACAGTTGTTTTAAATCGTTTTAGTTCCTCTATAGCTACTGGAGGTAGAGGCTTTGAATGGGXXXXXXXXXXCCCTCTGACCATTTAAAAAGCTCCCTGTTAAAGAAAATTCCTCAGAACTAGCCGAACACGACTCAAACCTCACATTTCTG	CTTGATAGAAGCATCTCGtACAGTTGTTTTAAATCGTTTTAGTTCCTCTATAGCTACTGGAGGTAGAGGCTTTGAATGGGXXXXXXXXXXCCCTCTGACCATTTAAAAAGCTCCCTGTTAAAGAAAATTCCTCAGAACTAGCCGAACACGACTCAAACCTCACATTTCTG
Marker10094	CTATACTCTAAAAaGACTAGTCAATGATACAATTGGAGCCACATTGGAACCTTATAAAGAGCAAAAACTTcTCATTCcCAXXXXXXXXXXGGGGGATTCTGTAATCAAGTTGGAGTCGACCAATTCAATGGAATGGGGTGGTAGATACAAAACAAATGGTTGGTAAGTGG	CTATACTCTAAAAgGACTAGTCAATGATACAATTGGAGCCACATTGGAACCTTATAAAGAGCAAAAACTTaTCATTCtCAXXXXXXXXXXGGGGGATTCTGTAATCAAGTTGGAGTCGACCAATTCAATGGAATGGGGTGGTAGATACAAAACAAATGGTTGGTAAGTGG
Marker10124	CTTCCTTCCACCAAACTATATCTGATTGCATATGGTGATGTTTGACTTTAGTTGTATATAAAAATTTAATGTCTTTTGTTXXXXXXXXXXTACCTTGCCAATTAaCCAGATTTTGAGATTTTCTCTTCCATAGATCCTAATGAAATGTGATGATGCATGCTTTTTTCAGG	CTTCCTTCCACCAAACTATATCTGATTGCATATGGTGATGTTTGACTTTAGTTGTATATAAAAATTTAATGTCTTTTGTTXXXXXXXXXXTACCTTGCCAATTAcCCAGATTTTGAGATTTTCTCTTCCATAGATCCTAATGAAATGTGATGATGCATGCTTTTTTCAGG
Marker10130	CTCTATTGGGCTTGGATGCCTATACTGTCAGGTcCAAGTGTTTCCTTCATGGTTCTAGCATCTTCTTGGCTTGTCAAAATXXXXXXXXXXCTGAAGACTTTTCACTTTTGTAGAAGATAGGAGAGAGAATAAGTGGGGGAAC-AAAAACATTTATAAAGGGGCATTGAATG	CTCTATTGGGCTTGGATGCCTATACTGTCAGGTgCAAGTGTTTCCTTCATGGTTCTAGCATCTTCTTGGCTTGTCAAAATXXXXXXXXXX-TGAAGACTTTTCACTTTTGTAGAAGATAGGAGAGAGAATAAGTGGGGGAACAAAAAACATTTATAAAGGGGCATTGAATG
Marker10132	CATAGAATCATCTAGGTTTTTTTTTGTGGTTGACAAgGGGAATTAGATACAGAAGATTTCAGAAATaCAAAATGATAGCAXXXXXXXXXXGAAAACTAGAAATAGTAACTCTTCAATGGTGCTGCTACCTTCGGTAGATCAAGCTGTATGTTACTAATACTCCATTTAGG	CATAGAATCATCTAGGTTTTTTTTTGTGGTTGACAAaGGGAATTAGATACAGAAGATTTCAGAAATgCAAAATGATAGCAXXXXXXXXXXGAAAACTAGAAATAGTAACTCTTCAATGGTGCTGCTACCTTCGGTAGATCAAGCTGTATGTTACTAATACTCCATTTAGG
Marker10135	CCTACAAATGGGCTCAAGGCTGCTCAACCCCATGACAGCACTgTTTtacTTA-TtagTTAtTgATatGTaACaaaAgcTGTXXXXXXXXXXCACCTCATATATCAGAGCAGTGGATGAAGTCAATAACAAACTGAAGAAAAATTACTATAGTAAAGACCCATCTGAATGAG	CCTACAAATGGGCTCAAGGCTGCTCAACCCCATGACAGCACTaTTTattTTACTgttTTAcTtATtaGTtA-ttgAtaTGTXXXXXXXXXXCACCTCATATATCAGAGCAGTGGATGAAGTCAATAACAAACTGAAGAAAAATTACTATAGTAAAGACCCATCTGAATGAG
Marker10137	CTTGCAGATTAAGTTGTTTTGCCTAAAgCTCCTTGTTTCAAAGTGGTTAAGTGGTTAaAACCGCCGTTGGGATGGTACAAXXXXXXXXXXTGTCTCGCACTATGCATTACCGATTTCGACAAGTGTTTCATGAAGGTAATATGGTGGCGGATTGGTTAGCCAAGGAAGGG	CTTGCAGATTAAGTTGTTTTGCCTAAAaCTCCTTGTTTCAAAGTGGTTAAGTGGTTAgAACCGCCGTTGGGATGGTACAAXXXXXXXXXXTGTCTCGCACTATGCATTACCGATTTCGACAAGTGTTTCATGAAGGTAATATGGTGGCGGATTGGTTAGCCAAGGAAGGG
Marker10141	CATCGATCTCATCTCtATCAGAGCCCTcaTCCTCAaCCATCTCCCCATCAGCTATAGACTCCCTGGGcACCACATTTGGAXXXXXXXXXXGTCAGAGATCTTCACCCGACGCTCcAATAACATTATCATGTTAGTAAATGTATCGCCACTAGTACTAGcGGAAGTTTTCG	CATCGATCTCATCTCcATCAGAGCCCTtgTCCTCAgCCATCTCCCCATCAGCTATAGACTCCCTGGGtACCACATTTGGAXXXXXXXXXXGTCAGAGATCTTCACCCGACGCTCtAATAACATTATCATGTTAGTAAATGTATCGCCACTAGTACTAGaGGAAGTTTTCG
Marker10154	CTTAGGTTAAAGTTCCCTTGGATTTtTTTTATCACAGTTTCTGCCAATTAACCTTAATCAAATAAAAGAGATAGGAATTAXXXXXXXXXXCTTTCAGTTCTCCAAGGAGGAAATATTTCGTTCGGcAGAATCTTTTAGGTTGCGAtAGTTTTGAAGTTTCTTTtAAATCG	CTTAGGTTAAAGTTCCCTTGGATTTgTTTTATCACAGTTTCTGCCAATTAACCTTAATCAAATAAAAGAGATAGGAATTAXXXXXXXXXXCTTTCAGTTCTCCAAGGAGGAAATATTTCGTTCGGtAGAATCTTTTAGGTTGCGAcAGTTTTGAAGTTTCTTTgAAATCG
Marker101592	CTTACAATGACTGGTGCACGACGTGGAAGAGGAATTAGTGGCTGAGCTTCACTGTGGCTGAGTTGGGCTTCATTGATCTTXXXXXXXXXXGCATGGTAGAGATAAACGGAGAAGAGGGGGAGAGGCGTGGATTTATGaAGGGGAAGGGGCTGGGTTGCGGTGGTTGCTTG	CTTACAATGACTGGTGCACGACGTGGAAGAGGAATTAGTGGCTGAGCTTCACTGTGGCTGAGTTGGGCTTCATTGATCTTXXXXXXXXXXGCATGGTAGAGATAAACGGAGAAGAGGGGGAGAGGCGTGGATTTATGgAGGGGAAGGGGCTGGGTTGCGGTGGTTGCTTG
Marker101751	CAACACAgTGACTAAGAGGGTGTTCTTAGATAGATACATTTTCTATTTCTTTTCTTTTCTTTTCAGTCCTGAAGTATAAGXXXXXXXXXX-ACAGTTCGTGGGTAAAGCTTCAAATCAAAGTTTTTACTTATAAAAGAAATCAGGGGCAAAAAGCCTTTACTCACGAATTG	CAACACAaTGACTAAGAGGGTGTTCTTAGATAGATACATTTTCTATTTCTTTTCTTTTCTTTTCAGTCCTGAAGTATAAGXXXXXXXXXXAACAGTTCGTGGGTAAAGCTTCAAATCAAAGTTTTTACTTAT-AAAGAAATCAGGGGCAAAAAGCCTTTACTCACGAATTG
Marker101952	CTCACAGCCATATTCAAGCACCAAATCATGATACCCCCTTACCCCGAGTATATGGTGACAATGAACTATTGAGTAGAG--AAXXXXXXXXXXAGAGTTCTTGTTAACAGGGAAAATGACGACTTAAATCATACTACATATATCACAACCTGATGGTTGTCTCAAAAACGCTG	CTCACAGCCATATTCAAGCACCAAATCATGATA--CCCTTACCCCGAGTATATGGTGACAATGAACTATTGAGTAGAGAAAAXXXXXXXXXXAGAGTTCTTGTTAACAGGGAAAATGACGACTTAAATCATACTACATATATCACAACCTGATGGTTGTCTCAAAAACGCTG
Marker10196	CTTTTTCGgCTTTtTCCTCTcCTTCCTCTTATGGGCTTCCTAAGTCTAGAATTCTAAGGTCCAAAgCAAAACAAACCTTAXXXXXXXXXXCAATCTGGTTGTGAATGAGAAGTGGCTGGGGGGCTcTGTGAAGTGTTGGGTTATAAAATtTgTAGTTGTGATGAATG----TC---G	CTTTTTCGtCTTTgTCCTCTaCTTCCTCTTATGGGCTTCCTAAGTCTAGAATTCTAAGGTCCAAAaCAAAACAAACCTTAXXXXXXXXXX--A----GTTGTGAATGAGAAGTGGCT-GGGGGCTtTGTGAAGTGTTGGGTTATAAAATcTaTAGTTGTGATGAATGTCAGTCTAGG
Marker10205	CCCCGAAGAGGGAAATGGTTAAAGACCTTCCAGTTATCCCGCGAAGTCTCATCATGCGTGGCGTGATGGGACTTGTAATCXXXXXXXXXXTAACCCTCCTCTTAGCTCTgAGGAGGTGGTTGTTAACCCTTCTTCTGAAGGGGTGGTTGCTCCTTGTTCAATCTTCGAAG	CCCCGAAGAGGGAAATGGTTAAAGACCTTCCAGTTATCCCGCGAAGTCTCATCATGCGTGGCGTGATGGGACTTGTAATCXXXXXXXXXXTAACCCTCCTCTTAGCTCTaAGGAGGTGGTTGTTAACCCTTCTTCTGAAGGGGTGGTTGCTCCTTGTTCAATCTTCGAAG
Marker102184	CAAGCCCCTCCTCGGATGTTGCCTTTTGAGTATGGGTCTAAAAGGTCCAAGTTGTAGAAGATGAGCTGCAGAACCGAGATXXXXXXXXXXATTGACTTACCTCCAGAGGcACGAATTTATCCAATATTCCACATATCATGCCTCAAAAAGAAGCTGGGAGAAGGGATTAG	CAAGCCCCTCCTCGGATGTTGCCTTTTGAGTATGGGTCTAAAAGGTCCAAGTTGTAGAAGATGAGCTGCAGAACCGAGATXXXXXXXXXXATTGACTTACCTCCAGAGGtACGAATTTATCCAATATTCCACATATCATGCCTCAAAAAGAAGCTGGGAGAAGGGATTAG
Marker102244	CCtCAAAGTCACACTGTTCGGCATGTTAGGCAGACTCATCACCCTTTGGTAATTCATTTTGAGAAACCTCAACTCTGTTGXXXXXXXXXXCTTCTTCAATTCAGTtATGCAAAATCTTTTAGCCATGAAAATGTTGAGGGATTATTTTTTCCAGTTGGACACTTCTAGTG	CCcCAAAGTCACACTGTTCGGCATGTTAGGCAGACTCATCACCCTTTGGTAATTCATTTTGAGAAACCTCAACTCTGTTGXXXXXXXXXXCTTCTTCAATTCAGTcATGCAAAATCTTTTAGCCATGAAAATGTTGAGGGATTATTTTTTCCAGTTGGACACTTCTAGTG
Marker102452	CAACTCtCATTGACCTTGAAAAATCTAAAAAGACCATTCGAAAGGTACTAGTGCTAATCATAACAGAACTGCATGTTTCTXXXXXXXXXXCAAAGCAAATCGTTAGTAACATAATAGTGGTGGCTTTTAACTCATTGACCTACTATTACTATATTGTATGTCTGGTTCAG	CAACTCcCATTGACCTTGAAAAATCTAAAAAGACCATTCGAAAGGTACTAGTGCTAATCATAACAGAACTGCATGTTTCTXXXXXXXXXXCAAAGCAAATCGTTAGTAACATAATAGTGGTGGCTTTTAACTCATTGACCTACTATTACTATATTGTATGTCTGGTTCAG
Marker102514	CCAATTCCAACAAACCAACAGTTCATAAATAAATgTCAATTATAATAACGCTATTTAAAACGCATGGGTTGCGTTGAAAAXXXXXXXXXXACTAAAAACTTAGAAATGAAAATAGCTTATACAAGATAGAAAGGATGAGGAACTCGGAAGATTTAATTGAGGAACCCGTG	CCAATTCCAACAAACCAACAGTTCATAAATAAATaTCAATTATAATAACGCTATTTAAAACGCATGGGTTGCGTTGAAAAXXXXXXXXXXACTAAAAACTTAGAAATGAAAATAGCTTATACAAGATAGAAAGGATGAGGAACTCGGAAGATTTAATTGAGGAACCCGTG
Marker102644	CCGAGGTCAAAATCTCCAAAATCAAATGTGATGGCAATTCCTCGATCAAAACCGACCTAAACCGATCCGCCATTTTGCTAXXXXXXXXXXAACAGTGATTGGAAATAAATCATCAGAAGAGTCAAATCCACACCCCGGAGGATCGTAAATTCGAAGCAATgcGAGGGTTG	CCGAGGTCAAAATCTCCAAAATCAAATGTGATGGCAATTCCTCGATCAAAACCGACCTAAACCGATCCGCCATTTTGCTAXXXXXXXXXXAACAGTGATTGGAAATAAATCATCAGAAGAGTCAAATCCACACCCCGGAGGATCGTAAATTCGAAGCAATtgGAGGGTTG
Marker102712	CAAGTTTAGTAGAAGATTGGGTTGGGACCGATGGATGACGTTTGTGGTGACGATTTGGTGAAGGGTTTGTGATTTGGCTGXXXXXXXXXXGCTGAACAAgGTTTACTACTCTCTCACGGAAGTTACTTGGAAAATTAAGCAACTGAAATGATATCGCCGCCTGACTTCTG	CAAGTTTAGTAGAAGATTGGGTTGGGACCGATGGATGACGTTTGTGGTGACGATTTGGTGAAGGGTTTGTGATTTGGCTGXXXXXXXXXXGCTGAACAAtGTTTACTACTCTCTCACGGAAGTTACTTGGAAAATTAAGCAACTGAAATGATATCGCCGCCTGACTTCTG
Marker102723	CATGGAGGAGCCaGAACCAATGTTGACAATGGCTCCTTTCTTCTTCTGCAGCATGCCCGGAAGCACAGCTCTCGTCACCCXXXXXXXXXXCTAAGACTAGATTAATGCCCTTTGAAGCTAACTGAAAGGCAAGGGCTTTGCCGATTCCATCGGTGGAGCCAGTTACGAGG	CATGGAGGAGCCgGAACCAATGTTGACAATGGCTCCTTTCTTCTTCTGCAGCATGCCCGGAAGCACAGCTCTCGTCACCCXXXXXXXXXXCTAAGACTAGATTAATGCCCTTTGAAGCTAACTGAAAGGCAAGGGCTTTGCCGATTCCATCGGTGGAGCCAGTTACGAGG
Marker10276	CCCCAAATAACCTGTGGACGTAAGCTTTATGTCAAACCACGTAAATCCGTGTGTCTCTCTTTATTTATTTGTTTATCTGCXXXXXXXXXXATTTCATTAATACTTTTAtGCAAAAGGAAGGGAAAAGAAGGGGAGTGTGTGCAGGATGCAGACGTACATAGTGCTTGTAG	CCCCAAATAACCTGTGGACGTAAGCTTTATGTCAAACCACGTAAATCCGTGTGTCTCTCTTTATTTATTTGTTTATCTGCXXXXXXXXXXATTTCATTAATACTTTTAcGCAAAAGGAAGGGAAAAGAAGGGGAGTGTGTGCAGGATGCAGACGTACATAGTGCTTGTAG
Marker102760	CATGGGCGGAATCCGGATCTAAAAGACCGCTAATCCCAACACACAgGGCATAATAGTGTGTACCAACCAGAGGAAAAGTGXXXXXXXXXXAGTATTCGACTTACTTTGTTTTATGTATGTCCATCCCCCTCTtAGGGATAACATGAGGACGAAGCGTCAGGATAGACATG	CATGGGCGGAATCCGGATCTAAAAGACCGCTAATCCCAACACACAaGGCATAATAGTGTGTACCAACCAGAGGAAAAGTGXXXXXXXXXXAGTATTCGACTTACTTTGTTTTATGTATGTCCATCCCCCTCTcAGGGATAACATGAGGACGAAGCGTCAGGATAGACATG
Marker102910	CTCTTCGTGTTCTGAAGCCAGTACGAGCCGGCATGCATCCCCGGTTAACCTCCAGGAGCTCGACAGGAGCGAGGATATTGXXXXXXXXXXTAGATCGAGTTCGAATGCATTATTTTCATCCTTCTCTGCTGCTTTATTTGTTTTTCATCATAGAAGACTGAAAGgTCATG	CTCTTCGTGTTCTGAAGCCAGTACGAGCCGGCATGCATCCCCGGTTAACCTCCAGGAGCTCGACAGGAGCGAGGATATTGXXXXXXXXXXTAGATCGAGTTCGAATGCATTATTTTCATCCTTCTCTGCTGCTTTATTTGTTTTTCATCATAGAAGACTGAAAGtTCATG
Marker10292	CATTAAGGGCAAAGCTCTCCTCTTATCGACCTAtGAGAAAAAATTATTGACTCTCaTGAtTGCTGTCCAAAAATGGAGGTXXXXXXXXXXAcTGTCTTTtCCTACTCCTTCTTGGTCAGAGGAGTTGAAGAAGAGCTACCAAGAGTCTgATGAGCTGGTTGTATTATTGG	CATTAAGGGCAAAGCTCTCCTCTTATCGACCTAcGAGAAAAAATTATTGACTCTCgTGAcTGCTGTCCAAAAATGGAGGTXXXXXXXXXXAtTGTCTTTcCCTACTCCTTCTTGGTCAGAGGAGTTGAAGAAGAGCTACCAAGAGTCTaATGAGCTGGTTGTATTATTGG
Marker10295	CTCACATCCCAGCACGCGTGTATGCTGTAACCCCAGGTGATATCGATGCTGACGCATCAGAGGTTGAGGAAGCTGGCGTCXXXXXXXXXXAGATAGATTGTCgAAAGCGAGAAGTGGTATTTGAATCACCAAGTGAAGACATAATTAGGTACGTGGGAGCATCAGTTAAG	CTCACATCCCAGCACGCGTGTATGCTGTAACCCCAGGTGATATCGATGCTGACGCATCAGAGGTTGAGGAAGCTGGCGTCXXXXXXXXXXAGATAGATTGTCaAAAGCGAGAAGTGGTATTTGAATCACCAAGTGAAGACATAATTAGGTACGTGGGAGCATCAGTTAAG
Marker102974	CACTTAAGATCTCTAACAGTGAAATAGCCTTCATTGAAATACCAGCTTTTTAATTAGCATgTGAAACCAATAAATTACATXXXXXXXXXXATTATCTCCTGCTTTAATTTTGGTGATAAACTATAATCGCTATATATATGTAAATGATAAAGTGCGAGAAGTACCGCAAG	CACTTAAGATCTCTAACAGTGAAATAGCCTTCATTGAAATACCAGCTTTTTAATTAGCATtTGAAACCAATAAATTACATXXXXXXXXXXATTATCTCCTGCTTTAATTTTGGTGATAAACTATAATCGCTATATATATGTAAATGATAAAGTGCGAGAAGTACCGCAAG
Marker10304	CTGTTGTACGATTTTTACAACATCAACAGTGGCGCCGTTTGTGAGATcTAATTTCCTTTGTTCATTGGAGGTGAGAGAATXXXXXXXXXXCAcGCACAGTGCCATGCACGGGAGCGCAACGCCAGGGTGCCACGACCCCATTGTGGCACGACCcAGATGCAgCGcCGGCG	CTGTTGTACGATTTTTACAACATCAACAGTGGCGCCGTTTGTGAGATtTAATTTCCTTTGTTCATTGGAGGTGAGAGAATXXXXXXXXXXCAtGCACAGTGCCATGCACGGGAGCGCAACGCCAGGGTGCCACGACCCCATTGTGGCACGACCtAGATGCAaCGtCGGCG
Marker103072	CATAAGTCTTTcTCTCTCTCCCATTTTAGgTTCATAGCTaCAACGCAAGCCTCTACCTTTTTTATCTCTCAACTTCCTTGXXXXXXXXXXGATTGCACTGTTGAATTTGTGAGAATTTTAAGGATTCTATGGTGTAATAAAAaTTTTATTGATTTTCAAaTGCCATATGG	CATAAGTCTTTaTCTCTCTCCCATTTTAGtTTCATAGCTcCAACGCAAGCCTCTACCTTTTTTATCTCTCAACTTCCTTGXXXXXXXXXXGATTGCACTGTTGAATTTGTGAGAATTTTAAGGATTCTATGGTGTAATAAAAtTTTTATTGATTTTCAAgTGCCATATGG
Marker10316	CCCCTGTCCATGAGATACCCCTGCCCTGAATTTATTAGAAACCCCTCACGTATGGTGGAGGAACACCATGGTTACAAAAAXXXXXXXXXXGATGtGAGCCAATTCATGACAACCAATAAATCTAATTCTACTAGCACATCCAGCAGTCTCAACCgTTTACATAACCGAAG	CCCCTGTCCATGAGATACCCCTGCCCTGAATTTATTAGAAACCCCTCACGTATGGTGGAGGAACACCATGGTTACAAAAAXXXXXXXXXXGATGcGAGCCAATTCATGACAACCAATAAATCTAATTCTACTAGCACATCCAGCAGTCTCAACCaTTTACATAACCGAAG
Marker103332	CCCGTGGAAAAGAaAAAAAATCTGCTAGCAGAGAATTAAGAGATGATAGTTCTCTAGAATCATTCAGTATATCTAGAAACXXXXXXXXXXTAAAGCGCCACCAATGAACTACAGACAGAATTCCTTGGAAAAGAGGTTGATGAACCAGTATTTCTGtGTTGGTGCACAAG	CCCGTGGAAAAGAgAAAAAATCTGCTAGCAGAGAATTAAGAGATGATAGTTCTCTAGAATCATTCAGTATATCTAGAAACXXXXXXXXXXTAAAGCGCCACCAATGAACTACAGACAGAATTCCTTGGAAAAGAGGTTGATGAACCAGTATTTCTGcGTTGGTGCACAAG
Marker103489	CTGGGCAACTCCTCACCCCCGGTACACAAGCTTGATCTTGCAcAGTAAAAAACGGAGAGGGGACCTCgAGGTCCGTTAATXXXXXXXXXXGTTATCAGGCAGCTTACGCGTTATTTCCTTACTGAGCAATGATTACGCCCAGCCTTCTCTGTGCACTGTTCTAGTCTTGG	CTGGGCAACTCCTCACCCCCGGTACACAAGCTTGATCTTGCAtAGTAAAAAACGGAGAGGGGACCTCaAGGTCCGTTAATXXXXXXXXXXGTTATCAGGCAGCTTACGCGTTATTTCCTTACTGAGCAATGATTACGCCCAGCCTTCTCTGTGCACTGTTCTAGTCTTGG
Marker103531	CCACCGCTTAAATATTGTTCCTTTCACAAAAGCAGCGAGCACAATACCCAAGATTGTTATACGAAGTGGGGAAGATATGAXXXXXXXXXXGAAGAGGAGAACCTCCCGTAGGGGAGaTCAACgCTATCaCTGGGGGGAATGCAGGGGGAGCGACTTCCTCGGCACGAAAG	CCACCGCTTAAATATTGTTCCTTTCACAAAAGCAGCGAGCACAATACCCAAGATTGTTATACGAAGTGGGGAAGATATGAXXXXXXXXXXGAAGAGGAGAACCTCCCGTAGGGGAGgTCAACaCTATCgCTGGGGGGAATGCAGGGGGAGCGACTTCCTCGGCACGAAAG
Marker103692	CTGCCACATCAGCTTACCTAAAAAGTATTGGTGTTTTGACTCTCTTTTTTATGAACTAGCCCTACACCCACGCGAGGCGTXXXXXXXXXX-TGGGCACAAAGATGACACCTTTAGACGTCGGGCTTGGCACCAGAGTCTTAGTAGTTACAGATTTTTGCACAAAAGAAATG	CTGCCACATCAGCTTACCTAAAAAGTATTGGTGTTTTGACTCTCTTTTTTATGAACTAGCCCTACACCCACGCGAGGCGTXXXXXXXXXXGTGGGCACAAAGATGACACCTTTAGACGTCGGGCTTGGCACCAG-GTCTTAGTAGTTACAGATTTTTGCACAAAAGAAATG
Marker10371	CCATTTAGAATAAGCCCATCTCTACATTGGTCCACCATATTCAAACCCTCACCCATACTTCCATCACTACTTCCTCTTTCXXXXXXXXXXATATATGTCGTCCTTCTATGATTCTGCTCAATCTCCTCCTCaCCACCTTTGAGCACCGTGCTCCACTGGTTTACTCTTTG	CCATTTAGAATAAGCCCATCTCTACATTGGTCCACCATATTCAAACCCTCACCCATACTTCCATCACTACTTCCTCTTTCXXXXXXXXXXATATATGTCGTCCTTCTATGATTCTGCTCAATCTCCTCCTCgCCACCTTTGAGCACCGTGCTCCACTGGTTTACTCTTTG
Marker103754	CATCCCAAAGATGTGATAAAGTAATGACTATCCTAAAACTATGCTTGTGATCaAGTACAAACAATTTCCTAAAGATATGAXXXXXXXXXXAAGAGTGAGTTGAGTATAAGTGCTTACTTAAAACAAGATAGACTTACGTGCCAATGACACAAATTTGAAGTATTTAAATG	CATCCCAAAGATGTGATAAAGTAATGACTATCCTAAAACTATGCTTGTGATCgAGTACAAACAATTTCCTAAAGATATGAXXXXXXXXXXAAGAGTGAGTTGAGTATAAGTGCTTACTTAAAACAAGATAGACTTACGTGCCAATGACACAAATTTGAAGTATTTAAATG
Marker10381	CTCTATAATCGGAGTGTCATCTTCATCTCCACTATTCTCATATATTTCGaGAGACAAATTTTTGTATGACTCACCAAGTTXXXXXXXXXXTACCACAGGTTGTCAtTAGCCAAATGGTCACCATAGAAAAGTTTCTTGAAGTGTAAACTTCCTTTCTATGGTGGCATTTG	CTCTATAATCGGAGTGTCATCTTCATCTCCACTATTCTCATATATTTCGcGAGACAAATTTTTGTATGACTCACCAAGTTXXXXXXXXXXTACCACAGGTTGTCAcTAGCCAAATGGTCACCATAGAAAAGTTTCTTGAAGTGTAAACTTCCTTTCTATGGTGGCATTTG
Marker10399	CATTCGAAGACAAAGACTTACCTTCCTCGCTAAGCATCAACAgGCGAGAGCGAGTCCAGTAACAGACTGCCCaAACAGCTXXXXXXXXXXCTCCCATCACGGCGAAGGAGCGGACCAGTCACATAGTTGTCAGAATTACCTCCCCCGCgGGGCACCAGAGGGAAAGGTAG	CATTCGAAGACAAAGACTTACCTTCCTCGCTAAGCATCAACAaGCGAGAGCGAGTCCAGTAACAGACTGCCCgAACAGCTXXXXXXXXXXCTCCCATCACGGCGAAGGAGCGGACCAGTCACATAGTTGTCAGAATTACCTCCCCCGCaGGGCACCAGAGGGAAAGGTAG
Marker104051	CATACCTCATATTTGAGTTCACCAACTGAAGAGACATAGGTGCGTGATTCGATGATTTTCGAGATAAATACTTCATTAACXXXXXXXXXXTACGTATCCGTGCCTTCGAGGAACTGAGACCTCGATAATTCCAATACATGAGATTCTCTAACATATATCAAGCCTTTcAG	CATACCTCATATTTGAGTTCACCAACTGAAGAGACATAGGTGCGTGATTCGATGATTTTCGAGATAAATACTTCATTAACXXXXXXXXXXTACGTATCCGTGCCTTCGAGGAACTGAGACCTCGATAATTCCAATACATGAGATTCTCTAACATATATCAAGCCTTTtAG
Marker104088	CAGCATTCTTTTGAGCTCCCCACTTCCTGCGAGGTTGGCGACCCTCTTCTTTAATGTAGAGCAATCCTTAGTCCAATGAGXXXXXXXXXXAAAGTTGTTTGCTTTGTCCATAAACTCCCTTAAGGTGGAGGGGTTTTTTCTAGCCAACTCAGCCATGAAAGGGCTtCGAG	CAGCATTCTTTTGAGCTCCCCACTTCCTGCGAGGTTGGCGACCCTCTTCTTTAATGTAGAGCAATCCTTAGTCCAATGAGXXXXXXXXXXAAAGTTGTTTGCTTTGTCCATAAACTCCCTTAAGGTGGAGGGGTTTTTTCTAGCCAACTCAGCCATGAAAGGGCTcCGAG
Marker104204	CAGGAAACAAAAAGATATGCATAGAAGCTAAAATTAAGGAGGATCATCGTGAAAGGCTAGAGGCATTTCTTCTATGCCCAXXXXXXXXXXCGGCAATCCCCATGTACTTGTGAAATATCTgGCAACGGACCTCAATAGCACGCCTCTTCTCCTTTGCTAGTGTCTCGATG	CAGGAAACAAAAAGATATGCATAGAAGCTAAAATTAAGGAGGATCATCGTGAAAGGCTAGAGGCATTTCTTCTATGCCCAXXXXXXXXXXCGGCAATCCCCATGTACTTGTGAAATATCTaGCAACGGACCTCAATAGCACGCCTCTTCTCCTTTGCTAGTGTCTCGATG
Marker10441	CATATCTTCAAAGCCcAaAGGTATGGTCTTACTCCACATGGAAGGTTCgTACTTGGGAAAGGACTGCGAATTGAAcGCAAXXXXXXXXXXTTCCAACCAAAGTAGGTTCAcaTGGGTTTGTCAGGTGgGGTCCAaCAATAACATGAAATCTGgACTTTTTCAGGTGTGGG	CATATCTTCAAAGCCtAgAGGTATGGTCTTACTCCACATGGAAGGTTCaTACTTGGGAAAGGACTGCGAATTGAAtGCAAXXXXXXXXXXTTCCAACCAAAGTAGGTTCAtgTGGGTTTGTCAGGTGaGGTCCAgCAATAACATGAAATCTGaACTTTTTCAGGTGTGGG
Marker104436	CTAGCTGAGtGGGCTTGAATTTAGGGTATAGATAGGGTTTCGGTTAGATTAAGTCCAAATCAAATTTCTCTTGATCCAATXXXXXXXXXXTATTTTATTTTGTATTGAAAGTTGgGAACGTTGTAATGATTAGATGAGATGAG-----ATGATATGTTTTATGAAAACAAAtGAG	CTAGCTGAGcGGGCTTGAATTTAGGGTATAGATAGGGTTTCGGTTAGATTAAGTCCAAATCAAATTTCTCTTGATCCAATXXXXXXXXXX-----TATTTTGTATTGAAAGTTGaGAACGTTGTAATGATTAGATGAGATGAGATGATATGATATGTTTTATGAAAACAAAcGAG
Marker104569	CCTCCAAAATCTCTAACCCTGGTGCCCAGATATATTTTAGGGCTTTATTCATGAATTCATGTTCCTCAAGGGGCTCCACAXXXXXXXXXXGAGTACCAAAATTTCAAGTTCCAACAACCCTATCAGCAGGCTATgTACTATTGCTCTTTATTACTAGAAGACCATAAGTG	CCTCCAAAATCTCTAACCCTGGTGCCCAGATATATTTTAGGGCTTTATTCATGAATTCATGTTCCTCAAGGGGCTCCACAXXXXXXXXXXGAGTACCAAAATTTCAAGTTCCAACAACCCTATCAGCAGGCTATaTACTATTGCTCTTTATTACTAGAAGACCATAAGTG
Marker104701	CTTTTCTTTCGTATCAAGAAAGCCGCTTCAGAAAATAAAGCAGAGGcTGCTATGGACGTCTTTGATTGGATGGAGATATAXXXXXXXXXXGAACAAGAAGGGTGGCGGCGAAAGCCAGATGGACAAAGTTGTGAGTCAATTGAGCCACATACTGTCTCTTGGTTGAAGAG	CTTTTCTTTCGTATCAAGAAAGCCGCTTCAGAAAATAAAGCAGAGGtTGCTATGGACGTCTTTGATTGGATGGAGATATAXXXXXXXXXXGAACAAGAAGGGTGGCGGCGAAAGCCAGATGGACAAAGTTGTGAGTCAATTGAGCCACATACTGTCTCTTGGTTGAAGAG
Marker104941	CTTGTTTGGATAGTGAGATGAGATGAGATGATCTGgGAATAGTAGTGAAATGGTTTGTGAATAATAGTGACATGATTTGAXXXXXXXXXXTGAAATTGAAAAGTGTTTGTATTTGTGGTGTTTGGATATTGAGATGAGATGAG-----ATAGAAGGCTCTTGCTATTAAAACCAG	CTTGTTTGGATAGTGAGATGAGATGAGATGATCTGaGAATAGTAGTGAAATGGTTTGTGAATAATAGTGACATGATTTGAXXXXXXXXXX-----TTGAAAAGTGTTTGTATTTGTGGTGTTTGGATATTGAGATGAGATGAGATAAGATAGAAGGCTCTTGCTATTAAAACCAG
Marker105203	CAGGGCTGCGTCTGGGTAGGAGGAACTCCAACTTCTAGAGCATACcGTGCACAGGAtGGTTGAAGCCCTGTCTATTGGGGXXXXXXXXXXGAAATCCACGAAGGCATTTGTGGTAGCCATTCGGGAGGGAGGGCGCTAGCTaCGAGAGTACGCCAAGCCAGATATTAtTG	CAGGGCTGCGTCTGGGTAGGAGGAACTCCAACTTCTAGAGCATACtGTGCACAGGAcGGTTGAAGCCCTGTCTATTGGGGXXXXXXXXXXGAAATCCACGAAGGCATTTGTGGTAGCCATTCGGGAGGGAGGGCGCTAGCTgCGAGAGTACGCCAAGCCAGATATTAcTG
Marker10534	CTATGATACAGTTGCTTGCACTACCACAGGAAGAGAATgAAAAGAGACCTTATCTTCAGGCGTAAGTGGTTTTGAAGCTTXXXXXXXXXXACAAAACTTTCTTGCCCTTTCACCAGTTCTTGTCTTTTGATTCGTTGTGCAAATGCCCTGCTAAATCATTGCAATTGGTG	CTATGATACAGTTGCTTGCACTACCACAGGAAGAGAATcAAAAGAGACCTTATCTTCAGGCGTAAGTGGTTTTGAAGCTTXXXXXXXXXXACAAAACTTTCTTGCCCTTTCACCAGTTCTTGTCTTTTGATTCGTTGTGCAAATGCCCTGCTAAATCATTGCAATTGGTG
Marker10541	CGTTGAATATTTGTGTCATGTCTTGTACATTGCATAATTACACGCATGTTCATGTTTGTAAATGAAATATGGGTTTTCgCXXXXXXXXXXATGGTGGTAAGCAGGGATgGTGGTAGAGTCCCACCTGTGATTCcAGCCTATAGTGCTTTGATAGGTACCTCTTGTGTAAG	CGTTGAATATTTGTGTCATGTCTTGTACATTGCATAATTACACGCATGTTCATGTTTGTAAATGAAATATGGGTTTTCaCXXXXXXXXXXATGGTGGTAAGCAGGGATaGTGGTAGAGTCCCACCTGTGATTCtAGCCTATAGTGCTTTGATAGGTACCTCTTGTGTAAG
Marker105426	CAATCTGAGCACCTCTTATTCTTACCACTTTACTCCTCCTTAAGAGTAGAAAACCAAGTGAGGGAAAGTgGCAAAGTTAAXXXXXXXXXXAATTAAGATGTTGGAGTTTTTCGCTTGCGGTCTGCCTTTGCTACCACCATGACCTTATGGTATGTATGCGTGAACTTCGG	CAATCTGAGCACCTCTTATTCTTACCACTTTACTCCTCCTTAAGAGTAGAAAACCAAGTGAGGGAAAGTaGCAAAGTTAAXXXXXXXXXXAATTAAGATGTTGGAGTTTTTCGCTTGCGGTCTGCCTTTGCTACCACCATGACCTTATGGTATGTATGCGTGAACTTCGG
Marker105485	CTCCTAAATGATCCATTATCCACTTCTTAATATGATTTTATAAATTTCAACTGACGTGTTCATGCAATCATACAAATTGTXXXXXXXXXXCAATGCAGTTCTAAGTGTAACAAAAATAATGCTCCACTGTGTTtGCAGGGTGGGGAATCCTCATCCAATGCGTGATGAGG	CTCCTAAATGATCCATTATCCACTTCTTAATATGATTTTATAAATTTCAACTGACGTGTTCATGCAATCATACAAATTGTXXXXXXXXXXCAATGCAGTTCTAAGTGTAACAAAAATAATGCTCCACTGTGTTcGCAGGGTGGGGAATCCTCATCCAATGCGTGATGAGG
Marker10568	CCCAtTCTGGTCCCaATCCTTGTGGTAGCTTCAGGATGGtTTGGGTCAAGGACCACTAGCTgTAGAGACTCATTCACCTCXXXXXXXXXXGTTCGAATGTCCTAgAATAGCAcTaTACGAGGAAGGAGATTTAACTACCAgAAAATCGATCATAGTGGTAGtgGTGGAAG	CCCAcTCTGGTCCCgATCCTTGTGGTAGCTTCAGGATGGtTTGGGTCAAGGACCACTAGCTcTAGAGACTCATTCACCTCXXXXXXXXXXGTTCGAATGTCCTAaAATAGCAtTgTACGAGGAAGGAGATTTAACTACCAaAAAATCGATCATAGTGGTAGcaGTGGAAG	CCCAtTCTGGTCCCaATCCTTGTGGTAGCTTCAGGATGGaTTGGGTCAAGGACCACTAGCTgTAGAGACTCATTCACCTCXXXXXXXXXXGTTCGAATGTCCTAgAATAGCAcTgTACGAGGAAGGAGATTTAACTACCAgAAAATCGATCATAGTGGTAGtgGTGGAAG
Marker10574	CTACATGTACTCACTACTTATATAAGAGCTAGAAGCTCCTTTTCATAGGTTGATAATAGTAATGCGTTTCCTTTTAAtGAXXXXXXXXXXCCTCTTAATGCCTTTAAGGAACCAACCATTGCTaCTAGCTTAGAGGAGTCTGCTCTCACACCTTTATTTGAAATTAAGTG	CTACATGTACTCACTACTTATATAAGAGCTAGAAGCTCCTTTTCATAGGTTGATAATAGTAATGCGTTTCCTTTTAAcGAXXXXXXXXXXCCTCTTAATGCCTTTAAGGAACCAACCATTGCTgCTAGCTTAGAGGAGTCTGCTCTCACACCTTTATTTGAAATTAAGTG
Marker105967	CATGGGGCAAAGTTGTACGACAACACAGCCATGGAAAATCTGTTGAGAAGCATTGAGAGTGTGAGGAGGTTTCGGGCTTCXXXXXXXXXXGATGATGAAAGTATAGTGAATGCTAATTTTCTTATTGAGcATATTGTTTCATGAAGGCATATGCCCAAGATGAGGTGTAG	CATGGGGCAAAGTTGTACGACAACACAGCCATGGAAAATCTGTTGAGAAGCATTGAGAGTGTGAGGAGGTTTCGGGCTTCXXXXXXXXXXGATGATGAAAGTATAGTGAATGCTAATTTTCTTATTGAGgATATTGTTTCATGAAGGCATATGCCCAAGATGAGGTGTAG
Marker10609	CCTTCATTCCCcAAAAAAACCACATAACGGTAGGTAAGAATCGCTTGTATGTAGAGCCtCGTTGTTCAAaGtGTGGGTGGXXXXXXXXXXTTAAGCACTGGTACTGTATAAATGATTTATAGATTTATCCATAGTCGTAAAAGCTCTTATGCCAAGCTATGGCACCCCTG	CCTTCATTCCCgAAAAAAACCACATAACGGTAGGTAAGAATCGCTTGTATGTAGAGCCcCGTTGTTCAAcGcGTGGGTGGXXXXXXXXXXTTAAGCACTGGTACTGTATAAATGATTTATAGATTTATCCATAGTCGTAAAAGCTCTTATGCCAAGCTATGGCACCCCTG
Marker106108	CAAATTCTTTGCTAATGCTTCCCTCCTCTCCTTGATAATCGAATAAATCTCTTTCCTAAGAGCTTCTGCAGCTTTAATTGXXXXXXXXXXGGGTTCTTGAGATAGAGTCGATTGACGTCACCAACTTCTGAGTCTCgTTGAATTTGAAGAACAAAGACATGAACTTTCGG	CAAATTCTTTGCTAATGCTTCCCTCCTCTCCTTGATAATCGAATAAATCTCTTTCCTAAGAGCTTCTGCAGCTTTAATTGXXXXXXXXXXGGGTTCTTGAGATAGAGTCGATTGACGTCACCAACTTCTGAGTCTCaTTGAATTTGAAGAACAAAGACATGAACTTTCGG
Marker10619	CCCAAGAAAAAGTCTTGGGAAAAAcAGTCgTGACAAAATGCCATATGTACGGGCTAAAAGATCAATTCAGTGAGGTCTCAXXXXXXXXXXGTTTAAAGCTTTTTTGTTGTACAATTTTGTTGCACCAAATGATGCTAAAACACCTTTGATACCATAGCCAAAGGCATATG	CCCAAGAAAAAGTCTTGGGAAAAAaAGTCaTGACAAAATGCCATATGTACGGGCTAAAAGATCAATTCAGTGAGGTCTCAXXXXXXXXXXGTTTAAAGCTTTTTTGTTGTACAATTTTGTTGCACCAAATGATGCTAAAACACCTTTGATACCATAGCCAAAGGCATATG
Marker10642	CATACGTtAGTGGTTTGTAGGGCTGGTGTAGGTGGTTCGAAGAAAGTTAAGGAAGAAGTGAACGGtAGAGTTAAGAAAATXXXXXXXXXXTTGTAGAtGAGTTCGATTGTGCGCATtCGTTGGAAGAGTTACCTTCAATCCAAACAGGAAGCCCTGAGGTGCAGGGGCAG	CATACGTcAGTGGTTTGTAGGGCTGGTGTAGGTGGTTCGAAGAAAGTTAAGGAAGAAGTGAACGGcAGAGTTAAGAAAATXXXXXXXXXXTTGTAGAgGAGTTCGATTGTGCGCATcCGTTGGAAGAGTTACCTTCAATCCAAACAGGAAGCCCTGAGGTGCAGGGGCAG
Marker106660	CAGGGATAACTCCTTCGCATCACCTCCAGGTAACGCCTCTCTTCCTTCCTCCTCTAATTCTCAAAATCTGGAAAATGCTCXXXXXXXXXXCCACCACAAAGCACCCCcTTCCTGAAATCATTGAACCGAGTTGTGTGGGACATGCTCTTCGTGAATCACACTGGAGAATG	CAGGGATAACTCCTTCGCATCACCTCCAGGTAACGCCTCTCTTCCTTCCTCCTCTAATTCTCAAAATCTGGAAAATGCTCXXXXXXXXXXCCACCACAAAGCACCCCtTTCCTGAAATCATTGAACCGAGTTGTGTGGGACATGCTCTTCGTGAATCACACTGGAGAATG
Marker10667	CTCGTTGAgCCCTCGGACATTCCACGAAACAATTTTGGACTTCATAGAGAAGAGGCTAGCTCCTTCCCTTTAGATCTTTCXXXXXXXXXXTTGGTAACCTACAGTTTAGGGGTATTGGCATTGCCCATTTCCTTCTCCACAAAGAGATTCTTACCCTCCCATTTAGAGGG	CTCGTTGAaCCCTCGGACATTCCACGAAACAATTTTGGACTTCATAGAGAAGAGGCTAGCTCCTTCCCTTTAGATCTTTCXXXXXXXXXXTTGGTAACCTACAGTTTAGGGGTATTGGCATTGCCCATTTCCTTCTCCACAAAGAGATTCTTACCCTCCCATTTAGAGGG
Marker10687	CCTTGGCTACGATCAGTTACTTACGAGGATAGATCCATGGATGGGAAACCATGGGAGCGTAAGGAAACTCAAAAACCAGTXXXXXXXXXXGGCTTCTTGGAGGGAATAAAGAAGGTAAAAATGCAATCATTTCCAGAAAATACCATTTcTGGGCTTTGTATTTCTAATGG	CCTTGGCTACGATCAGTTACTTACGAGGATAGATCCATGGATGGGAAACCATGGGAGCGTAAGGAAACTCAAAAACCAGTXXXXXXXXXXGGCTTCTTGGAGGGAATAAAGAAGGTAAAAATGCAATCATTTCCAGAAAATACCATTTtTGGGCTTTGTATTTCTAATGG
Marker10688	CATTAGTTTGAGGATGGTAGGGTGTGGACACTTTATGACGGATCCCATAcTTTTTCATTAAAATAGCaAAGGGTTTGTTAXXXXXXXXXXATTTCTTTTGGTAATCTCCCTGAGTTTTTGACAAGGATCACAGGATTTGCAAAAACTGTAAGTGTCTTTGAACATTGTTG	CATTAGTTTGAGGATGGTAGGGTGTGGACACTTTATGACGGATCCCATAtTTTTTCATTAAAATAGCtAAGGGTTTGTTAXXXXXXXXXXATTTCTTTTGGTAATCTCCCTGAGTTTTTGACAAGGATCACAGGATTTGCAAAAACTGTAAGTGTCTTTGAACATTGTTG
Marker106882	CTTATCTAATCGGTTGAGGTGCTTATCGAATGTCCATAAACTAAGCTACTTCCTAAGTGGTCTTAAAGATGAGATCCATTXXXXXXXXXXTCAAAGAGTGTGTTAGGACCAAATGAAGGAAAGGcgcGGTAAGAGCCTTTGTTATTATTGTGACTCAAAGTGGAGTcTGG	CTTATCTAATCGGTTGAGGTGCTTATCGAATGTCCATAAACTAAGCTACTTCCTAAGTGGTCTTAAAGATGAGATCCATTXXXXXXXXXXTCAAAGAGTGTGTTAGGACCAAATGAAGGAAAGGaaaGGTAAGAGCCTTTGTTATTATTGTGACTCAAAGTGGAGTtTGG
Marker10691	CCCATATTCCTTAAGTGTGTAGGTGAAAGCCCGgAGACtCGAAACACGACGTTAACAATtGaGCcaTCTGTGGAATCTCTXXXXXXXXXXCAAcCTCAAGAGGAAGTACGAGGAGATGGTGAAAAAGATGGGCACGTCATCGTCGGTAGACCAATTGCTCACTAGCACAG	CCCATATTCCTTAAGTGTGTAGGTGAAAGCCCGaAGACcCGAAACACGACGTTAACAATgGcGCtgTCTGTGGAATCTCTXXXXXXXXXXCAAtCTCAAGAGGAAGTACGAGGAGATGGTGAAAAAGATGGGCACGTCATCGTCGGTAGACCAATTGCTCACTAGCACAG
Marker106974	CAGCGGCTAACACCATGCAAAAACCCTACGCACCCCTCAAAAGCTgAGAGAACCTTGCCACATCAACCTAAGAAGGGACTXXXXXXXXXXTGTCATATATGAGGGGTGTGTAGTCTTGCATTACATATTCCGGCATTTCAGTCACTGTCCAATCCCAAGCGGGAGCTGGG	CAGCGGCTAACACCATGCAAAAACCCTACGCACCCCTCAAAAGCTaAGAGAACCTTGCCACATCAACCTAAGAAGGGACTXXXXXXXXXXTGTCATATATGAGGGGTGTGTAGTCTTGCATTACATATTCCGGCATTTCAGTCACTGTCCAATCCCAAGCGGGAGCTGGG
Marker10699	CGAGATTGATTGGCTcAGTAAAAAAAAAAGGACTAGACCGAcTGAAATTGGCTTGTCCGATCCCATTTCTTTATATCCCTXXXXXXXXXXAaCGGAAAACATAAATCTCATAATAAAAAGACCTCGTACGTTTAAAACTCGTGCCTAGACTTCCGTGCTCTTCCCCATGG	CGAGATTGATTGGCTtAGTAAAAAAAAAAGGACTAGACCGAtTGAAATTGGCTTGTCCGATCCCATTTCTTTATATCCCTXXXXXXXXXXAgCGGAAAACATAAATCTCATAATAAAAAGACCTCGTACGTTTAAAACTCGTGCCTAGACTTCCGTGCTCTTCCCCATGG
Marker10704	CCTCcGATAGGCAATGCCCAACGAACCCCTAGAGCTCGTGATAGTAGACCAGTAGGAGCCTAAAAGGCAAGTGTAGATATXXXXXXXXXXAATGGCTCTCAAATGTAGTTTTGGGGAAGAAGCCTAGTGGCAAGTGGTGAATGTGTGTAGACTTCACCGACCTGAACAAG	CCTCtGATAGGCAATGCCCAACGAACCCCTAGAGCTCGTGATAGTAGACCAGTAGGAGCCTAAAAGGCAAGTGTAGATATXXXXXXXXXXAATGGCTCTCAAATGTAGTTTTGGGGAAGAAGCCTAGTGGCAAGTGGTGAATGTGTGTAGACTTCACCGACCTGAACAAG
Marker107078	CTTAATTTCTCACATAGTTTCAGCCCTTCCaACAATGAATGCATTTGCACTATAGAATTTCTTCCCTCGTAAAAAAGCTGXXXXXXXXXXGCTTCACAGCATCGAAGATATAAGCACCGAGGCATGGCGGCGATAGCCTGATCATCATGCCAAGTTGGGATACtGACTAG	CTTAATTTCTCACATAGTTTCAGCCCTTCCtACAATGAATGCATTTGCACTATAGAATTTCTTCCCTCGTAAAAAAGCTGXXXXXXXXXXGCTTCACAGCATCGAAGATATAAGCACCGAGGCATGGCGGCGATAGCCTGATCATCATGCCAAGTTGGGATACcGACTAG
Marker10744	CTATAGTAAGGACAAAGAGGGAAAGCCTAAGGAGGCATTGCCGCTGAGTCTGCTCCAATCTCAAaGACCTTACCCAAATAXXXXXXXXXXGAATGTTGTCACCCTTCTCGCCACCCTGGACACCATGGTCGCCTAGGGCACgACCTCCACTACCCCAATTTCCCTCATAG	CTATAGTAAGGACAAAGAGGGAAAGCCTAAGGAGGCATTGCCGCTGAGTCTGCTCCAATCTCAAgGACCTTACCCAAATAXXXXXXXXXXGAATGTTGTCACCCTTCTCGCCACCCTGGACACCATGGTCGCCTAGGGCACaACCTCCACTACCCCAATTTCCCTCATAG
Marker107492	CAATGGTTGATGCGGTAACTAGTGGGGAACACACGGTGCATAGGGGAGCCGTGAGGTATCCAATGTTACGTTATGATATGXXXXXXXXXXCATTCCTCACTCAGAATGATAGAAgTTTTGCCAGGTACTCAAGACCCTTGAGTATGGACAAAATCAGTGAAATAATTGAG	CAATGGTTGATGCGGTAACTAGTGGGGAACACACGGTGCATAGGGGAGCCGTGAGGTATCCAATGTTACGTTATGATATGXXXXXXXXXXCATTCCTCACTCAGAATGATAGAAaTTTTGCCAGGTACTCAAGACCCTTGAGTATGGACAAAATCAGTGAAATAATTGAG
Marker10759	CCTATATATAGTTTGCTTAGGTATGATGTTAATTACATAAAGAAGCCACTTTGTCCACTTTTTACAAGCCAATAATCTACXXXXXXXXXXaAAATAGAAAAATATTGTATTAAGGTTCTAGATAATCCTTCAGAGCCAAGTTGCTCAGTACAATATAACTCACGTATTAG	CCTATATATAGTTTGCTTAGGTATGATGTTAATTACATAAAGAAGCCACTTTGTCCACTTTTTACAAGCCAATAATCTACXXXXXXXXXXgAAATAGAAAAATATTGTATTAAGGTTCTAGATAATCCTTCAGAGCCAAGTTGCTCAGTACAATATAACTCACGTATTAG
Marker107649	CCAGTCATCGGCATTCCACAGACTAGATTGTAACCTCATCGGTTGGTTCTTTGGGTAAGGAACACCAATCGACTCCATGTXXXXXXXXXXCAATGACCCTTCTGACCGCAACTGCATGTATGTGCAGATATTAGCATATCAACATGCACaAATTCgTGAGGCAATTATTG	CCAGTCATCGGCATTCCACAGACTAGATTGTAACCTCATCGGTTGGTTCTTTGGGTAAGGAACACCAATCGACTCCATGTXXXXXXXXXXCAATGACCCTTCTGACCGCAACTGCATGTATGTGCAGATATTAGCATATCAACATGCACgAATTCaTGAGGCAATTATTG
Marker107686	CTaAAAGCTATTGTTGTAgGCAAATTCCACTAACggTAGGTGACTTTCCCAATCACCACTTAGTTCCAGCATGCATGCTCXXXXXXXXXXTGGCAGACCTATCAcGAAATCCATTGACACATCCTCCCACTTCCATTcTGGAATTGGAAATGGTTGCAATTCTCCTGcTG	CTgAAAGCTATTGTTGTAaGCAAATTCCACTAACtaTAGGTGACTTTCCCAATCACCACTTAGTTCCAGCATGCATGCTCXXXXXXXXXXTGGCAGACCTATCAtGAAATCCATTGACACATCCTCCCACTTCCATTtTGGAATTGGAAATGGTTGCAATTCTCCTGgTG
Marker107779	CTTTGTTCACCTTCAGCTTGTGATGGTTGGACTACCACATTATCATGTATACTATTGAATGGAGTGATGTCATCCCCTCGXXXXXXXXXXATATTCTAATAAtATTTTATTCAACTTTTAACTTTAATCTCAAAAAATCTTATTTCATCTCATCTCTGAAAACAAACGAG	CTTTGTTCACCTTCAGCTTGTGATGGTTGGACTACCACATTATCATGTATACTATTGAATGGAGTGATGTCATCCCCTCGXXXXXXXXXXATATTCTAATAAgATTTTATTCAACTTTTAACTTTAATCTCAAAAAATCTTATTTCATCTCATCTCTGAAAACAAACGAG
Marker107851	CTGGAGCAGGTTTGATATGAGAATAGCACTTCTGCTTGTTTAACTTGTAGTATGAATCTTGGTGTTTTCAcGTTACTTCTXXXXXXXXXXCTTTCCGAGAGTTTGATGGTTCTTGAATCGCTTGTCACTGAAATTTTGTTCATGGAGTTGTAAAGTGTATGCACCCGTTG	CTGGAGCAGGTTTGATATGAGAATAGCACTTCTGCTTGTTTAACTTGTAGTATGAATCTTGGTGTTTTCAtGTTACTTCTXXXXXXXXXXCTTTCCGAGAGTTTGATGGTTCTTGAATCGCTTGTCACTGAAATTTTGTTCATGGAGTTGTAAAGTGTATGCACCCGTTG
Marker108080	CTCCATATGGTAGCCCTCACAGCATTATCTCATGGTGGATAATGGATATGAATCAGATTTTGGATCAATCTATATTTTGAXXXXXXXXXXTGACCACTAACTACTTCTTGCCCCCTcGGGCTCTACTTTTCAAGTTTATTATCCTCAATGTCTCCCCTACTCTATAAGGG	CTCCATATGGTAGCCCTCACAGCATTATCTCATGGTGGATAATGGATATGAATCAGATTTTGGATCAATCTATATTTTGAXXXXXXXXXXTGACCACTAACTACTTCTTGCCCCCTtGGGCTCTACTTTTCAAGTTTATTATCCTCAATGTCTCCCCTACTCTATAAGGG
Marker10825	CTTAACAGAAAACAGAACAgATATCATCGGAATCAaATCACATTtATATACAGAAtCAGAACTTCATGCCAAGGTTTTCAXXXXXXXXXXTCCTTCCCCCCTCACTCATCCCCTCCCTCTCTCTGGTTTCTTCTTGTGTAGTATTTAGTTTTATTTTTCTgTTTTTTCAG	CTTAACAGAAAACAGAACAtATATCATCGGAATCAgATCACATTcATATACAGAAaCAGAACTTCATGCCAAGGTTTTCAXXXXXXXXXXTCCTTCCCCCCTCACTCATCCCCTCCCTCTCTCTGGTTTCTTCTTGTGTAGTATTTAGTTTTATTTTTCTaTTTTTTCAG
Marker10833	CCAGGAGCAATTTGTTCACTACCAACGAATTAGTCAAAGGTGATTCCGTTTTGGTTGGGGATCATATGGCTTGTGATATTXXXXXXXXXXTGGTGAGACAGTGATTGGTAgAGGTGCATTTTCAGACGTTCTAGATTCAgGTATTAGTCGTTTATGGCACATGTGATTGG	CCAGGAGCAATTTGTTCACTACCAACGAATTAGTCAAAGGTGATTCCGTTTTGGTTGGGGATCATATGGCTTGTGATATTXXXXXXXXXXTGGTGAGACAGTGATTGGTAcAGGTGCATTTTCAGACGTTCTAGATTCAtGTATTAGTCGTTTATGGCACATGTGATTGG
Marker10841	CTCGGAATACACATGAGACGCTCGCTGAAGATAAGTTCGTCATAAATAAAGAATATTTTGAACCAGAAATGAACAAAGAAXXXXXXXXXXAcTACAATAATCCAGAGTCATGAAGTTTGCATGTCCCAAACAATACAAATCATGAACTTTTTTTTTTATGTAGATTAGGG	CTCGGAATACACATGAGACGCTCGCTGAAGATAAGTTCGTCATAAATAAAGAATATTTTGAACCAGAAATGAACAAAGAAXXXXXXXXXXAtTACAATAATCCAGAGTCATGAAGTTTGCATGTCCCAAACAATACAAATCATGAACTTTTTTTTTTATGTAGATTAGGG
Marker108717	CAAACCGAACGACATTATTAAGAACTCGTAATGTCCATATCAAATTCTGAAAGCAATCTTAGAAATaTCTTGCTCCCTAAXXXXXXXXXXGAATGAACATCTAGGTCGAATGAACATTTTTTTCTAATAATTCCTCGATCTATGCCTTTAGCTCCTTAAACtTTGAAGGG	CAAACCGAACGACATTATTAAGAACTCGTAATGTCCATATCAAATTCTGAAAGCAATCTTAGAAATgTCTTGCTCCCTAAXXXXXXXXXXGAATGAACATCTAGGTCGAATGAACATTTTTTTCTAATAATTCCTCGATCTATGCCTTTAGCTCCTTAAACaTTGAAGGG
Marker108908	CTGCTTGGGCTAGGAAATTGTAAATTATAAAATTCATATAAACACGGTTTAAGCTCACAATTATCAATATTACAATTCAAXXXXXXXXXXACATATCAAGAAACGCAATATTGTCtTATAAAAAGAGAAAACAAGGAAAGTCACCCAATATCGATGTTGGATAACACCAG	CTGCTTGGGCTAGGAAATTGTAAATTATAAAATTCATATAAACACGGTTTAAGCTCACAATTATCAATATTACAATTCAAXXXXXXXXXXACATATCAAGAAACGCAATATTGTCgTATAAAAAGAGAAAACAAGGAAAGTCACCCAATATCGATGTTGGATAACACCAG
Marker10891	CCAATAAAAGAATAAATCTaCCCTTCAGCCGGTTTTTCCATCACAtGCCACACGAAGGCTGATaTGGCAAACTCGaTTTAXXXXXXXXXXCACAGtTGTGATTTTTGGTGCTTgATAAAAATT--tAAAAAAATACCCAAACTTTATCCAACAAACAAgCACTGATCTGGAG	CCAATAAAAGAATAAATCTtCCCTTCAGCCGGTTTTTCCATCACAcGCCACACGAAGGCTGATgTGGCAAACTCGgTTTAXXXXXXXXXX--CAGcTGTGATTTTTGGTGCTTaATAAAAATTAAaAAAAAAATACCCAAACTTTATCCAACAAACAAaCACTGATCTGGAG
Marker109053	CACAATCGATCGGAGTGATCGCAACTGAATTGGAGCATGAGATCAACTCAACATCGACGAATTCTTCGTATCATTGTAGAXXXXXXXXXXTtGAGTAGATTTGAAGCAGATTCCTTGTCGAGTTTGCAGTAATCAAGGGCATGCAAGACTTCACCCTGAAATATCTCAGG	CACAATCGATCGGAGTGATCGCAACTGAATTGGAGCATGAGATCAACTCAACATCGACGAATTCTTCGTATCATTGTAGAXXXXXXXXXXTgGAGTAGATTTGAAGCAGATTCCTTGTCGAGTTTGCAGTAATCAAGGGCATGCAAGACTTCACCCTGAAATATCTCAGG
Marker109110	CTGAGAGTATGAAAAATTAGAAAAGGCTACAAAATGAACTTGGTTTCTTGCTAGAATAAGAGGATATTAGATGGAAGCAAXXXXXXXXXXAGTGGAAATTTGGACAGAATGTTCACTAGTGAGGAAGTAGCAGCAGCACTCAAGCAAATGTCCCCCTTTAAGTCACCAaG	CTGAGAGTATGAAAAATTAGAAAAGGCTACAAAATGAACTTGGTTTCTTGCTAGAATAAGAGGATATTAGATGGAAGCAAXXXXXXXXXXAGTGGAAATTTGGACAGAATGTTCACTAGTGAGGAAGTAGCAGCAGCACTCAAGCAAATGTCCCCCTTTAAGTCACCAgG
Marker109179	CCTTAGAACTATTGAATATTAATTAAAGTTTTAATCTTTTAGATCATAATATTCTATCACGTTTTCAAATCCGATATTTAXXXXXXXXXXAATTTAACTCAAAAAATCATTTACTTTCTAtGATTCAAAGCCCGTTTAAATAACTAAAATGACTAACAGCAGTTAAGGAG	CCTTAGAACTATTGAATATTAATTAAAGTTTTAATCTTTTAGATCATAATATTCTATCACGTTTTCAAATCCGATATTTAXXXXXXXXXXAATTTAACTCAAAAAATCATTTACTTTCTAcGATTCAAAGCCCGTTTAAATAACTAAAATGACTAACAGCAGTTAAGGAG
Marker109236	CTCTTGCATTTCCTCATGTTTGATCCCCTATCCTGTAACAACTTCTACCAATCtGGGTTGGGAATGATAGTGAAAACTATXXXXXXXXXXCTTCTTGTAACATATAGTTGGATACCTCACAGCTCCCCTGTGCACCATTGGTTCCCTGTTAGTTACCGCATCATCCAATG	CTCTTGCATTTCCTCATGTTTGATCCCCTATCCTGTAACAACTTCTACCAATCcGGGTTGGGAATGATAGTGAAAACTATXXXXXXXXXXCTTCTTGTAACATATAGTTGGATACCTCACAGCTCCCCTGTGCACCATTGGTTCCCTGTTAGTTACCGCATCATCCAATG
Marker10938	CACCATAgAAGGATGaCTTTTATTCAAGATACACCGAAGCCTACTCCTCGACGAAAGAATGCCCCTAATATTCCAGGTAAXXXXXXXXXXAGCCCACCTAACTcAAATTCCAACGCTTCATCCACTAATCTtAAAGAATTTCAaGGTTCTGAATTTTCAATTAATTCCAG	CACCATAaAAGGATGgCTTTTATTCAAGATACACCGAAGCCTACTCCTCGACGAAAGAATGCCCCTAATATTCCAGGTAAXXXXXXXXXXAGCCCACCTAACTtAAATTCCAACGCTTCATCCACTAATCTcAAAGAATTTCAtGGTTCTGAATTTTCAATTAATTCCAG
Marker109469	CTGAAGCTATATTTAAATGGATTGGGTGAGCACTCAGAACTTGATCCTCAGTGTGTATGAAAGATTCATATGTTGTTGCCXXXXXXXXXXATTAAAGATTTGCTATATAGTTCTGTACTATCTTCATTACATGCATGtATAATGTGTTCATGCATTTGAGTATTATGTAG	CTGAAGCTATATTTAAATGGATTGGGTGAGCACTCAGAACTTGATCCTCAGTGTGTATGAAAGATTCATATGTTGTTGCCXXXXXXXXXXATTAAAGATTTGCTATATAGTTCTGTACTATCTTCATTACATGCATGcATAATGTGTTCATGCATTTGAGTATTATGTAG
Marker109577	CAACTATGGTGCAACTGGAAACACTGCTTCTTTTTCCTCCATCCCTCAATTTCCGAAACATCTTCTgGGCATATATGTTCXXXXXXXXXXATTTCCATATTTCCAAAAATAGAAAAGAAAACATACTTCCAAAACTTTCCCAAAATAGCAAATAAATATTGTTTCTTATG	CAACTATGGTGCAACTGGAAACACTGCTTCTTTTTCCTCCATCCCTCAATTTCCGAAACATCTTCTaGGCATATATGTTCXXXXXXXXXXATTTCCATATTTCCAAAAATAGAAAAGAAAACATACTTCCAAAACTTTCCCAAAATAGCAAATAAATATTGTTTCTTATG
Marker109670	CTGTaTGTCTGGAAACTCACTCTTCTGTAGAATAAGATTTTTTTTGGTGGGAAAAATATAATTAATGACTGTCATCTCTAXXXXXXXXXXGTCTAAAATAATTTCCACAACATGTTTGTCTGATACCTTCATCTGTAACACATCCTTGACAGGTGTCAGGATTTTGTGGG	CTGTcTGTCTGGAAACTCACTCTTCTGTAGAATAAGATTTTTTTTGGTGGGAAAAATATAATTAATGACTGTCATCTCTAXXXXXXXXXXGTCTAAAATAATTTCCACAACATGTTTGTCTGATACCTTCATCTGTAACACATCCTTGACAGGTGTCAGGATTTTGTGGG
Marker109703	CAAGCCTTCTCTCTTCTCCCAATCTCTCTTCTTCTTCTAGAACCTTAGGTGCGTGTTGGCTAAGTGTCATGTGTgTGCTAXXXXXXXXXXCCAAAACCCTCTTCTCTCTCTCCCCTTTCTTCCATTTTCATATCCAGGTTCAATGTACCCTAGATGTTGGTTTGCAGTTG	CAAGCCTTCTCTCTTCTCCCAATCTCTCTTCTTCTTCTAGAACCTTAGGTGCGTGTTGGCTAAGTGTCATGTGTaTGCTAXXXXXXXXXXCCAAAACCCTCTTCTCTCTCTCCCCTTTCTTCCATTTTCATATCCAGGTTCAATGTACCCTAGATGTTGGTTTGCAGTTG
Marker10993	CCATTACATACATATATTTCAAAGTTTTAATTGTAGCGCCCCATTTCTCGGTGGAAGACCTGGCGAGGATCCATGGTGCCXXXXXXXXXXgTACCAAACACGTATGGTCGCCTGACTGATAATTACAAATACAACTCCCATCAATGGGCAGGTTCTACAATAGAGAATAG	CCATTACATACATATATTTCAAAGTTTTAATTGTAGCGCCCCATTTCTCGGTGGAAGACCTGGCGAGGATCCATGGTGCCXXXXXXXXXXaTACCAAACACGTATGGTCGCCTGACTGATAATTACAAATACAACTCCCATCAATGGGCAGGTTCTACAATAGAGAATAG
Marker110019	CACACAATAACAACAGTCTTCAAAACTGCTCTCATTACCTACAATCTTAACGCTCAGTCGCATCACCGCTGTGCCACTTCXXXXXXXXXXTGATATATTGCCACTTtAAGTGGTGTTTAAGCCCTTTGATAGAgGAAAGGAAGGAAACCTTGTTGGAATAGATGTTGATG	CACACAATAACAACAGTCTTCAAAACTGCTCTCATTACCTACAATCTTAACGCTCAGTCGCATCACCGCTGTGCCACTTCXXXXXXXXXXTGATATATTGCCACTTaAAGTGGTGTTTAAGCCCTTTGATAGAaGAAAGGAAGGAAACCTTGTTGGAATAGATGTTGATG
Marker110114	CATTTTTGTTGATTCAAGCATTAGTGACACAATTCGCACGTGTATTGTATTGGGAAATCATCGAGCTGCAATGAAAGTGAXXXXXXXXXXAAAAaTTTGAACGTTACTGATGTTGTTACTTGTCTCAGGTTTCTGAGAAGAGATGGTATTGGCTTAAGATCTTTGCTTTG	CATTTTTGTTGATTCAAGCATTAGTGACACAATTCGCACGTGTATTGTATTGGGAAATCATCGAGCTGCAATGAAAGTGAXXXXXXXXXXAAAAtTTTGAACGTTACTGATGTTGTTACTTGTCTCAGGTTTCTGAGAAGAGATGGTATTGGCTTAAGATCTTTGCTTTG
Marker11017	CTCATTTGGGATTTCAATAGGCTTGGTTTGGGATTTTGGtTTCTATCAAGTCTAAATCTAATTTTTGTTGGtGCAATAAAXXXXXXXXXXGATGAATGCCTTCTTACCACCTCCAGAAGAACCAGCTGGAATCACCTTCAAGACATTAAACCaCACTGTCTTTGATAGAG	CTCATTTGGGATTTCAATAGGCTTGGTTTGGGATTTTGGcTTCTATCAAGTCTAAATCTAATTTTTGTTGGcGCAATAAAXXXXXXXXXXGATGAATGCCTTCTTACCACCTCCAGAAGAACCAGCTGGAATCACCTTCAAGACATTAAACCtCACTGTCTTTGATAGAG
Marker11020	CCTAAAATAATACTAAGGCAAcGAAAATAAATTACGGATGTAATCTAGTCATTTTTTGGGTTATCATAGAATAGGTGGCAXXXXXXXXXXTAGAGAGTGTCtGGAGCAAATTGGAAGGTCAATTGAGCGGACAGTTGAAATGGATTTACGATCAGATGGTATtGGTTAGG	CCTAAAATAATACTAAGGCAAtGAAAATAAATTACGGATGTAATCTAGTCATTTTTTGGGTTATCATAGAATAGGTGGCAXXXXXXXXXXTAGAGAGTGTCcGGAGCAAATTGGAAGGTCAATTGAGCGGACAGTTGAAATGGATTTACGATCAGATGGTATaGGTTAGG
Marker110213	CCAACCACCATGGGGTTGACGAGAGCACCCGAGGGCTAGACAATGTGAGAAAGCCCCTAGCATGAAAGATTGCCCCAATCXXXXXXXXXXACACGCCCTTTCCATGGGCACAGGGGCATGCCCATGTGAGGGGGGCGGCATGGATAGCCCTCTGGGCTGCaCATGTTTGG	CCAACCACCATGGGGTTGACGAGAGCACCCGAGGGCTAGACAATGTGAGAAAGCCCCTAGCATGAAAGATTGCCCCAATCXXXXXXXXXXACACGCCCTTTCCATGGGCACAGGGGCATGCCCATGTGAGGGGGGCGGCATGGATAGCCCTCTGGGCTGCcCATGTTTGG
Marker110362	CTTGTTTGGATGTTGAGATAAGATGAGAAATTTGTGAATAGTGAAATAGTTTGTGAGTAGTAGTGAAATGGTTTAAGATGXXXXXXXXXXAAATGTTTATGTTTGTAGTGTTTGGATgTTGAGATAAGATGGGATGAGATTAGACAAGACTATCTTGCAATCCAAATGGG	CTTGTTTGGATGTTGAGATAAGATGAGAAATTTGTGAATAGTGAAATAGTTTGTGAGTAGTAGTGAAATGGTTTAAGATGXXXXXXXXXXAAATGTTTATGTTTGTAGTGTTTGGATaTTGAGATAAGATGGGATGAGATTAGACAAGACTATCTTGCAATCCAAATGGG
Marker11045	CCTTAATTGTAACATATGAAAGTATCATTTGCTTGTAAAATTTATGCATTTTCACTTATCGAAAAAAGGAATTTATGCATXXXXXXXXXXTTGTTTATTATATTTTGTGTGAAAATTTGATAAAGTTATTaTGATGAGATGGAATGAAACACTTTTTGTATCCAAACCGG	CCTTAATTGTAACATATGAAAGTATCATTTGCTTGTAAAATTTATGCATTTTCACTTATCGAAAAAAGGAATTTATGCATXXXXXXXXXXTTGTTTATTATATTTTGTGTGAAAATTTGATAAAGTTATTtTGATGAGATGGAATGAAACACTTTTTGTATCCAAACCGG
Marker110511	CATTGTCTTTAAAGAGTTACTAGAAATCTTGCCTTAGTTGCTTTTCTTCATTTATTCCATCCTTTTAGATCAAACACTAAXXXXXXXXXXAACGATTACATAAtGGTTGCACAAATCATGATTGCAAATATATATTTTTTTAAATATATATACCCATAATAAGTAGAGAG	CATTGTCTTTAAAGAGTTACTAGAAATCTTGCCTTAGTTGCTTTTCTTCATTTATTCCATCCTTTTAGATCAAACACTAAXXXXXXXXXXAACGATTACATAAcGGTTGCACAAATCATGATTGCAAATATATATTTTTTTAAATATATATACCCATAATAAGTAGAGAG
Marker11064	CCTCTTTTGCTGTGATTTTAAATAGGTGGTGGATGACAACGAGTATGGTATGGTAGAACAAGGTTTGCAAGTTTTCTTTGXXXXXXXXXXATTGCTAAGATCATACCAACTCTTGTGCCTTTGTTATTTTAGAAGAGTGAGTACATACTATAATCTACTcTACATTTAGG	CCTCTTTTGCTGTGATTTTAAATAGGTGGTGGATGACAACGAGTATGGTATGGTAGAACAAGGTTTGCAAGTTTTCTTTGXXXXXXXXXXATTGCTAAGATCATACCAACTCTTGTGCCTTTGTTATTTTAGAAGAGTGAGTACATACTATAATCTACTgTACATTTAGG
Marker11068	CCCTCTTAGTCCAAGCAATCAAAAACAAAGTTAGATCCAAGTTTGAAATGATGAGGGACACGCGGAGGTAGAGAGAGAAAXXXXXXXXXXGGAGAAAGAAGGGGTAAAAATGAAACCTCaAAAGCGCTGCACTTTTTTATCTCCTTAATAACCAGAGGGATGGGTTTCGG	CCCTCTTAGTCCAAGCAATCAAAAACAAAGTTAGATCCAAGTTTGAAATGATGAGGGACACGCGGAGGTAGAGAGAGAAAXXXXXXXXXXGGAGAAAGAAGGGGTAAAAATGAAACCTCtAAAGCGCTGCACTTTTTTATCTCCTTAATAACCAGAGGGATGGGTTTCGG
Marker11078	CTCGGTGGTATTTTCCACAGCGCTGTCCAGG--TCTCTCTCTCTCTCTCTCTCCATATATATGTATGTATGCATTTGTCGGTXXXXXXXXXXAATTTTTTTGGGGGGCGGGGGTATAGCACCCAAATGAGGAGCCAATTTTTAAATCATAGAAAGAAAGGTAGAGAGACGAG	CTCGGTGGTATTTTCCACAGCGCTGTCCAGGTCTCTCTCTCTCTCTCTCTCTCCATATATATGTATGTATGCATTTGTC-G-XXXXXXXXXXAATTTTTTTGGGGGGCGGGGGTATAGCACCCAAATGAGGAGCCAATTTTTAAATCATAGAAAGAAAGGTAGAGAGACGAG
Marker110855	CTCGAAGGTATTTGGTTTATTGGGCTAGTAAAGTTACTGAAATGACTCAAAAGGCTTTTCTTTTTAATCCAAAGTCCGCAXXXXXXXXXXAAATgATTTAAAACTATTTATTATATTTCAGTTATGTGCCTATCATTTAATGTTACATTTGCTAAAAACATAGCATTCTG	CTCGAAGGTATTTGGTTTATTGGGCTAGTAAAGTTACTGAAATGACTCAAAAGGCTTTTCTTTTTAATCCAAAGTCCGCAXXXXXXXXXXAAATtATTTAAAACTATTTATTATATTTCAGTTATGTGCCTATCATTTAATGTTACATTTGCTAAAAACATAGCATTCTG
Marker11090	CTCCAATGCTCTACCCTCTATCTCTATAgGACAATCCTTAACTACACGGGTAGGGGCTTCTGTATTCCTGTTAGGAATCGXXXXXXXXXXGACACCAGCTTCTTCTGTTTTTGGAGCGTTAGCATCAACATCTCTTGGCATAACTGCATACACTCATGCTAGAATGTGGG	CTCCAATGCTCTACCCTCTATCTCTATAtGACAATCCTTAACTACACGGGTAGGGGCTTCTGTATTCCTGTTAGGAATCGXXXXXXXXXXGACACCAGCTTCTTCTGTTTTTGGAGCGTTAGCATCAACATCTCTTGGCATAACTGCATACACTCATGCTAGAATGTGGG
Marker11091	CATAGATCGGCTCTCCGCCCCATCTTTCTCACTGTCTTTAAGACTTTCTCTTGCTCTACCCATCCCATTACCGTCACTTTXXXXXXXXXXCGAGGATTGAGAATGCCATTTTCTACCCCAAAATTAACTAGGTtCAATACCAGGATAAGGAGTGGAATCAGGGACGAGGG	CATAGATCGGCTCTCCGCCCCATCTTTCTCACTGTCTTTAAGACTTTCTCTTGCTCTACCCATCCCATTACCGTCACTTTXXXXXXXXXXCGAGGATTGAGAATGCCATTTTCTACCCCAAAATTAACTAGGTaCAATACCAGGATAAGGAGTGGAATCAGGGACGAGGG
Marker11093	CAATGTTTTAGTCACAACTAGATTTATTTTTCACTTTTTAGTGCATTTGTTTTTTTTTTtAAAAAGGTTGTATTGCATTTXXXXXXXXXXTAAACAGAACATGCCTAGCTTTTGACAACTAAATAATTCCAATATGATATTAATGAGATAAGTATATATTATCCCTTATG	CAATGTTTTAGTCACAACTAGATTTATTTTTCACTTTTTAGTGCATTTGTTTTTTTTTTaAAAAAGGTTGTATTGCATTTXXXXXXXXXXTAAACAGAACATGCCTAGCTTTTGACAACTAAATAATTCCAATATGATATTAATGAGATAAGTATATATTATCCCTTATG
Marker11125	CTCGTAATGTGTTTATTCGCCTCTCGATCGAAGAAGATTTTTTGAAGGCTCTTTCATGTTAAGCCACAGAGATTGACGGGXXXXXXXXXXTCCACTTCAATCTACTAGCTTGcATATTGAGATTGGTTATGAGACTTTGCCGGCGTATTGCTGTCGATGTAGAATTCAGG	CTCGTAATGTGTTTATTCGCCTCTCGATCGAAGAAGATTTTTTGAAGGCTCTTTCATGTTAAGCCACAGAGATTGACGGGXXXXXXXXXXTCCACTTCAATCTACTAGCTTGaATATTGAGATTGGTTATGAGACTTTGCCGGCGTATTGCTGTCGATGTAGAATTCAGG
Marker111409	CTGGATGTAGAACCTGTGCTTGTTAATAGTAATATTATGTCTTTGTtTATGTACTCTGACCCCACTCATAATCCTTGACTXXXXXXXXXXTAGACTTTATATGGAAAACATTGGCAAAATTGATCTAGGCTTCCATGGTCCTAAGTACACGTGGACAAACAACAGGTAGG	CTGGATGTAGAACCTGTGCTTGTTAATAGTAATATTATGTCTTTGTaTATGTACTCTGACCCCACTCATAATCCTTGACTXXXXXXXXXXTAGACTTTATATGGAAAACATTGGCAAAATTGATCTAGGCTTCCATGGTCCTAAGTACACGTGGACAAACAACAGGTAGG
Marker111433	CAAAACAGGAAAAACCAAAAGTTTCAATTTCAATGATGAATTGGTCTGTATAGGTTCTTAAATATCCAAAATCAGTATATXXXXXXXXXXGGTTCGAACAAAATGATCTTACTCAATTGATGGGAACCACAcTTTGAGCCTCAAAGAATGCATCAAGCAAGATATGTGTG	CAAAACAGGAAAAACCAAAAGTTTCAATTTCAATGATGAATTGGTCTGTATAGGTTCTTAAATATCCAAAATCAGTATATXXXXXXXXXXGGTTCGAACAAAATGATCTTACTCAATTGATGGGAACCACAgTTTGAGCCTCAAAGAATGCATCAAGCAAGATATGTGTG
Marker11149	CTATGCAAGAAACAACCTAACCCTATCCGTCTGCTTGACCcGATCCGACCAGAAC-AAAAAAAAAATCGAGTTTGAACGATXXXXXXXXXXTGGCTATGAATTTCATGTTCAAGCTTCACCCCCTGTTGGCTAGACCCGGAGCGATCAACAAGATGTTTTCCTCCATTAAG	CTATGCAAGAAACAACCTAACCCTATCCGTCTGCTTGACCtGATCCGACCAGAACAAAAAAAAAAATCGAGTTTGAACGA-XXXXXXXXXXTGGCTATGAATTTCATGTTCAAGCTTCACCCCCTGTTGGCTAGACCCGGAGCGATCAACAAGATGTTTTCCTCCATTAAG
Marker111539	CTCGAGCAAACTCTCGAACTTGAGCTTTGCTCGAGCCCAGTGTCAAGCGCATGTCGGGCGAACTTCACTCGAGCGTCCTGXXXXXXXXXXCTAGACTAGTGATAGAGGAAACAAAATCAATTgTGAACTCATTTTCAAGTTGGACTACGAAACATAATAAATGGAGGCAG	CTCGAGCAAACTCTCGAACTTGAGCTTTGCTCGAGCCCAGTGTCAAGCGCATGTCGGGCGAACTTCACTCGAGCGTCCTGXXXXXXXXXXCTAGACTAGTGATAGAGGAAACAAAATCAATTaTGAACTCATTTTCAAGTTGGACTACGAAACATAATAAATGGAGGCAG
Marker112004	CACTGTACAAATTTACCTATTGGAGTTTATCATACCGATAGCATCCAACTTGAGTGGAATTGCAGATAaAGGGGCGTACAXXXXXXXXXXAAAAGCAGATATGGTGAGTCCCCCCACATAGTCGGGAAGGAGGAGATTTGTTGTGTGGGTTCCCTCCTATATGGAGGGTG	CACTGTACAAATTTACCTATTGGAGTTTATCATACCGATAGCATCCAACTTGAGTGGAATTGCAGATAgAGGGGCGTACAXXXXXXXXXXAAAAGCAGATATGGTGAGTCCCCCCACATAGTCGGGAAGGAGGAGATTTGTTGTGTGGGTTCCCTCCTATATGGAGGGTG
Marker11204	CATGATATTCACTACTACTCTAATGTTGATGGTCACTGCATATTCCATTGCAATGATAATTTGTAATTAAAGTAGGTATGXXXXXXXXXXATATGATGcAGCTACAATGAGAGGAACAAAGAAcGCATGTGGTGGAcGTGCTGGCAATCGCGCATCAGCACGTGGTAAAG	CATGATATTCACTACTACTCTAATGTTGATGGTCACTGCATATTCCATTGCAATGATAATTTGTAATTAAAGTAGGTATGXXXXXXXXXXATATGATGtAGCTACAATGAGAGGAACAAAGAAtGCATGTGGTGGAtGTGCTGGCAATCGCGCATCAGCACGTGGTAAAG
Marker11205	CTTCCACCCAACTTTTCTTGTTGGCTCAGAAGAGTATTAAAATCTCCTAAACCCAATATAGGACCCAAGTAACTATTGaCXXXXXXXXXXTTACAACACCAGTGGTATTTTTTTCCTGCAAAAAAGTCTCCAATAAGAAGACCACATCAGGTTGGTGAGACCTAATATGG	CTTCCACCCAACTTTTCTTGTTGGCTCAGAAGAGTATTAAAATCTCCTAAACCCAATATAGGACCCAAGTAACTATTGgCXXXXXXXXXXTTACAACACCAGTGGTATTTTTTTCCTGCAAAAAAGTCTCCAATAAGAAGACCACATCAGGTTGGTGAGACCTAATATGG
Marker112087	CTTTTGAGTAATGCTGATACCTTTCACTCATCATTCAGGACATATAAACTGACAAGAAGCTTTAAGAAAACTAGTGTGTT---XXXXXXXXXXCAAAGCAGGCACATCATTCCAAATATTTCGCCACAAATTTCCATGCTCAGACATTCTTTGTGAAAGCCGTCCTTGAGGAG	CTTTTGAGTAATGCTGATACCTTTCACT---CATTCAGGACATATAAACTGACAAGAAGCTTTAAGAAAACTAGTGTGTTCAGXXXXXXXXXXCAAAGCAGGCACATCATTCCAAATATTTCGCCACAAATTTCCATGCTCAGACATTCTTTGTGAAAGCCGTCCTTGAGGAG
Marker11217	CTTTATATGAAGGGAAGATAGAGATGAGAGAAAAATGCCTTGCCTTGTAGAACCTTTCAAATACTTCAAAATTTTGCGGAXXXXXXXXXXgAGTTGATCTAGCAACTTCCAAGCCTAAGAAGTATTTTATGATGCCTAGATCTTTGATTTTGAATTGAGAGTGAAAATAG	CTTTATATGAAGGGAAGATAGAGATGAGAGAAAAATGCCTTGCCTTGTAGAACCTTTCAAATACTTCAAAATTTTGCGGAXXXXXXXXXXcAGTTGATCTAGCAACTTCCAAGCCTAAGAAGTATTTTATGATGCCTAGATCTTTGATTTTGAATTGAGAGTGAAAATAG
Marker112444	CATTTCTTAATTAAATAAAATTGAAGGACTTTAGAGAAAATATTTCAAAGTCTTAAAAATAATACCCTTAATTTATTTTAXXXXXXXXXXCGGTGTGGTGGTTCCACTGCACTTTGAGCATCgGAATTGTTTTGcCGCGGAGCACTTGTACCTTCCAATCCAGGATCtTG	CATTTCTTAATTAAATAAAATTGAAGGACTTTAGAGAAAATATTTCAAAGTCTTAAAAATAATACCCTTAATTTATTTTAXXXXXXXXXXCGGTGTGGTGGTTCCACTGCACTTTGAGCATCaGAATTGTTTTGtCGCGGAGCACTTGTACCTTCCAATCCAGGATCcTG
Marker112577	CTCTATCCAACTAGACCTAATCTCATGGCTCTAAAATAATATTAAGGCAATGAAAAAAATAAATACGGATGAAATCTAACXXXXXXXXXXTGGCTTGCCCCTCCTCATGGAATTGAATCCGATCTATAGAGGTGTCTGATGTCTCAAAtAGGGTATACCTACTTGCACGG	CTCTATCCAACTAGACCTAATCTCATGGCTCTAAAATAATATTAAGGCAATGAAAAAAATAAATACGGATGAAATCTAACXXXXXXXXXXTGGCTTGCCCCTCCTCATGGAATTGAATCCGATCTATAGAGGTGTCTGATGTCTCAAAcAGGGTATACCTACTTGCACGG
Marker11272	CCAAGTGGCGGCTCTCTCCATCTtAGCCACATGCAGGGCAAAATTGTCACTGGcgAAAAGGCTCTCAACACGAAGGAGTTXXXXXXXXXXCACAAGCATGGTAAAGTTAGGAGCCAAAAGAAAGCGCCTACGAACAAAAGCAAACAAGAAGGAGAATAAGcGTTATTGGG	CCAAGTGGCGGCTCTCTCCATCTcAGCCACATGCAGGGCAAAATTGTCACTGGaaAAAAGGCTCTCAACACGAAGGAGTTXXXXXXXXXXCACAAGCATGGTAAAGTTAGGAGCCAAAAGAAAGCGCCTACGAACAAAAGCAAACAAGAAGGAGAATAAGaGTTATTGGG
Marker11282	CAAGATCCGAAACTTCTAAGACAgGGTATAGCCAAATCCTCAAGTAACACAAATCAACCACAATGTTTTGCTTAGAACTAXXXXXXXXXXCCTATTTCGTGTTCTTGAGTTTGTAAGGATTTCTGAGTCTGTAAGGATTTCTAGGGCATCACTTGATCTCAAATCATTCG	CAAGATCCGAAACTTCTAAGACAaGGTATAGCCAAATCCTCAAGTAACACAAATCAACCACAATGTTTTGCTTAGAACTAXXXXXXXXXXCCTATTTCGTGTTCTTGAGTTTGTAAGGATTTCTGAGTCTGTAAGGATTTCTAGGGCATCACTTGATCTCAAATCATTCG
Marker11284	CATACTTTTTGGGAAGTGTTTTTGTGGTTATAACTGACCACCATAGCCTTAAATATTTACTTGAGCAGAAGATTGGCAtTXXXXXXXXXXGAAAGACATAATTTATGTGCCTGACTCTCTGTCCTTTAAACAACAGATTTTGAATTACTTGCACTCTAGTCCTATTGCTG	CATACTTTTTGGGAAGTGTTTTTGTGGTTATAACTGACCACCATAGCCTTAAATATTTACTTGAGCAGAAGATTGGCAcTXXXXXXXXXXGAAAGACATAATTTATGTGCCTGACTCTCTGTCCTTTAAACAACAGATTTTGAATTACTTGCACTCTAGTCCTATTGCTG
Marker112861	CAAAGTCATATTAATTTGAAAATAATACTAGATATAGTCATAGATTTTATACAAGCATCaTGTATTTTTTTTAAAAATGAXXXXXXXXXXGAGCTATTGGAGGTTGCTTTTAAGTGGATTGCCTCACCCTATTGGAATTTGGGTGCATGATTTCAGTCAAATTCAAATGG	CAAAGTCATATTAATTTGAAAATAATACTAGATATAGTCATAGATTTTATACAAGCATCgTGTATTTTTTTTAAAAATGAXXXXXXXXXXGAGCTATTGGAGGTTGCTTTTAAGTGGATTGCCTCACCCTATTGGAATTTGGGTGCATGATTTCAGTCAAATTCAAATGG
Marker112951	CATACAtTGAAGGAATGCGACGTTGCGGATGCTACCACTTTGGACCATGAGAAACTTCCTTATGGTCAATGGCTGAGAGTXXXXXXXXXXCTACGGTTTTTCTAAAGGGGAAAAAtGAGGATGATGGGCTTACAAAATTTATTATCCTAGACGAGTCACATATGGCTTGG	CATACAcTGAAGGAATGCGACGTTGCGGATGCTACCACTTTGGACCATGAGAAACTTCCTTATGGTCAATGGCTGAGAGTXXXXXXXXXXCTACGGTTTTTCTAAAGGGGAAAAAgGAGGATGATGGGCTTACAAAATTTATTATCCTAGACGAGTCACATATGGCTTGG
Marker112972	CTGTTTTCTTAGCCCGTCGTTTTCTCCCCAAAACAGGTTTATTTCCTTGACGAATTGAGTCGTAATAACCTTTCAAAACAXXXXXXXXXXTTATAAGATAATAAGCAcGAGGAAGAAAGGGAAGTCTTACCAACAAAAAGGGATTTTTTTGCATTTAGTTGTGACCATTG	CTGTTTTCTTAGCCCGTCGTTTTCTCCCCAAAACAGGTTTATTTCCTTGACGAATTGAGTCGTAATAACCTTTCAAAACAXXXXXXXXXXTTATAAGATAATAAGCAtGAGGAAGAAAGGGAAGTCTTACCAACAAAAAGGGATTTTTTTGCATTTAGTTGTGACCATTG
Marker113095	CATTACCATCAAGAAGTTGACCATGACAAAAGCCATATAGGGGGTGCTACCCGCCAAGACGGACAGTGTGATAGTCcCGAXXXXXXXXXXGAAAATGACGGGGGCTGATTCGTTTCTCCTATACTTGGTGGGGCGGTACTCTACCGAATACACTTTTCGGTATCTCGCTG	CATTACCATCAAGAAGTTGACCATGACAAAAGCCATATAGGGGGTGCTACCCGCCAAGACGGACAGTGTGATAGTCgCGAXXXXXXXXXXGAAAATGACGGGGGCTGATTCGTTTCTCCTATACTTGGTGGGGCGGTACTCTACCGAATACACTTTTCGGTATCTCGCTG
Marker11363	CCATTGTTCATCATTTCCCTCCCTTGCTTTTTGTTTGTTTTTGGCAGCCATTGAAGACTTGTTTTCAGGCGCTCCACTCC-XXXXXXXXXXCTTTGGTTGACCTCTGAGTTTCTAGATTTAACTCGTGCCGATTACTGTAAAGATCACCAGAATTCAGCTCTGGTCTAAAG	CCATTGTTCATCATTTCCCTCCCTTGCTTTTTGTTT-TTTTTGGCAGCCATTGAAGACTTGTTTTCAGGCGCTCCACTCCAXXXXXXXXXXCTTTGGTTGACCTCTGAGTTTCTAGATTTAACTCGTGCCGATTACTGTAAAGATCACCAGAATTCAGCTCTGGTCTAAAG
Marker11392	CTCTTTCCTCTTCGACAAAAATCAGATATGAAGCCCTTAGTTTTTATGTGTGcGCGCGCGAGAGAGAGAGAGAGTCTCTAXXXXXXXXXXAAAATGGTAAAGCAGATGCTGCTGCAGCTGTTGCCACCTCTCGCTTCCCGACAAGGCTGCTTCATCACGCGCACATCAAG	CTCTTTCCTCTTCGACAAAAATCAGATATGAAGCCCTTAGTTTTTATGTGTGtGCGCGCGAGAGAGAGAGAGAGTCTCTAXXXXXXXXXXAAAATGGTAAAGCAGATGCTGCTGCAGCTGTTGCCACCTCTCGCTTCCCGACAAGGCTGCTTCATCACGCGCACATCAAG
Marker11442	CCTGGTGCTTTTGTAGGATACATGATCAAGTGATAACAATGTATTAAATAAGCATAGAGTTGAGGAAATTTTAGATTAAAXXXXXXXXXXAAACGCCCCCTAAGTGTTTCAACTGA------TCTCTCTCTCTCTCTCTCTCTCCCCCCTCTGTTTTTCCTTTCCTCACAGCCCTG	CCTGGTGCTTTTGTAGGATACATGATCAAGTGATAACAATGTATTAAATAAGCATAGAGTTGAGGAAATTTTAGATTAAAXXXXXXXXXX------CCCCTAAGTGTTTCAACTGATCTCTCTCTCTCTCTCTCTCTCTCTCTCCCCCCTCTGTTTTTCCTTTCCTCACAGCCCTG
Marker11475	CTTGTTTAGTTACACATATGAGATGAGAAATTTGTTAATAGTAGCGAGATAATTTGTGAATAGTAATGAAATGGTGTTTGXXXXXXXXXXAAAATTAAAAAATATTTATATTTGAATGGTGTGTAGATGTTGAGATGAgATGATTTCAAAAATTTCTTAAACGAAACCAG	CTTGTTTAGTTACACATATGAGATGAGAAATTTGTTAATAGTAGCGAGATAATTTGTGAATAGTAATGAAATGGTGTTTGXXXXXXXXXXAAAATTAAAAAATATTTATATTTGAATGGTGTGTAGATGTTGAGATGAaATGATTTCAAAAATTTCTTAAACGAAACCAG
Marker11487	CACCTTTTAACTTCGGTTCACACATTTTTTCCCAACTGATCCAGTGAATTATCTTTTCACTCTTTTTCTAACCCCGCCAAXXXXXXXXXXATTTGAAGAACGTCcTCTTGCACaTCAGgTTTCACATTCTTACTAAAGACCATAGAGGTTTTGTCCATGTTGATCTTCTG	CACCTTTTAACTTCGGTTCACACATTTTTTCCCAACTGATCCAGTGAATTATCTTTTCACTCTTTTTCTAACCCCGCCAAXXXXXXXXXXATTTGAAGAACGTCtTCTTGCACcTCAGaTTTCACATTCTTACTAAAGACCATAGAGGTTTTGTCCATGTTGATCTTCTG
Marker11518	CTTTTGAAGAAACATAAATTAGAAAAACATTAAGAAGCATGGCAGGTGACAAAGCTCTAGGTCCGGATTGATTTTCTGTCXXXXXXXXXXGTGTTATTGCCAACGAATGCTTGGATAGTAGACTCAAGTCaGGAGTGTGGGGCTC--GTGTATTCTTGATATGGAGAAGAAG	CTTTTGAAGAAACATAAATTAGAAAAACATTAAGAAGCATGGCAGGTGACAAAGCTCTAGGTCCGGATTGATTTTCTGTCXXXXXXXXXX--GTTATTGCCAACGAATGCTTGGATAGTAGACTCAAGTCgGGAGTGTGGGGCTCTTGTGTATTCTTGATATGGAGAAGAAG
Marker11521	CTCTGACCACTTGTTGCACTcTGCCCGTATTGTGCACGGCGTGCACTGCGCACCGATGTGGTGAGTGATCGGCAGAAGGCXXXXXXXXXXGTCACATGTCCACAAGTGACCCCCTCCCACTTTTATTAAAACTCTCGCTCAGAGGAATACCATGTAAATTACAACCCAAG	CTCTGACCACTTGTTGCACTaTGCCCGTATTGTGCACGGCGTGCACTGCGCACCGATGTGGTGAGTGATCGGCAGAAGGCXXXXXXXXXXGTCACATGTCCACAAGTGACCCCCTCCCACTTTTATTAAAACTCTCGCTCAGAGGAATACCATGTAAATTACAACCCAAG
Marker11536	CATATGACAAATTAGCTTTTCTCGCTGGTGATAAAGTTGAAATCATcTTCAAAATCACAAaTATTAGGATAAGGATAGATXXXXXXXXXXCAATGCCTATCTCCACAAGACCCTGCTTCGTATCATCGAGCAAGAAGAAAATATGCTATTCCTCCAGATTGCTGAGCAAG	CATATGACAAATTAGCTTTTCTCGCTGGTGATAAAGTTGAAATCATaTTCAAAATCACAAcTATTAGGATAAGGATAGATXXXXXXXXXXCAATGCCTATCTCCACAAGACCCTGCTTCGTATCATCGAGCAAGAAGAAAATATGCTATTCCTCCAGATTGCTGAGCAAG
Marker11580	CATCATTCTgATAATTTAATAAcGTTTGAACTAATGCTTATCcGTTTGAACGGAGTAAATgTATTTGAACaAATAATTAAXXXXXXXXXXGTCgGATTCGATTCGAAATTTGACCCCATTTTCATCCTATTtTTGTCCTAATATCAAGCCCAAATAAACAAGGATGGTGG	CATCATTCTaATAATTTAATAAtGTTTGAACTAATGCTTATCtGTTTGAACGGAGTAAATaTATTTGAACgAATAATTAAXXXXXXXXXXGTCtGATTCGATTCGAAATTTGACCCCATTTTCATCCTATTgTTGTCCTAATATCAAGCCCAAATAAACAAGGATGGTGG
Marker11622	CAAAATTACTTAAAGTTCAACTTGTAATTATTGGTTCGATTTTTGGGTAAAATATCATAAAGATGTACGTTAAACTTGATXXXXXXXXXXAAGTCAATATTCAAGGGTCCAAAGCAATATTAATTACC-TTTTTTTTTC-CCTTAAATTAAGTTGATGAGTCAATCCATTCG	CAAAATTACTTAAAGTTCAACTTGTAATTATTGGTTCGATTTTTGGGTAAAATATCATAAAGATGTACGTTAAACTTGATXXXXXXXXXX--GTCAATATTCAAGGGTCCAAAGCAATATTAATTACCTTTTTTTTTTCGCCTTAAATTAAGTTGATGAGTCAATCCATTCG
Marker11623	CATATAATACgAAATTAAGTTCTGCAAACAACAAATATAATTTGGGTTCTAGCCATTTCAATTGATAAGTCACTAGCATTXXXXXXXXXXAGCCAACTAGAGCTCAaAACTGACCgAAAtCGATAGGGAACTGGTCAGTCGTtaGTGGTAAATTATCAAAACCGACGTCG	CATATAATACaAAATTAAGTTCTGCAAACAACAAATATAATTTGGGTTCTAGCCATTTCAATTGATAAGTCACTAGCATTXXXXXXXXXXAGCCAACTAGAGCTCAgAACTGACCaAAAcCGATAGGGAACTGGTCAGTCGTcgGTGGTAAATTATCAAAACCGACGTCG
Marker11641	CTAAGTGTAGAACCGAAAACTCCAAGTGTTGTTTTGTGATTTTTGATGACTTTTGTTTGATGATTTAAAACATGATTGATXXXXXXXXXXCAAAAAGTTGGTTTGATCATGAGTTTTGAGATTGgGAGAATTGCAACAAAAATCAAGGGAAAAAGCCTATGCATGTTTCG	CTAAGTGTAGAACCGAAAACTCCAAGTGTTGTTTTGTGATTTTTGATGACTTTTGTTTGATGATTTAAAACATGATTGATXXXXXXXXXXCAAAAAGTTGGTTTGATCATGAGTTTTGAGATTGaGAGAATTGCAACAAAAATCAAGGGAAAAAGCCTATGCATGTTTCG
Marker11662	CCATCAAACAGCCCTGAGTACAAGTATCCCACAAAATATATTTTGACGAGGAAGATTGCCGAgGGGTTGTAcATCCCAATXXXXXXXXXXCGATGACTGGGTTTTTAGTAGTAAGAACTCGGTCGGCATATAATGCGATCATTGGGCAAACCACGTTGAATGCATTAAAG	CCATCAAACAGCCCTGAGTACAAGTATCCCACAAAATATATTTTGACGAGGAAGATTGCCGAaGGGTTGTAtATCCCAATXXXXXXXXXXCGATGACTGGGTTTTTAGTAGTAAGAACTCGGTCGGCATATAATGCGATCATTGGGCAAACCACGTTGAATGCATTAAAG
Marker11699	CTCTCATACATTTAACACTCATGCTTAGACTTTCGTGCTCTTCCCCATGGGcTGTGTCAGTCCTGACGCGTACTGCTCCTXXXXXXXXXXTCCCGTCAGTGTCTTCATTTCTTAAAGAGTCGTGCTTTCATGCATTCATGCATTCATAtATTTTCTTATCACTTTCATAG	CTCTCATACATTTAACACTCATGCTTAGACTTTCGTGCTCTTCCCCATGGGtTGTGTCAGTCCTGACGCGTACTGCTCCTXXXXXXXXXXTCCCGTCAGTGTCTTCATTTCTTAAAGAGTCGTGCTTTCATGCATTCATGCATTCATAcATTTTCTTATCACTTTCATAG
Marker11746	CCATTAAAATGTCCCAAAGTCTCAATTTTGCGACAGTGGCTAGCTCCCAAAAAACATAAATTTTATGTTATTATTGTACTXXXXXXXXXXAAATATGATTTGAAATTTATTGCTaAAGACTAATATATGTAAGGAGATTTCCTCCCACTTCATAAGCCATTGGGCACTAG	CCATTAAAATGTCCCAAAGTCTCAATTTTGCGACAGTGGCTAGCTCCCAAAAAACATAAATTTTATGTTATTATTGTACTXXXXXXXXXXAAATATGATTTGAAATTTATTGCTcAAGACTAATATATGTAAGGAGATTTCCTCCCACTTCATAAGCCATTGGGCACTAG
Marker11757	CATAGGTGCCCTTTTCATTTCcAGGGCTATATGTACACAAAACGTAAAAGTGTAAGGCATCTGAAAAGTAATGACAAAACXXXXXXXXXXGAGAGAAGGAATTTAGGGTTTTTCTCCATTAGAGCAAAACGGTGtTGTTTCAGGGGTTAAGGGGTAGGGCATTAATCAAG	CATAGGTGCCCTTTTCATTTCtAGGGCTATATGTACACAAAACGTAAAAGTGTAAGGCATCTGAAAAGTAATGACAAAACXXXXXXXXXXGAGAGAAGGAATTTAGGGTTTTTCTCCATTAGAGCAAAACGGTGcTGTTTCAGGGGTTAAGGGGTAGGGCATTAATCAAG
Marker11763	CCCTTAGAGAAGAGCAGCATTGTTTGCATGGACATTAACTCTAGGAATGTCACAGAGATATGAtTTGATATGATTATTGTXXXXXXXXXXTCCAAGATGGTTAATGCTTTGGGTAGTGACTCCTTCAGACGGGTTTGGTTTGGCTTGTATTATACCCAGAAGAGTAGTGG	CCCTTAGAGAAGAGCAGCATTGTTTGCATGGACATTAACTCTAGGAATGTCACAGAGATATGAcTTGATATGATTATTGTXXXXXXXXXXTCCAAGATGGTTAATGCTTTGGGTAGTGACTCCTTCAGACGGGTTTGGTTTGGCTTGTATTATACCCAGAAGAGTAGTGG
Marker11767	CTCTCgTACAATTAACACTCATGCCTAGACTTTAGCACTCTTCCCCTTGAGCCTGACGCATACTGCTCCTTTGATCCTGTXXXXXXXXXXCTCCCGTCAGTGCCTTTATTTCTTAAAGAGTTTGTGCTTTCGTTcGTGCATTCATGCATTCATTCTTATCACTTTCATAG	CTCTCaTACAATTAACACTCATGCCTAGACTTTAGCACTCTTCCCCTTGAGCCTGACGCATACTGCTCCTTTGATCCTGTXXXXXXXXXXCTCCCGTCAGTGCCTTTATTTCTTAAAGAGTTTGTGCTTTCGTTtGTGCATTCATGCATTCATTCTTATCACTTTCATAG
Marker11771	CATCTTCTTCTTTTTTTCTACTCGACTTTTGCAGaTCTcTGTATATTGAAtTGTACATTTTCCATAGAACTACCGCAAAGXXXXXXXXXXCTGGTCCTGTTATACAAATTTTGACTATCGACTCTCGATTGCCACAAGTTCAAGCGACCCACCAGCTGGTCCAAGATACG	CATCTTCTTCTTTTTTTCTACTCGACTTTTGCAGgTCTtTGTATATTGAAcTGTACATTTTCCATAGAACTACCGCAAAGXXXXXXXXXXCTGGTCCTGTTATACAAATTTTGACTATCGACTCTCGATTGCCACAAGTTCAAGCGACCCACCAGCTGGTCCAAGATACG
Marker11842	CAAGAGCTCGCTTAAGATAACAAAAAATATGGCTTACCGCATACCAATGCAAGACCCTTGGTGTTTCTAGAAATTgACTCXXXXXXXXXXCATGCCAACTTCAATCCCAAGAAAATATCTAAGCTTGCCCAAATCTTTTGTTTGAAACTGATCATGCAAAAATTGTTTCG	CAAGAGCTCGCTTAAGATAACAAAAAATATGGCTTACCGCATACCAATGCAAGACCCTTGGTGTTTCTAGAAATTaACTCXXXXXXXXXXCATGCCAACTTCAATCCCAAGAAAATATCTAAGCTTGCCCAAATCTTTTGTTTGAAACTGATCATGCAAAAATTGTTTCG
Marker11869	CGCCACAGTGATTCTCATGTATCCGCCCTGTAAACTAAGGCAATACTTTTTGTTCACTAATGAAGTTTTAGCTTATTAAAXXXXXXXXXXAAACGATATCAGATTTGCTTAtAGCCTTTTCTAGTTCCTAGCTTGTATTTAGGTGTTTTCTTGTCTTTCTATGTATcTGG	CGCCACAGTGATTCTCATGTATCCGCCCTGTAAACTAAGGCAATACTTTTTGTTCACTAATGAAGTTTTAGCTTATTAAAXXXXXXXXXXAAACGATATCAGATTTGCTTAcAGCCTTTTCTAGTTCCTAGCTTGTATTTAGGTGTTTTCTTGTCTTTCTATGTATtTGG
Marker11876	CCCTCGtAGCATTTCTTTAATtGCAAATCGTGCATCCAGCCTTTTTCTCCACCTAAATATCAATAGTATGTGTTCACAGCXXXXXXXXXXTGTTCTTTAAagTTGTACCCATATATATAATTTTCTATACTGAAATAAtAtAATGGAAATTACACCTAAGGTTTTGATTG	CCCTCGcAGCATTTCTTTAATaGCAAATCGTGCATCCAGCCTTTTTCTCCACCTAAATATCAATAGTATGTGTTCACAGCXXXXXXXXXXTGTTCTTTAAcaTTGTACCCATATATATAATTTTCTATACTGAAATAAcAgAATGGAAATTACACCTAAGGTTTTGATTG
Marker11894	CAGAATATCTAGGAGCCAACTTCATATTTCGCCTCATTGCCACAGACTTCTATCTAGGGTTGCAGTTTGAGGAAAACCCAXXXXXXXXXXCAAGCaCTCCAATTCTTTGGTTTGGTGCCAATATATGATCTCAAATAGCCTTCCACACACTTATTTAAGGCTTCAACTAG	CAGAATATCTAGGAGCCAACTTCATATTTCGCCTCATTGCCACAGACTTCTATCTAGGGTTGCAGTTTGAGGAAAACCCAXXXXXXXXXXCAAGCcCTCCAATTCTTTGGTTTGGTGCCAATATATGATCTCAAATAGCCTTCCACACACTTATTTAAGGCTTCAACTAG
Marker11938	CTCCTCACTTAATTCGACATTgGCAgAAGACAGACATATTACCGTCCTCCCAAGACTTATTAGTCTCCAACTGCCAGATTXXXXXXXXXXTATTACATCtTGAATAAATATTATTTCTCTcATTAAGTGTTTTCAATTTATTTTCATTATTACCAGGTTCCAGTTATCTG	CTCCTCACTTAATTCGACATTaGCAaAAGACAGACATATTACCGTCCTCCCAAGACTTATTAGTCTCCAACTGCCAGATTXXXXXXXXXXTATTACATCaTGAATAAATATTATTTCTCTaATTAAGTGTTTTCAATTTATTTTCATTATTACCAGGTTCCAGTTATCTG
Marker11971	CCTAGAATTTTTTTAACTGAACTTGTTTAAGTATTTtcACTGTGGTTATGTGTTATCCAGCCACATTTTTTTGAAAGCTTXXXXXXXXXXGCCCACAGCCATTTTGTCTTGGTTCCCATTTGTATCTGAATTCCAAACACGCCTGCTCTTCAATCAAGCATTTAGTAGAG	CCTAGAATTTTTTTAACTGAACTTGTTTAAGTATTTgaACTGTGGTTATGTGTTATCCAGCCACATTTTTTTGAAAGCTTXXXXXXXXXXGCCCACAGCCATTTTGTCTTGGTTCCCATTTGTATCTGAATTCCAAACACGCCTGCTCTTCAATCAAGCATTTAGTAGAG
Marker12024	CTCAAAAGATAGACCATCTAATCCAGGCTTCCATTCAAAAGGTTCCgAAAGAAACTCTTCAAAATGTCCAGCAATGTGATXXXXXXXXXXGATGCTCAGAGTGCCCTGTAACTGGTATGAGCTCCACCATTGTCTAATCAATAGTTTTTACACATTTTCGAATTCAAAGG	CTCAAAAGATAGACCATCTAATCCAGGCTTCCATTCAAAAGGTTCCaAAAGAAACTCTTCAAAATGTCCAGCAATGTGATXXXXXXXXXXGATGCTCAGAGTGCCCTGTAACTGGTATGAGCTCCACCATTGTCTAATCAATAGTTTTTACACATTTTCGAATTCAAAGG
Marker12043	CATGACCCGAGTTCAAGGTATTTGTGAGGATATTCTATAGCATGTAATATCATTGCTTTCAACAATCAATTTGTGGATGGXXXXXXXXXX-GCTGAAGTCTTAATTAAATTAAGTGTGAATCTGATCTGTTGTACTAATAAAAAAAAGTGTGCACCTGATCTGTTCTAaAG	CATGACCCGAGTTCAAGGTATTTGTGAGGATATTCTATAGCATGTAATATCATTGCTTTCAACAATCAATTTGTGGATGGXXXXXXXXXXGGCTGAAGTCTTAATTAAATTAAGTGTGAATCTGATCTGTTGTACTAATAAAAAAAAGTGTGCACCTGATCTGTTCT-gAG
Marker12082	CTAAAATTGTCAAAGCTCTTTGGGTCCGGCACTTTTGGGATGAGCATAATATAAGAAGAcGAGTAAAAGGACTAATATGCXXXXXXXXXXATGTTTTACAAAAGTACCCTTGAGGAAATATTCACTTGTTTAAAAAAGGAAGGGCATAAAGGGAAAAAGGAGGGGTTTCG	CTAAAATTGTCAAAGCTCTTTGGGTCCGGCACTTTTGGGATGAGCATAATATAAGAAGAtGAGTAAAAGGACTAATATGCXXXXXXXXXXATGTTTTACAAAAGTACCCTTGAGGAAATATTCACTTGTTTAAAAAAGGAAGGGCATAAAGGGAAAAAGGAGGGGTTTCG
Marker12114	CACATATCCTGGCTGTTGGACCACCTTGAATGGTCCATAGAAACGGGGAGCCAACTTCAAgTTaTGGTGCACGAG--C--A-------C--TAXXXXXXXXXXCGAGTGGTAACCACTATCCTTATGTCTTAGACTTTTTACCTGCATAGCTTCTCAAGTAACCCTCCAaACTTTTATTCAAG	------------C-GTTGGACCACCTTGAATGGTCCATAGAAACGGGGAGCCAACTTCAAaTTgTGGTGCACGAGCTCTAACTTCTGTCTGTAXXXXXXXXXXCGAGTGGTAACCACTATCCTTATGTCTTAGACTTTTTACCTGCATAGCTTCTCAAGTAACCCTCCAgACTTTTATTCAAG
Marker12158	CCaTACTTCaATTTCGATGGaGCCTAGAGACCTaGCCCCtATTAGCCTTGAAAGCAGCaCTTcATATTTTGTCTCCTTCCXXXXXXXXXXATGAGCCTGCCTGAGGCGTCCaGTCATTGGAGTACCTTTTACAGGGgGTTTCCGTGAgGACCCTTACTaGGTGTGCAAAG	CCgTACTTCgATTTCGATGGcGCCTAGAGACCTcGCCCCcATTAGCCTTGAAAGCAGCgCTTtATATTTTGTCTCCTTCCXXXXXXXXXXATGAGCCTGCCTGAGGCGTCCgGTCATTGGAGTACCTTTTACAGGGcGTTTCCGTGAcGACCCTTACTgGGTGTGCAAAG
Marker12181	CTTTTGgTTCTCCCTTTTGGCACTTGTTGGATATAGATGTAGCGGAAGAGGTTGCATCCTTCTCCTACCAGCTGTAGATAXXXXXXXXXXCAACTAAAACCTGCTATGGCTTTCCTTGGGGTGCCCTCTGTACCTCCTCCGAGAAGTCAACAAATTCGGTTATGAAGTCG	CTTTTGaTTCTCCCTTTTGGCACTTGTTGGATATAGATGTAGCGGAAGAGGTTGCATCCTTCTCCTACCAGCTGTAGATAXXXXXXXXXXCAACTAAAACCTGCTATGGCTTTCCTTGGGGTGCCCTCTGTACCTCCTCCGAGAAGTCAACAAATTCGGTTATGAAGTCG
Marker1219	CCAATTTCCCACATGCCAATAGTTACATATTTtGTATGACAATTACAACAATATTgTTTAAAACTAGAACATTACATACAXXXXXXXXXXTCTAATCGGGTTGGATTAAAATAGAACAAACACACACACGCACACAGCCCACCAAAAATAAAAACACTACAAAATCAAAG	CCAATTTCCCACATGCCAATAGTTACATATTTcGTATGACAATTACAACAATATTaTTTAAAACTAGAACATTACATACAXXXXXXXXXXTCTAATCGGGTTGGATTAAAATAGAACAAACACACACACGCACACAGCCCACCAAAAATAAAAACACTACAAAATCAAAG
Marker12215	CCGATAAACTTCCCCAAA-TTTTTTcCTTATTTTTTTTTATGTAGCCTCAACACTGAGTAACCTCCCCTACCCCCACGACGXXXXXXXXXXCATGTCTCTTATACTCTCGGTTATCTCTCTTAGAGTCTTTCTCGTTCATTGCAAACTTCCTTGCAATCACTGTAGCcAGG	CCGATAAACTTCCCCAAATTTTTTTtCTTA-TTTTTTTTATGTAGCCTCAACACTGAGTAACCTCCCCTACCCCCACGACGXXXXXXXXXXCATGTCTCTTATACTCTCGGTTATCTCTCTTAGAGTCTTTCTCGTTCATTGCAAACTTCCTTGCAATCACTGTAGCtAGG
Marker12255	CTAAGGCATCCCGACCCCTCCCTTAACGAAGAGTGGGTCTAGTCCTTCGACTACCTGACACAATGCTACCTCCAACAACTXXXXXXXXXXTTCACCATGTGGCTCCATGCTTGGAACCATGACCACATGGTGAAGAAATTTGACTTATCCCCTCACATCAAGCCCgTCAG	CTAAGGCATCCCGACCCCTCCCTTAACGAAGAGTGGGTCTAGTCCTTCGACTACCTGACACAATGCTACCTCCAACAACTXXXXXXXXXXTTCACCATGTGGCTCCATGCTTGGAACCATGACCACATGGTGAAGAAATTTGACTTATCCCCTCACATCAAGCCCtTCAG
Marker12276	CGCAGTCTGTTATGAAAGTAGTCTTCTCTTCGTcTTcGAGGCTCATCCgTCTTTGgTTATATCCAGAtTAAGCGTCCATGXXXXXXXXXXTCCcGCCCCCTTGCCACACTcAGGCTTCTCCACTTtGGAGAGAGACTCTGTCAtCGGTTAATCCTTCATTTGAGGCTGGG	CGCAGTCTGTTATGAAAGTAGTCTTCTCTTCGTtTTtGAGGCTCATCCaTCTTTGaTTATATCCAGAcTAAGCGTCCATGXXXXXXXXXXTCCtGCCCCCTTGCCACACTaAGGCTTCTCCACTTcGGAGAGAGACTCTGTCAcCGGTTAATCCTTCATTTGAGGCTGGG
Marker12359	CTTTTGATAGAGGAAAAGGACTAGATTATTGGATGGATGGTCTTGTGTTACCGCCTTTTGAGTCAACTTGTAATTTGAATXXXXXXXXXXAAACCAGATGATTATTTACCTaGGAAGATGGCTCTTTTGTTGACATTCTATGGTTTTGTCTTTAGCTTACCTTGCACTTG	CTTTTGATAGAGGAAAAGGACTAGATTATTGGATGGATGGTCTTGTGTTACCGCCTTTTGAGTCAACTTGTAATTTGAATXXXXXXXXXXAAACCAGATGATTATTTACCTgGGAAGATGGCTCTTTTGTTGACATTCTATGGTTTTGTCTTTAGCTTACCTTGCACTTG
Marker12367	CAGATTCATGGCAGATTTGACAaGTGGGTCGAGGAGAAATAGAGTTAGAGAAGAAATTTGGATTCGGGAAAAAAGAATTTXXXXXXXXXXAAATGATGAACTCAGAGGGAGCAAGAAGGTGCCCAGCAACACTGAGAGAGGATGCAAGAGCCTAAGCTTTATGAAAATAG	CAGATTCATGGCAGATTTGACAgGTGGGTCGAGGAGAAATAGAGTTAGAGAAGAAATTTGGATTCGGGAAAAAAGAATTTXXXXXXXXXXAAATGATGAACTCAGAGGGAGCAAGAAGGTGCCCAGCAACACTGAGAGAGGATGCAAGAGCCTAAGCTTTATGAAAATAG
Marker12411	CTCCCAACCTCCATACAGATTCCAAATAATTCCAAAATGTCAGAGATACTCACTTCTTCCTCTTAGACTCAATATATCCTXXXXXXXXXXGCTCCTATAGCTTCCATAACTTCTCCCAGcTATTATCCTCCGACGGAGCTCCCACCCATTTGACGAGAACCTCGGTAATG	CTCCCAACCTCCATACAGATTCCAAATAATTCCAAAATGTCAGAGATACTCACTTCTTCCTCTTAGACTCAATATATCCTXXXXXXXXXXGCTCCTATAGCTTCCATAACTTCTCCCAGtTATTATCCTCCGACGGAGCTCCCACCCATTTGACGAGAACCTCGGTAATG
Marker12416	CATGTGATAATAGTACCAGGTGAGCAAAGTTGAGACAGGCAATATGCAAGGCGATCAAATTTGGGAGCAAGTAAAcACATXXXXXXXXXXAATGCACCCGACCATGCACAGGAGCTTTCCAACACGTGGGCAACATTCCCCAGTGGTAGACTAAGCTTTCCATTTCTTTG	CATGTGATAATAGTACCAGGTGAGCAAAGTTGAGACAGGCAATATGCAAGGCGATCAAATTTGGGAGCAAGTAAAgACATXXXXXXXXXXAATGCACCCGACCATGCACAGGAGCTTTCCAACACGTGGGCAACATTCCCCAGTGGTAGACTAAGCTTTCCATTTCTTTG
Marker12488	CCATTTGAGCCCCTGGAATTAGACGAAGCACCAGTGCCGGTAATAACCGGAGCTCCATTCATCCTTCCAAGAAAAAAGGCXXXXXXXXXXAAGCCTCACCtTTTCAACCCAAGCTTTATTTTCAAACCCCAAGATCGTGTAATTAGCAGTTTTTTCTCATTGGATGTGTG	CCATTTGAGCCCCTGGAATTAGACGAAGCACCAGTGCCGGTAATAACCGGAGCTCCATTCATCCTTCCAAGAAAAAAGGCXXXXXXXXXXAAGCCTCACCcTTTCAACCCAAGCTTTATTTTCAAACCCCAAGATCGTGTAATTAGCAGTTTTTTCTCATTGGATGTGTG
Marker12500	CTTGCAGGGCAACCATAGGAAAAAGGAAGAAAACATTCTTACTTTTTGCCATGTGTCATGCATGCAAAAAGGTAGGTAAAXXXXXXXXXXGAACATTTAGCCACAAGATTCATTGAACCAAGACACAAAATGAAtGGCAAAAAGCAAAGTGGAGCTTCGGTTTTGAGGAG	CTTGCAGGGCAACCATAGGAAAAAGGAAGAAAACATTCTTACTTTTTGCCATGTGTCATGCATGCAAAAAGGTAGGTAAAXXXXXXXXXXGAACATTTAGCCACAAGATTCATTGAACCAAGACACAAAATGAAgGGCAAAAAGCAAAGTGGAGCTTCGGTTTTGAGGAG
Marker12544	CTTTATTGGACAGCAAGCATGCTATTAGTCATTTTCATGAaTTCCTTTAGAATGCTTGAAATGAGGAGTTTTAAAGTTTTXXXXXXXXXXTTTGGGTGTAGATTGTAGAGATGATATTCCCTCCCTTTTTCAATATCATGGTCCACCTAGTTGTCCATTTACCCCGTGAG	CTTTATTGGACAGCAAGCATGCTATTAGTCATTTTCATGAtTTCCTTTAGAATGCTTGAAATGAGGAGTTTTAAAGTTTTXXXXXXXXXXTTTGGGTGTAGATTGTAGAGATGATATTCCCTCCCTTTTTCAATATCATGGTCCACCTAGTTGTCCATTTACCCCGTGAG
Marker12551	CTAAATACAAATAAGCCTTTTGAACAATCCCCAAATGATTCACATCCAGGAGCTACCGCGTAACCTCAATGAGCTATACGXXXXXXXXXXAACACAAAAGACGGGGTAcCAAA--GAGAGAGAGAGAGAGAGAGAGAGAGATTGGAAGCCTAATCCTATAAAATTTGGGATG	CTAAATACAAATAAGCCTTTTGAACAATCCCCAAATGATTCACATCCAGGAGCTACCGCGTAACCTCAATGAGCTATACGXXXXXXXXXX--CACAAAAGACGGGGTAaCAAAGAGAGAGAGAGAGAGAGAGAGAGAGAGATTGGAAGCCTAATCCTATAAAATTTGGGATG
Marker12585	CGTATAAAGTGTTGAAGAAACTCGGCAATGTGGCATACAAGCTTCAGCTTCCACCAAATTCACAaTTGCATCCGGTATTCXXXXXXXXXXAGAAGAAGTATCCTCACTTGATCCTTGAGGGCAAAGATGTGCTAAAAGGGAGGAGGAATGTCAAAACCCCAAGGCAGGAG	CGTATAAAGTGTTGAAGAAACTCGGCAATGTGGCATACAAGCTTCAGCTTCCACCAAATTCACAgTTGCATCCGGTATTCXXXXXXXXXXAGAAGAAGTATCCTCACTTGATCCTTGAGGGCAAAGATGTGCTAAAAGGGAGGAGGAATGTCAAAACCCCAAGGCAGGAG
Marker12588	CTTTAATGCATTCAAcGTGtGCTGCCCAATGATCGCATTATATGCCGACaGtGTTCTCACTACTAAAAACTtAGTCATCaXXXXXXXXXXTGTTTtACGGgCTTCTCTACaTTATAGATTTCTTtATTCCTTGCCCACCTTGCATAGGTCTTTCTCCCTgAGGAAGTTAG	CTTTAATGCATTCAAtGTGgGCTGCCCAATGATCGCATTATATGCCGACcGaGTTCTCACTACTAAAAACTcAGTCATCgXXXXXXXXXXTGTTTgACGGaCTTCTCTACgTTATAGATTTCTTcATTCCTTGCCCACCTTGCATAGGTCTTTCTCCCTaAGGAAGTTAG
Marker12603	CACTACTTTTAGAAGTATTTCCTTGCCCCCTTGAGATAGCATTTTCTCTTTCCAGTTCTaTAGTTTGGTCCATACTTTATXXXXXXXXXXGAAcTCCTTGGTGCCCtGCgACAGATTCTGATGCCTGCTAACTTTcTTGACTCTTCTTCTTGTTTCaGTAAGCTAATTAG	CACTACTTTTAGAAGTATTTCCTTGCCCCCTTGAGATAGCATTTTCTCTTTCCAGTTCTgTAGTTTGGTCCATACTTTATXXXXXXXXXXGAAaTCCTTGGTGCCCcGCaACAGATTCTGATGCCTGCTAACTTTaTTGACTCTTCTTCTTGTTTCcGTAAGCTAATTAG
Marker12608	CTTTCACGACACTCCTCCTTAGCCCCTTTTTCTATTGTTTTTTTTTTAAAAAAAGAAAAAGAAAAAAATCAAAGTGTAAAXXXXXXXXXXCTAGCTGGTCCCCAGCTGGGCGGCATACCCCCCGGGTACCATGGTGTAGTTACTCGCTCgGAGGATATTTCCCCATTTCG	CTTTCACGACACTCCTCCTTAGCCCCTTTTTCTATTGTTTTTTTTTTAAAAAAAGAAAAAGAAAAAAATCAAAGTGTAAAXXXXXXXXXXCTAGCTGGTCCCCAGCTGGGCGGCATACCCCCCGGGTACCATGGTGTAGTTACTCGCTCaGAGGATATTTCCCCATTTCG
Marker12647	CTTAAAAcGTCATTATTTTTTAAATGTATCCCTTGCTACTAAAGTTAGATTAGGTTTATTTAGTAATTTTTCGCTTTTAAXXXXXXXXXXGCGGTCTTGACCATTATTGTTGCTTCTAACTGTAGGTTTTGACAGATACCCATCCCAAAGTCCAGTCAGCAGGGCAAATG	CTTAAAAtGTCATTATTTTTTAAATGTATCCCTTGCTACTAAAGTTAGATTAGGTTTATTTAGTAATTTTTCGCTTTTAAXXXXXXXXXXGCGGTCTTGACCATTATTGTTGCTTCTAACTGTAGGTTTTGACAGATACCCATCCCAAAGTCCAGTCAGCAGGGCAAATG
Marker12651	CTAACCGAAATCCTCTTGCATAGAAAAATCATACCTTTAAAAATAATACTAAATATCTTCAAAATAATATCCTAACATGTXXXXXXXXXXCCAAAACATATCATACTCTCCAGTTTCAtGCCCAGAATGATCTTTCCATGGCTAAAAATACTTACAAAGGGTCGAAAATG	CTAACCGAAATCCTCTTGCATAGAAAAATCATACCTTTAAAAATAATACTAAATATCTTCAAAATAATATCCTAACATGTXXXXXXXXXXCCAAAACATATCATACTCTCCAGTTTCAcGCCCAGAATGATCTTTCCATGGCTAAAAATACTTACAAAGGGTCGAAAATG
Marker12713	CCGGATCAAAACGGATCCGAAACCCGCATTGTAAAACCCGGTCCAACAACCCGGTACCCGGATCTTTTAAAAAAAAAatCXXXXXXXXXXCTCTCTCGTTGCATTGCGGTAGATGCAGAAACCCTAGCTGTCGCCAACGTGTCGCTACATCTCCTACgCCGTCGTTGTcG	CCGGATCAAAACGGATCCGAAACCCGCATTGTAAAACCCGGTCCAACAACCCGGTACCCGGATCTTTTAAAAAAAAAtcCXXXXXXXXXXCTCTCTCGTTGCATTGCGGTAGATGCAGAAACCCTAGCTGTCGCCAACGTGTCGCTACATCTCCTACaCCGTCGTTGTtG
Marker12733	CCTCGCTGGAGAAGATGGCACCCGAGCCTCCTCCTTGCTCTCCATCGGCATTGTCTGTGTGGGTTGTGCAGGAAATCCCAXXXXXXXXXXCCAAtGAGGTTGGCTAATTCCTGCTGGCAGAGGTCCCCGACTCTCCACCCACCCTAACCCTCCACACAGGTTGGGATTCG	CCTCGCTGGAGAAGATGGCACCCGAGCCTCCTCCTTGCTCTCCATCGGCATTGTCTGTGTGGGTTGTGCAGGAAATCCCAXXXXXXXXXXCCAAcGAGGTTGGCTAATTCCTGCTGGCAGAGGTCCCCGACTCTCCACCCACCCTAACCCTCCACACAGGTTGGGATTCG
Marker1277	CTCTTATGACCTCTTAAAATCTAGAACCAATGCCTCCCATCAACCCACACCCAAGCCCATAAACCTTGCAACTcCCTAACXXXXXXXXXXTAATCCCCCTTAGTTTAGTTTGAATGGGTCGTTTTTTCCCAAGGAAACTAAACCTAAGTTTCCAACCGATAAAATTGGAG	CTCTTATGACCTCTTAAAATCTAGAACCAATGCCTCCCATCAACCCACACCCAAGCCCATAAACCTTGCAACTtCCTAACXXXXXXXXXXTAATCCCCCTTAGTTTAGTTTGAATGGGTCGTTTTTTCCCAAGGAAACTAAACCTAAGTTTCCAACCGATAAAATTGGAG
Marker12771	CTCCTTCATGTCTAATTTGCATAATAAACCCGGTgCTCCATCTTTGATTCTACTCTCCAAGCATTCATTAGCAATGAGAAXXXXXXXXXXAAACTCATGAAAAATATTCATGGTATCCTTGCCAACAATGTCCCTACAAGCCTGAAAAAATGCCATAGAGAAACCATCCG	CTCCTTCATGTCTAATTTGCATAATAAACCCGGTtCTCCATCTTTGATTCTACTCTCCAAGCATTCATTAGCAATGAGAAXXXXXXXXXXAAACTCATGAAAAATATTCATGGTATCCTTGCCAACAATGTCCCTACAAGCCTGAAAAAATGCCATAGAGAAACCATCCG
Marker12773	CTAGGTGCTCGAAAGGTGGTCTTTGAGAAGGGGAGTGGGTGAGTAATGGAGGCTTTGGAAGAGAAATGGCGGAAACTAAGXXXXXXXXXXGGAAGGCTGGCTCTTTGATAACAATCTgTTAGTATTGAGGGAGTTTAAGGGTCATATTCCTCTGCATCGCATAAGTTTTG	CTAGGTGCTCGAAAGGTGGTCTTTGAGAAGGGGAGTGGGTGAGTAATGGAGGCTTTGGAAGAGAAATGGCGGAAACTAAGXXXXXXXXXXGGAAGGCTGGCTCTTTGATAACAATCTcTTAGTATTGAGGGAGTTTAAGGGTCATATTCCTCTGCATCGCATAAGTTTTG
Marker12803	CTTCCTTCCTCATATGATATTCTCTTGTTGTgTTGGTCTTCCTTCTCTGGTTGGCACACATATGATGGAATCTTGTGTTTXXXXXXXXXXATTTAGGGTGTTACCCCAAGCTTTGCTTATCATCTCATGGCATTCCTCTCATTTGCCCAAGCAAGCTTCATATTTGAAAG	CTTCCTTCCTCATATGATATTCTCTTGTTGTtTTGGTCTTCCTTCTCTGGTTGGCACACATATGATGGAATCTTGTGTTTXXXXXXXXXXATTTAGGGTGTTACCCCAAGCTTTGCTTATCATCTCATGGCATTCCTCTCATTTGCCCAAGCAAGCTTCATATTTGAAAG
Marker12863	CATTTCGGTCTATAAATTGGACCGAATTtCTCATCTTTCAAATCATCTCAATCGGCATTTCCCTTTCTCAAAATCTAGTTXXXXXXXXXXTAAGTAATCTTTCGATGCGACCgCCTTGGGATTT----AATA---TTATAATTAACATTGTTTTGTATTCTGGTTGATTTGAGATGG	CATTTCGGTCTATAAATTGGACCGAATTcCTCATCTTTCAAATCATCTCAATCGGCATTTCCCTTTCTCAAAATCTAGTTXXXXXXXXXX-------TCTTTCGATGCGACCaCCTTGGGATTTAAATAATATTATTATAATTAACATTGTTTTGTATTCTGGTTGATTTGAGATGG
Marker12879	CACACCCCCTGGTGAAAAGCCAGCGATTTAACCAGTTCCGTGTAGGAAAACTTCCAACCGAGGTTTACTCTGCAGGGGTGXXXXXXXXXXTGAAAGATCACGCAGAAAATCATTTTGCTTtCAAAGTGGGTGCACTAGAAACGAAAAAGTTGGTACCAACCTaAATAGAG	CACACCCCCTGGTGAAAAGCCAGCGATTTAACCAGTTCCGTGTAGGAAAACTTCCAACCGAGGTTTACTCTGCAGGGGTGXXXXXXXXXXTGAAAGATCACGCAGAAAATCATTTTGCTTcCAAAGTGGGTGCACTAGAAACGAAAAAGTTGGTACCAACCTgAATAGAG
Marker12881	CGGTGAATATAATGACAAGTGAACCAAGCAAGTTTGCTCTAAATTTATCTAATGCAAATACTATAGCTAGTAATTATTTTXXXXXXXXXXACATCATGCCTTAATGCTTGGCtAAGAGATTTGGAAATAGAACTGAAATTTTTgATGAATCTCCTTTAGAAACCAGCAtG	CGGTGAATATAATGACAAGTGAACCAAGCAAGTTTGCTCTAAATTTATCTAATGCAAATACTATAGCTAGTAATTATTTTXXXXXXXXXXACATCATGCCTTAATGCTTGGCaAAGAGATTTGGAAATAGAACTGAAATTTTTtATGAATCTCCTTTAGAAACCAGCAaG
Marker12963	CACCGGCGGAATTCGGGTCCAAAGGAAAACTGCTAACCCCAGCACACGGGGCGTAACAGTGTGCAACAGCCAAAGAAAGTXXXXXXXXXXATATTCAACTTATTTTAGGTTTTATGTATGCCCCTCCTCCCAcAGGAACTAAATAAGCAGTATGCGTCAGGAcGGACACG	CACCGGCGGAATTCGGGTCCAAAGGAAAACTGCTAACCCCAGCACACGGGGCGTAACAGTGTGCAACAGCCAAAGAAAGTXXXXXXXXXXATATTCAACTTATTTTAGGTTTTATGTATGCCCCTCCTCCCAtAGGAACTAAATAAGCAGTATGCGTCAGGAtGGACACG
Marker12971	CCAAACCAaGACCTcCCTAAAAAAATCCCTAaGGGTTCCATTCATCATAACAtAATACCAAGGAGAGgtGATACAAGCCtXXXXXXXXXXACACCGAACATAgGCTAATCGaTCTAAACTTATCAAACCCAGTAGGCACATCAACCTTtGGGAGTAaAAcAATGAAAGAG	CCAAACCAcGACCTtCCTAAAAAAATCCCTAgGGGTTCCATTCATCATAACAgAATACCAAGGAGAGcaGATACAAGCCcXXXXXXXXXXACACCGAACATAtGCTAATCGgTCTAAACTTATCAAACCCAGTAGGCACATCAACCTTcGGGAGTAcAAaAATGAAAGAG
Marker12985	-------------C-CGCAACTCCTTTCTCGCAGCAAAGATGTAAGCATCGATCAATGATCCGATGTGGTCCTGGACAAATATTCCATTCGAGCXXXXXXXXXXATCATGTGTGCAAAATGGATACTTCCAATAGTGGCTTATATCTATATTTATTCTAATTAAATTCCAATTTAGCACTAGAG	CCACAACTCCTTTCTCGCAACTCCTTTCTCGCAGCAAAGATGTAAGCATCGATCAATGATCCGATGTGGTCCTGGACAAA--------------XXXXXXXXXXATCATGTGTGCAAAATGGATACTTCCAATAGTGGCTTATATCTATATTTATTCTAATTAAATTCCAATTTAGCACTAGAG
Marker1302	CTCTCGtTGTGTCCACCTTTCCATATTTGTATTCTTTCTTCTGCCATTGCTTGTGCCTTCTGCGCTTCCATCACAGTTGCXXXXXXXXXXGAAGAGGAAGAGGTAGAAGAGGAGGTGGAGGGAGACGGTGGAGATAAGGAGGCTGCCAAAGGAGCTGATGCAGAAAATGG	CTCTCGaTGTGTCCACCTTTCCATATTTGTATTCTTTCTTCTGCCATTGCTTGTGCCTTCTGCGCTTCCATCACAGTTGCXXXXXXXXXXGAAGAGGAAGAGGTAGAAGAGGAGGTGGAGGGAGACGGTGGAGATAAGGAGGCTGCCAAAGGAGCTGATGCAGAAAATGG
Marker13044	CTTTGAACcTATCTTTAAAGATGAAGAAATTTCTCCtGAGCCACATCAATCTCATTAAGACAACCACTAAATCCAACTCCXXXXXXXXXXTAGCAGGTCATTGCCTAGTTTCCAAAGAAAAGCTTTTACTCCCcTGGTACCTTCAATCCCCAAATGCTCTTCCATCTTAG	CTTTGAACtTATCTTTAAAGATGAAGAAATTTCTCCcGAGCCACATCAATCTCATTAAGACAACCACTAAATCCAACTCCXXXXXXXXXXTAGCAGGTCATTGCCTAGTTTCCAAAGAAAAGCTTTTACTCCCtTGGTACCTTCAATCCCCAAATGCTCTTCCATCTTAG
Marker13061	CCAAATAAGACACCTcCtTGCTGCCAAACTTGCATTTGGACAGCTTAGCAAAAAGtTGGTGCTGTCTCAGcTTCTCCAGAXXXXXXXXXXTGGTAGAcCCTCTCAACTCATCCAATAGTTCCTcAATAACAtGTATAaGATATTTGTCtTTAAcAaTAGCATTGTTAAGG	CCAAATAAGACACCTtCcTGCTGCCAAACTTGCATTTGGACAGCTTAGCAAAAAGcTGGTGCTGTCTCAGtTTCTCCAGAXXXXXXXXXXTGGTAGAtCCTCTCAACTCATCCAATAGTTCCTtAATAACAgGTATAgGATATTTGTCcTTAAtAgTAGCATTGTTAAGG
Marker13066	CTTTAGAAGTATTTGCGaGACCTTGACCTTTCCAAGGTTGCCGTTGACAATGAAACCTTCgAGTTTGGTTGCAAGCTAGGXXXXXXXXXXACTTTGATGTGCCAAGCTGCTTGTTTTTTGGTATTTTTCTCtGATATTTCCTTCTTCTTCTTCCCCTCTTTTTATTGCCG	CTTTAGAAGTATTTGCGgGACCTTGACCTTTCCAAGGTTGCCGTTGACAATGAAACCTTCaAGTTTGGTTGCAAGCTAGGXXXXXXXXXXACTTTGATGTGCCAAGCTGCTTGTTTTTTGGTATTTTTCTCcGATATTTCCTTCTTCTTCTTCCCCTCTTTTTATTGCCG
Marker13072	CTCCAATGGAATCAGTTGGAAACTTTGGTTTAGTTTCCCTGGGGAGAAAATGACCCATACTCAAACTGAACTAAGGGgATXXXXXXXXXXTGAGGGAAACCAATGGTATGGTGTATGTGGTATTCAAATAGAAGTGTGAAAATGTAAGACATGGTTTTGGTCCTTGTTGG	CTCCAATGGAATCAGTTGGAAACTTTGGTTTAGTTTCCCTGGGGAGAAAATGACCCATACTCAAACTGAACTAAGGGaATXXXXXXXXXXTGAGGGAAACCAATGGTATGGTGTATGTGGTATTCAAATAGAAGTGTGAAAATGTAAGACATGGTTTTGGTCCTTGTTGG
Marker13077	CAAAGgCTATCACCAACAGAAAGGCGTTGACTATgGAGAAACTTATAGCCCTGCTaTCAAGCTTATCACTATTTGACTCAXXXXXXXXXXAAATATGTCGCTTTTCATTTATAATCGTGTGCCTCATCCGGTTTAAATCTTAGTCTATGTTGATGCCATTGTCATCACGG	CAAAGaCTATCACCAACAGAAAGGCGTTGACTATaGAGAAACTTATAGCCCTGCTgTCAAGCTTATCACTATTTGACTCAXXXXXXXXXXAAATATGTCGCTTTTCATTTATAATCGTGTGCCTCATCCGGTTTAAATCTTAGTCTATGTTGATGCCATTGTCATCACGG
Marker13102	CTGAACAAGCCTCTCAGCAATGGAATTCCAAGTTCACCTCAACACTACTTAAACTTGGTTTTAATAAGTCAAAGTCAAATXXXXXXXXXXCGGTGGTCTAAGCAAAGTGACAGCAGAAGATGCAAAgTGTAGCTAGTCCAACATCTGGACCAACAAGCACCTTGTAGGAG	CTGAACAAGCCTCTCAGCAATGGAATTCCAAGTTCACCTCAACACTACTTAAACTTGGTTTTAATAAGTCAAAGTCAAATXXXXXXXXXXCGGTGGTCTAAGCAAAGTGACAGCAGAAGATGCAAAaTGTAGCTAGTCCAACATCTGGACCAACAAGCACCTTGTAGGAG
Marker13118	CTAGATCCACAgCCGTGCCGCCTCCACCTTGCCACCATAGCTCCACCAGCAACCTCCTAAGCTCCTCCATGGcTAcCCAAXXXXXXXXXXAAGACTCTAcaTTATAAAATAAAACacaTTTGAgAATAAAAGaGGTTTACAGCGaAAAACATCAATCTTAAAATAAAAAG	CTAGATCCACAaCCGTGCCGCCTCCACCTTGCCACCATAGCTCCACCAGCAACCTCCTAAGCTCCTCCATGGtTAgCCAAXXXXXXXXXXAAGACTCTAtgTTATAAAATAAAACgtgTTTGAaAATAAAAGcGGTTTACAGCGgAAAACATCAATCTTAAAATAAAAAG
Marker13159	CTTGAAAGTAGATATGAGCAAGGCATATGACAAGGTGGAATGAGACTTCTTGGTTGCAATAATGAAGAAAATGAGTTTTAXXXXXXXXXXTAGTcTTTTATTTTGTAAGGCAAACCCCCTGGAGTGGAACAAATTAATGCATGTGCTGGATGTTTATGAGAAAGCCTCTG	CTTGAAAGTAGATATGAGCAAGGCATATGACAAGGTGGAATGAGACTTCTTGGTTGCAATAATGAAGAAAATGAGTTTTAXXXXXXXXXXTAGTaTTTTATTTTGTAAGGCAAACCCCCTGGAGTGGAACAAATTAATGCATGTGCTGGATGTTTATGAGAAAGCCTCTG
Marker13192	CTGCGTgTGTTAACAGGAGAAGAAAGAAAGGAACATTCGAGAGGCAaAAAGAAAATAGAGAAAGAGAAGGTAAAGGGCAAXXXXXXXXXXTGGTAAATTTAGGCTAAATCTaTAGCTTGGGTTGAGGTAAAACTTCCATTTGCTCTTTATGTTGGTTGGATTTAGGGGTG	CTGCGTcTGTTAACAGGAGAAGAAAGAAAGGAACATTCGAGAGGCAgAAAGAAAATAGAGAAAGAGAAGGTAAAGGGCAAXXXXXXXXXXTGGTAAATTTAGGCTAAATCTgTAGCTTGGGTTGAGGTAAAACTTCCATTTGCTCTTTATGTTGGTTGGATTTAGGGGTG
Marker13236	CTTCCAGGGAAGGTGCCATATGAGACGTGCAGGGAGTAGTTCaAAGATTgGATCcGTGAGCCTAtTGAGGAGAGGAGCCTXXXXXXXXXXTTAGTTTCAGCAAAAATTCCCATATaTAGAACTCGAAGGTAATcgCCATCTTGATGAACATCACCCCTAGATTTGTAAAG	CTTCCAGGGAAGGTGCCATATGAGACGTGCAGGGAGTAGTTCgAAGATTaGATCtGTGAGCCTAcTGAGGAGAGGAGCCTXXXXXXXXXXTTAGTTTCAGCAAAAATTCCCATATgTAGAACTCGAAGGTAATtaCCATCTTGATGAACATCACCCCTAGATTTGTAAAG
Marker13242	CATCTTCAGGAACAGCTTCATTGAGTTCTGGGTCAGTTTCATCCATGTCACAAGCCTTCCTCTTGTTTATCCAAGGTTTCXXXXXXXXXXTACTGCACTGTCaGTACTTGTGAATAAACCAGACAACATAATTTTCTTTTTTTTTTAACGTGAGACCTCATAAAGGCATG	CATCTTCAGGAACAGCTTCATTGAGTTCTGGGTCAGTTTCATCCATGTCACAAGCCTTCCTCTTGTTTATCCAAGGTTTCXXXXXXXXXXTACTGCACTGTCgGTACTTGTGAATAAACCAGACAACATAATTTTCTTTTTTTTTTAACGTGAGACCTCATAAAGGCATG
Marker13292	CTTTTTAATATGAAACGACGCCGTTCCATAAGTTCCATATTAAGTGGAACGGTGTCGTTCAAaTTTTTTTTTAAAAACCCXXXXXXXXXXGAAAAATTACAGAGTTTTCATGATATTCCCAAAGCGTATAGACATTCTACCATTGAATTGCTAGTGGGCTGTTACAATGG	CTTTTTAATATGAAACGACGCCGTTCCATAAGTTCCATATTAAGTGGAACGGTGTCGTTCAAtTTTTTTTTTAAAAACCCXXXXXXXXXXGAAAAATTACAGAGTTTTCATGATATTCCCAAAGCGTATAGACATTCTACCATTGAATTGCTAGTGGGCTGTTACAATGG
Marker13304	CcAAATAAAAGGAAACATAATTGTTTTCAAATACAATTCGAAAACCAAGTCTTAATAGAGTGACTACAGAAAGTAAGTTTXXXXXXXXXXTCTCTTAGTATCACATCGGGACAAATACCATGTTTAGCCCCCGTGGTAGGGTTATAAACCACCATTATACCCGTGGTTGG	CtAAATAAAAGGAAACATAATTGTTTTCAAATACAATTCGAAAACCAAGTCTTAATAGAGTGACTACAGAAAGTAAGTTTXXXXXXXXXXTCTCTTAGTATCACATCGGGACAAATACCATGTTTAGCCCCCGTGGTAGGGTTATAAACCACCATTATACCCGTGGTTGG
Marker13319	CTcATCAAGAAAAATATTGAGTTATTTACACTTTTCCATGGTAGGGTCCACTTTTTTAATAAAGAGCATACACCAAACTTXXXXXXXXXXTGCTTGCACCTCTTGAAAGATTTGGGACACCCCACCCCGATCCCTCTCTTCTTCTCTACAGCCAATGTCGTCGAACGAAG	CTtATCAAGAAAAATATTGAGTTATTTACACTTTTCCATGGTAGGGTCCACTTTTTTAATAAAGAGCATACACCAAACTTXXXXXXXXXXTGCTTGCACCTCTTGAAAGATTTGGGACACCCCACCCCGATCCCTCTCTTCTTCTCTACAGCCAATGTCGTCGAACGAAG
Marker13349	CTATAGCATTTTTCAGCCAAGCTTTGAAAGGTAGATCCCTAGCTCTATCTACCTATGTGAAGGAATTGCTAGCCTTAGTTXXXXXXXXXXTGTGAGTTGGGTGATAGAACTCAAGCAgAGTTATTCTAGAGACAAAGATCTCtAGGAGTTGCTTAGAAAGGTGACTGAAG	CTATAGCATTTTTCAGCCAAGCTTTGAAAGGTAGATCCCTAGCTCTATCTACCTATGTGAAGGAATTGCTAGCCTTAGTTXXXXXXXXXXTGTGAGTTGGGTGATAGAACTCAAGCAaAGTTATTCTAGAGACAAAGATCTCcAGGAGTTGCTTAGAAAGGTGACTGAAG
Marker13371	CTTAAAATGCTAACATTTCATCAGGATGCACGCATTGTAGTTCACAGGAACAGTATTTTTATGTTCCaAATGCTATTTATXXXXXXXXXXATTGACTCTgGAAGCCAACTTTCATCCCTTGTGTCTGGATTCAaAACCTtCTAcGGCgGTGATCaTGCCCCTACCTTGCG	CTTAAAATGCTAACATTTCATCAGGATGCACGCATTGTAGTTCACAGGAACAGTATTTTTATGTTCCgAATGCTATTTATXXXXXXXXXXATTGACTCTaGAAGCCAACTTTCATCCCTTGTGTCTGGATTCAgAACCTaCTAtGGCaGTGATCgTGCCCCTACCTTGCG
Marker13434	CTTAGGGTCACCTAGGAGTTTGTGAAAAAATGCGTTAAGTGCTAGTTGTTCGCTCCTGTGCCACACTGCCCTTTAGAGGAXXXXXXXXXXGACTCaGAGCACTATCGAGAGAGGTGCACAAGAACAATTACtCATCCCCAGGACACCcTTAAGCTAATGGGCAGGCAGAG	CTTAGGGTCACCTAGGAGTTTGTGAAAAAATGCGTTAAGTGCTAGTTGTTCGCTCCTGTGCCACACTGCCCTTTAGAGGAXXXXXXXXXXGACTCgGAGCACTATCGAGAGAGGTGCACAAGAACAATTACaCATCCCCAGGACACCtTTAAGCTAATGGGCAGGCAGAG
Marker13467	CAAAAACATGTGTCCTGTTGGGCAAACTCACAAATTTGTCAATATTTGCACGcGTTAGTATAACATCTGACCAGGTGGACXXXXXXXXXXGAGAGAGTAATTCACGGGCAGTCACATCAGGGTACTCATCGCCCGTGGGCTCCAAGACCTATCGCCAAAGAACGCAACAG	CAAAAACATGTGTCCTGTTGGGCAAACTCACAAATTTGTCAATATTTGCACGtGTTAGTATAACATCTGACCAGGTGGACXXXXXXXXXXGAGAGAGTAATTCACGGGCAGTCACATCAGGGTACTCATCGCCCGTGGGCTCCAAGACCTATCGCCAAAGAACGCAACAG
Marker13482	CGACATGCAATCACTTCTGGCTGAAATAAGGGAATTGCTAATAGGAAAGCCGCCAAGATATGTCAAATTAACAGTGGTGcXXXXXXXXXXTGTGATGGAACATAAAGAGATGTGGTTGATTTTGTTGCAAAATGTTCAATTTGCCAGTTGGTAAAGGTTGAGCACCAAAG	CGACATGCAATCACTTCTGGCTGAAATAAGGGAATTGCTAATAGGAAAGCCGCCAAGATATGTCAAATTAACAGTGGTGtXXXXXXXXXXTGTGATGGAACATAAAGAGATGTGGTTGATTTTGTTGCAAAATGTTCAATTTGCCAGTTGGTAAAGGTTGAGCACCAAAG
Marker13503	CATGAAAATCAATACAAAAGATATTCAAAGAAACTATACTCAAATAGAAACAGCTCTTGTGAAGAGAAATTaGTGAGATAXXXXXXXXXXcAGATTTTGGTTAGCCATGGATGGAGAAaAATTCCTCCAcAAACCTTGCAAAAGTGGCTCAATTTCaTTCACtTTAATGG	CATGAAAATCAATACAAAAGATATTCAAAGAAACTATACTCAAATAGAAACAGCTCTTGTGAAGAGAAATTcGTGAGATAXXXXXXXXXXaAGATTTTGGTTAGCCATGGATGGAGAAcAATTCCTCCAtAAACCTTGCAAAAGTGGCTCAATTTCgTTCACcTTAATGG
Marker13534	CCAACCAACCCACCGCCTTTAAGCCACCACCCACGCCGATTGTCTTAACTACTTAAGAcGACAATTCCACCgCTCCCAGCXXXXXXXXXXTTGTTAAAATTACAATTTTTACCCTCaGATTTTTTAAGCTGAAGCATATTTTTTATTTTTGGACCTGATTTGTACTAAGG	CCAACCAACCCACCGCCTTTAAGCCACCACCCACGCCGATTGTCTTAACTACTTAAGAtGACAATTCCACCaCTCCCAGCXXXXXXXXXXTTGTTAAAATTACAATTTTTACCCTCgGATTTTTTAAGCTGAAGCATATTTTTTATTTTTGGACCTGATTTGTACTAAGG
Marker13538	CTTGCATTTGACACTTATAGCAGTAAGCAGGAAGTGTTTCATAAACAACTTCTTGTTTCCTACTAAATGATAAACCCGGTXXXXXXXXXXTCCCATTAATCTCGCATACATCCCTCGACAAAaCTTTCATGAAATTGGTCGCATTTGACATACGAACAAAAACaTTCTCG	CTTGCATTTGACACTTATAGCAGTAAGCAGGAAGTGTTTCATAAACAACTTCTTGTTTCCTACTAAATGATAAACCCGGTXXXXXXXXXXTCCCATTAATCTCGCATACATCCCTCGACAAAgCTTTCATGAAATTGGTCGCATTTGACATACGAACAAAAACgTTCTCG
Marker13546	CCACCGTGAGTAGACCTTGCTTCGCTGTACGCCACAtCCATTGCACCGCCTAGAACTCTCACTGCCCCATACAAAGATCGXXXXXXXXXXACGGTGCCAATGCCTCCAGGTCATTACCACCGGCACAGAGAACTCCGACAGTCACTTCAtGCCACTCCTACCACACCGCG	CCACCGTGAGTAGACCTTGCTTCGCTGTACGCCACAgCCATTGCACCGCCTAGAACTCTCACTGCCCCATACAAAGATCGXXXXXXXXXXACGGTGCCAATGCCTCCAGGTCATTACCACCGGCACAGAGAACTCCGACAGTCACTTCAcGCCACTCCTACCACACCGCG
Marker13562	CGAGAGAGTGCAATTTCATGGGCgTGTGTTTTTTGATGGTGAGGTCATGCAACTAGGCTGTAGGCAAGGTCTAACGCCATXXXXXXXXXXGGGAAAGAGACGTGTAAAGGTGGGGAGTTTTTTAAAAACAAACTGTGATTGGGTCTCTGGTTTAATAAAAATGGGTGTGG	CGAGAGAGTGCAATTTCATGGGCaTGTGTTTTTTGATGGTGAGGTCATGCAACTAGGCTGTAGGCAAGGTCTAACGCCATXXXXXXXXXXGGGAAAGAGACGTGTAAAGGTGGGGAGTTTTTTAAAAACAAACTGTGATTGGGTCTCTGGTTTAATAAAAATGGGTGTGG
Marker13594	CTTCAGTACATAAGAGGAAAAGGTAAGGGGAGATAGGATCCCTTTACCTCAaCCCTCGAGTAGGGTAAATTGGACcCtTTXXXXXXXXXXTATCTGTTATTAATCTATCAGGAACAAATGCACTTTGGGACAATGAGATGAGTTTTGGCAGaACCAATTTAAGTCTATTG	CTTCAGTACATAAGAGGAAAAGGTAAGGGGAGATAGGATCCCTTTACCTCAgCCCTCGAGTAGGGTAAATTGGACtCcTTXXXXXXXXXXTATCTGTTATTAATCTATCAGGAACAAATGCACTTTGGGACAATGAGATGAGTTTTGGCAGcACCAATTTAAGTCTATTG
Marker13620	CCAAAATTCACCAAAACTAACAAACCTCATATTTTCAATATTCTAAATTAATATATGAcCTTAGAATCTCAAAAATCAAAXXXXXXXXXXCAATGCAAGTTTCAAAGCCTAAAGAAATCATGCATTTCAATGACTAACATGATGATAATTGGTTCCTAAAGGCTTATAAG	CCAAAATTCACCAAAACTAACAAACCTCATATTTTCAATATTCTAAATTAATATATGAtCTTAGAATCTCAAAAATCAAAXXXXXXXXXXCAATGCAAGTTTCAAAGCCTAAAGAAATCATGCATTTCAATGACTAACATGATGATAATTGGTTCCTAAAGGCTTATAAG
Marker13637	CCGCCCACAGGGTGCGGGGCTAGATTCCGGGGGCAACCCCTCCCCTCTTCCCCCCACTCATTGCTATTAAGTACATGGGTXXXXXXXXXXTCCCTAGACgGGCAATGGACATTGCGGCAAAAGCGAATATTATCGATGAAGAACTTAGTTAATCCATTTGGAGAGCATAG	CCGCCCACAGGGTGCGGGGCTAGATTCCGGGGGCAACCCCTCCCCTCTTCCCCCCACTCATTGCTATTAAGTACATGGGTXXXXXXXXXXTCCCTAGACtGGCAATGGACATTGCGGCAAAAGCGAATATTATCGATGAAGAACTTAGTTAATCCATTTGGAGAGCATAG
Marker13651	–CCTTATGATGTCTACCTATGAGAAGGAGaTGTTTGCCCTTGTCTCATCtGTGCTTAAGTGGtGACATTATCTAGTGGGGCXXXXXXXXXXGATTGATGATTTGAAGGCAGCATGtGTAGGGGATGCACAGGTgCAGAACCTGATGCAGGCTCTTTCGGAGGGCAAGTTGG	CCCTTATGATGTCTACCTATGAGAAGGAGcTGTTTGCCCTTGTCTCATCcGTGCTTAAGTGGcGACATTATCTAGTGGGG-XXXXXXXXXXGATTGATGATTTGAAGGCAGCATGcGTAGGGGATGCACAGGTcCAGAACCTGATGCAGGCTCTTTCGGAGGGCAAGTTGG
Marker13696	CAGATGACATGGCTTAGAATTCATTTGGACATAAAAAATGAGAAGCTAATGTACATATAGCTCGCACAAATACTAGTCATXXXXXXXXXXATTAAAGCATGGAGTAATAAATATATACTAAGTTAGG-TTTTGAGAGAGACATTGAGAGGGTGATTCAGAGGCAACTTTTG	CAGATGACATGGCTTAGAATTCATTTGGACATAAAAAATGAGAAGCTAATGTACATATAGCTCGCACAAATACTAGTCATXXXXXXXXXX-TTAAAGCATGGAGTAATAAATATATACTAAGTTAGGTTTTTGAGAGAGACATTGAGAGGGTGATTCAGAGGCAACTTTTG
Marker13700	CAAAAGACCTGCTACCCCTtcCCAGAATTAGCCTTCAAAGGGCTTCAACGGGcGaTAGGTCAAAAGAaTCGTGACCCCTTXXXXXXXXXXAGGTGCAGAGGTCAAAAGACCTaCAACCCCTCTCCTAATTAGCCACCAAGGGCTTCAACAACAGGCGTAGAGATCATGTG	CAAAAGACCTGCTACCCCTctCCAGAATTAGCCTTCAAAGGGCTTCAACGGGtGcTAGGTCAAAAGAcTCGTGACCCCTTXXXXXXXXXXAGGTGCAGAGGTCAAAAGACCTgCAACCCCTCTCCTAATTAGCCACCAAGGGCTTCAACAACAGGCGTAGAGATCATGTG
Marker13707	CTCGTTTGCTTTCAGGGATAAAACCCAAAACTTTGAaAACATCTTAGAGTTTTCGTACGGTCATATGTTTTGCTAAAAGAXXXXXXXXXXCCCATTTCTCTTGTGTTGCCCTTTCGCATGCATCCTCTTCTACACAATAGTGTTGTCGTGTGAGTTGGCTTTaGAACGAG	CTCGTTTGCTTTCAGGGATAAAACCCAAAACTTTGAcAACATCTTAGAGTTTTCGTACGGTCATATGTTTTGCTAAAAGAXXXXXXXXXXCCCATTTCTCTTGTGTTGCCCTTTCGCATGCATCCTCTTCTACACAATAGTGTTGTCGTGTGAGTTGGCTTTcGAACGAG
Marker13710	CTCCTGAACAGCATGAACCACAGAAATTAAGGATGTCGTATGCGCGTACGTACTGATTTCGACCTTTGACTGTTGTCGCCXXXXXXXXXXAAAGGAGTTCCTATATATAGCgTTtGATCTAGTCTCGGTCCTAATTCACAGAAACCGCACTGGAAACATCTACCTCGAgG	CTCCTGAACAGCATGAACCACAGAAATTAAGGATGTCGTATGCGCGTACGTACTGATTTCGACCTTTGACTGTTGTCGCCXXXXXXXXXXAAAGGAGTTCCTATATATAGCcTTcGATCTAGTCTCGGTCCTAATTCACAGAAACCGCACTGGAAACATCTACCTCGAaG
Marker13725	CACTTTTGGGAAATGACTCTTTTGATAATTGGATGTATTGATCtAGTGTTTTGGGAGTTCTTCTTGAAAACTCTTAACTAXXXXXXXXXXGGGAAATTAAGCAAATCCTAGAGAAAACAATTAACCCTGATCGCAAAGATTGTTCTTTAAAACCAaTtGATGCACTTTGG	CACTTTTGGGAAATGACTCTTTTGATAATTGGATGTATTGATCcAGTGTTTTGGGAGTTCTTCTTGAAAACTCTTAACTAXXXXXXXXXXGGGAAATTAAGCAAATCCTAGAGAAAACAATTAACCCTGATCGCAAAGATTGTTCTTTAAAACCAcTcGATGCACTTTGG
Marker1374	CCATTTTTTCTTCGCGATTGTTATAGCCATTTGTTATAGCCACCACTTGAATTCTTTGTCAAAAAAAAAAAAGCAATGGTXXXXXXXXXXAAATTAGGTTCTTCTCCTTTCTGGTGTCCGTCTGTTAGCATCTGaGAGACCAACCATAGAGGGAATGCACACAGATATTG	CCATTTTTTCTTCGCGATTGTTATAGCCATTTGTTATAGCCACCACTTGAATTCTTTGTCAAAAAAAAAAAAGCAATGGTXXXXXXXXXXAAATTAGGTTCTTCTCCTTTCTGGTGTCCGTCTGTTAGCATCTGgGAGACCAACCATAGAGGGAATGCACACAGATATTG
Marker13783	CATTCAGCCTTAGAAACAAAGAAAGAACACAGAAGGAGTATGTTTATGGCATGTTCATCATGATGTTTTTATAATGACAAXXXXXXXXXXAAGCTCTTGATCTCCATGAGAGCCTGAGTTTTTTCGTGGAAgCCAAGTTAGAAAAATAGCCACgGCTCgTTACTAGGAAG	CATTCAGCCTTAGAAACAAAGAAAGAACACAGAAGGAGTATGTTTATGGCATGTTCATCATGATGTTTTTATAATGACAAXXXXXXXXXXAAGCTCTTGATCTCCATGAGAGCCTGAGTTTTTTCGTGGAAaCCAAGTTAGAAAAATAGCCACaGCTCaTTACTAGGAAG
Marker13787	CCTCGAAGCACTCCCGTGGCTAGTGGAATTTACTGCATTCTCTCCTTTCCATTTCATCAAATAGCTTATCTACACTTTCCXXXXXXXXXXTACGGTGAGCAGTCAAGACAATGGGTGGCAGCTTCCGTCACTGGCAGCGTTTGAAAATATTCTgAGGAGCATAAACAAGG	CCTCGAAGCACTCCCGTGGCTAGTGGAATTTACTGCATTCTCTCCTTTCCATTTCATCAAATAGCTTATCTACACTTTCCXXXXXXXXXXTACGGTGAGCAGTCAAGACAATGGGTGGCAGCTTCCGTCACTGGCAGCGTTTGAAAATATTCTaAGGAGCATAAACAAGG
Marker13794	CATTTAGGAAGAAAAgATGAcAGGGGTCACGGTATGCTCTGATACCATAAAACAAAGACAATAAATGGTATCCCTCTCTCXXXXXXXXXXCTTAATAGTTCATAGCAcGACAAATATTGGTCTAGGCAGCAAGCACACCTACTCTGTATATATTTTCAGATGTTAATTGG	CATTTAGGAAGAAAAtATGAtAGGGGTCACGGTATGCTCTGATACCATAAAACAAAGACAATAAATGGTATCCCTCTCTCXXXXXXXXXXCTTAATAGTTCATAGCAtGACAAATATTGGTCTAGGCAGCAAGCACACCTACTCTGTATATATTTTCAGATGTTAATTGG
Marker13797	CTCCCAAAATCGGTGTAGCTGAGTGACCAACTCGTGGGAGGGAAACTCCTTCAGGTATATTTGGcAATTCGTATGGTATcXXXXXXXXXXGATAAGCATCAACCTATCATCAATGGAACATGCAGCATGGGCGCCACGAGGAGCTGGTGCAACAGACTGAACATCTAGCG	CTCCCAAAATCGGTGTAGCTGAGTGACCAACTCGTGGGAGGGAAACTCCTTCAGGTATATTTGGtAATTCGTATGGTATtXXXXXXXXXXGATAAGCATCAACCTATCATCAATGGAACATGCAGCATGGGCGCCACGAGGAGCTGGTGCAACAGACTGAACATCTAGCG
Marker13798	CTATTCTTCTTTCTTTGTATCAACAAACTCCATTCCCTCCGTTAAATATAACTTAAGGCTTGATACATTTATGACCTTTGXXXXXXXXXXaGTTGGAACAACCAAAATTTTCCATCTAGTGCAGTACATTGTACATTATATATCCTCATTTCGTTTCATTCCAGATTCTG	CTATTCTTCTTTCTTTGTATCAACAAACTCCATTCCCTCCGTTAAATATAACTTAAGGCTTGATACATTTATGACCTTTGXXXXXXXXXXgGTTGGAACAACCAAAATTTTCCATCTAGTGCAGTACATTGTACATTATATATCCTCATTTCGTTTCATTCCAGATTCTG
Marker13818	CTAAATTACAGGATTATGAGGTCCTAGAGGTTTCTATACATGCTATCTCAGGTTGTGTAAATAGCAATGACATGAAACTcXXXXXXXXXXGACATTAGGTTCCATTAAGTGAGACTTTACTAATATGTCTATGGAGTTTCAAGTAGGTGACAAGAAGTTGTTGTTACAAG	CTAAATTACAGGATTATGAGGTCCTAGAGGTTTCTATACATGCTATCTCAGGTTGTGTAAATAGCAATGACATGAAACTgXXXXXXXXXXGACATTAGGTTCCATTAAGTGAGACTTTACTAATATGTCTATGGAGTTTCAAGTAGGTGACAAGAAGTTGTTGTTACAAG
Marker13819	CGAACACATgTATGTTCATCTAaTAGATTCATTTTTTGTTGTTGGAATTGGACCCAGCCACAACTCCTACCTTCTGCAGAXXXXXXXXXXGCTTGCATACTCACGACTGCAAGTATAATTTATCATATTTGGTAAACTTGAGTTTTGGCACGATGGAGAGAAAAAAGTAG	CGAACACATtTATGTTCATCTAgTAGATTCATTTTTTGTTGTTGGAATTGGACCCAGCCACAACTCCTACCTTCTGCAGAXXXXXXXXXXGCTTGCATACTCACGACTGCAAGTATAATTTATCATATTTGGTAAACTTGAGTTTTGGCACGATGGAGAGAAAAAAGTAG
Marker13871	CgTCTCCAACATCAAGAAAGTTGAGTTcCATCTTGTAGGAACATCAATACACAATCATTTCTTGCATTCAATACCCACAaXXXXXXXXXXcaGTATTGTTAGAAGATGcATTATCAACCGTTACTGTtACTcCcCGCTCCAACCTCCACTTATGTATgGAAACCTCCAAG	CaTCTCCAACATCAAGAAAGTTGAGTTtCATCTTGTAGGAACATCAATACACAATCATTTCTTGCATTCAATACCCACAgXXXXXXXXXXtgGTATTGTTAGAAGATGtATTATCAACCGTTACTGTcACTaCtCGCTCCAACCTCCACTTATGTATtGAAACCTCCAAG
Marker13876	CAACAAATCTTATGTCCGTGACAAATATTGGATAGATCAAGTACTGTCAATCCAGGTCTTGGATCGATGAACAATTTTCTXXXXXXXXXX----TTCTGTTTGAAGAAGTACGTACAGGGGCTGAAAGTTTGTTTTGGGAGTTGTTCTTTTACTCGTGTATAGGGAAGAATATG	CAACAAATCTTATGTCCGTGACAAATATTGGATAGATCAAGTACTGTCAATCCAGGTCTTGGATCGATGAACAATTTTCTXXXXXXXXXXGGGATTCTGTTTGAAGAA----GTACAGGGGCTGAAAGTTTGTTTTGGGAGTTGTTCTTTTACTCGTGTATAGGGAAGAATATG
Marker1388	CACTTGCACCAAATCACGACAGGAAAAGCACCTTGTATTCTACTCTACTGGCGGATCTTTTCTTTTCTTTGTCGGAGTGAXXXXXXXXXXCAGTCCGATTCGGAAATGATAgATTGAAACTTTCTGTCTATTATTTTTCCAGATCGGACCTGACCGATCATCTATAGGGG	CACTTGCACCAAATCACGACAGGAAAAGCACCTTGTATTCTACTCTACTGGCGGATCTTTTCTTTTCTTTGTCGGAGTGAXXXXXXXXXXCAGTCCGATTCGGAAATGATAaATTGAAACTTTCTGTCTATTATTTTTCCAGATCGGACCTGACCGATCATCTATAGGGG
Marker13883	CTTGTGGACAAgGTCCTTGAAGGGGTGGAGAATGTAAGATTCATGAGGATTTGTAGTAGTGCAGTGTGTGCACTGAAAGGXXXXXXXXXXTCATCAGATTCAATCATTCATTGTCTAGCTTAAGATTGTTTCATTTCTTGTAAGGAGGTGAAGATGGATCGAGCATAAGG	CTTGTGGACAAaGTCCTTGAAGGGGTGGAGAATGTAAGATTCATGAGGATTTGTAGTAGTGCAGTGTGTGCACTGAAAGGXXXXXXXXXXTCATCAGATTCAATCATTCATTGTCTAGCTTAAGATTGTTTCATTTCTTGTAAGGAGGTGAAGATGGATCGAGCATAAGG
Marker13888	CCATTATGAATTAAAAGGGTgGCTATCCTTCTGGAAAACACACGGGACTAAAAcCAAATGAAGGGGAATGACCgTGCGATXXXXXXXXXXTCAGGTGGCTGGGTCGGCAGTGTTTGGGTGGTGCTCCGACGTCCTCTGCAGTCGATGGTGGGTTGAGCAAAACACACAGG	CCATTATGAATTAAAAGGGTaGCTATCCTTCTGGAAAACACACGGGACTAAAAaCAAATGAAGGGGAATGACCaTGCGATXXXXXXXXXXTCAGGTGGCTGGGTCGGCAGTGTTTGGGTGGTGCTCCGACGTCCTCTGCAGTCGATGGTGGGTTGAGCAAAACACACAGG
Marker13891	CCAATATGATATTATAGGATGATGGGGCTTTTATCACCAAGAAGTCAGTCATCGTGGTGGTTGTGCATATTCATTTCCCTXXXXXXXXXXTCGTGTTGGTACAAGACCTCTCACAATCCTCTgtCCaAAGGAGATGGTTGCCACATTTATGCACCACGAATGTTTGGGCG	CCAATATGATATTATAGGATGATGGGGCTTTTATCACCAAGAAGTCAGTCATCGTGGTGGTTGTGCATATTCATTTCCCTXXXXXXXXXXTCGTGTTGGTACAAGACCTCTCACAATCCTCTacCCcAAGGAGATGGTTGCCACATTTATGCACCACGAATGTTTGGGCG
Marker13892	CAGTTCAGTGTCAAAAGTGcCTATCATCTGCTGACAGAGTTAGATAATCAAAaGCAAGGTCAATCTTCAACTCTCAAAACXXXXXXXXXXGGCTCAaAGTACCAAAAAACTGCAGAAAACAAGCCCTTTCTTTCATAAATaTGCAGAGTTAGTGGATGGTTTTGTTGAAG	CAGTTCAGTGTCAAAAGTGtCTATCATCTGCTGACAGAGTTAGATAATCAAAtGCAAGGTCAATCTTCAACTCTCAAAACXXXXXXXXXXGGCTCAgAGTACCAAAAAACTGCAGAAAACAAGCCCTTTCTTTCATAAATtTGCAGAGTTAGTGGATGGTTTTGTTGAAG
Marker13920	CAAAGCGTATGATAAGGTCAATTGGAATTTTCTTTTAGAGATTATTCGACGCTTGGGATTCTCTGAAAATTGGCGTAATAXXXXXXXXXXCATTCTGATTTTTGCTAATGGAGATAAGTCCTCTATTCGGAATCTTATGGGAGTTTTGCgACGGTATGAAGGGATGTCTG	CAAAGCGTATGATAAGGTCAATTGGAATTTTCTTTTAGAGATTATTCGACGCTTGGGATTCTCTGAAAATTGGCGTAATAXXXXXXXXXXCATTCTGATTTTTGCTAATGGAGATAAGTCCTCTATTCGGAATCTTATGGGAGTTTTGCaACGGTATGAAGGGATGTCTG
Marker13922	CTTGGTAATATTCCAGGCACCCAAACACTTTGACCCACCTCGGATCCAAGTCCTAGATAAAACAATATACAATGAACGAAXXXXXXXXXXTGGAATGCTCATTAATAACTTaTTTAATTATAAATgACTGAAAATAAATGAaGCGAATATTTACGTGGTTTAGCATCGAG	CTTGGTAATATTCCAGGCACCCAAACACTTTGACCCACCTCGGATCCAAGTCCTAGATAAAACAATATACAATGAACGAAXXXXXXXXXXTGGAATGCTCATTAATAACTTgTTTAATTATAAATaACTGAAAATAAATGAgGCGAATATTTACGTGGTTTAGCATCGAG
Marker13938	CTTTCTCTTTTGTTGGTTACTTACCCCGCTAGTCTTATTCGTATCACTCCACTCTTTTTCCTTTTTAGGAAAGACGTGGCXXXXXXXXXXCTCGCTCTCCTTCTCGTATCTCTGCATTTTCTCCCCTCAAGACTTCCGTAATGGTTAGTCgCAGTcCTGCTAAGATAATG	CTTTCTCTTTTGTTGGTTACTTACCCCGCTAGTCTTATTCGTATCACTCCACTCTTTTTCCTTTTTAGGAAAGACGTGGCXXXXXXXXXXCTCGCTCTCCTTCTCGTATCTCTGCATTTTCTCCCCTCAAGACTTCCGTAATGGTTAGTCaCAGTtCTGCTAAGATAATG
Marker13988	CTTTTAATTGTACTTGAGGTATGATTGATACATAGAGAATACATGAGAGAAAAAGAGAGAACATTTGCAGTAAGGCTCTAXXXXXXXXXXGTTCgATGTATAGAAGTTTAATGGAAAAAATGATTTTGGGTTATGGATGATCAAGATGAGAGCTCTTCTAGTTCAGCAGG	CTTTTAATTGTACTTGAGGTATGATTGATACATAGAGAATACATGAGAGAAAAAGAGAGAACATTTGCAGTAAGGCTCTAXXXXXXXXXXGTTCaATGTATAGAAGTTTAATGGAAAAAATGATTTTGGGTTATGGATGATCAAGATGAGAGCTCTTCTAGTTCAGCAGG
Marker13997	CTACGGTGGTGTCTaGGATGTGCGGCAAGGACTTGAGTCAATGTCCCCGAtGATTTCGGTCATGCACGAGTAGGGTGGTTXXXXXXXXXXTTCAAGGAAGAAGAAACTGAAAGGAGGAGTCTTACCCAAAAACGACGTCGTGTGGGTCTTCTGGGCTGGGCTCTTTCTAG	CTACGGTGGTGTCTtGGATGTGCGGCAAGGACTTGAGTCAATGTCCCCGAcGATTTCGGTCATGCACGAGTAGGGTGGTTXXXXXXXXXXTTCAAGGAAGAAGAAACTGAAAGGAGGAGTCTTACCCAAAAACGACGTCGTGTGGGTCTTCTGGGCTGGGCTCTTTCTAG
Marker14024	CTAAGATTTTTACTTTTGGCGGATATCGAATTTTATTTGGGCTTGCCATGTAAATTAATATCATTAAATATTTTTGTTGAXXXXXXXXXXGCGATTTTTCTACAATTTGTTTCTCTAGGGTTTTTATCAGTTTCTTTCTATATATATGCATtACACACTTCACACACATG	CTAAGATTTTTACTTTTGGCGGATATCGAATTTTATTTGGGCTTGCCATGTAAATTAATATCATTAAATATTTTTGTTGAXXXXXXXXXXGCGATTTTTCTACAATTTGTTTCTCTAGGGTTTTTATCAGTTTCTTTCTATATATATGCATaACACACTTCACACACATG
Marker14057	CTTTTCGCTCTTATTCAAATATGCATCCACTTTGTCCAGAGGATTCATGCAACCTCCTTCCTTTTTCCATACcTGCCTTAXXXXXXXXXXATACGTCTCACCCTTCCACCCTAGATCATGCAAATTCCTTTTTAAGAGAACTTCCCTAAAATCCTCCATCTATTTTTCTG	CTTTTCGCTCTTATTCAAATATGCATCCACTTTGTCCAGAGGATTCATGCAACCTCCTTCCTTTTTCCATACtTGCCTTAXXXXXXXXXXATACGTCTCACCCTTCCACCCTAGATCATGCAAATTCCTTTTTAAGAGAACTTCCCTAAAATCCTCCATCTATTTTTCTG
Marker14065	CTTACTCCACACATCCTCCTGGTGTGCCTCAGCTTAGACCCACTCAACACATGTCAGTTTCTAGGCAAACAGACTTACCGXXXXXXXXXXAGCTGTGTCGCGcAACACCCAACGCCAAACCACGCAACAACATAAGGATCCTCCAAGCTTTGGGACGGAGCTGCGCTGGG	CTTACTCCACACATCCTCCTGGTGTGCCTCAGCTTAGACCCACTCAACACATGTCAGTTTCTAGGCAAACAGACTTACCGXXXXXXXXXXAGCTGTGTCGCGtAACACCCAACGCCAAACCACGCAACAACATAAGGATCCTCCAAGCTTTGGGACGGAGCTGCGCTGGG
Marker14208	CTTGTTCTTTGCCCGCTTTGCCTCAAATTGATCAGACAAAGTCTTCTCCCTCGCCTTCTCAGCCTTGGACTTGTGAATGCXXXXXXXXXXGCTCTTACAACTGCAACTAAACACCAAACTATTTTCTGACCATGGTGTTCCCCCCACATCAcTTCTAGAGTTTTGGTTAG	CTTGTTCTTTGCCCGCTTTGCCTCAAATTGATCAGACAAAGTCTTCTCCCTCGCCTTCTCAGCCTTGGACTTGTGAATGCXXXXXXXXXXGCTCTTACAACTGCAACTAAACACCAAACTATTTTCTGACCATGGTGTTCCCCCCACATCAaTTCTAGAGTTTTGGTTAG
Marker14242	CTATGAATGTGAtAAGAAAGTATGGATGAATGCATGAACACATGAACGCACGAACCTTTAAGAAATGAAGGCACTGACGAXXXXXXXXXXTGAGAAGTACGCGTCAGGATGGACACGGCCCATTGGGAAGAGCACGAAAGTCTAGGCATGAGACTTTAATTGTATAAGAG	CTATGAATGTGAcAAGAAAGTATGGATGAATGCATGAACACATGAACGCACGAACCTTTAAGAAATGAAGGCACTGACGAXXXXXXXXXXTGAGAAGTACGCGTCAGGATGGACACGGCCCATTGGGAAGAGCACGAAAGTCTAGGCATGAGACTTTAATTGTATAAGAG
Marker1434	CCATGCAATGTGTTCACTGGTCGCGTTTGCTTGACTGCCACATGCACAGTTTCGaAtGCCTAGTGTGTCACACaCATGCGXXXXXXXXXXTTACATGgATTTTGTTTTCAATAACATGATTGATCCCTGTAATAACTTACCTCCCCGCAGGATAACAAAGGGAAAGACAG	CCATGCAATGTGTTCACTGGTCGCGTTTGCTTGACTGCCACATGCACAGTTTCGgAcGCCTAGTGTGTCACACgCATGCGXXXXXXXXXXTTACATGaATTTTGTTTTCAATAACATGATTGATCCCTGTAATAACTTACCTCCCCGCAGGATAACAAAGGGAAAGACAG
Marker14401	CAGAAGGATGTTTGATTGCAGCGTGGAGCGGGATTTGTATTCATGGAATATTATGgTTGGTGGGTACGTAGGGACAgGTGXXXXXXXXXXACCTCTAGAGTCTAGTTGGAATGAACATAAAGAGTTACCAgTCCAAAAATGTTGTTTTTCTTTTATTAAACATTTTTATG	CAGAAGGATGTTTGATTGCAGCGTGGAGCGGGATTTGTATTCATGGAATATTATGaTTGGTGGGTACGTAGGGACAaGTGXXXXXXXXXXACCTCTAGAGTCTAGTTGGAATGAACATAAAGAGTTACCAaTCCAAAAATGTTGTTTTTCTTTTATTAAACATTTTTATG
Marker14402	CTTGCACTTCTTGAGGAGAATTCTTACTAAACTGAATTGAAGTCTTCTCCATATTCAATCTCTACCCATAAGCCTTTTCAXXXXXXXXXXTAAGCAGATCAATCCATCTTTACTTAAAGCCtAGCTTGCACATCATAGATtTGAGAAAACTCCATTCAATTCGATCATAG	CTTGCACTTCTTGAGGAGAATTCTTACTAAACTGAATTGAAGTCTTCTCCATATTCAATCTCTACCCATAAGCCTTTTCAXXXXXXXXXXTAAGCAGATCAATCCATCTTTACTTAAAGCCaAGCTTGCACATCATAGATcTGAGAAAACTCCATTCAATTCGATCATAG
Marker14417	CAaGGCAAGAGGACTTGTGACACTTGGCATTCATGCATCCAAACTCTTGAGATTCTCTATGTCATAGGAAAATGGGACTAXXXXXXXXXXATCCAAAGAGGAGGAGCTCGCTTGGTAAGAACCACTCGAGCCTCCACTTTGACCATTTCACCTTCACACACACACACACG	CAtGGCAAGAGGACTTGTGACACTTGGCATTCATGCATCCAAACTCTTGAGATTCTCTATGTCATAGGAAAATGGGACTAXXXXXXXXXXATCCAAAGAGGAGGAGCTCGCTTGGTAAGAACCACTCGAGCCTCCACTTTGACCATTTCACCTTCACACACACACACACG
Marker14418	CTCCTTTTAACAGCTGACTCCCGTACCCAAGAGCATGCGGTGACAGCACTACTTAACCTCTCCATATGTGAGGACAATAAXXXXXXXXXXAGGCGGTGAGAGCgGGTGTTGTTCCGACATTGATGCGGCTCCTAACAGAACCGGGAGGAGGAATGGTGGATGAGGCAATG	CTCCTTTTAACAGCTGACTCCCGTACCCAAGAGCATGCGGTGACAGCACTACTTAACCTCTCCATATGTGAGGACAATAAXXXXXXXXXXAGGCGGTGAGAGCaGGTGTTGTTCCGACATTGATGCGGCTCCTAACAGAACCGGGAGGAGGAATGGTGGATGAGGCAATG
Marker14421	CTTAGCCATATCAATTTTTAGGAGAACAATAtCACCCCtAGtTGGCGTATGAAGGTAATGTGTCATTTCCTACATCAAACXXXXXXXXXXAAAATCATGTACTGCCTCCACCACCTCCATGGAAATAAACTCCCAAcAGAATTTATAAAAACtGGATCCAAAACCATCCG	CTTAGCCATATCAATTTTTAGGAGAACAATAcCACCCCgAGcTGGCGTATGAAGGTAATGTGTCATTTCCTACATCAAACXXXXXXXXXXAAAATCATGTACTGCCTCCACCACCTCCATGGAAATAAACTCCCAAtAGAATTTATAAAAACcGGATCCAAAACCATCCG
Marker14451	CAAGAACAAGATTGGCTTCCTTAATGGAGACATCAGAAGGTCTAcAAGTCAGGATGATCCCCTCATGGAGGCGTGGGAACXXXXXXXXXXTATGCTTGAATGTAGTTGTGGTCAATTGAAAATTCCGAGGGAtAGGTACCAAAGGGACTGTGTCATCCAGTTCCTTATGG	CAAGAACAAGATTGGCTTCCTTAATGGAGACATCAGAAGGTCTAgAAGTCAGGATGATCCCCTCATGGAGGCGTGGGAACXXXXXXXXXXTATGCTTGAATGTAGTTGTGGTCAATTGAAAATTCCGAGGGAcAGGTACCAAAGGGACTGTGTCATCCAGTTCCTTATGG
Marker1447	CAGTAAATTGCAAGAATGAAAACTGAAATCATCCAATTGCAATTAACAGAGGGTATTCAATACAACCATACTCAAATCATXXXXXXXXXXTTCCTCTTGTTTTTAATGTCAACTTGCC--TTTTTTTTTTCTTCAATTTCAGCATCTTATCTTTGACCAGTAATAACTGCAG	CAGTAAATTGCAAGAATGAAAACTGAAATCATCCAATTGCAATTAACAGAGGGTATTCAATACAACCATACTCAAATCATXXXXXXXXXX--CCTCTTGTTTTTAATGTCAACTTGCCTTTTTTTTTTTTCTTCAATTTCAGCATCTTATCTTTGACCAGTAATAACTGCAG
Marker14479	CATAAAATCTGGGCATCAGTTTCAAATTGTTTCTCGATAGGGTTGAAGCCTAAGGTAGACCCACTTGAACACCCCCCGAAXXXXXXXXXXCACTGAGCCCACCCTTTAGGTTTATCTCCCACAAAGcACCTTAGATAATTCTCTAAGCATTTATTCACCACTTCGGTTTG	CATAAAATCTGGGCATCAGTTTCAAATTGTTTCTCGATAGGGTTGAAGCCTAAGGTAGACCCACTTGAACACCCCCCGAAXXXXXXXXXXCACTGAGCCCACCCTTTAGGTTTATCTCCCACAAAGtACCTTAGATAATTCTCTAAGCATTTATTCACCACTTCGGTTTG
Marker14493	CAGGAGCTAGCCCTATTGTGCTGAAAAAGGTGAATTATAAAACAAGcATCCAAGTTCTAATTTCCAACAATGTAAAAGAGXXXXXXXXXXTTACATACAAAACAATAAAACCGTCAGCTGGAATTGGGGTGTGGGAAACAaTGTGCTTGGTCTACTACTTCTTCAGGAAG	CAGGAGCTAGCCCTATTGTGCTGAAAAAGGTGAATTATAAAACAAGtATCCAAGTTCTAATTTCCAACAATGTAAAAGAGXXXXXXXXXXTTACATACAAAACAATAAAACCGTCAGCTGGAATTGGGGTGTGGGAAACAtTGTGCTTGGTCTACTACTTCTTCAGGAAG
Marker14522	CTGACCCACCgAAACTTTGCCAAGcTTCAATAGCCCAGACCAAAATGATTGGCGCGTAGCTcCAcGAGCAGAAATCCCGCXXXXXXXXXXTTTCCAAGACCCCTTCGCCGGAAAATTTCCGGGTCAGGCTTGAGATATGTTCGCCCGACTCTTTCTCCGTCGCGCCGGGG	CTGACCCACCaAAACTTTGCCAAGtTTCAATAGCCCAGACCAAAATGATTGGCGCGTAGCTgCAaGAGCAGAAATCCCGCXXXXXXXXXXTTTCCAAGACCCCTTCGCCGGAAAATTTCCGGGTCAGGCTTGAGATATGTTCGCCCGACTCTTTCTCCGTCGCGCCGGGG
Marker14523	CAAAAAACATAGCTTTAGAAGTTAGGGTAACGTTCTAAAACATTAAACTCTGAGGCTGtGAGAGTACTGCCTTAACGTCTXXXXXXXXXX-AAAATAAAAAGCAAAAGGAAACAAATGTGGTAAAATAGGGTAGGATCTAAATAGCACCATCATAAATAGTAGAGAAAAGG	CAAAAAACATAGCTTTAGAAGTTAGGGTAACGTTCTAAAACATTAAACTCTGAGGCTGcGAGAGTACTGCCTTAACGTCTXXXXXXXXXXAAAAATAAAAAGCAAAAGGAAACAAATGT-GTAAAATAGGGTAGGATCTAAATAGCACCATCATAAATAGTAGAGAAAAGG
Marker14527	CAGTCAATTCTATATTTCCATGGAATTTTTCAAAACAAGTTTTTATTTGAATATATATATTTATAGCACTTGAATtTTAGXXXXXXXXXXAAAGTTGTGATCTTGATTATGCAGTGAGATTGGGGACAGTACTGTGCTAATAGATGCAAGTGAATTTTCCCCCAAAAGGG	CAGTCAATTCTATATTTCCATGGAATTTTTCAAAACAAGTTTTTATTTGAATATATATATTTATAGCACTTGAATaTTAGXXXXXXXXXXAAAGTTGTGATCTTGATTATGCAGTGAGATTGGGGACAGTACTGTGCTAATAGATGCAAGTGAATTTTCCCCCAAAAGGG
Marker14574	CTTTCCCTTGATTTGAGAGAAGATAaAAAAAtCaGCGATaGATCGGAGTAGGAGAGAgTTGTCAAGTAATGACAAGTATtXXXXXXXXXXTTAAATGCAACACACTAtACAAAATACACGCTACACATTTCTACACAaATGAAACACAACgTTTCATTAAACtCAAAATG	CTTTCCCTTGATTTGAGAGAAGATAcAAAAAcCtGCGATgGATCGGAGTAGGAGAGAcTTGTCAAGTAATGACAAGTATcXXXXXXXXXXTTAAATGCAACACACTAcACAAAATACACGCTACACATTTCTACACAgATGAAACACAACaTTTCATTAAACaCAAAATG
Marker14579	CCACTTCCCAACAACTTAATATAAACTTGTGGATAAAACATGCTATTCAATTGCATCCTCCATGCTATTCAAGGAATCTTXXXXXXXXXXAGGTAACGTTGCTTTATAGTCAATAGAgCCTACCTTTCAAGGTTGGAGCAATCTAAATCATAACCCTTTGTCATAACAAG	CCACTTCCCAACAACTTAATATAAACTTGTGGATAAAACATGCTATTCAATTGCATCCTCCATGCTATTCAAGGAATCTTXXXXXXXXXXAGGTAACGTTGCTTTATAGTCAATAGAaCCTACCTTTCAAGGTTGGAGCAATCTAAATCATAACCCTTTGTCATAACAAG
Marker14585	CTTCATTTCTTCTACTTTCCTCTTCCTAGTGTAGCAATCTTCAGTTCTATGTCTGCCACTTTTTTGATAGGTACAATATCXXXXXXXXXXGAAACTGTCTGCGCGGTCCATAAACTCTCATTATGAGGTTTGGGTCTTTTGAGCAATTTTCaTCATGAAGGGGTTGCGAG	CTTCATTTCTTCTACTTTCCTCTTCCTAGTGTAGCAATCTTCAGTTCTATGTCTGCCACTTTTTTGATAGGTACAATATCXXXXXXXXXXGAAACTGTCTGCGCGGTCCATAAACTCTCATTATGAGGTTTGGGTCTTTTGAGCAATTTTCgTCATGAAGGGGTTGCGAG
Marker14587	CATAGTCTTGTTAAAGTCTTGTTAAACCTTTAATTCCTTGTTAGCCCATTAGGAATATGTGTATATTTCTTTTTACTGCTXXXXXXXXXXCTTTTGTACATTTCAGATGATTCCAAAACCAAAtTGAGGGGGACTATTTATAGTCCACCTACACACGGCTAGCCTTGAAG	CATAGTCTTGTTAAAGTCTTGTTAAACCTTTAATTCCTTGTTAGCCCATTAGGAATATGTGTATATTTCTTTTTACTGCTXXXXXXXXXXCTTTTGTACATTTCAGATGATTCCAAAACCAAAcTGAGGGGGACTATTTATAGTCCACCTACACACGGCTAGCCTTGAAG
Marker1459	CTCTCGTACAATTAAAACCGGTGCCTAGACTTCCGTGCTCTTCCCCATGGGCTGTGTCCGTCCTGACCgTTCAGTTCCTAXXXXXXXXXXGTGCATAaGTGCATACTTTTGAAAATGTCACTGGACaGGGGtTTTTTTTTTTTAAAAGGCTTTCCCTTTTTTAAAACGTG	CTCTCGTACAATTAAAACCGGTGCCTAGACTTCCGTGCTCTTCCCCATGGGCTGTGTCCGTCCTGACCaTTCAGTTCCTAXXXXXXXXXXGTGCATAcGTGCATACTTTTGAAAATGTCACTGGACgGGGGgTTTTTTTTTTTAAAAGGCTTTCCCTTTTTTAAAACGTG
Marker14617	CATTCTCTGAAGGTTAATCTGGTcTTTTATTATAGTGTAGCAATAGGCTTCTCTtATTCGAACCTGGcTGCAGTACAATG-XXXXXXXXXXAGCTAAACTTCcTgCTGGAAAGAGGATGATGAAGAGCAAAGGTAAAGAAGtTCATGACTTCAAcTAGAGCAAATCAGCCG	CATTCTCTGAAGGTTAATCTGGTaTTTTATTATAGTGTAGCAATAGGCTTCTCTcATTCGAACCTGGtTGCAGTAC-ATGAXXXXXXXXXXAGCTAAACTTCgTaCTGGAAAGAGGATGATGAAGAGCAAAGGTAAAGAAGcTCATGACTTCAAgTAGAGCAAATCAGCCG
Marker14678	CTCCCCAAGATCATGGGAATGCACGCGCTCCACAAAGATGGCAGGATGTGCACGAATCAACCAGCATTCACTGTGTGACG-XXXXXXXXXXCGAAGGCAAGAAGGAGTTCACATCAAACTAGTCCGATGAGAATTGGCAGGGTAACTGTAAGGGGGATTTTCCCCCTATCG	CT-CCCAAGATCATGGGAATGCACGCGCTCCACAAAGATGGCAGGATGTGCACGAATCAACCAGCATTCACTGTGTGACGTXXXXXXXXXXCGAAGGCAAGAAGGAGTTCACATCAAACTAGTCCGATGAGAATTGGCAGGGTAACTGTAAGGGGGATTTTCCCCCTATCG
Marker14687	CATTGAAGCCATTCGCAGTAGACAAGATCTATTTTACAAAGGAACCCTAAAGTATCATCTCtGATACCATGAAGCAAATTXXXXXXXXXXGCCGATCACCCTTTCATCCTGAAATACCCGGGCAGTTAGTGGTCTGGCTCTATTCACTTTGCTTAtTGGACCATGCCATG	CATTGAAGCCATTCGCAGTAGACAAGATCTATTTTACAAAGGAACCCTAAAGTATCATCTCgGATACCATGAAGCAAATTXXXXXXXXXXGCCGATCACCCTTTCATCCTGAAATACCCGGGCAGTTAGTGGTCTGGCTCTATTCACTTTGCTTAcTGGACCATGCCATG
Marker14714	CTTTTTATTTGAAAATATGATATTAAATATATTAAATGTGGATGGtAATTGATGGTGGCTATATaTTCTTTTAATTATTAXXXXXXXXXXTATTTTTACAAGCTAATATCATACCAACTAAAAAGATATcaATTTATAATAAGTTGGTACGATATTAGCtGAAGATCATG	CTTTTTATTTGAAAATATGATATTAAATATATTAAATGTGGATGGcAATTGATGGTGGCTATATtTTCTTTTAATTATTAXXXXXXXXXXTATTTTTACAAGCTAATATCATACCAACTAAAAAGATATttATTTATAATAAGTTGGTACGATATTAGCcGAAGATCATG
Marker14719	CTTATTGAAAATACTCGTCTTTCTAATCCCCAAACCTCCAAAAGGTAGGAGAGTTCAAATCTTGTCCTATTTAATCAAGTXXXXXXXXXXCTTAGGATTTATGAGGGGCTCTTAATGGGAGACCGAGCTACTTCAcAGGCAAAGAAGAAACCTTACAACCCAAGATTTCG	CTTATTGAAAATACTCGTCTTTCTAATCCCCAAACCTCCAAAAGGTAGGAGAGTTCAAATCTTGTCCTATTTAATCAAGTXXXXXXXXXXCTTAGGATTTATGAGGGGCTCTTAATGGGAGACCGAGCTACTTCAtAGGCAAAGAAGAAACCTTACAACCCAAGATTTCG
Marker14747	CCTTTTTATATTTATACTCACTCCCACCACAGATgGTTATCTTCATaGTAGATGATACAACGATGGAAAAtAATGTCTATXXXXXXXXXX---GTTCCTTGTGCGCGGAAAAAATAGCACAAAATATTTATTTCGTCGGTCATGTGTCGGTTTTGCTTTTAAAGTTGCCAATG	CCTTTTTATATTTATACTCACTCCCACCACAGATaGTTATCTTCATtGTAGATGATACAACGATGGAAAAgAATGTCTATXXXXXXXXXXATAGTTCCTTGTGCGCGGAAAAAATAGCACAAAATATTTATTT---CGGTCATGTGTCGGTTTTGCTTTTAAAGTTGCCAATG
Marker14772	CATGGcAGATTGGTCATCTCCTAAAATGTTACAATCCCTAAGGGACTTTCTCGGACTAACAAGGTATTATAGAATACTTAXXXXXXXXXXGCTCTTAAGGGTAGGACTCAGTTACTATCCACATACGAAAATAAACTATTTACACTGGTTGTAGCAATGCAAAAGTGGAG	CATGGtAGATTGGTCATCTCCTAAAATGTTACAATCCCTAAGGGACTTTCTCGGACTAACAAGGTATTATAGAATACTTAXXXXXXXXXXGCTCTTAAGGGTAGGACTCAGTTACTATCCACATACGAAAATAAACTATTTACACTGGTTGTAGCAATGCAAAAGTGGAG
Marker14830	CATGCCATATTGAGTTTCTAAGAATGTGtCAAGGTCTAGAGGAAGGAAAGTTTGGTgGTCTCTGCCGGGCGCCGATCCCCXXXXXXXXXXCTTCCATCAATAAGGAGTTGGACGGAGAGAAGCCATTGTAATTTGGGTATTGAGAAAGAGTGTTCTGGGAAGCTTAAAAG	CATGCCATATTGAGTTTCTAAGAATGTGcCAAGGTCTAGAGGAAGGAAAGTTTGGTaGTCTCTGCCGGGCGCCGATCCCCXXXXXXXXXXCTTCCATCAATAAGGAGTTGGACGGAGAGAAGCCATTGTAATTTGGGTATTGAGAAAGAGTGTTCTGGGAAGCTTAAAAG
Marker14868	CATAGATGGGgTGGGGACCTTGGCAGCTGCCTACTCCAGTCCCCTTTGAGCCGCCCCTGTCCCTGATCGGGTGTGCATGGXXXXXXXXXXAGGTCTCATGCATCGGTATTCGTTGATATTCATTGTGTTTTATATTCATTGCAGTACGAGTTTAGCAATATGCGAGCTAG	CATAGATGGGcTGGGGACCTTGGCAGCTGCCTACTCCAGTCCCCTTTGAGCCGCCCCTGTCCCTGATCGGGTGTGCATGGXXXXXXXXXXAGGTCTCATGCATCGGTATTCGTTGATATTCATTGTGTTTTATATTCATTGCAGTACGAGTTTAGCAATATGCGAGCTAG
Marker14869	CCATTCCCTAAcCCAAGCCCATTTAGAAACTGTGTTTCCTGAACAATTTCCCGCCCATCAACCTCAGTTCCCTCCAGATTXXXXXXXXXXCACTTCCTTCCCACTGTCACCTCTACCATTTCTGGAcGGAGATGACCACCTTATCTTGGTCCCTTTTGCACGCAACCAAG	CCATTCCCTAAtCCAAGCCCATTTAGAAACTGTGTTTCCTGAACAATTTCCCGCCCATCAACCTCAGTTCCCTCCAGATTXXXXXXXXXXCACTTCCTTCCCACTGTCACCTCTACCATTTCTGGAtGGAGATGACCACCTTATCTTGGTCCCTTTTGCACGCAACCAAG
Marker14899	CTCATTTGAATTCAAAATCCACCTCAACTCATCTCAtCTCATCATTACAACTTTCTCAAATTCTCACACAAAATATAATAXXXXXXXXXXACTTTGTGTGGTGAGCTACTGGTGAGAAACACTCTACACGGTGAGTAACTGGCAAGCAGCACCCTATAGGCAAGCAATTG	CTCATTTGAATTCAAAATCCACCTCAACTCATCTCAaCTCATCATTACAACTTTCTCAAATTCTCACACAAAATATAATAXXXXXXXXXXACTTTGTGTGGTGAGCTACTGGTGAGAAACACTCTACACGGTGAGTAACTGGCAAGCAGCACCCTATAGGCAAGCAATTG
Marker14906	CATAGTTGAAGGTCACCCAAACTtTGAATCCAATGCCTGGGGGTGACAAGTATACTATGAGATGCTAATTTATGGCTGCGXXXXXXXXXXCAGTGCATCACTTAGTACTACATTGTGATGTTGCTAGTGATTTATGGCAAGCTATCTTTAGCCTTTTTAGACTAGATAGG	CATAGTTGAAGGTCACCCAAACTcTGAATCCAATGCCTGGGGGTGACAAGTATACTATGAGATGCTAATTTATGGCTGCGXXXXXXXXXXCAGTGCATCACTTAGTACTACATTGTGATGTTGCTAGTGATTTATGGCAAGCTATCTTTAGCCTTTTTAGACTAGATAGG
Marker14910	CCAAAGAAGCTTTTCATCACCTCCACTTTTCAAACTAGTGGGATATGACAAAGTAAAGAATGCAGTGAAGGCATCCATCTXXXXXXXXXXAATAAGGTCCTTGAACTTCaTTAGAAAATCATCCACCCCACAAGTGTTCGTGTTTAGAGTCTACAAGTGACCTCCACAAG	CCAAAGAAGCTTTTCATCACCTCCACTTTTCAAACTAGTGGGATATGACAAAGTAAAGAATGCAGTGAAGGCATCCATCTXXXXXXXXXXAATAAGGTCCTTGAACTTCgTTAGAAAATCATCCACCCCACAAGTGTTCGTGTTTAGAGTCTACAAGTGACCTCCACAAG
Marker14927	CAAAGTGCCTTGAAATAAATAAAACGTGTTTTTCGAACAAGCTTTTTATACGAAAACTGAAAATGAGATAATTgCGTCATXXXXXXXXXXTCATCATTCCCCCCAAAATGATAGATAATGTGTTAGGAAATTCAGAACAAGCGCAAGGAGGTCTGGACGAGGCTAACTAG	CAAAGTGCCTTGAAATAAATAAAACGTGTTTTTCGAACAAGCTTTTTATACGAAAACTGAAAATGAGATAATTaCGTCATXXXXXXXXXXTCATCATTCCCCCCAAAATGATAGATAATGTGTTAGGAAATTCAGAACAAGCGCAAGGAGGTCTGGACGAGGCTAACTAG
Marker14931	CGAGATCAGATgTTGCTATtGAAGATTTTAAcAGTTGGGTGAATGCTTGCgGTCTGTTTGACATGCAGGCTAGTGGACATXXXXXXXXXXGGGTTCAAGGTTATCTAACCCTGTAGTGAAACTTAAACGCTTAAAAGGAGCACTTAAACTATGGAATAAATAGGTGTTTG	CGAGATCAGATtTTGCTATaGAAGATTTTAAtAGTTGGGTGAATGCTTGCaGTCTGTTTGACATGCAGGCTAGTGGACATXXXXXXXXXXGGGTTCAAGGTTATCTAACCCTGTAGTGAAACTTAAACGCTTAAAAGGAGCACTTAAACTATGGAATAAATAGGTGTTTG
Marker14946	CTCTCATGCAATTAAAACTCTCATACCTAGACTTCCGTGCTCTTCCCCTTTGGCTGTGTCCGTCCTGACGCGTACTGCTTXXXXXXXXXXATCACTTTCATTAACCGGTACACACTGTTACGCCCCGTGTGTTGGGGTTaGAGGTCTTTTGGACCCGGACTCCTCTCGTG	CTCTCATGCAATTAAAACTCTCATACCTAGACTTCCGTGCTCTTCCCCTTTGGCTGTGTCCGTCCTGACGCGTACTGCTTXXXXXXXXXXATCACTTTCATTAACCGGTACACACTGTTACGCCCCGTGTGTTGGGGTTtGAGGTCTTTTGGACCCGGACTCCTCTCGTG
Marker14999	CTTCTCaAGGATGATGATCATTTTAGCATGAACAAAAATATTGCTTTTATTTTGTCATCAAGCATTTATTTTTCCAGACTXXXXXXXXXXAGATTCAGAGAGCATGATGCATGGAGGAAAAACTGTATATATCACTGAATGAATAATCAATTACAAAAGAATGGAAAGAG	CTTCTCgAGGATGATGATCATTTTAGCATGAACAAAAATATTGCTTTTATTTTGTCATCAAGCATTTATTTTTCCAGACTXXXXXXXXXXAGATTCAGAGAGCATGATGCATGGAGGAAAAACTGTATATATCACTGAATGAATAATCAATTACAAAAGAATGGAAAGAG
Marker15008	CGCAATAAAAGAGGGGGGGTTGGCACAAGTTTTGaCAGTTTCGATTGATAATGCCTCGTCTAATAATGTTGCCTTGGGAAXXXXXXXXXXCTGCGAGCATAACATTGAATAAGAGTCTTTGTATTGATGTTCCTACCATATGGAATTCAACCTTCTTGATgCTGGAGGCG	CGCAATAAAAGAGGGGGGGTTGGCACAAGTTTTGtCAGTTTCGATTGATAATGCCTCGTCTAATAATGTTGCCTTGGGAAXXXXXXXXXXCTGCGAGCATAACATTGAATAAGAGTCTTTGTATTGATGTTCCTACCATATGGAATTCAACCTTCTTGATaCTGGAGGCG
Marker1503	CTTTATCTTGTCAGGGTTTGCTTTAACACCTTGGGCAAAAATGAGGTGACCCAAGTAAGAGATTTCAGCACAACCGAATCXXXXXXXXXXATGCTATCTTTTAGATATCCTCTAGTTTCACCTTGATTTGGAGATAACCCGACCTTAGGTTAAATTTAGAAAATACCtgG	CTTTATCTTGTCAGGGTTTGCTTTAACACCTTGGGCAAAAATGAGGTGACCCAAGTAAGAGATTTCAGCACAACCGAATCXXXXXXXXXXATGCTATCTTTTAGATATCCTCTAGTTTCACCTTGATTTGGAGATAACCCGACCTTAGGTTAAATTTAGAAAATACCcaG
Marker15046	CATCATTAGAAGATAAAATGAGTGAGAGGACGATGAGACAAGAGTCAAGAAAGGACTAAGGGGTGAGGGTGTCAGGAAAAXXXXXXXXXX-TGAGAAATGAGAGGCTATGAGAAACTGTAAACAAGCATATTATAGATGAATCTCCTCTCCCTAAACCTTTGTGGACGTAG	CATCATTAGAAGATAAAATGAGTGAGAGGACGATGAGACAAGAGTCAAGAAAGGACTAAGGGGTGAGGGTGTCAGGAAAAXXXXXXXXXXGTGAGAAATGAGAGGCTATGAGAAACTGTAAACAAGCATATTATAGATGAATCTCCTCTCCCTAAACC-TTGTGGACGTAG
Marker15076	CCATTAAACAATTAGATGTGCATAGCGCATTTCTACATGGTCTTCTTAAGGATGATGTTTATATGCAACAACCTCCTAGTXXXXXXXXXXTTTAGCAGCATATTCTGATGCAGATTGGACTgGATCTCCAGGTGACAGGAAGTCCACAAGTGGCTACTGCATTTTCTATG	CCATTAAACAATTAGATGTGCATAGCGCATTTCTACATGGTCTTCTTAAGGATGATGTTTATATGCAACAACCTCCTAGTXXXXXXXXXXTTTAGCAGCATATTCTGATGCAGATTGGACTaGATCTCCAGGTGACAGGAAGTCCACAAGTGGCTACTGCATTTTCTATG
Marker1508	CTAAATTTTTTTATAATTTTCTTCAACCTCAATTGAGAAGTGCCAACACCCTTAATGTTCCAAAAGATAATTGGACTAATXXXXXXXXXXCGAATTGAACCTTAGAACTAGGCTCAACTTCCCCAAGCCCCAATACaACATCCCCACCCGCTACCTTATTCGACAAGGAG	CTAAATTTTTTTATAATTTTCTTCAACCTCAATTGAGAAGTGCCAACACCCTTAATGTTCCAAAAGATAATTGGACTAATXXXXXXXXXXCGAATTGAACCTTAGAACTAGGCTCAACTTCCCCAAGCCCCAATACtACATCCCCACCCGCTACCTTATTCGACAAGGAG
Marker15101	CTTTGCATGTGgGCATGTAGGACTAGGGTTTTCCTCCAAAACCCTTATTTTTCTCTTTCCCCTTTTTCCATTTTCACATCXXXXXXXXXXAAGAGCTTCTCATGCCATGTGGTGCCTCCACCACCCTTAGGGATCAACTCTGGGCTTCAAAAACCCTAATTCCTAAAAGG	CTTTGCATGTGtGCATGTAGGACTAGGGTTTTCCTCCAAAACCCTTATTTTTCTCTTTCCCCTTTTTCCATTTTCACATCXXXXXXXXXXAAGAGCTTCTCATGCCATGTGGTGCCTCCACCACCCTTAGGGATCAACTCTGGGCTTCAAAAACCCTAATTCCTAAAAGG
Marker15117	CAAGTGGTTAGAAACTAAAGAAACATCAAGCAAGTTCAAAACTTAATACAAAAGTAAAGACCgTTTTCCTTATCACTTGCXXXXXXXXXXAGTTTCGACCTCCATTAAGCCAAAGAACAAGAGGCTTTGAATCAGGATCTTCATCAGCCTCAATGAGCCAGTAGAAGAGG	CAAGTGGTTAGAAACTAAAGAAACATCAAGCAAGTTCAAAACTTAATACAAAAGTAAAGACCtTTTTCCTTATCACTTGCXXXXXXXXXXAGTTTCGACCTCCATTAAGCCAAAGAACAAGAGGCTTTGAATCAGGATCTTCATCAGCCTCAATGAGCCAGTAGAAGAGG
Marker15153	CATGAACGAATGTTTTACGAATGCCACAAAAAAGAAAAACGTTTTTCGGGCTTACGTCCCAAACGATATTTTCTCATGAAXXXXXXXXXXACAACCCGTAGCCACAGGcGGAGTCCGGGTCCAAAGGAAGAGAGcTAACCCCAACACACGGGGCGTAACAATGTGTACTG	CATGAACGAATGTTTTACGAATGCCACAAAAAAGAAAAACGTTTTTCGGGCTTACGTCCCAAACGATATTTTCTCATGAAXXXXXXXXXXACAACCCGTAGCCACAGGtGGAGTCCGGGTCCAAAGGAAGAGAGtTAACCCCAACACACGGGGCGTAACAATGTGTACTG
Marker15205	CCAGAACAAATCCGAGTACACCCAGTTTGGGTCCCGGTATCcA-TTTTTTTTCAGTTTGAATTTTTTGATGGTTTTATTTTXXXXXXXXXXATGGGTTTTGCATACTACATGCAGTTCTTTTTGCGGTGGATGGTGGAGGGgATATTCCCGACCGATTAGCCCCCACATGG	CCAGAACAAATCCGAGTACACCCAGTTTGGGTCCCGGTATCtATTTTTTTTTCAGTTTGAATTTTTTGATGGTTTTA-TTTXXXXXXXXXXATGGGTTTTGCATACTACATGCAGTTCTTTTTGCGGTGGATGGTGGAGGGaATATTCCCGACCGATTAGCCCCCACATGG
Marker15251	CTCTTACACCCACACACTAAGGGTGTGCATCCGGATCCAGATCCGAATATCCGGAtCCAgAtCCGaAT----ATCTGGATTTTAXXXXXXXXXXGTGTGTATGCTGTTCTTGCCAAAGTACTGCATATATATTACAACTAATTAATATACACTATCATGCAAGTTCTTGCTAAG	CTCTTACACCCACACACTAAGGGTGTGCATCCGGATCCAGATCCGAATATCC--AgCCAcAaCCGgATCCGGATCTGGA-TTT-XXXXXXXXXXGTGTGTATGCTGTTCTTGCCAAAGTACTGCATATATATTACAACTAATTAATATACACTATCATGCAAGTTCTTGCTAAG
Marker15333	CACCAGAAGTTGATGACTGGAACCACAAGAGTgACACCAGCTAGCCTGCTAATTCAATACAATTTCAAAACAAAACAAAAXXXXXXXXXXATTTGAGGCAAGCCCAAACTGGGTAAGTTCCAATAGACATTCCAATGAGATAGAAGGTGGAGCCAAGATCCAATCTGTCG	CACCAGAAGTTGATGACTGGAACCACAAGAGTcACACCAGCTAGCCTGCTAATTCAATACAATTTCAAAACAAAACAAAAXXXXXXXXXXATTTGAGGCAAGCCCAAACTGGGTAAGTTCCAATAGACATTCCAATGAGATAGAAGGTGGAGCCAAGATCCAATCTGTCG
Marker15340	CTTAAAACAAATTTgTTTAGCATTAGTCAATTTTGTGATGATAATCTTTTTGTGCAgTTTTTAAAGGATGAGTGTAATGTXXXXXXXXXXAAGATGGTTTGTTGATCATGCCAAGAGAGAAAACAAACAAGAGCTCAACACAAGAAAATTTCTGATATTCTCACCTCTtG	CTTAAAACAAATTTaTTTAGCATTAGTCAATTTTGTGATGATAATCTTTTTGTGCAaTTTTTAAAGGATGAGTGTAATGTXXXXXXXXXXAAGATGGTTTGTTGATCATGCCAAGAGAGAAAACAAACAAGAGCTCAACACAAGAAAATTTCTGATATTCTCACCTCTcG
Marker1542	CTGTATTAAATACCCAAGCCCATTTATTAATGATGAATGAATATTATTTTATAAACTAAAGTTTAGTTTAAATAATATTCXXXXXXXXXXCATGCCGGCGAGCTCCcACCATTGAACCCAACCTCCATCTCATAGCCACACTCTCTaTAACAACCCGATCCTAAGATTAG	CTGTATTAAATACCCAAGCCCATTTATTAATGATGAATGAATATTATTTTATAAACTAAAGTTTAGTTTAAATAATATTCXXXXXXXXXXCATGCCGGCGAGCTCCaACCATTGAACCCAACCTCCATCTCATAGCCACACTCTCTgTAACAACCCGATCCTAAGATTAG
Marker15447	CGCTTTCTCTGAAAAATTTGAACCTAGTACTAATAATGGAGCGaAGTTGAGGGCTATTATTAGTGACGTTCGACTTTGTAXXXXXXXXXXATCCTTTTTGAACGTGTATGGAGGTTAAGGTTAGGGAACACGCGTGGTGTTGGCAGAGGGCTCCCGGGTGGTGCGTGAAG	CGCTTTCTCTGAAAAATTTGAACCTAGTACTAATAATGGAGCGgAGTTGAGGGCTATTATTAGTGACGTTCGACTTTGTAXXXXXXXXXXATCCTTTTTGAACGTGTATGGAGGTTAAGGTTAGGGAACACGCGTGGTGTTGGCAGAGGGCTCCCGGGTGGTGCGTGAAG
Marker15448	CATACTTGGTTTGAAATGTTGTTTTTGGTATGTCGCCCTCCTTAATCCTCAAtTGGTGATAACtGGATCTAAGATCAATCXXXXXXXXXXCTTCTaAGAATTCTCTTATTaTTGGTATACCTCATACCTCCTTAGGCTCTTTCTCCTCAAGTAGCAAATGTGCTAAATAG	CATACTTGGTTTGAAATGTTGTTTTTGGTATGTCGCCCTCCTTAATCCTCAAcTGGTGATAACcGGATCTAAGATCAATCXXXXXXXXXXCTTCTgAGAATTCTCTTATTtTTGGTATACCTCATACCTCCTTAGGCTCTTTCTCCTCAAGTAGCAAATGTGCTAAATAG
Marker15465	CACTATTTATAGATCATGAGgCACTGGTTAGCAAGgAACACAACCATTGGTAAGATAATAGTTGGCAAAAGgCACTGGTTXXXXXXXXXXAGGAAATTATCGAATTTTGATTGCATATAAAAGGAAAGTCCCCAGAAACTCACATCGAGTACTTGATGGCTTCAATGGCG	CACTATTTATAGATCATGAGaCACTGGTTAGCAAGtAACACAACCATTGGTAAGATAATAGTTGGCAAAAGaCACTGGTTXXXXXXXXXXAGGAAATTATCGAATTTTGATTGCATATAAAAGGAAAGTCCCCAGAAACTCACATCGAGTACTTGATGGCTTCAATGGCG
Marker15471	CCCAAGGGCGCCACCTCACCCCGAGAAACCTCCCTGGCTCGGCTGGCTTTCTCCGTCCTCtTCTAGATGGGGATATGTTAXXXXXXXXXXaTTTTTTTCTTTTTTAgTTTGTATCCCTTTATACTTCATCTCATATTTAATAAGTGATAAGCTAATGTATGAAAaTAAgG	CCCAAGGGCGCCACCTCACCCCGAGAAACCTCCCTGGCTCGGCTGGCTTTCTCCGTCCTCgTCTAGATGGGGATATGTTAXXXXXXXXXXtTTTTTTTCTTTTTTAaTTTGTATCCCTTTATACTTCATCTCATATTTAATAAGTGATAAGCTAATGTATGAAAgTAAaG
Marker15480	CATATCTTAATAAACTTTTATTCAATAAATTCTATAAAAATTCCTAAGACTTTCACCAACCCAATAAGAACTACATTTCCXXXXXXXXXXGTAGCCCCTCTCtCTCTCCTTCCCATTTCTCTCTTTCTCACGTGGGTCCTTGCCTTTGAAGCCTAGATCCGCCACCTACG	CATATCTTAATAAACTTTTATTCAATAAATTCTATAAAAATTCCTAAGACTTTCACCAACCCAATAAGAACTACATTTCCXXXXXXXXXXGTAGCCCCTCTCcCTCTCCTTCCCATTTCTCTCTTTCTCACGTGGGTCCTTGCCTTTGAAGCCTAGATCCGCCACCTACG
Marker15523	CTAAATTTGAACCTATACGGACTGGCTTATTGAACCGTcA-CCCGGTTCCTTCATTGGATATTTGCTTAGGAGATTTATTGXXXXXXXXXXGTCCACTGTAAACTCTGATTCACCTATTCTCACACCAACAATGGTCCAACGGATGATTGTGTCTGCTTTTACGACCTTAG	CTAAATTTGAACCTATACGGACTGGCTTATTGAACCGTaACCCCGGTTCCTTCATTGGATATTTGCTTAGGAGATTTATT-XXXXXXXXXXGTCCACTGTAAACTCTGATTCACCTATTCTCACACCAACAATGGTCCAACGGATGATTGTGTCTGCTTTTACGACCTTAG
Marker15544	CTcTTCCCTCGCCTTCTTCTTTAGCTTCTTTCGATAGTGGTTAAGTTTCTCGATTTTCTTGCTCCCCTCCTCCAAGGTGAXXXXXXXXXXCAAACCTTGCGGAAGAAGCTAGACAAACACTTGGcGACCTAGCTGATAGCTTTTATGCGGCACCCCCCGTTTCTAGCCTG	CTtTTCCCTCGCCTTCTTCTTTAGCTTCTTTCGATAGTGGTTAAGTTTCTCGATTTTCTTGCTCCCCTCCTCCAAGGTGAXXXXXXXXXXCAAACCTTGCGGAAGAAGCTAGACAAACACTTGGtGACCTAGCTGATAGCTTTTATGCGGCACCCCCCGTTTCTAGCCTG
Marker15582	CGCCTTACaGCTGCCTGAGAAACAAAGTAACAAAGCTCTGATCAAGGGAATTTGAGCATAAAAACAAAGTAATCTGGCATXXXXXXXXXXTGCATGTTAGACGTTGTTTTTGCTCTGGTTCTTGCAGAAGCATTTGATCAAGTCAAATGGGATTGTAAGTATACGGGGTG	CGCCTTACgGCTGCCTGAGAAACAAAGTAACAAAGCTCTGATCAAGGGAATTTGAGCATAAAAACAAAGTAATCTGGCATXXXXXXXXXXTGCATGTTAGACGTTGTTTTTGCTCTGGTTCTTGCAGAAGCATTTGATCAAGTCAAATGGGATTGTAAGTATACGGGGTG
Marker15609	CTACGCTATATTCAAGAGCACCACCACTAGGAGCCTGAAGTTAATTATTCTGCGAGATCTACAGTGACAAATTCCATGAGXXXXXXXXXXATGCAGGTCTtTTGTAAAAATGTGGGTTCCACTAAAAAAAATTACACTTTTTCATGGTGGGGTCCACCTTTTTACAAAGG	CTACGCTATATTCAAGAGCACCACCACTAGGAGCCTGAAGTTAATTATTCTGCGAGATCTACAGTGACAAATTCCATGAGXXXXXXXXXXATGCAGGTCTcTTGTAAAAATGTGGGTTCCACTAAAAAAAATTACACTTTTTCATGGTGGGGTCCACCTTTTTACAAAGG
Marker15610	CTCCTTGCACTTCCCTTCGAACCATTTGTACGACCaaGCATTGGAATCGTGTTGTTTGAAAAACTTCtAGTTGTTAGCTCXXXXXXXXXXTTGCCATcAAAcTTTCAACTTAGTGTCAAAaGAAAATGCACCAAGAAAACTTAAAAGGAAATcTAAtGAGTTGATAGCTG	CTCCTTGCACTTCCCTTCGAACCATTTGTACGACCggGCATTGGAATCGTGTTGTTTGAAAAACTTCaAGTTGTTAGCTCXXXXXXXXXXTTGCCATgAAAgTTTCAACTTAGTGTCAAAgGAAAATGCACCAAGAAAACTTAAAAGGAAATgTAAcGAGTTGATAGCTG
Marker15613	CCACATTCAgGATAAAGTCCTATCATCCTCACTCTCATGGAGAAAGCGTTTGAAGATAGCTACAGATACTGCAGGAGCACXXXXXXXXXXACAAAAAAAAGTGATGTCTACAgCTTTGGGGTTGCTGTGGCAGAGTTATTGACTGGTAAGAAAGCCCTTTCTTTTGATAG	CCACATTCAtGATAAAGTCCTATCATCCTCACTCTCATGGAGAAAGCGTTTGAAGATAGCTACAGATACTGCAGGAGCACXXXXXXXXXXACAAAAAAAAGTGATGTCTACAaCTTTGGGGTTGCTGTGGCAGAGTTATTGACTGGTAAGAAAGCCCTTTCTTTTGATAG
Marker15629	CGGAAACACCCTATTGAGGGCTCGATCACCACACCAAATATCAACCTAAAAAcGAATCCTAGAACTCTCTCCAAGAGCATXXXXXXXXXXTTCAACTAACAAGATGGAATTTAGTTTTCTCTCCCATTCCACCCCACAAGAAAGAATGAAATAACTTCTTGATCCAGTTG	CGGAAACACCCTATTGAGGGCTCGATCACCACACCAAATATCAACCTAAAAAtGAATCCTAGAACTCTCTCCAAGAGCATXXXXXXXXXXTTCAACTAACAAGATGGAATTTAGTTTTCTCTCCCATTCCACCCCACAAGAAAGAATGAAATAACTTCTTGATCCAGTTG
Marker15656	CCCTTCGGTATAGAATTCCCTCGATTAGAGTGTAGCGTGCCGCTCGGTTCCTAATCTTTCTAGCTTCTTGTCTATCATCGXXXXXXXXXXCTAAATCTGGAAGTACTTGAAGTGGGGGTGCTCGaCTTCTAGTAGTGCCAAGTTTTTTTTTTAATTTTTTGCGATTCATG	CCCTTCGGTATAGAATTCCCTCGATTAGAGTGTAGCGTGCCGCTCGGTTCCTAATCTTTCTAGCTTCTTGTCTATCATCGXXXXXXXXXXCTAAATCTGGAAGTACTTGAAGTGGGGGTGCTCGgCTTCTAGTAGTGCCAAGTTTTTTTTTTAATTTTTTGCGATTCATG
Marker15661	CCATTGACATCGgCAGGAATACCTCAGTCTTTTGCAGATTTGGTATTACAATCCCCTCAAGCCATACCTGAGGTGATTCTXXXXXXXXXXTTATTGTATTTTTCATTGGTCCACAGATTTCAGTGAGGAGTCAGAACTAGCTATGGTTCCAGcGTGGATTGTGCTTCCTG	CCATTGACATCGaCAGGAATACCTCAGTCTTTTGCAGATTTGGTATTACAATCCCCTCAAGCCATACCTGAGGTGATTCTXXXXXXXXXXTTATTGTATTTTTCATTGGTCCACAGATTTCAGTGAGGAGTCAGAACTAGCTATGGTTCCAGtGTGGATTGTGCTTCCTG
Marker15692	CCAAACCACATGACCTATACTCCAAAAGGACTAGTCAATGATACAATTGGAGTTCCATTGTAACCTTATAAAGAGCAAGAXXXXXXXXXXGCCAACAATAATAACTTGATTTCCGAtTAGCATTTTTGGATTTGAAAGAAATGATTATTTGTGTAACGCTCCAATGGAAG	CCAAACCACATGACCTATACTCCAAAAGGACTAGTCAATGATACAATTGGAGTTCCATTGTAACCTTATAAAGAGCAAGAXXXXXXXXXXGCCAACAATAATAACTTGATTTCCGAaTAGCATTTTTGGATTTGAAAGAAATGATTATTTGTGTAACGCTCCAATGGAAG
Marker1572	CTTCAAAGAGGATCAATGtTGATGGTGAGTGTATGTTCATTAAGGTTCTCATTCAACAAGATGGATCGGCGGTGGCTATTXXXXXXXXXXTAATTATTCTCATTATCATGTGAATGTTATCATTGATGAGGGTTCTATAATGGGAAGTTGGTTTTTAACTGGCATTTATG	CTTCAAAGAGGATCAATGcTGATGGTGAGTGTATGTTCATTAAGGTTCTCATTCAACAAGATGGATCGGCGGTGGCTATTXXXXXXXXXXTAATTATTCTCATTATCATGTGAATGTTATCATTGATGAGGGTTCTATAATGGGAAGTTGGTTTTTAACTGGCATTTATG
Marker15721	CCATACCAAAACCAACAATtCAgTCCAAGACTACTACTACATGTGGATGGATTTGTTCAGTGATGTTGGGAGATAATGAAXXXXXXXXXXTCTCTTAAGTGGACTACACCTTTATGGAAGGGAATAACAATACAAAAACACGTcGAAAAGAGAAAGGACAAGTACAAATG	CCATACCAAAACCAACAATcCAaTCCAAGACTACTACTACATGTGGATGGATTTGTTCAGTGATGTTGGGAGATAATGAAXXXXXXXXXXTCTCTTAAGTGGACTACACCTTTATGGAAGGGAATAACAATACAAAAACACGTgGAAAAGAGAAAGGACAAGTACAAATG
Marker15726	CCAGGAcTACCTGGTCCGGAAATCGGATTACTTTACCCAAACTTATCTGGTCCGGATACAATAATAAAATTTGTGTATTGXXXXXXXXXXATTCTTCTTCAACTCTCCATTTTCTCATTCTTCTCCTCCTTCTACTCACATTTTTCTAGCTTTTGTTTGGCAAACTGATG	CCAGGAtTACCTGGTCCGGAAATCGGATTACTTTACCCAAACTTATCTGGTCCGGATACAATAATAAAATTTGTGTATTGXXXXXXXXXXATTCTTCTTCAACTCTCCATTTTCTCATTCTTCTCCTCCTTCTACTCACATTTTTCTAGCTTTTGTTTGGCAAACTGATG
Marker15820	CCAAGGGGAAGAGTACGaAAGTTTAGGCATGAGAGTTTTAAATGTATGAGAGACCTTTTTATTTTAAGTTTGATGTTTTCXXXXXXXXXXtGCATCACTCTTGGGGTCAGAACTAATATGGTAATATATATGGATTTGGTAAAATGTCCTTGACCTGTGTGGCATCCTAG	CCAAGGGGAAGAGTACGgAAGTTTAGGCATGAGAGTTTTAAATGTATGAGAGACCTTTTTATTTTAAGTTTGATGTTTTCXXXXXXXXXXcGCATCACTCTTGGGGTCAGAACTAATATGGTAATATATATGGATTTGGTAAAATGTCCTTGACCTGTGTGGCATCCTAG
Marker15828	CCAAATTTGCATgTCTGCAACCCTATACGCCTGATGGGAAAAGAGCAGATCACCTTAGCCTCCTCCTTAGCAAAAATTGTXXXXXXXXXXTGAAGTATTTTTCCTTAAAAATTGTGCCAGCTAATGACTGTGGGTCTTTTAGCATCATTCACCCTTGTTTTGCCAACATG	CCAAATTTGCATaTCTGCAACCCTATACGCCTGATGGGAAAAGAGCAGATCACCTTAGCCTCCTCCTTAGCAAAAATTGTXXXXXXXXXXTGAAGTATTTTTCCTTAAAAATTGTGCCAGCTAATGACTGTGGGTCTTTTAGCATCATTCACCCTTGTTTTGCCAACATG
Marker15868	CACTGAATTTTTAAATTTCGTGTGAAAGGGATTTAAATTGTCTAGAAATATGTAGAATGTTCAATAAGCATAGTACATGAXXXXXXXXXXTtTTGAACCGCATCACACCATAGCGGAAGAGATGAAACACTGAGAACCCACCTACAGAAAAGAACGCATCACCACTTTGG	CACTGAATTTTTAAATTTCGTGTGAAAGGGATTTAAATTGTCTAGAAATATGTAGAATGTTCAATAAGCATAGTACATGAXXXXXXXXXXTaTTGAACCGCATCACACCATAGCGGAAGAGATGAAACACTGAGAACCCACCTACAGAAAAGAACGCATCACCACTTTGG
Marker15882	CCAAGtACAAAGAGTcCTAAAAAAGAAAATTTTTAGCTCTTCCATcGATCTCTCCTTGTCTTCAAATGTCCTCTCATTTCXXXXXXXXXXCGTGGGAACCAAACACTCAGGGAAAGCAGTTCCTGTCGAATCTTAGGACTTTCAGGGAGCAAACTCTGCATGGACAGGGG	CCAAGcACAAAGAGTtCTAAAAAAGAAAATTTTTAGCTCTTCCATtGATCTCTCCTTGTCTTCAAATGTCCTCTCATTTCXXXXXXXXXXCGTGGGAACCAAACACTCAGGGAAAGCAGTTCCTGTCGAATCTTAGGACTTTCAGGGAGCAAACTCTGCATGGACAGGGG
Marker15887	CCACCGAGTAGCAAGAAAATAAGCAATGTCCCAATGTGCAGTTGGTGTTTATTTTTAGAATATAATAATTCTTTTTAAAAXXXXXXXXXXAGATTTCTTGTTTTTGATACTAGTATCATCCAAATGGGAGATGGGCTATGTAAATAGCCCcTCTATATAACCCTCGGTTG	CCACCGAGTAGCAAGAAAATAAGCAATGTCCCAATGTGCAGTTGGTGTTTATTTTTAGAATATAATAATTCTTTTTAAAAXXXXXXXXXXAGATTTCTTGTTTTTGATACTAGTATCATCCAAATGGGAGATGGGCTATGTAAATAGCCCtTCTATATAACCCTCGGTTG
Marker15905	CGAGTGTGTGTAAATGAAAAGGCTTAGATTAAAGTTAATGGTTCTCATCGTGCGAGCTCCTCCTTTTACTTATGGCTCCTXXXXXXXXXXCCTCTCTCATCATCATTTGTGACATTGGGAACCAAAGAAATATTGTGCATGGGCGCAAGTGGCACcTTGCTTCaTACATG	CGAGTGTGTGTAAATGAAAAGGCTTAGATTAAAGTTAATGGTTCTCATCGTGCGAGCTCCTCCTTTTACTTATGGCTCCTXXXXXXXXXXCCTCTCTCATCATCATTTGTGACATTGGGAACCAAAGAAATATTGTGCATGGGCGCAAGTGGCACtTTGCTTCtTACATG
Marker15910	CTTCAATGTATCCGTATGACCAAGACTAGTCTTGGATGAACgTAGTCGACCTCAATTGCCCTTCTAAGCAaGGAACAACTXXXXXXXXXXTCATAATCAGTTTATCAACTGAACCCTTAGCCAAGATCCTCACAGCCGATTCAATCAATACATCATTGTGAGCCAACTCG	CTTCAATGTATCCGTATGACCAAGACTAGTCTTGGATGAACaTAGTCGACCTCAATTGCCCTTCTAAGCAgGGAACAACTXXXXXXXXXXTCATAATCAGTTTATCAACTGAACCCTTAGCCAAGATCCTCACAGCCGATTCAATCAATACATCATTGTGAGCCAACTCG
Marker15945	CACACTAGGGATTCGGTCGAAGTTGAGCGGCTTCGGTGGATACGTTGGCAGcTGGGTGGCTGAATACAGAGGGATAGAGCXXXXXXXXXXGGGACAATGAGACCGTGGGGGCTACGGGTTCACTGTAATAACCTTGGCGGCTTCATGCATGGAGGCTGAGGGAAAGACAG	CACACTAGGGATTCGGTCGAAGTTGAGCGGCTTCGGTGGATACGTTGGCAGtTGGGTGGCTGAATACAGAGGGATAGAGCXXXXXXXXXXGGGACAATGAGACCGTGGGGGCTACGGGTTCACTGTAATAACCTTGGCGGCTTCATGCATGGAGGCTGAGGGAAAGACAG
Marker15950	CAAAACCCCCCTTTTCTACCCAATGGTTCTACAACAAAACAACCCTCCCAATCCATCTTCTTCTTTATAAGTACAAATTTXXXXXXXXXXGATGATAACATTGAGGCACCAAATTTATCTGCATTTCGAGCCGTTCTTTTCCACCtTCCCTTTTTAGTCTTCCCTGTAAG	CAAAACCCCCCTTTTCTACCCAATGGTTCTACAACAAAACAACCCTCCCAATCCATCTTCTTCTTTATAAGTACAAATTTXXXXXXXXXXGATGATAACATTGAGGCACCAAATTTATCTGCATTTCGAGCCGTTCTTTTCCACCaTCCCTTTTTAGTCTTCCCTGTAAG
Marker15964	CTGCAAATTTTTCTCAAATTTAAAAATGCTGTTGCGCAAAAACATTGAGAAAAATaCCAAAATAAAGTTCAATGCTtATGXXXXXXXXXXTATGCATGATTTACTTTGGTAAATCACAATGAAGTAAAATATATAAATCATACTGATATATTTCGGTCTTCAAACTGTAG	CTGCAAATTTTTCTCAAATTTAAAAATGCTGTTGCGCAAAAACATTGAGAAAAATgCCAAAATAAAGTTCAATGCTcATGXXXXXXXXXXTATGCATGATTTACTTTGGTAAATCACAATGAAGTAAAATATATAAATCATACTGATATATTTCGGTCTTCAAACTGTAG
Marker16014	CAATAAAATCCGCATTgTAAAACCTTTGCTACTGTTTTTGCTCCACCAAAGTGGACGCCAGCTTCCAAAGAGTAGCAGTGXXXXXXXXXXGCTCGTTCGGGAAGGTCTCATTAATTGAAAAAGTCTCCTAGCCAGCCACCCCTTTAAGGTCAAGGCGAGATAAATGGTCG	CAATAAAATCCGCATTaTAAAACCTTTGCTACTGTTTTTGCTCCACCAAAGTGGACGCCAGCTTCCAAAGAGTAGCAGTGXXXXXXXXXXGCTCGTTCGGGAAGGTCTCATTAATTGAAAAAGTCTCCTAGCCAGCCACCCCTTTAAGGTCAAGGCGAGATAAATGGTCG
Marker16050	CTTTTTTGCATTCAAAACCcACATCAACTCATCTGATCTCATCATTACAACTTTCTCAAATTCTCACACAAAATATAATAXXXXXXXXXXGAGCTTGGATCTCTTCTTCCATTGCGGcGAGCCACTCGAGGTGCTTGGCAGTAGATTTAAACCCACAAGGTTCTTTGAGG	CTTTTTTGCATTCAAAACCtACATCAACTCATCTGATCTCATCATTACAACTTTCTCAAATTCTCACACAAAATATAATAXXXXXXXXXXGAGCTTGGATCTCTTCTTCCATTGCGGtGAGCCACTCGAGGTGCTTGGCAGTAGATTTAAACCCACAAGGTTCTTTGAGG
Marker16075	CTAGCATCAACAACATTTGGAAACCAAAATCAGAACAAGGAAACGGACCTAACACAGATAACAAGTTAGCGAAACATTCCXXXXXXXXXXCaAGTTTATTTCaAATAAGttAAAGACAAAAAAGATCAACAAAGGGGGACCTTATTCCACTTAAAAACTCAAATTTATCG	CTAGCATCAACAACATTTGGAAACCAAAATCAGAACAAGGAAACGGACCTAACACAGATAACAAGTTAGCGAAACATTCCXXXXXXXXXXCgAGTTTATTTCgAATAAGcaAAAGACAAAAAAGATCAACAAAGGGGGACCTTATTCCACTTAAAAACTCAAATTTATCG
Marker16092	CTTGTCTAGCTTCTGGTATCCAAGCCCAAAAGGAGAAACAAACAACATATTCTAAGATGCATAGCCACTACTGTCTAagaXXXXXXXXXXGAAAAAACACTGACCTTTTTTAATTGAAAGCCTCTGGGAAATATAGAAATAATTGAAACAGAACAACAACTAAGGTATCG	CTTGTCTAGCTTCTGGTATCCAAGCCCAAAAGGAGAAACAAACAACATATTCTAAGATGCATAGCCACTACTGTCTAtacXXXXXXXXXXGAAAAAACACTGACCTTTTTTAATTGAAAGCCTCTGGGAAATATAGAAATAATTGAAACAGAACAACAACTAAGGTATCG
Marker1610	CCATAATTTTTCCAAAAAAAAAGGAAAACAATTCCTCGTTAGTCTCAAATggGCTCTTCATATGCATAAGTCCAcAAATA-XXXXXXXXXXTGGAATTGTAGAAGTTGTAACAgGACAAaGAACCGACCATGGGGAAATGCAAGAGGTAGGATCCCTTGGTAGTTTAGGAG	CCATAATTTTTCCAAAAAAAAA-GAAAACAATTCCTCGTTAGTCTCAAATttGCTCTTCATATGCATAAGTCCAaAAATATXXXXXXXXXXTGGAATTGTAGAAGTTGTAACAtGACAAgGAACCGACCATGGGGAAATGCAAGAGGTAGGATCCCTTGGTAGTTTAGGAG
Marker16109	CACCAATCCTATCCCATGATTCCAACAGGAGAACTTGAAATGAGgCGTCATGAAGAGCTCGCGTAATTGCACTTTCAACCXXXXXXXXXXTCAGGGTCTCCTTCTAGTCGATCTTAGCATGCATGAACAAAGACTCTCCAGAGGAAGAAGGGTCTCGCCCACAATTGTAG	CACCAATCCTATCCCATGATTCCAACAGGAGAACTTGAAATGAGtCGTCATGAAGAGCTCGCGTAATTGCACTTTCAACCXXXXXXXXXXTCAGGGTCTCCTTCTAGTCGATCTTAGCATGCATGAACAAAGACTCTCCAGAGGAAGAAGGGTCTCGCCCACAATTGTAG
Marker16166	CATCCTTGAGGAAATAGAACATGATATGTCAAGATCATTCTCATACAAGTGCAAAACGAATACTTAGATGATCAGCACTAXXXXXXXXXXTCTCATGCCATGATTCAAAGCCTAACATGTTAGTCTAGCACCCAAAAAGAGATACAGCAAGAATACtTACAAAATTCGTG	CATCCTTGAGGAAATAGAACATGATATGTCAAGATCATTCTCATACAAGTGCAAAACGAATACTTAGATGATCAGCACTAXXXXXXXXXXTCTCATGCCATGATTCAAAGCCTAACATGTTAGTCTAGCACCCAAAAAGAGATACAGCAAGAATACaTACAAAATTCGTG
Marker16168	CTGTACCTAAAACCTTGATGTCTCTAAGAGGGTTTTTAGGTTTAATAGGCTACTATAGGAAATTCATAAGGGGCTATGGGXXXXXXXXXXGAGATATGTGTTTCATACTGGGTCAAATACAaGTCATTTCGGTGCGTTTCGGTCAATACTAGCTAGTTTTTAGTATACTG	CTGTACCTAAAACCTTGATGTCTCTAAGAGGGTTTTTAGGTTTAATAGGCTACTATAGGAAATTCATAAGGGGCTATGGGXXXXXXXXXXGAGATATGTGTTTCATACTGGGTCAAATACAgGTCATTTCGGTGCGTTTCGGTCAATACTAGCTAGTTTTTAGTATACTG
Marker16230	CTGCAGCTCTTGAAGCAACGGCaAAAATAGCTTCGAAAATCAaAACATCTCGGAGTTGATTTCTACGTTGAGAACTGCTTXXXXXXXXXXTAAAGCAGAAAAGACAGAAGCAAATGGGATGAATTCCTGAATGGAAGGAAAGGTCaTTTTATAGGCAGGGTTGGCGTTTG	CTGCAGCTCTTGAAGCAACGGCgAAAATAGCTTCGAAAATCAgAACATCTCGGAGTTGATTTCTACGTTGAGAACTGCTTXXXXXXXXXXTAAAGCAGAAAAGACAGAAGCAAATGGGATGAATTCCTGAATGGAAGGAAAGGTCcTTTTATAGGCAGGGTTGGCGTTTG
Marker16243	CCAAATGGCTTTGGAGCCTGTTTCTACCAAAGTCATTGGCATATCATTGGTGAGGAAGGCAGCATGACTaTTTTATCCTGXXXXXXXXXXATGAAGACTgGGAAGAGAGGCAAAGTTGGAAATGTGGCTATAAAACTCGATATGTCTAATGCATATGACAGGATTAAGTG	CCAAATGGCTTTGGAGCCTGTTTCTACCAAAGTCATTGGCATATCATTGGTGAGGAAGGCAGCATGACTgTTTTATCCTGXXXXXXXXXXATGAAGACTaGGAAGAGAGGCAAAGTTGGAAATGTGGCTATAAAACTCGATATGTCTAATGCATATGACAGGATTAAGTG
Marker16264	CTCCCAGGAGCCCAACAGGAAAGCAAGTCCTTCGACTGCCCAACCCCAGTTGTCGTGCTGCAAAGGcGGGAAAGTTCAAGXXXXXXXXXXGGAAAACTAGGGGCTTGTTCTCGGATTCCATTTTTCCACGGACTATCTCTGTCAGATATTTTATCTTAAAGATTTTCAAG	CTCCCAGGAGCCCAACAGGAAAGCAAGTCCTTCGACTGCCCAACCCCAGTTGTCGTGCTGCAAAGGtGGGAAAGTTCAAGXXXXXXXXXXGGAAAACTAGGGGCTTGTTCTCGGATTCCATTTTTCCACGGACTATCTCTGTCAGATATTTTATCTTAAAGATTTTCAAG
Marker16319	CCAATCTTTGAGTTGATCACTGGTAAAGCACCTGAGGTACCCTTCTAACCATTTGTTCATTACTTCTATATGCCCGTCCGXXXXXXXXXXGATGACACTgTATCCCTTGGACAGAGGCAATCCCTCTATGAAATCCATATTGATATCTACCCATACTTTACTTGGTATTG	CCAATCTTTGAGTTGATCACTGGTAAAGCACCTGAGGTACCCTTCTAACCATTTGTTCATTACTTCTATATGCCCGTCCGXXXXXXXXXXGATGACACTaTATCCCTTGGACAGAGGCAATCCCTCTATGAAATCCATATTGATATCTACCCATACTTTACTTGGTATTG
Marker16324	CTTCTAACACTCGTCACTGTCGGAATGATTATTGGTACAGAATCGAACCCTTTCTTTCATTTCTCACATACATTATGCTTXXXXXXXXXXGCTTAGAGTGAGTGAATTTAACATATTaAGTGGATTATACTATTTTTGTTGCTGTCCGAGTTTATTCCATGAATTTCTTG	CTTCTAACACTCGTCACTGTCGGAATGATTATTGGTACAGAATCGAACCCTTTCTTTCATTTCTCACATACATTATGCTTXXXXXXXXXXGCTTAGAGTGAGTGAATTTAACATATTtAGTGGATTATACTATTTTTGTTGCTGTCCGAGTTTATTCCATGAATTTCTTG
Marker1634	CTATTATTAGGAGCATTCCTTCCACTTTGTGCATTTTGAGGGCACTCCTGTATCATGTGTCCTgACTAACCGGATCGAAAXXXXXXXXXXCTAACTCCTAGAAATTGTTGATGCAAAACCTGGCTATGTAACTGtGAATCCAGGGTTGTAGTCCTCCTTGAAACTTCTGG	CTATTATTAGGAGCATTCCTTCCACTTTGTGCATTTTGAGGGCACTCCTGTATCATGTGTCCTaACTAACCGGATCGAAAXXXXXXXXXXCTAACTCCTAGAAATTGTTGATGCAAAACCTGGCTATGTAACTGcGAATCCAGGGTTGTAGTCCTCCTTGAAACTTCTGG
Marker16361	CCCCTgTTTATTTTATcGAAACATTTTAATAAGTTGTAGTTTTCAgACTTTGGTGTGTTACTTGATTTGAATTTCgTTGTXXXXXXXXXX-CCTCAAATACATTTGACGAAAATAGATagGCAGAATaTgACACATGGAGAAGTTGTGAcGCTGATATCTACGAACATTTG	CCCCTaTTTATTTTATtGAAACATTTTAATAAGTTGTAGTTTTCAaACTTTGGTGTGTTACTTGATTTGAATTTCaTTGTXXXXXXXXXXCCCTCAAATACATTTGACGAAAATA-ATgcGCAGAATgTaACACATGGAGAAGTTGTGAtGCTGATATCTACGAACATTTG
Marker16400	CCcAAGTCCACAATGATGGGGCTTAAAAGGGCTTGCTTTGACCTAATTGGGCGATGGATCAAACTTATACCGAGTGTGACXXXXXXXXXXTAAGGCTTGTTAGCCCCCGAAAGGAAATAGAGGGACTTGGCTCAAGGAAATAAGCCCATGAAGAGTATTTGCTTTAGGAG	CCtAAGTCCACAATGATGGGGCTTAAAAGGGCTTGCTTTGACCTAATTGGGCGATGGATCAAACTTATACCGAGTGTGACXXXXXXXXXXTAAGGCTTGTTAGCCCCCGAAAGGAAATAGAGGGACTTGGCTCAAGGAAATAAGCCCATGAAGAGTATTTGCTTTAGGAG
Marker1644	CCTTTTAAACCCACAAGGTCCAAAATCATGTTTGGGTTTATTTGAAAATTCAAGTTAAAAGCCCAATGCACCATACCATGXXXXXXXXXXAAATGACATATCAAATCCCAAAACTTCATCAATCGGCTAATGTGTACCCCCTTTGAGTGCATGAACTGTTTtGCCCTTAG	CCTTTTAAACCCACAAGGTCCAAAATCATGTTTGGGTTTATTTGAAAATTCAAGTTAAAAGCCCAATGCACCATACCATGXXXXXXXXXXAAATGACATATCAAATCCCAAAACTTCATCAATCGGCTAATGTGTACCCCCTTTGAGTGCATGAACTGTTTcGCCCTTAG
Marker16447	CTACCTTTCCTTATACAACCCCGCAAGGAGGTAAGTTGTTGATGGAGTTCGCtTTTAGTGGAGTTGATTTTGCTAATAGAXXXXXXXXXXGGGAAGTCGCTTGTCTTCAAATTTGTTTATTTTCCCTGATTGTGTATTATCgTGATGCTgTCCATTGAGTAAGATGGTGG	CTACCTTTCCTTATACAACCCCGCAAGGAGGTAAGTTGTTGATGGAGTTCGCgTTTAGTGGAGTTGATTTTGCTAATAGAXXXXXXXXXXGGGAAGTCGCTTGTCTTCAAATTTGTTTATTTTCCCTGATTGTGTATTATCaTGATGCTaTCCATTGAGTAAGATGGTGG
Marker16485	CCCCCTgTCGTAATTATTGTATTTCGTCGTGCTATTTTTGCATACTAGTGATGTATTGTAAACCTGATTTATATTTTGCTXXXXXXXXXXCTGCTGGCGGAAAAATGACGGAAAAGAAAAAGGAATAGAGGTATTTCTCTCCCTTACCCCCATTTGCGGTTTGTCTAAGG	CCCCCTcTCGTAATTATTGTATTTCGTCGTGCTATTTTTGCATACTAGTGATGTATTGTAAACCTGATTTATATTTTGCTXXXXXXXXXXCTGCTGGCGGAAAAATGACGGAAAAGAAAAAGGAATAGAGGTATTTCTCTCCCTTACCCCCATTTGCGGTTTGTCTAAGG
Marker16496	CGAAAATCACTCAAACCACCATTGCAAACTGGTGGATTCAGGTGGTTTTATTTGGCAAATTTTGGACTTCAGTTTTGGATXXXXXXXXXXAGGCTCAAACTgGACTTGAAGGGGTCTCATGAGGTGTTTAAGGACCATATTACCTTTGGAGAAAATCACAAAAATGCTGG	CGAAAATCACTCAAACCACCATTGCAAACTGGTGGATTCAGGTGGTTTTATTTGGCAAATTTTGGACTTCAGTTTTGGATXXXXXXXXXXAGGCTCAAACTaGACTTGAAGGGGTCTCATGAGGTGTTTAAGGACCATATTACCTTTGGAGAAAATCACAAAAATGCTGG
Marker16498	CCATCCACAGTGCTCACAAGTGCATGTTGATGCTGCATGTTATCACTAAACTTCTCATGCaATTGACTAGGACCAGAGGTXXXXXXXXXXAAGGACTTCAGTTCAACAGGCTCTTTCTGAGACTTGTAATCCCTACTCTGTCCCATGGCACCACCAGCATGCAACCATGG	CCATCCACAGTGCTCACAAGTGCATGTTGATGCTGCATGTTATCACTAAACTTCTCATGCtATTGACTAGGACCAGAGGTXXXXXXXXXXAAGGACTTCAGTTCAACAGGCTCTTTCTGAGACTTGTAATCCCTACTCTGTCCCATGGCACCACCAGCATGCAACCATGG
Marker16509	CTCATGGTGCcTGGGCTCTtTGTTTGTTTGATTCCTCTTTGATGTACCTGTGCACGTCGTATGGTGTTATGGCACCCAGTXXXXXXXXXXCTTGACGGATCGCACGACCATCGTGCCGACAACGCATCATTCAAATTTCTGCCCTATCAACTTTCGATTGTAGGATAGAG	CTCATGGTGCtTGGGCTCTgTGTTTGTTTGATTCCTCTTTGATGTACCTGTGCACGTCGTATGGTGTTATGGCACCCAGTXXXXXXXXXXCTTGACGGATCGCACGACCATCGTGCCGACAACGCATCATTCAAATTTCTGCCCTATCAACTTTCGATTGTAGGATAGAG
Marker16534	CCTTCTTTTCTAGTTTGATAAAAGGTAAGATTTGTTTTGTCCCACTGGCAACTGTGTAGTACAAAGGTTAGAAGGGCTTAXXXXXXXXXXCTTGCCGACCTTTAGCTGGTCCTCCCTTTTCTTGTTTGCTATTTCCAaGTGAGGGGTGGTGATGTGTTGACACTGGATTG	CCTTCTTTTCTAGTTTGATAAAAGGTAAGATTTGTTTTGTCCCACTGGCAACTGTGTAGTACAAAGGTTAGAAGGGCTTAXXXXXXXXXXCTTGCCGACCTTTAGCTGGTCCTCCCTTTTCTTGTTTGCTATTTCCAgGTGAGGGGTGGTGATGTGTTGACACTGGATTG
Marker16613	CAAGCTCACTGTCGACCTACATCAGGCTGAAAATCTTATGGGAGGAAAGCCAATATTCGAGATAGGTGGTGACACCAAGT-XXXXXXXXXXTAAGGTTGCAGTTGTTGGACCCTTGGTAGAGATCAGAGGCGTTGCCAGTAAGAATAGTGATTTCCACGGCATTCTGAAGG	CAAGCTCACTGTCGACCTACATCAGGCTGAAAATCTTATGGGAGGAAAGCCAATATT-GAGATAGGTGGTGACACCAAGTGXXXXXXXXXXTAAGGTTGCAGTTGTTGGACCCTTGGTAGAGATCAGAGGCGTTGCCAGTAAGAATAGTGATTTCCACGGCATTCTGAAGG
Marker16620	CATAAACAAAGAATGCCAAAAACAAAACAAACAAATAGAAACCCATCAGACTATAGTTTCTCTCTTCATGGTAAGACAACXXXXXXXXXXAGGTGAGTTGCATCATTCAATGCACATCTAcgCCCAAGGTTGTGCTTCAAAATGCTtTGTTTTTTACCCTCACCTTTAAG	CATAAACAAAGAATGCCAAAAACAAAACAAACAAATAGAAACCCATCAGACTATAGTTTCTCTCTTCATGGTAAGACAACXXXXXXXXXXAGGTGAGTTGCATCATTCAATGCACATCTAgaCCCAAGGTTGTGCTTCAAAATGCTcTGTTTTTTACCCTCACCTTTAAG
Marker16650	CATATTTTCAAGCTTACTGGATCAAGGTCCTGATAGAAGCTCCTCTAAAAAAGATACTGCAAAGACTGGATGCCTTAGACXXXXXXXXXXACTATAGGGAAGAACACAACTACGCAATAAAACTCGCTTTAAGGAATACTAACAACGAtGCAGAATATGAAGCATTGcTG	CATATTTTCAAGCTTACTGGATCAAGGTCCTGATAGAAGCTCCTCTAAAAAAGATACTGCAAAGACTGGATGCCTTAGACXXXXXXXXXXACTATAGGGAAGAACACAACTACGCAATAAAACTCGCTTTAAGGAATACTAACAACGAcGCAGAATATGAAGCATTGtTG
Marker16667	CcGTACTAATAACAGCATAATGAGATACTcAAATAAAGACTAtgCTTaGGCTCAAgCCCATTACCGAcTACAACTAGAAGXXXXXXXXXXTTCTTCCTCAGCTTTTCCAGGAATGAGGAGTTCACCACGGTCTTCTTACTCTCCcCAGTAATGTAATAAATGTCGCTCTG	CtGTACTAATAACAGCATAATGAGATACTtAAATAAAGACTAcaCTTgGGCTCAAtCCCATTACCGAaTACAACTAGAAGXXXXXXXXXXTTCTTCCTCAGCTTTTCCAGGAATGAGGAGTTCACCACGGTCTTCTTACTCTCCtCAGTAATGTAATAAATGTCGCTCTG
Marker16842	CTGCCAAGGCACCATAACTCTAcGAATCACCACGAGACGCCACgTGTTTCTCCCCATAGAACCAgAATCCCTTGATTATTXXXXXXXXXXATCCAGAAAGAATTAGCGGGGTAACTATAAGGGATCTATTCCCATTACTCAAAACCCACTaAGTTTCTAACCACTACCTG	CTGCCAAGGCACCATAACTCTAcGAATCACCACGAGACGCCACaTGTTTCTCCCCATAGAACCAtAATCCCTTGATTATTXXXXXXXXXXATCCAGAAAGAATTAGCGGGGTAACTATAAGGGATCTATTCCCATTACTCAAAACCCACTgAGTTTCTAACCACTACCTG	CTGCCAAGGCACCATAACTCTAtGAATCACCACGAGACGCCACgTGTTTCTCCCCATAGAACCAtAATCCCTTGATTATTXXXXXXXXXXATCCAGAAAGAATTAGCGGGGTAACTATAAGGGATCTATTCCCATTACTCAAAACCCACTgAGTTTCTAACCACTACCTG
Marker16853	CTAACAAAGTATCAAAGTCTTGTTAGAGGTCTACAGTACCTAATATTTACTAGACCGGATATTTCATATAGTGTCATGTTXXXXXXXXXXAATTCAAGCACAAGATCATGCACCTTGATTTTAGGAAAGATTTTTGCTGTAAATATTCTGTAACAGCCTTGCAaATCACG	CTAACAAAGTATCAAAGTCTTGTTAGAGGTCTACAGTACCTAATATTTACTAGACCGGATATTTCATATAGTGTCATGTTXXXXXXXXXXAATTCAAGCACAAGATCATGCACCTTGATTTTAGGAAAGATTTTTGCTGTAAATATTCTGTAACAGCCTTGCAtATCACG
Marker16867	CGGAACCAAGAGGAgACATGATGATTCCAAGATCTACCCAGAGGAAGTCCAATGAGGTTGCCAAAATATGACCAGACTTTXXXXXXXXXXTTTGTTTGAGTCCAAACTAGAACATCCTTACCCGAATTATGCCCAGATAAAGAAACTAAAATATCATCCACACTCTCCGG	CGGAACCAAGAGGAaACATGATGATTCCAAGATCTACCCAGAGGAAGTCCAATGAGGTTGCCAAAATATGACCAGACTTTXXXXXXXXXXTTTGTTTGAGTCCAAACTAGAACATCCTTACCCGAATTATGCCCAGATAAAGAAACTAAAATATCATCCACACTCTCCGG
Marker16887	CCTACGTCCCTACATCATATACACAATTCTAACCAGGTTTAGTTTGGGAAACTTTGCGTACATGAATATATATTTCTtAGXXXXXXXXXXCCCTTGTCCCTTGCCCGAGCTAGGATTCCTCCTTTCCaAAATCGCCCTaGCAAGGTGTGAGGTTTGCCACCATGGATCCG	CCTACGTCCCTACATCATATACACAATTCTAACCAGGTTTAGTTTGGGAAACTTTGCGTACATGAATATATATTTCTcAGXXXXXXXXXXCCCTTGTCCCTTGCCCGAGCTAGGATTCCTCCTTTCCcAAATCGCCCTgGCAAGGTGTGAGGTTTGCCACCATGGATCCG
Marker16946	CGCCTCTCTCAGGTCCTTTCTTACTCTTCCACAAGCTTCTTAGCTTTTGCTGGAAGCAATCATATACTACTCATAATTATXXXXXXXXXXTGCGGTTCCGGGCaATGGTACAAGACATGTTGGGGAATGAGTTCTACGTCGGTGCTTATCAGGTAACTGCCACTGTTTTG	CGCCTCTCTCAGGTCCTTTCTTACTCTTCCACAAGCTTCTTAGCTTTTGCTGGAAGCAATCATATACTACTCATAATTATXXXXXXXXXXTGCGGTTCCGGGCgATGGTACAAGACATGTTGGGGAATGAGTTCTACGTCGGTGCTTATCAGGTAACTGCCACTGTTTTG
Marker16994	CCCCACTGGTTGAATGGTGTCTCCGAAGAAGCCCTTCAAAGGGGTGGGGGAAtGTTGTAACTTACTAACTTCAATTCCCAXXXXXXXXXXCTGGCGAACTTGCAAGCTATGATGCGGATTTCCCCTAGGGGTGCGCCATTGCGATTATTATTCTGGCGAGGAGGATCATG	CCCCACTGGTTGAATGGTGTCTCCGAAGAAGCCCTTCAAAGGGGTGGGGGAAcGTTGTAACTTACTAACTTCAATTCCCAXXXXXXXXXXCTGGCGAACTTGCAAGCTATGATGCGGATTTCCCCTAGGGGTGCGCCATTGCGATTATTATTCTGGCGAGGAGGATCATG
Marker17041	CTTTTGTGATTGGTCtCTTTGTTTTGGGAAAGGTTTCCAGTGCTCATGTTaTGAGAAAtAATGAACATATCTTTAATCTGXXXXXXXXXXGTCACCATCcAATCCCAAGCAaGGGCTGAGGGCACCATACCAGGTTTCgCATCAACAATTTCCAgGAGTTAGTTAATGTG	CTTTTGTGATTGGTCcCTTTGTTTTGGGAAAGGTTTCCAGTGCTCATGTTtTGAGAAAcAATGAACATATCTTTAATCTGXXXXXXXXXXGTCACCATCtAATCCCAAGCAgGGGCTGAGGGCACCATACCAGGTTTCaCATCAACAATTTCCAaGAGTTAGTTAATGTG
Marker17072	CTCTGGGTCTGCAGCCATTGAATGTGAGAGTAGGGTTGGTTAGAAACCATGATTTCTCTGGATCAGTATCATTCAACACTXXXXXXXXXXTTTCTCTCTGTTTGTCCTCTTATGAACAAAGATTCTTGGTGgTTTGAATGTCATTTTCTTGATCATCTGATCTCTCTAAG	CTCTGGGTCTGCAGCCATTGAATGTGAGAGTAGGGTTGGTTAGAAACCATGATTTCTCTGGATCAGTATCATTCAACACTXXXXXXXXXXTTTCTCTCTGTTTGTCCTCTTATGAACAAAGATTCTTGGTGaTTTGAATGTCATTTTCTTGATCATCTGATCTCTCTAAG
Marker1708	CtAATATaTGAAATATTTAATTAAaTGGGGGTAAAGTGTAAGTTAGGATTCGAACTCAAGTTCTTTGCTTTGATACaATGXXXXXXXXXXAAAGCTACTTGCATCACGTTTCACTAGCCAAAGATGCTCAAGTGTTTCACTGGTTTTGTGAAACTGCCTTTGAGAAGTGG	CcAATATgTGAAATATTTAATTAAgTGGGGGTAAAGTGTAAGTTAGGATTCGAACTCAAGTTCTTTGCTTTGATACcATGXXXXXXXXXXAAAGCTACTTGCATCACGTTTCACTAGCCAAAGATGCTCAAGTGTTTCACTGGTTTTGTGAAACTGCCTTTGAGAAGTGG
Marker17140	CAGATTAACATACGTTATACCTAGTTCAACACTGTGATCGACTATGTGTCGAAACTTTTATGAAGCAATACTGCAAGGTAXXXXXXXXXXCGAGCCACAGACTCAAATGTGGTCTACCATAGTATGTCAGAATACTATTgGTGGTTCCTCTTAAGGCGACAGGACTTAGG	CAGATTAACATACGTTATACCTAGTTCAACACTGTGATCGACTATGTGTCGAAACTTTTATGAAGCAATACTGCAAGGTAXXXXXXXXXXCGAGCCACAGACTCAAATGTGGTCTACCATAGTATGTCAGAATACTATTaGTGGTTCCTCTTAAGGCGACAGGACTTAGG
Marker17163	CTTTAAAACGCTAATTGGCAAGCTTACTCCAACACCCATAAcGCAGTCACCTGATTGGACTTTACCTTTTGAGATAATGTXXXXXXXXXXCATCACCATCAAAGACAAGAAAGAAATGGAGAACATAGTGGCTGACAATCTCTCGAGGCTCACATTTGAGGATACCTCTG	CTTTAAAACGCTAATTGGCAAGCTTACTCCAACACCCATAAtGCAGTCACCTGATTGGACTTTACCTTTTGAGATAATGTXXXXXXXXXXCATCACCATCAAAGACAAGAAAGAAATGGAGAACATAGTGGCTGACAATCTCTCGAGGCTCACATTTGAGGATACCTCTG
Marker1724	CTAATTTTTTTTTTCACTTTAAATTTTCAAAATTCCTTTTTCCTTGTA-TTTTTTTTTTTCGCAAAAATGGTTCTTTTGTTXXXXXXXXXXtGTGCGCGGAAGCATTTATTAAAATTTCTTAAAGTCTATGCCGTAAAGATCCTAACTTAAAATCTCTGTAGATGATCTAG	CTAA-TTTTTTTTTCACTTTAAATTTTCAAAATTCCTTTTTCCTTGTATTTTTTTTTTTTCGCAAAAATGGTTCTTTTGTTXXXXXXXXXXaGTGCGCGGAAGCATTTATTAAAATTTCTTAAAGTCTATGCCGTAAAGATCCTAACTTAAAATCTCTGTAGATGATCTAG
Marker17242	CATGAGTTCCTCCTTACTCACAAGGTGTTGCGGTAGAAGGGGAATGTTTGTAGCTTCTGGGTGATGCACGCCCTTGTCAAXXXXXXXXXXTTTCTTTCTGAGAAGAGCCTAAGGGTTTTTTTGCCTCCCCTCAGCCATGTTCTTTTTGGCaACATGGTGATTGTTGCTCG	CATGAGTTCCTCCTTACTCACAAGGTGTTGCGGTAGAAGGGGAATGTTTGTAGCTTCTGGGTGATGCACGCCCTTGTCAAXXXXXXXXXXTTTCTTTCTGAGAAGAGCCTAAGGGTTTTTTTGCCTCCCCTCAGCCATGTTCTTTTTGGCgACATGGTGATTGTTGCTCG
Marker17304	CCACATTGCATACTATTTATGCTATGATCCATTTGACATATAACCAACATTAAAATCCTAGTTTAaTAACACATTAAGAAXXXXXXXXXXTAAAAATTCAAGATAACATAAGGTAGAGATCGGTTTTTGTGCCATATAGCCTGAACCAATTGTTTAATGCTTTGTTTtAG	CCACATTGCATACTATTTATGCTATGATCCATTTGACATATAACCAACATTAAAATCCTAGTTTAgTAACACATTAAGAAXXXXXXXXXXTAAAAATTCAAGATAACATAAGGTAGAGATCGGTTTTTGTGCCATATAGCCTGAACCAATTGTTTAATGCTTTGTTTcAG
Marker17309	CATTGAACTATGAAAGCTCACTGTTGCACATATAACCAGCCCTGCTACACTTTCAGGCTCCATTGCAAGGCACTGCCCTTXXXXXXXXXXCGTATGTCCCTTTCTACAATCcAGCTCTACCTCACGATGTGAAATAGCTCACCATACTCCGTAAAAACCCACCAACGAAG	CATTGAACTATGAAAGCTCACTGTTGCACATATAACCAGCCCTGCTACACTTTCAGGCTCCATTGCAAGGCACTGCCCTTXXXXXXXXXXCGTATGTCCCTTTCTACAATCtAGCTCTACCTCACGATGTGAAATAGCTCACCATACTCCGTAAAAACCCACCAACGAAG
Marker17332	CCAGTTGTGGCTTGGGCATTGTGTCATTACGTCTCTGTAAACTGTAAATCTTCAAACGTGATTTTATTGTCTGGGAGACAXXXXXXXXXXAAGGAGAATCTTTATGGTTATTCATGGTACtAAGGTTGCTGTTGAGTTCATTAGTGCATCCTAGATTGGCTGGTTTTGAG	CCAGTTGTGGCTTGGGCATTGTGTCATTACGTCTCTGTAAACTGTAAATCTTCAAACGTGATTTTATTGTCTGGGAGACAXXXXXXXXXXAAGGAGAATCTTTATGGTTATTCATGGTACgAAGGTTGCTGTTGAGTTCATTAGTGCATCCTAGATTGGCTGGTTTTGAG
Marker17352	CCACAAAAAGTTATCGGTTACACTCATAAAGGAGCATGCTACCAAGTTAGCCCCTATGAACTCCTCTCTTTTCTCCACCAXXXXXXXXXXCATGTAATTCAGCAGGATGGGCTCACCCACTcTGAACTCCATCGACAAAACCTGAGTCCATCACCCACCCTcCCCAACAG	CCACAAAAAGTTATCGGTTACACTCATAAAGGAGCATGCTACCAAGTTAGCCCCTATGAACTCCTCTCTTTTCTCCACCAXXXXXXXXXXCATGTAATTCAGCAGGATGGGCTCACCCACTtTGAACTCCATCGACAAAACCTGAGTCCATCACCCACCCTtCCCAACAG
Marker17360	CAAATCATCAAGAAGCATTTCAATGAAAGCTATTAtGGTAGGTTCTTCCCTACGACAAGGCTAGCAATGTTGGTTAATGAXXXXXXXXXXTTTAAAACATCTAAGAATTAAATGACGAGAAACGACAATGGGTTCAGGCGAGATGGTAAGGtTCTCGGGTCGAAACCATG	CAAATCATCAAGAAGCATTTCAATGAAAGCTATTAaGGTAGGTTCTTCCCTACGACAAGGCTAGCAATGTTGGTTAATGAXXXXXXXXXXTTTAAAACATCTAAGAATTAAATGACGAGAAACGACAATGGGTTCAGGCGAGATGGTAAGGcTCTCGGGTCGAAACCATG
Marker17361	CCAAATGAAACTGAAAATCTGGACTGTAAACCAATATGTCATCAAAAAAGACAATGACAAGTTTCCTTAAAAAATgCCTAXXXXXXXXXX-CCTATAGTCTATACACATGCGtCAAGAACCATCTcCTTATCTTACCAAGAGCACAGGTGAAGAAAAAGGAaATTGACTGG	CCAAATGAAACTGAAAATCTGGACTGTAAACCAATATGTCATCAAAAAAGACAATGACAAGTTTCCTTAAAAAATaCCTAXXXXXXXXXXCCCTATAGTCTATACACATGCGcCAAGAACCATCTtCTTATCTTACCAAGAGCACAGGTGAAGAAAAAGGAgATTGACT-G
Marker17398	CCATGAAGATCTATAATGCCCAATTTGCAAAGCAAATGATGAAAGATATTAGAACCCATGGCTTTGGTGAAGATGTTGGCXXXXXXXXXXTCTTACTGcGCcAGAAAATAGGGCTAGAACCAAGTAGGATGAAGAAACCAGTGGTAGAGTGTCGAGTGGTGGGGcAGCTG	CCATGAAGATCTATAATGCCCAATTTGCAAAGCAAATGATGAAAGATATTAGAACCCATGGCTTTGGTGAAGATGTTGGCXXXXXXXXXXTCTTACTGaGCtAGAAAATAGGGCTAGAACCAAGTAGGATGAAGAAACCAGTGGTAGAGTGTCGAGTGGTGGGGtAGCTG
Marker17443	CCTTGGAAGTCTACCAAGTCCACCATCAAAATGACATTGTTTTGACCCCTTAAACAAGACCCTACTCCCTTTCCTCCCTCXXXXXXXXXXTAGTTTGAGACAAGTGACTTATGAATAATCCATTGTGATGtAATTTGAATATATTATGGTACTGATATTgAGATTTAATG	CCTTGGAAGTCTACCAAGTCCACCATCAAAATGACATTGTTTTGACCCCTTAAACAAGACCCTACTCCCTTTCCTCCCTCXXXXXXXXXXTAGTTTGAGACAAGTGACTTATGAATAATCCATTGTGATGaAATTTGAATATATTATGGTACTGATATTtAGATTTAATG
Marker17464	CGAATcCCTCTTCATCTTTCCATATCTTTGTTTTTCTTGGGAAATCAAAGGTCTCTTGACAAGTGGCAtGTTGCTCTAAAXXXXXXXXXXAAAGAACCCTATCCAGCGCATGTGTGACACTTgcCAAAAAGTGGGTTGGTCTCTCTTAAATGGGcGTGAAGCACCCCTTG	CGAATaCCTCTTCATCTTTCCATATCTTTGTTTTTCTTGGGAAATCAAAGGTCTCTTGACAAGTGGCAcGTTGCTCTAAAXXXXXXXXXXAAAGAACCCTATCCAGCGCATGTGTGACACTTtgCAAAAAGTGGGTTGGTCTCTCTTAAATGGGaGTGAAGCACCCCTTG
Marker17471	CGAAAGTTTTCCTTTCTTTTATTGTCTAATTTCTGCTGAATTTTAAAGGGAGATTTTGAATGGTTTTGGAAGTTGAAAGTXXXXXXXXXXTCCAGTGGCGGGCGACGGCAAGGGCGATATCTAATAATTTCATCTATAGGAAA--GAGAGAGGAGGGAGCTTGTGAAGGATG	CGAAAGTTTTCCTTTCTTTTATTGTCTAATTTCTGCTGAATTTTAAAGGGAGATTTTGAATGGTTTTGGAAGTTGAAAGTXXXXXXXXXX--CAGTGGCGGGCGACGGCAAGGGCGATATCTAATAATTTCATCTATAGGAAAGAGAGAGAGGAGGGAGCTTGTGAAGGATG
Marker1752	CCATGAAATTACATTCACAGAAGATCATTTCAGCAGAATTAAATCACTTCTTTTATACCTCGTTGAGCCTTGAAAAAGGAXXXXXXXXXX-TCATAGATTTCTATTTTTTTTTTTTTGATTGGCACCGGGTGTCCAGaAACAaCATCCTGATTAATCCCaAGGGTGTACAG	CCATGAAATTACATTCACAGAAGATCATTTCAGCAGAATTAAATCACTTCTTTTATACCTCGTTGAGCCTTGAAAAAGGAXXXXXXXXXXCTCATAGATTTCTATTTTTTTTTTTTT-ATTGGCACCGGGTGTCCAGgAACAgCATCCTGATTAATCCCgAGGGTGTACAG
Marker17605	CATTTCATAAATTGTTTCAATCGGTCGGCATCACCCATCATATAACATATCCTTATTCTCATGCTCAAAATGGTGTTGTTXXXXXXXXXXGGACCTTCGATCTAAACTTTGTGTTTTCATGGGCAATAGCCCATATCACAAAGGTTATTTTTGTCTACACCTACCCACaG	CATTTCATAAATTGTTTCAATCGGTCGGCATCACCCATCATATAACATATCCTTATTCTCATGCTCAAAATGGTGTTGTTXXXXXXXXXXGGACCTTCGATCTAAACTTTGTGTTTTCATGGGCAATAGCCCATATCACAAAGGTTATTTTTGTCTACACCTACCCACgG
Marker17612	CTGATACTAGTCATTGTTCCCTTCTGAGCTGTCCAGACACTAAAACTCAGTGTTAGTTATGGCATCTAATGTTCCTGCCTXXXXXXXXXXATGCTATTCAAGTGCACAAGATGTATACAAGAGAAACACCTATCTAGATGAACTTAGGATGCCCTCTAGTTTTTtTAGAG	CTGATACTAGTCATTGTTCCCTTCTGAGCTGTCCAGACACTAAAACTCAGTGTTAGTTATGGCATCTAATGTTCCTGCCTXXXXXXXXXXATGCTATTCAAGTGCACAAGATGTATACAAGAGAAACACCTATCTAGATGAACTTAGGATGCCCTCTAGTTTTTcTAGAG
Marker17670	CCAAACAATAACTCTAAGTCATGTCTTCCACAaTTTGTATcAAaTGGGTCAAAACTGGTTCTTCTTCTTTCAAGCCCATaXXXXXXXXXXATCTAGAGGATCTTATGTTGGTGAATCTGCTAGTCcGATGCGTGaGgCaTGAAAAGCTTCCaAAAGAGGAGGCGCGTGAG	CCAAACAATAACTCTAAGTCATGTCTTCCACAgTTTGTATtAAgTGGGTCAAAACTGGTTCTTCTTCTTTCAAGCCCATcXXXXXXXXXXATCTAGAGGATCTTATGTTGGTGAATCTGCTAGTCtGATGCGTGtGcCgTGAAAAGCTTCCtAAAGAGGAGGCGCGTGAG
Marker17684	CAGTTTTTGGTATTTCACCTGGTATACAAAAACcGGTCTGGAATGACAAACAATGTCGCCACCGTCATCTTTGCcGCTGTXXXXXXXXXXTCATGAGATTTCTGGCGTGGGTTGTGGCTACCCTTGTGGCAGTCaTGGTTGAGTGTATGAGGAGAGCAACATTGTTTTCG	CAGTTTTTGGTATTTCACCTGGTATACAAAAACtGGTCTGGAATGACAAACAATGTCGCCACCGTCATCTTTGCtGCTGTXXXXXXXXXXTCATGAGATTTCTGGCGTGGGTTGTGGCTACCCTTGTGGCAGTCgTGGTTGAGTGTATGAGGAGAGCAACATTGTTTTCG
Marker17686	CGAAAGTCCAATTTTGAAAGACAATGATATTACCTTCGCAGTGTTGAAAACTTCAGTTAtGCAGTCAGGGAGAATGCTGAXXXXXXXXXXAATATATATTCAAGATCTGGCAATCTGTATAGAAGAAAACCTCTTGAAATCTCCCAAGTGACGCCACTATGGGATTTGTG	CGAAAGTCCAATTTTGAAAGACAATGATATTACCTTCGCAGTGTTGAAAACTTCAGTTAcGCAGTCAGGGAGAATGCTGAXXXXXXXXXXAATATATATTCAAGATCTGGCAATCTGTATAGAAGAAAACCTCTTGAAATCTCCCAAGTGACGCCACTATGGGATTTGTG
Marker17700	CAATCGAGGCTTGACATGTGGCaGCCCATTTTGACTATGGCTCCCCATTCCTAGGTAAAGAGTCTAGCGAGGATCCGTGGXXXXXXXXXXgTATAGCGAACTGGACATGGTTCCTTGCCTAACTAAAATGTACATCTTAACAAATACAAATGACTAATAATCAGAGATAG	CAATCGAGGCTTGACATGTGGCtGCCCATTTTGACTATGGCTCCCCATTCCTAGGTAAAGAGTCTAGCGAGGATCCGTGGXXXXXXXXXXaTATAGCGAACTGGACATGGTTCCTTGCCTAACTAAAATGTACATCTTAACAAATACAAATGACTAATAATCAGAGATAG
Marker17772	CGGTTGTTGGTATGAATGCCAGTCTCACCTTCAATCTATTTTTCTCGCCTTTGATAATTATTTCAGGaCAAACCCATCAAXXXXXXXXXXTTTTAATAACTGGCTTTTGATTATTTGAAACTCTTGACTTCATTTTACTGTCCAGTGCCTGATGGGAAGCCAATGATCGG	CGGTTGTTGGTATGAATGCCAGTCTCACCTTCAATCTATTTTTCTCGCCTTTGATAATTATTTCAGGgCAAACCCATCAAXXXXXXXXXXTTTTAATAACTGGCTTTTGATTATTTGAAACTCTTGACTTCATTTTACTGTCCAGTGCCTGATGGGAAGCCAATGATCGG
Marker17789	CAGACATATTGATGAGGGGACATATATAGGACAGGAATCGATTTTAGGTATACAGGACAATCCAATATATATTATATGGAXXXXXXXXXXAGTTTTGCAtAATCTAATCGTGTTTAAAATTAGAAAGTCCCGACTTTCTAATTCTAATTAGGTCACGAAAGACCCAAAGG	CAGACATATTGATGAGGGGACATATATAGGACAGGAATCGATTTTAGGTATACAGGACAATCCAATATATATTATATGGAXXXXXXXXXXAGTTTTGCAgAATCTAATCGTGTTTAAAATTAGAAAGTCCCGACTTTCTAATTCTAATTAGGTCACGAAAGACCCAAAGG
Marker17790	CTAAAGAGAGATGTTAAGGCTTTTATCCAAAGTTGTGATGTaTGCCAAAGAGTTAAGGTTGACAACACCCTCCCCAGTGGXXXXXXXXXXTAGCCAGTTTTGGCAAGAGATTTTCTCATTgCAGGGGGTCCAACTCTCCCTAAGCACAGCATATCACCTACAAACCGACG	CTAAAGAGAGATGTTAAGGCTTTTATCCAAAGTTGTGATGTgTGCCAAAGAGTTAAGGTTGACAACACCCTCCCCAGTGGXXXXXXXXXXTAGCCAGTTTTGGCAAGAGATTTTCTCATTtCAGGGGGTCCAACTCTCCCTAAGCACAGCATATCACCTACAAACCGACG
Marker17809	CTCATTTGCATTCAAAACCCACCTCAACTCAA----------CTCATCTCATCATTACAACTTTCCTAAATTCTCACACAAAATATAATAXXXXXXXXXXCTCTATCTAGCAAAGAGATTGACCACATCCCCAGCACAGCCCAAGCTACACCCACTCTACTGAAGATATCATCCCATAGG	CTCATTTGCATTCAAAACCCACCTCAACTCAACTCATCTCATCTCATCTCATCATTACAACTTTCCTAAATTCTCACAC----------AXXXXXXXXXXCTCTATCTAGCAAAGAGATTGACCACATCCCCAGCACAGCCCAAGCTACACCCACTCTACTGAAGATATCATCCCATAGG
Marker17812	CAGGATCCCTCTACTaACGTGTGCACGACTaGGAAGTTTGGGGTAGTTCCTCGTCGCTTGGCTATCCCGACATCGTTTACXXXXXXXXXXTTTTTTCATCATTTTCTCCTAACTCCCCCTCCTTTTCACTCATTCTCATTTCTCTGCTACACTCTACTTCTTTGTTAATG	CAGGATCCCTCTACTgACGTGTGCACGACTcGGAAGTTTGGGGTAGTTCCTCGTCGCTTGGCTATCCCGACATCGTTTACXXXXXXXXXXTTTTTTCATCATTTTCTCCTAACTCCCCCTCCTTTTCACTCATTCTCATTTCTCTGCTACACTCTACTTCTTTGTTAATG
Marker17832	CTTGtTTTTGACAATGCGAGCAAAACACTGGAAGCATTTAAAAAAACACTTCCTAATAATGACTATTCTCTAGACCCGGTXXXXXXXXXXACATTCCCCTGAGCCATAACTCTAATGAAATCCTCTTCATTTGACATCCAAGCTAAGACGTTCCGAGGGCTTTTCAATTG	CTTGgTTTTGACAATGCGAGCAAAACACTGGAAGCATTTAAAAAAACACTTCCTAATAATGACTATTCTCTAGACCCGGTXXXXXXXXXXACATTCCCCTGAGCCATAACTCTAATGAAATCCTCTTCATTTGACATCCAAGCTAAGACGTTCCGAGGGCTTTTCAATTG
Marker17839	CACAATTTCTGTAAGTAATCTTGTCCTATCTTTTGTTAAGTGTTAGAATGACATGTTAGGCTTTAATTTATGACATGAGAXXXXXXXXXXTGATTATTTTACCTAAGCTTGAATAATGTGTGAT-ACTCAGACTTAGCCAAGTCTTTGTCTGCCTTATGTCCCCATGTTGG	CACAATTTCTGTAAGTAATCTTGTCCTATCTTTTGTTAAGTGTTAGAATGACATGTTAGGCTTTAATTTATGACATGAGAXXXXXXXXXX-GATTATTTTACCTAAGCTTGAATAATGTGTGATAACTCAGACTTAGCCAAGTCTTTGTCTGCCTTATGTCCCCATGTTGG
Marker17933	CTATAAATAGGGGTCATTGGTGCACAAATTCATTCACTGAATTCTCTTTATCCATCATCAACTTGTGGGACAAATATCCTXXXXXXXXXXTTGAAGAAAATTATTGGCATTATTTCATATAAAGAAACAGTGAATTATCTAGTCCGTTTTCACACACTGTTACTGTTTcG	CTATAAATAGGGGTCATTGGTGCACAAATTCATTCACTGAATTCTCTTTATCCATCATCAACTTGTGGGACAAATATCCTXXXXXXXXXXTTGAAGAAAATTATTGGCATTATTTCATATAAAGAAACAGTGAATTATCTAGTCCGTTTTCACACACTGTTACTGTTTtG
Marker17964	CCATCAAAACCGTTTTCAAGCGTCCAGTTGcCCAATATTGTACTGTGATTTTGTGGGGCTCGGCTGGCTAGGACTCTACAXXXXXXXXXXACCGGGTTCCAGTCTTCGTTCTTTCTGTTGACGTACGTATGTATGTATAGCTGCTTCCCAACATCCCATGCGAGAAGGGG	CCATCAAAACCGTTTTCAAGCGTCCAGTTGtCCAATATTGTACTGTGATTTTGTGGGGCTCGGCTGGCTAGGACTCTACAXXXXXXXXXXACCGGGTTCCAGTCTTCGTTCTTTCTGTTGACGTACGTATGTATGTATAGCTGCTTCCCAACATCCCATGCGAGAAGGGG
Marker17968	CCCGTGTGTTTTGCTCAGCCCACCGTCAATCACCTcAGGGAACGACGGACCACCTCTCCATGACCACATAAAGAGCCGACXXXXXXXXXXTGTTTCTCTCTTACGCACGTCCAATTCCTTGTTCTgTTTCCATGTGCTTTAAATCTCCAAGAGCCTTTGATTCACAACAG	CCCGTGTGTTTTGCTCAGCCCACCGTCAATCACCTtAGGGAACGACGGACCACCTCTCCATGACCACATAAAGAGCCGACXXXXXXXXXXTGTTTCTCTCTTACGCACGTCCAATTCCTTGTTCTaTTTCCATGTGCTTTAAATCTCCAAGAGCCTTTGATTCACAACAG
Marker17970	CAGTGCAAATTGTGGAcTGCAAGGAACAAGAGTTGAGGAATCGGAAGATACCTCTAGTGAAAGTACTCTGAAATAACCCAXXXXXXXXXXACAATCTAGAAGGACCCCACGTCTGTATGTTTCTTCAATGGCGCAATTGAGAGAGCGAAGAGAACGTTGTATAATAGACG	CAGTGCAAATTGTGGAtTGCAAGGAACAAGAGTTGAGGAATCGGAAGATACCTCTAGTGAAAGTACTCTGAAATAACCCAXXXXXXXXXXACAATCTAGAAGGACCCCACGTCTGTATGTTTCTTCAATGGCGCAATTGAGAGAGCGAAGAGAACGTTGTATAATAGACG
Marker17974	CAtGAAAATATTTTTAAATCATGCATGAGTTGTTATGTTTTATCATGACCCCAATTCTAGAATgGGGGATTATCCTAGTGXXXXXXXXXXGTGTTTATATGAAACTTTCAAtATGTACTCATAGCTGGCGcAGATGCATGTGATGTTATGCAGTACGATaGGAGCACATG	CAcGAAAATATTTTTAAATCATGCATGAGTTGTTATGTTTTATCATGACCCCAATTCTAGAATaGGGGATTATCCTAGTGXXXXXXXXXXGTGTTTATATGAAACTTTCAAgATGTACTCATAGCTGGCGtAGATGCATGTGATGTTATGCAGTACGATtGGAGCACATG
Marker18007	CAGGATCAAACCTCTTCCTTTTTTACATCTTACTCAACCaAAAAAAAAAGGAATCATACCCTCGTGTCATCTGATTCAGAXXXXXXXXXXACAATGGTTGAACTCCAAGTGGTTGGACTTGAGCATAGAAGAACATTATGATTTAGCCTTTTTCAAAATAATAATTTTAG	CAGGATCAAACCTCTTCCTTTTTTACATCTTACTCAACCgAAAAAAAAAGGAATCATACCCTCGTGTCATCTGATTCAGAXXXXXXXXXXACAATGGTTGAACTCCAAGTGGTTGGACTTGAGCATAGAAGAACATTATGATTTAGCCTTTTTCAAAATAATAATTTTAG
Marker18021	CGAATATGATTCTTTCCTAAGCCCACAAAAATCACGTTGTGCTTTTTCTTTAATAATCTTCTCATGTTTATTCACC-AAAAXXXXXXXXXXAGGAGCTTTGGAGTTGTGGAGtTTCGCGagCGATGAATAGCAAGCGGGAAAGTAATTTTTTATGCCCAAAATAATATTTG	CGAATATGATTCTTTCCTAAGCCCACAAAAATCACGTTGTGC-TTTTCTTTAATAATCTTCTCATGTTTATTCACCAAAAAXXXXXXXXXXAGGAGCTTTGGAGTTGTGGAGcTTCGCGcaCGATGAATAGCAAGCGGGAAAGTAATTTTTTATGCCCAAAATAATATTTG
Marker18022	CTGGTTTCTCTCTATGCCACTTCGCCAAAGGACTCATTATCTCCGGATGGTTAATGATGAAAGTAGGATTTACACACGTCXXXXXXXXXXCTGAACATTTTTTTATTCCTCGAGAAGTTACGACAGGAATAAAATTGGATCATATCAGAAAACATATTCAaATTGAAAAG	CTGGTTTCTCTCTATGCCACTTCGCCAAAGGACTCATTATCTCCGGATGGTTAATGATGAAAGTAGGATTTACACACGTCXXXXXXXXXXCTGAACATTTTTTTATTCCTCGAGAAGTTACGACAGGAATAAAATTGGATCATATCAGAAAACATATTCAtATTGAAAAG
Marker18026	CTCATAGCTGCACCCCTCACTGCCCTTCTTAAAAAAgATTCTTTTTCTTGGTCCCCCGAGGCTACTGTAGCTTTTCAGCAXXXXXXXXXXGCAAAAAGTGGGGACAACAGCCCAACAGAAGTGGGTTACTAAGCTAATGGGCTATGATTTCACAATcGAATTCAAAAAGG	CTCATAGCTGCACCCCTCACTGCCCTTCTTAAAAAAtATTCTTTTTCTTGGTCCCCCGAGGCTACTGTAGCTTTTCAGCAXXXXXXXXXXGCAAAAAGTGGGGACAACAGCCCAACAGAAGTGGGTTACTAAGCTAATGGGCTATGATTTCACAATaGAATTCAAAAAGG
Marker18074	CCTTTGATAGAGGAAGAGGAAAAGAAAATGTGAAGAGAAGCCAAATGGGATAGTCACATGTATTCTTCAAgGTTGGTGCAXXXXXXXXXXGGAGAGAAAGATGCAAGGTGCAGAAATGCCTTCAGTTATTCAAGAAACTTTGCAATCTATTGTTGTGTAGTATAACATCG	CCTTTGATAGAGGAAGAGGAAAAGAAAATGTGAAGAGAAGCCAAATGGGATAGTCACATGTATTCTTCAAtGTTGGTGCAXXXXXXXXXXGGAGAGAAAGATGCAAGGTGCAGAAATGCCTTCAGTTATTCAAGAAACTTTGCAATCTATTGTTGTGTAGTATAACATCG
Marker18095	CCACAAtTGTGATCATGTTGACCCTAAGATATAAAGATCTCTAGGATTGAAATTCTGTGCACACATCTCTTTATGACTTGXXXXXXXXXXACAAGGTGGTTGACGaTGCTGGTGTTGGTGCTAATCTACCGCCCCTCATCCGAACAAGGAACCTGCCGATAAGGGTCGGG	CCACAAcTGTGATCATGTTGACCCTAAGATATAAAGATCTCTAGGATTGAAATTCTGTGCACACATCTCTTTATGACTTGXXXXXXXXXXACAAGGTGGTTGACGgTGCTGGTGTTGGTGCTAATCTACCGCCCCTCATCCGAACAAGGAACCTGCCGATAAGGGTCGGG
Marker18106	CTGTATATGACAgGCGGACTGAAATTATCAAATCCATTCCCGACTTCTGGTTAACTGCTGTTAGTAATCTTTCTCTGTCCXXXXXXXXXXAGGATTCTTCTGGTATCTTATATTATAGCTGGTTTCCTCAATTTGACATGTACATACATAGTGATTTTGCTTAATTGTGG	CTGTATATGACAaGCGGACTGAAATTATCAAATCCATTCCCGACTTCTGGTTAACTGCTGTTAGTAATCTTTCTCTGTCCXXXXXXXXXXAGGATTCTTCTGGTATCTTATATTATAGCTGGTTTCCTCAATTTGACATGTACATACATAGTGATTTTGCTTAATTGTGG
Marker18126	CTTAAGTGTATGTTTGGAATTGCAGTGGGTAATATAGTTTTTAGGTTTATGATTTTAAGTTGTAGAGcTTAAGTAATAAGXXXXXXXXXXAAAAAAAATCAAAATGATGCTTTTTCTTGAAAtGTACTTTTTAGCCTTTTTGAGATTAAAAAaTATTTTAATATGTAACG	CTTAAGTGTATGTTTGGAATTGCAGTGGGTAATATAGTTTTTAGGTTTATGATTTTAAGTTGTAGAGtTTAAGTAATAAGXXXXXXXXXXAAAAAAAATCAAAATGATGCTTTTTCTTGAAAcGTACTTTTTAGCCTTTTTGAGATTAAAAAgTATTTTAATATGTAACG
Marker18148	CTTCACTCAAAGGGCTTGCTTTACCCTCTGATCTACTCTTGAAAAACATCGAAACAGCATCGCCTCTTGTCATTCTTCCTXXXXXXXXXXAATATTTTTTTCTCATATCAGACCACAAATTGACTGTAcGAATTGTCATTAGCATTTTGGCATCAGAGCCATCGAGTTCG	CTTCACTCAAAGGGCTTGCTTTACCCTCTGATCTACTCTTGAAAAACATCGAAACAGCATCGCCTCTTGTCATTCTTCCTXXXXXXXXXXAATATTTTTTTCTCATATCAGACCACAAATTGACTGTAtGAATTGTCATTAGCATTTTGGCATCAGAGCCATCGAGTTCG
Marker18155	CGATGGTACCCTGTTAAGTACCCCGGTTGATAtTCACCTTGCTATTGTTGAGTATTTTCACCAATTCTTGGGGAATAATAXXXXXXXXXXTCACTCCCCAGGTTCTTCACTACGTCCTATATTGTTTTGATCCCTAAGGTGGAAAACCCTACTGGTTTTGAGAGATTTAG	CGATGGTACCCTGTTAAGTACCCCGGTTGATAgTCACCTTGCTATTGTTGAGTATTTTCACCAATTCTTGGGGAATAATAXXXXXXXXXXTCACTCCCCAGGTTCTTCACTACGTCCTATATTGTTTTGATCCCTAAGGTGGAAAACCCTACTGGTTTTGAGAGATTTAG
Marker18171	CTAGcAAGTTAGCAtGAGACATTTGGTCAACACAAGGCAAGGCAAGcTAGTAGATCCTTAATATTTaAGGACTTGACCGAXXXXXXXXXXATCTCTCTGATCcCTAAACTCTTTCACTTATTTACAAACTTTcAAGAATATTTACTGACTTTGgCATCAAAGGTTACCgG	CTAGtAAGTTAGCAcGAGACATTTGGTCAACACAAGGCAAGGCAAGtTAGTAGATCCTTAATATTTtAGGACTTGACCGAXXXXXXXXXXATCTCTCTGATCtCTAAACTCTTTCACTTATTTACAAACTTTgAAGAATATTTACTGACTTTGaCATCAAAGGTTACCtG
Marker18182	CcCACATACTTGCTTGAGTGTATGCTGTCACTTTGAGAGATGTTGATGCTGATGCCCTAGAAACAGAAGAAGCTGGCATCXXXXXXXXXXAGTTCCTGACAGGGAGTACAGTAGCTTGTACCCGAGTGGGTAAGGAGTGTCCTGTAGAAATAGAGGGTAGAGCTTTGAAG	CaCACATACTTGCTTGAGTGTATGCTGTCACTTTGAGAGATGTTGATGCTGATGCCCTAGAAACAGAAGAAGCTGGCATCXXXXXXXXXXAGTTCCTGACAGGGAGTACAGTAGCTTGTACCCGAGTGGGTAAGGAGTGTCCTGTAGAAATAGAGGGTAGAGCTTTGAAG
Marker18195	CGAATGAATTCTTTCAACACAGAGTCAAAAATCCAATGGCAAAAATATCATCCATACAAAAATGTGAAtGAGGTTCCTCAXXXXXXXXXXCTTGAGGGTGTGAGGGAAAGGCAAGAAGACTTACAGATGGAGTGGGGTGGTGCACGGTGTGGGGAGCCTAGGTTGTGGTG	CGAATGAATTCTTTCAACACAGAGTCAAAAATCCAATGGCAAAAATATCATCCATACAAAAATGTGAAcGAGGTTCCTCAXXXXXXXXXXCTTGAGGGTGTGAGGGAAAGGCAAGAAGACTTACAGATGGAGTGGGGTGGTGCACGGTGTGGGGAGCCTAGGTTGTGGTG
Marker18227	CGACCTGAAAGTGGTGGAAACGCATGACGATCGGCAGGCATCCgGAGGACTGGTGAACGACAGCACGTTGGCTACGCAACXXXXXXXXXXCATAAAGTAGATAGTATCTACTATCTTCGCTGTTTTTTTTTGGTTAATTAATACGTGGTCCACGAGCTCGAAGGATGGAG	CGACCTGAAAGTGGTGGAAACGCATGACGATCGGCAGGCATCCcGAGGACTGGTGAACGACAGCACGTTGGCTACGCAACXXXXXXXXXXCATAAAGTAGATAGTATCTACTATCTTCGCTGTTTTTTTTTGGTTAATTAATACGTGGTCCACGAGCTCGAAGGATGGAG
Marker18262	CACATATTTTTGAACTTAAAGTAACAACGCCCTTCTTGGATACCACCACAATCCGTCAATATAGAAAAATGATCCGAACAXXXXXXXXXXTATGCACCATGGAAGGTCCCACCAGCTATGAACTTCAACTAATTCTTCCCATAAAAACTTTCTgGTGCTGTCCAAATTCG	CACATATTTTTGAACTTAAAGTAACAACGCCCTTCTTGGATACCACCACAATCCGTCAATATAGAAAAATGATCCGAACAXXXXXXXXXXTATGCACCATGGAAGGTCCCACCAGCTATGAACTTCAACTAATTCTTCCCATAAAAACTTTCTaGTGCTGTCCAAATTCG
Marker18270	CATCACGGGTCGCAGAGACAGAgAGAGAGAGAGAAAGGGAGAGAGTCGTGCCgATTGGGTGGAAGCGAAGGTGGTGcAGG--XXXXXXXXXXGAaAAAATTTCACCCACCACCTAACCAAACAACATAGTTTTGGTGGGAGGGCTGGGCTTCTTCCTTAGtTCATGGGATGG	CATCACGGGTCGCAGAGAC--AcAGAGAGAGAGAAAGGGAGAGAGTCGTGCCaATTGGGTGGAAGCGAAGGTGGTGtAGGTGXXXXXXXXXXGAgAAAATTTCACCCACCACCTAACCAAACAACATAGTTTTGGTGGGAGGGCTGGGCTTCTTCCTTAGcTCATGGGATGG
Marker18334	CGGAATCCGGTGATGAGtGAGGTCAGAGAAATGCCAGTTGTTGGAGGCACAGGGATTTTCCGGCTTGCTCGTGGGTATTGXXXXXXXXXXTTTTTTTTTTTtttAAATTTAGGGGAGGGGGTTTCGAACTCCAGACCTTTATTTTGAAATtTGGaGATTtTGTCAATTAG	CGGAATCCGGTGATGAGcGAGGTCAGAGAAATGCCAGTTGTTGGAGGCACAGGGATTTTCCGGCTTGCTCGTGGGTATTGXXXXXXXXXXTTTTTTTTTTTaaaAAATTTAGGGGAGGGGGTTTCGAACTCCAGACCTTTATTTTGAAATcTGGgGATTaTGTCAATTAG
Marker18340	CAAGCAATGAAGAGAGACTAACATACACACACACACAAACGTTTATACACCCACACCTGAACCCACAAACGCACACACAAXXXXXXXXXXTTCCCACTTACGCAGTCACACACACCCACAAAATGCATGTAATACACACACATACACACcGTATGTTACAGGATTGATTG	CAAGCAATGAAGAGAGACTAACATACACACACACACAAACGTTTATACACCCACACCTGAACCCACAAACGCACACACAAXXXXXXXXXXTTCCCACTTACGCAGTCACACACACCCACAAAATGCATGTAATACACACACATACACACtGTATGTTACAGGATTGATTG
Marker18418	CACATTTGGATGTTGAGCTTAGTTGAGTTCTTAATGAATAGTAGTGAATTGAGATGATGAAGTGAGTTTTGTGAAATCCAXXXXXXXXXXGTTGAATCTATCAAtCAAAGGGGACCAATTTAAATTAAAAAGTATATTTGTCACTTTAATTAGTCTATCAACCAAATGGG	CACATTTGGATGTTGAGCTTAGTTGAGTTCTTAATGAATAGTAGTGAATTGAGATGATGAAGTGAGTTTTGTGAAATCCAXXXXXXXXXXGTTGAATCTATCAAcCAAAGGGGACCAATTTAAATTAAAAAGTATATTTGTCACTTTAATTAGTCTATCAACCAAATGGG
Marker18440	CCCGTTTGGAATTTAGATAActTCAGTTTAGTCTAATTTTAAGTTGAGTCTAATATCtAAACACCCAACTTTCAAATCATXXXXXXXXXXTGATTTGAGAGTTGGATATTTaAATGTTAGACACAGCTTAAAATTTGATTACACTCAGTTCAGTCTAAGTTCCAAATGGG	CCCGTTTGGAATTTAGATAAtcTCAGTTTAGTCTAATTTTAAGTTGAGTCTAATATCcAAACACCCAACTTTCAAATCATXXXXXXXXXXTGATTTGAGAGTTGGATATTTgAATGTTAGACACAGCTTAAAATTTGATTACACTCAGTTCAGTCTAAGTTCCAAATGGG
Marker18450	CCCAATGTTATCCTCAAATGGTTGTAAGTTTTATTTTGCTATCATAGATGACAATACCAAATATATGTGGTTGTTTCCCAXXXXXXXXXXACAAAATAAGTCACGTATCAAGTCTTATTTAATAAAATTCATGATTATAAATTTCTTCGTGTCTTTGGGTCtGCATGTTG	CCCAATGTTATCCTCAAATGGTTGTAAGTTTTATTTTGCTATCATAGATGACAATACCAAATATATGTGGTTGTTTCCCAXXXXXXXXXXACAAAATAAGTCACGTATCAAGTCTTATTTAATAAAATTCATGATTATAAATTTCTTCGTGTCTTTGGGTCcGCATGTTG
Marker18477	CAAATAGTTAATTAATAACCTgAAGCAACAATCTTTACCATTAATATATAATCAGTGCGAATGTCTGATTAATATGAATTXXXXXXXXXXGATTTTCTATCTATCAAATCAGAAAAATGGGCTAATTAACTCATAGTGCAAGAAGTTAATTTTTAATAAATTGCATAAAG	CAAATAGTTAATTAATAACCTaAAGCAACAATCTTTACCATTAATATATAATCAGTGCGAATGTCTGATTAATATGAATTXXXXXXXXXXGATTTTCTATCTATCAAATCAGAAAAATGGGCTAATTAACTCATAGTGCAAGAAGTTAATTTTTAATAAATTGCATAAAG
Marker18499	CTAAACACTtCATCTTCCTCCCTCATGATTAATTCCTTTGGAACCCTAATTGACTCCTTGCATGAAgGACATGTGGTGCCXXXXXXXXXXTGCCAAGTGGCATACCTCTTGCAAAAATTGAAATTCCCTTCaCTATGAATCTAATGATTGTGGCTTAGGGAACTTCAAAG	CTAAACACTcCATCTTCCTCCCTCATGATTAATTCCTTTGGAACCCTAATTGACTCCTTGCATGAAaGACATGTGGTGCCXXXXXXXXXXTGCCAAGTGGCATACCTCTTGCAAAAATTGAAATTCCCTTCcCTATGAATCTAATGATTGTGGCTTAGGGAACTTCAAAG
Marker18501	CTGCTTTATGATCCGTaAGGACCAGTAGTACTACTCCTAGTATATATATGTTGGTCAAGAAACAAGTAGTGGTTTGCTAG--XXXXXXXXXXCGGAAGGAAAGGCGAAAGACTGTGAACGGCGACGATGTCTGCTGGGCACTGGAAACACTTGGTTTCGATGAATATGCCGG	CTGCTTTATGATCCGTgAGGACCAGTAGTACTACTCCTAG--TATATATGTTGGTCAAGAAACAAGTAGTGGTTTGCTAGAAXXXXXXXXXXCGGAAGGAAAGGCGAAAGACTGTGAACGGCGACGATGTCTGCTGGGCACTGGAAACACTTGGTTTCGATGAATATGCCGG
Marker18506	CTCAATATAATGCTTCAGTTCCCTTGCATTGTGCTCCAcCGATGCCTGCATACAAGAATAAATATTAGAAGCTAGCACACXXXXXXXXXXACAGAAGCAACTCAATGAAAAAGCAATTCAGAATTTTTATATGCCTTCAACGGAAAACAAGTGCCATCACACTTTCAAGG	CTCAATATAATGCTTCAGTTCCCTTGCATTGTGCTCCAtCGATGCCTGCATACAAGAATAAATATTAGAAGCTAGCACACXXXXXXXXXXACAGAAGCAACTCAATGAAAAAGCAATTCAGAATTTTTATATGCCTTCAACGGAAAACAAGTGCCATCACACTTTCAAGG
Marker18527	CTCTTTAGTGGACAAGAAGACCCATGATTAATTGTTATGGTCATGAgAAGGGGTAATGATCAGAAGTAACAGAAGGCAGTXXXXXXXXXXCAAAGCCACAAATCAGAATTCAGAGAGTTAAGATGCCTTAAAATGTTATATCACTCTACTCTTTTTTTAGTAATGGGAGG	CTCTTTAGTGGACAAGAAGACCCATGATTAATTGTTATGGTCATGAcAAGGGGTAATGATCAGAAGTAACAGAAGGCAGTXXXXXXXXXXCAAAGCCACAAATCAGAATTCAGAGAGTTAAGATGCCTTAAAATGTTATATCACTCTACTCTTTTTTTAGTAATGGGAGG
Marker18550	CATGCATGTCCTgTCTTTTTGTCTTCATTTCATTTTTGGGTGAGGCACACATAAAACCAAAAGGAGTCGGATGCTAAGTAXXXXXXXXXXCACTTTTTCTTTGGTCGGTACACACTATTACTCCTAGTGTGTTGGGATTAGCGGTATTTTGGACCCAGATTcTGTcTaTG	CATGCATGTCCTaTCTTTTTGTCTTCATTTCATTTTTGGGTGAGGCACACATAAAACCAAAAGGAGTCGGATGCTAAGTAXXXXXXXXXXCACTTTTTCTTTGGTCGGTACACACTATTACTCCTAGTGTGTTGGGATTAGCGGTATTTTGGACCCAGATTtTGTtTgTG
Marker18579	CTCTTTGTCTGCCAAAACGAGTgCCACCAAACATTTTTTGCTTTTGGCAGCTGACATCATGACATCTTCCTCAATCACTAXXXXXXXXXXTCATTAAGCTTTTATGTAAGTCACCGACGTTTTATGGGTACGTACGTAGATACTACTTTTAGTTTGCCCTCTTCCAATAG	CTCTTTGTCTGCCAAAACGAGTaCCACCAAACATTTTTTGCTTTTGGCAGCTGACATCATGACATCTTCCTCAATCACTAXXXXXXXXXXTCATTAAGCTTTTATGTAAGTCACCGACGTTTTATGGGTACGTACGTAGATACTACTTTTAGTTTGCCCTCTTCCAATAG
Marker18589	CAGGCAGTTCTAATGCGTCAAAAGTTCTCCCAACGAAAGGAATTAAGGCACCAATCTCACCTATAAGAGATTGATTGGCAXXXXXXXXXXCAGTGTCGAACCCCTAAGcAGCACATCGTCGCCAgCATTTTAGGAGACCTCACCGAATTCTTCAAAAGGAACCGAGGAAG	CAGGCAGTTCTAATGCGTCAAAAGTTCTCCCAACGAAAGGAATTAAGGCACCAATCTCACCTATAAGAGATTGATTGGCAXXXXXXXXXXCAGTGTCGAACCCCTAAGtAGCACATCGTCGCCAaCATTTTAGGAGACCTCACCGAATTCTTCAAAAGGAACCGAGGAAG
Marker18591	CCAGTGCACGAGGCTGCACATGCGACTCCCCAGGTGCGGAAGTTGTGCACAGTGCCATCCCAAGTGCTGTACATGTGGGGXXXXXXXXXXCCCACCTCCAATGAAAAAAAAGAAGGAAATCAAATCTCATAGACGacGCCACTGTTGATGTTGTAAAAATCGCTCAACAG	CCAGTGCACGAGGCTGCACATGCGACTCCCCAGGTGCGGAAGTTGTGCACAGTGCCATCCCAAGTGCTGTACATGTGGGGXXXXXXXXXXCCCACCTCCAATGAAAAAAAAGAAGGAAATCAAATCTCATAGACGgaGCCACTGTTGATGTTGTAAAAATCGCTCAACAG
Marker18602	CTTAGTAAACATATATGCGAGTTGATTTGCAGACaTCACAAAAGGTGCAGAAATGTCACCACTTGGTATCTTATCCCGAAXXXXXXXXXXTCTGAAGGAGATCCTACCCAATCAaCATCTgAAAAGGCTTCAACTCTAAGATATCCATTTGGTCGATACAACAATTCAAG	CTTAGTAAACATATATGCGAGTTGATTTGCAGACtTCACAAAAGGTGCAGAAATGTCACCACTTGGTATCTTATCCCGAAXXXXXXXXXXTCTGAAGGAGATCCTACCCAATCAgCATCTaAAAAGGCTTCAACTCTAAGATATCCATTTGGTCGATACAACAATTCAAG
Marker18634	CCAAAGGCGTACGAAACATGAAGTTAATAGTGGCGTCATTTGTGGGATCTCTATAGACTTTACGTGTCCTTCGTATGCGGXXXXXXXXXXAAACCTCAAAGGAAAATACGAAGAGATGGCAAAAAAGAAGGGCACGTCGTCATcAGTAGACCAAATGCTCACTGGCACAG	CCAAAGGCGTACGAAACATGAAGTTAATAGTGGCGTCATTTGTGGGATCTCTATAGACTTTACGTGTCCTTCGTATGCGGXXXXXXXXXXAAACCTCAAAGGAAAATACGAAGAGATGGCAAAAAAGAAGGGCACGTCGTCATtAGTAGACCAAATGCTCACTGGCACAG
Marker18648	CTGTTCCAGCTTCGTCTTCaTTGGTGTCGTCAACGCCTGAAGCATATCTTCAACATTTATGAACCCATCAGTTTCGTCCAXXXXXXXXXXGGTCTTTAAAGCTGTAGATTGAGTTTGGTGCCAGCGATTCAAACTATGCTTGCgCTGCACCTTTTAGGGTTAATGGGAAG	CTGTTCCAGCTTCGTCTTCgTTGGTGTCGTCAACGCCTGAAGCATATCTTCAACATTTATGAACCCATCAGTTTCGTCCAXXXXXXXXXXGGTCTTTAAAGCTGTAGATTGAGTTTGGTGCCAGCGATTCAAACTATGCTTGCaCTGCACCTTTTAGGGTTAATGGGAAG
Marker18655	CGTGGTGTATTTATGTCAAAAGAGACTTCCAAGATTATGCTCGGATCATTTTTCCATTTTGCTAGATTGCGGGGGGCTTCXXXXXXXXXXAGGCAAGGAAAACTGTTGTTTTGACTTATcTGGAAAAACTTACTCTTATGGAAGAGATCTTTTGGCTTCAAAAATCTAAG	CGTGGTGTATTTATGTCAAAAGAGACTTCCAAGATTATGCTCGGATCATTTTTCCATTTTGCTAGATTGCGGGGGGCTTCXXXXXXXXXXAGGCAAGGAAAACTGTTGTTTTGACTTATtTGGAAAAACTTACTCTTATGGAAGAGATCTTTTGGCTTCAAAAATCTAAG
Marker18673	CTTTAAAAAACTTAAGaAAGCCGTGACCCAAGGACTAGTTCTAGCCATATCACACTTCACCAAAATCTTCTATATTGATTXXXXXXXXXXGTGGACGAGAAAATgTGGTGGCAGATGCATTATCCAGATGAGATGtCTTTAACATAATTTCGCACCCAATTCTGAATTGG	CTTTAAAAAACTTAAGcAAGCCGTGACCCAAGGACTAGTTCTAGCCATATCACACTTCACCAAAATCTTCTATATTGATTXXXXXXXXXXGTGGACGAGAAAATaTGGTGGCAGATGCATTATCCAGATGAGATGgCTTTAACATAATTTCGCACCCAATTCTGAATTGG
Marker18678	CTCTTCTACTATTTTTATTATTTAGTAATTTACACAGCAGGGAAAAAAAATGGGTTATTTGAACTCACCTGATTAACTTGXXXXXXXXXXTTTTAATTAGTGGACCTAGATAGATCATTAATTTTACATTATACAAATTGTCAAATgTAAGGTTTGgATGATGTCTATAG	CTCTTCTACTATTTTTATTATTTAGTAATTTACACAGCAGGGAAAAAAAATGGGTTATTTGAACTCACCTGATTAACTTGXXXXXXXXXXTTTTAATTAGTGGACCTAGATAGATCATTAATTTTACATTATACAAATTGTCAAATaTAAGGTTTGaATGATGTCTATAG
Marker18713	CATCAAGTATTTCCAGATTCAGTAGGTGCTAATGGCAAAAAACCAAAAAGCGAATAAGCTGGCAAGCGCAGAATTCaAGCXXXXXXXXXXGAAATACACAAAGGGATCTGCGGTAGTCACTCAgGAgGGAAGGCGTTAGTGGGAAAGGTGATGAGGGCGGGGTTTTACTG	CATCAAGTATTTCCAGATTCAGTAGGTGCTAATGGCAAAAAACCAAAAAGCGAATAAGCTGGCAAGCGCAGAATTCgAGCXXXXXXXXXXGAAATACACAAAGGGATCTGCGGTAGTCACTCAtGAaGGAAGGCGTTAGTGGGAAAGGTGATGAGGGCGGGGTTTTACTG
Marker18768	CCATAGGTTCTCTcCCTCTCTCGGTATtGATTTTTTTTTTAATGAACGAATGTGGCATCATATGcGGATCCAATTCACACXXXXXXXXXXCAAGAAGGTCCTTCTGGAATCACCTAGACTAGAATGGTGCTTACCCTCTAGGTATGGCTTGTGAATTGTTTTGTAAAGTG	CCATAGGTTCTCTtCCTCTCTCGGTATgGATTTTTTTTTTAATGAACGAATGTGGCATCATATGaGGATCCAATTCACACXXXXXXXXXXCAAGAAGGTCCTTCTGGAATCACCTAGACTAGAATGGTGCTTACCCTCTAGGTATGGCTTGTGAATTGTTTTGTAAAGTG
Marker18814	CAAATGAACATTGGCTCGAGCGGGATGTCGAGCAAACACTAGGGTTTATGTCTCGTTCGAACTCATTGTATAGCGGGTGTXXXXXXXXXXGACAATCCTGCTCTTTTTTATCATTAAAAATGACCTTATTGTTTTGCCAAATATGCCCCGATtGCAAAAAGGGACGATGG	CAAATGAACATTGGCTCGAGCGGGATGTCGAGCAAACACTAGGGTTTATGTCTCGTTCGAACTCATTGTATAGCGGGTGTXXXXXXXXXXGACAATCCTGCTCTTTTTTATCATTAAAAATGACCTTATTGTTTTGCCAAATATGCCCCGATcGCAAAAAGGGACGATGG
Marker18823	CACTTCTTCCTCAGTGAAAGGTTGAAGGAAAACAACATTCATATCTGAAGAGACTTTTAGGGACAAAGCATGTAAGCATGXXXXXXXXXXTGAAGcTGTCAGATTGATTTGAATGGCATCCAATCTATGAAGTTTGGACTGTAACAAGTGATTAAAAATTGGAGTTTTTG	CACTTCTTCCTCAGTGAAAGGTTGAAGGAAAACAACATTCATATCTGAAGAGACTTTTAGGGACAAAGCATGTAAGCATGXXXXXXXXXXTGAAGtTGTCAGATTGATTTGAATGGCATCCAATCTATGAAGTTTGGACTGTAACAAGTGATTAAAAATTGGAGTTTTTG
Marker18827	CACCCAATGAGTGCATTATATGCAGACCGAGTTCTTATTACTAAAAACTCAGTCATTGTCGTGGTGACATAAGGATCTATXXXXXXXXXXTGTTTGACGGGTCTCTCTACATTATAGATTTCTTCGTATCTTGCCCACCTTGCATAGGTcTTTCTTCCTGAGGAAGTTGG	CACCCAATGAGTGCATTATATGCAGACCGAGTTCTTATTACTAAAAACTCAGTCATTGTCGTGGTGACATAAGGATCTATXXXXXXXXXXTGTTTGACGGGTCTCTCTACATTATAGATTTCTTCGTATCTTGCCCACCTTGCATAGGTaTTTCTTCCTGAGGAAGTTGG
Marker18835	CATGATTAATATTTAGTTgGATGGATAAATAAAATACTTTATATCTTAAATCAAAGAATATTATCGATTTCATCTAAAATXXXXXXXXXXTCGATCCATTCAATCTAAATTAATGCAAAATGGACCAAACATATAAAAAGTCcAAAATTACCTTCTAACAAGTATTTTCG	CATGATTAATATTTAGTTtGATGGATAAATAAAATACTTTATATCTTAAATCAAAGAATATTATCGATTTCATCTAAAATXXXXXXXXXXTCGATCCATTCAATCTAAATTAATGCAAAATGGACCAAACATATAAAAAGTCtAAAATTACCTTCTAACAAGTATTTTCG
Marker18924	CATACTTCGATCATGAGAACTTGCATAGGGcAGAACAGGAAAGACGGAGAATCTTTGATCTTCTGAAATGGAGACATTGAXXXXXXXXXXGATCCCAAGACTCTTTTACTTATTTACAAACTTCCAATAGACTTTACTGACTTTAGCATCGGAGACTCCCcTACCTCAAG	CATACTTCGATCATGAGAACTTGCATAGGGtAGAACAGGAAAGACGGAGAATCTTTGATCTTCTGAAATGGAGACATTGAXXXXXXXXXXGATCCCAAGACTCTTTTACTTATTTACAAACTTCCAATAGACTTTACTGACTTTAGCATCGGAGACTCCCaTACCTCAAG
Marker1900	CCATCATTCACATGCCTGAGTTCATGGTGAGAAATTTATATATATGGACCCTcATGGGTAAAAATAATCATTTGTCACAGXXXXXXXXXXAGCCCAAAGCAAAAACACAGCATTTTCCTGAGTCCATACACAGGATTGGAGCCACCATTCATCAATAAATTCTGAAATGG	CCATCATTCACATGCCTGAGTTCATGGTGAGAAATTTATATATATGGACCCTgATGGGTAAAAATAATCATTTGTCACAGXXXXXXXXXXAGCCCAAAGCAAAAACACAGCATTTTCCTGAGTCCATACACAGGATTGGAGCCACCATTCATCAATAAATTCTGAAATGG
Marker19005	CAACTCCAGCAAGAACATATGTGATCACATCATCACATAACAAGGTTTGGTCTGCAATTGCCAATTCATCAGTGATCCTCXXXXXXXXXXAAGTCAcTGGTGGAGGCAATGCAGGGAAGAGTGGTAGTGGGTTTGGGAATGGTTCCATCAACGTAACCAAATaAATCAAG	CAACTCCAGCAAGAACATATGTGATCACATCATCACATAACAAGGTTTGGTCTGCAATTGCCAATTCATCAGTGATCCTCXXXXXXXXXXAAGTCAtTGGTGGAGGCAATGCAGGGAAGAGTGGTAGTGGGTTTGGGAATGGTTCCATCAACGTAACCAAATtAATCAAG
Marker19055	CTTGAAGCCCATTCATGGCAGAGTTAGCATGAAgAACTCCGTCAACATTGAGAGAGTTCATGGATAGGGTCAACGACTTTXXXXXXXXXXGAGGACTGCTACACGATGAAAATAAGAGCCAAGAGTTGTAGGGAAGCGACGAGTTGGAAAGGCTTGCAGAACATTCAAAG	CTTGAAGCCCATTCATGGCAGAGTTAGCATGAAaAACTCCGTCAACATTGAGAGAGTTCATGGATAGGGTCAACGACTTTXXXXXXXXXXGAGGACTGCTACACGATGAAAATAAGAGCCAAGAGTTGTAGGGAAGCGACGAGTTGGAAAGGCTTGCAGAACATTCAAAG
Marker19107	CTGTTATAGTTGGTTGTTGTCTTGGTTGTGGTTTTTTGGGGTTACCCATGGACCTTGTCTTGTTACCACGGTATTCTTACXXXXXXXXXXTGAGAGCATTGGAGATATGAACAGTTCCAATATGcGAAACAAGGACAAAATTGCCATTGGGTAGTTTTACAGAAGTGTCG	CTGTTATAGTTGGTTGTTGTCTTGGTTGTGGTTTTTTGGGGTTACCCATGGACCTTGTCTTGTTACCACGGTATTCTTACXXXXXXXXXXTGAGAGCATTGGAGATATGAACAGTTCCAATATGtGAAACAAGGACAAAATTGCCATTGGGTAGTTTTACAGAAGTGTCG
Marker19120	CCTCCCGGCGGTGGCGAGTTTGGGCGGTCTTGCTGCAACCCCCTTATTGGTGGTCATTGCCGAGGGCTTTCTTCCCTTTTXXXXXXXXXXGGTCgAAGTGAGGTCCCAGTCCCCTCGTCGGGGCTTCCTCCCTTCTCTTGTCGTGGGAGCTCTTTTATGGTTTCTCGTGG	CCTCCCGGCGGTGGCGAGTTTGGGCGGTCTTGCTGCAACCCCCTTATTGGTGGTCATTGCCGAGGGCTTTCTTCCCTTTTXXXXXXXXXXGGTCaAAGTGAGGTCCCAGTCCCCTCGTCGGGGCTTCCTCCCTTCTCTTGTCGTGGGAGCTCTTTTATGGTTTCTCGTGG
Marker19136	CAGCCTTCCTTCGTACTACACCTTGCCCACAGCACCCTTAAGCAGACTGTCATTCTTCCACTCCAACACCTCTTCCATCCXXXXXXXXXXAGgCTGATGTATAGAATTAcCCTTTGAAAAAATATACCAAATTGCCATATACATTAATTCCGGACGAAAGTACATATTCG	CAGCCTTCCTTCGTACTACACCTTGCCCACAGCACCCTTAAGCAGACTGTCATTCTTCCACTCCAACACCTCTTCCATCCXXXXXXXXXXAGaCTGATGTATAGAATTAtCCTTTGAAAAAATATACCAAATTGCCATATACATTAATTCCGGACGAAAGTACATATTCG
Marker19153	CTCTTTCAACTCTGCCTTGGTCACTAAATATGCCTGGTtCCTACTCAATGGTTCTACAAGCCTTTGGAAGGATGTCATCTXXXXXXXXXXAACCAAGGCGTTGGAATGTTCTTCTTCTCAATACTCTCTTCTCGGAAAACTCTGCAAGAGAAATACAAAAAATCCCTCTG	CTCTTTCAACTCTGCCTTGGTCACTAAATATGCCTGGTcCCTACTCAATGGTTCTACAAGCCTTTGGAAGGATGTCATCTXXXXXXXXXXAACCAAGGCGTTGGAATGTTCTTCTTCTCAATACTCTCTTCTCGGAAAACTCTGCAAGAGAAATACAAAAAATCCCTCTG
Marker19163	CTAAGTGTGTCCACGTGTGTGTA--TG----TATATATATATATAATGAAGAGCACGTAGAAGAAAGCATCCATGTATAAAAAAAAXXXXXXXXXXCAGAGTAGAAAATAATCTGATCCGTAACCAAAAAATATGAAAAAGAAAAATAGAGTCCATATATATAGTCATGGGAGAAG	CTAAGTGTGTCCACGTGTGTGTATGTGTATATATATATATATATAATGAAGAGCACGTAGAAGAAAGCATCCATGTAT------AAXXXXXXXXXXCAGAGTAGAAAATAATCTGATCCGTAACCAAAAAATATGAAAAAGAAAAATAGAGTCCATATATATAGTCATGGGAGAAG
Marker19166	CTAGTATGTATAGTAATGCTATTTGAAAGTCTTTACACAATACATTTATTACAAcAGCTAATCAGGAAGACTCCTCTATTXXXXXXXXXXACAAAATATTTTGCATTGTCTTCACTTTCTTCTTGGTATCAGAGTTACCATGAGAGTGTGCTCTTTTTCCTTCTTTCATG	CTAGTATGTATAGTAATGCTATTTGAAAGTCTTTACACAATACATTTATTACAAtAGCTAATCAGGAAGACTCCTCTATTXXXXXXXXXXACAAAATATTTTGCATTGTCTTCACTTTCTTCTTGGTATCAGAGTTACCATGAGAGTGTGCTCTTTTTCCTTCTTTCATG
Marker19294	CCAAGATCAGGTCTTGGACGAATTTGGaTTCAAAAAAACCAAACCAAAACACGAAAACtGGTTTCACCTTGGGCACTAGTXXXXXXXXXXCCTCACTTGGAAAGCCTTCCAATAAAAGCTTATGACCTGCACAAAGGAGCCATGGGGAAAAGACGAGAGGGTGAATCAAG	CCAAGATCAGGTCTTGGACGAATTTGGtTTCAAAAAAACCAAACCAAAACACGAAAACcGGTTTCACCTTGGGCACTAGTXXXXXXXXXXCCTCACTTGGAAAGCCTTCCAATAAAAGCTTATGACCTGCACAAAGGAGCCATGGGGAAAAGACGAGAGGGTGAATCAAG
Marker19308	CATATCGTTAGGACTGAATGAAACATGGATACAGATTTACTTAGGAAAaGTGGTCCAGACCTGAAGTCACATTAATCCCAXXXXXXXXXXTAATAAAATAATGAACAGCAGAATTCCACTACCCAAACTAGCCCTTAATTAAACTTTTTTTGTAATACCGTACTCCATTG	CATATCGTTAGGACTGAATGAAACATGGATACAGATTTACTTAGGAAAgGTGGTCCAGACCTGAAGTCACATTAATCCCAXXXXXXXXXXTAATAAAATAATGAACAGCAGAATTCCACTACCCAAACTAGCCCTTAATTAAACTTTTTTTGTAATACCGTACTCCATTG
Marker19349	CAATGGATGTCTGTGACTAgAAGGAGTTACTCCATTGATGTCTCTTAAAGAGGTAGCTCTTCCAGTAAAGTGAAACATTGXXXXXXXXXXATTATAAATATATTTTCtTATAGGAGAATATGAGTATTAAGAGAAGAGACTCCCCGGGAATCTAAAACCCCTTTTTGGGG	CAATGGATGTCTGTGACTAaAAGGAGTTACTCCATTGATGTCTCTTAAAGAGGTAGCTCTTCCAGTAAAGTGAAACATTGXXXXXXXXXXATTATAAATATATTTTCcTATAGGAGAATATGAGTATTAAGAGAAGAGACTCCCCGGGAATCTAAAACCCCTTTTTGGGG
Marker19397	CTTGCTTTCCGGGAAAAAGAATATTGAAGTTAACCTACAAAATATAGAAAACTTGTTAAAGAGTACGTCCCATTAATTTAXXXXXXXXXXTCtTTTTTTTTAATTAATAATAAGGAAACTAAAAaGGAAAGTAATAAGATAtATGTAAAAAATGACgaATTACAATTTAG	CTTGCTTTCCGGGAAAAAGAATATTGAAGTTAACCTACAAAATATAGAAAACTTGTTAAAGAGTACGTCCCATTAATTTAXXXXXXXXXXTCgTTTTTTTTAATTAATAATAAGGAAACTAAAAcGGAAAGTAATAAGATAgATGTAAAAAATGACagATTACAATTTAG
Marker19430	CTTTAATCTGAAAAACACCATACTACTTTAAAACAAGTAGGGTTTAATCCACCTCCCATGAAGAAAAACCcTAACCTAGCXXXXXXXXXXAGTGTTTGAATGgTGAGAAAATGATAGAAACTTGGAGGAAATGGTGATGACCGAAAATCTCAAGAGCAATGCACAAAATG	CTTTAATCTGAAAAACACCATACTACTTTAAAACAAGTAGGGTTTAATCCACCTCCCATGAAGAAAAACCtTAACCTAGCXXXXXXXXXXAGTGTTTGAATGaTGAGAAAATGATAGAAACTTGGAGGAAATGGTGATGACCGAAAATCTCAAGAGCAATGCACAAAATG
Marker19520	CAATTGCAAAGCTCTAGACGGACTTTATAGTGGCATGGAATGTCTGCTTGTTGAGGGGTTTTGAGGAGATGAGCTTTCCAXXXXXXXXXXGGACCTCCATCCTTCTGCCCCCCCGCCCGCTCCCCCcCGAGCCCAAAATGACCAAGAAACACATTCAAACTTGTTTTTGG	CAATTGCAAAGCTCTAGACGGACTTTATAGTGGCATGGAATGTCTGCTTGTTGAGGGGTTTTGAGGAGATGAGCTTTCCAXXXXXXXXXXGGACCTCCATCCTTCTGCCCCCCCGCCCGCTCCCCCtCGAGCCCAAAATGACCAAGAAACACATTCAAACTTGTTTTTGG
Marker19522	CCAACTCTGTCGAGAAGGTTTCACCAAAAATCAAACTAGTTGGCTTAGTGCTCAAGTGTGGCTCAACCTCGGTGTTGGAAXXXXXXXXXXTACTGCTACTTGGGGTGGGCAAGCCTACATGGTAAGCCTGATGCTTGTCtATGGAAGTGGGTGAGTTaTGTCAAACTTGG	CCAACTCTGTCGAGAAGGTTTCACCAAAAATCAAACTAGTTGGCTTAGTGCTCAAGTGTGGCTCAACCTCGGTGTTGGAAXXXXXXXXXXTACTGCTACTTGGGGTGGGCAAGCCTACATGGTAAGCCTGATGCTTGTCcATGGAAGTGGGTGAGTTcTGTCAAACTTGG
Marker19531	CTTtCCCCACCACGCGCGACTGGGTCTGTGCAGTCGACAGCCCaAGCGGCTATGGGAGATCATCACACGAAGACCCATCCXXXXXXXXXXAGACACATATCGGTGCCGTTGGAGGAAGGCACGCTGTCTGGGCTGAGATTTCGATCTGCACCCAAGACACCTGAGACATG	CTTcCCCCACCACGCGCGACTGGGTCTGTGCAGTCGACAGCCCcAGCGGCTATGGGAGATCATCACACGAAGACCCATCCXXXXXXXXXXAGACACATATCGGTGCCGTTGGAGGAAGGCACGCTGTCTGGGCTGAGATTTCGATCTGCACCCAAGACACCTGAGACATG
Marker19586	CtTGATATtTTTACCCTCCTCACAgTAtTCcGCAATTCTTAAGGGCAATTTgCTCAAAAAAGAAGACTTTGAGAATTTCCXXXXXXXXXXGCGAGTCTAGGGACCCGACTTCGTGGCtAGTCTAGGGACTCGGCTTTGTTGAACgAAGGGTcGGcGAGTCTAGAGACTTG	CcTGATATgTTTACCCTCCTCACAaTAcTCtGCAATTCTTAAGGGCAATTTaCTCAAAAAAGAAGACTTTGAGAATTTCCXXXXXXXXXXGCGAGTCTAGGGACCCGACTTCGTGGCgAGTCTAGGGACTCGGCTTTGTTGAACaAAGGGTtGGaGAGTCTAGAGACTTG
Marker19609	CACTCGGGTCTTCACCAGTGGAGGGGAGAGTGGGCTCCACTTGTGTGTGAAGCATAACAGGTTGGAGGCGTTGAAAGTTTXXXXXXXXXXAAAACAATAGCCCCTCTCGCGTTTCGTTATGCTTTTTTAACCATGTGGTGTGGGAATAAACTCTGTtATGGGACCTGGTG	CACTCGGGTCTTCACCAGTGGAGGGGAGAGTGGGCTCCACTTGTGTGTGAAGCATAACAGGTTGGAGGCGTTGAAAGTTTXXXXXXXXXXAAAACAATAGCCCCTCTCGCGTTTCGTTATGCTTTTTTAACCATGTGGTGTGGGAATAAACTCTGTcATGGGACCTGGTG
Marker19698	CCTATATGGCTACCCCCTTCCCAGGTTGTTGAATTACTCACCAAGGTCCTCGCAGGTTGAAGCAGTAGACTCCTCTCTTtXXXXXXXXXXcTCCACGTCTTGTTGCTTAAAAAGAGACTTGGTCCAATCTGTTATCCCTATGCCACAACTACCCTTAGTGGACTCCAAGG	CCTATATGGCTACCCCCTTCCCAGGTTGTTGAATTACTCACCAAGGTCCTCGCAGGTTGAAGCAGTAGACTCCTCTCTTcXXXXXXXXXXtTCCACGTCTTGTTGCTTAAAAAGAGACTTGGTCCAATCTGTTATCCCTATGCCACAACTACCCTTAGTGGACTCCAAGG
Marker19727	CCCGGGCTACGGTGTCTGCATGGAGGTTTGCAGTGAACGAGAGAGACATGGATAGAGAGAGTTTGgCATATTAGATATAGXXXXXXXXXXGAAAAaTTaGGGAAGTTTATCGGGGCTAGGGGAGGCAAGAGGGAAAAGAAAGAGAAGAGAAAAAAGAAAAAATCCAAAGG	CCCGGGCTACGGTGTCTGCATGGAGGTTTGCAGTGAACGAGAGAGACATGGATAGAGAGAGTTTGcCATATTAGATATAGXXXXXXXXXXGAAAAtTTgGGGAAGTTTATCGGGGCTAGGGGAGGCAAGAGGGAAAAGAAAGAGAAGAGAAAAAAGAAAAAATCCAAAGG
Marker19751	CTAGGTGTTACAAGATCTCTCCCTtGAAAGTCATCAAAGGATCAGACAACCCCATAGTTATCTACAATAGTAACGTTGTCXXXXXXXXXXgTTAAAACTGAAATCTcCTTACCGGTGTAAGACTATGACAGTAGAGATCAAGGTCCTAGAGGCAAATACCATTCAGATAG	CTAGGTGTTACAAGATCTCTCCCTcGAAAGTCATCAAAGGATCAGACAACCCCATAGTTATCTACAATAGTAACGTTGTCXXXXXXXXXXaTTAAAACTGAAATCTtCTTACCGGTGTAAGACTATGACAGTAGAGATCAAGGTCCTAGAGGCAAATACCATTCAGATAG
Marker19788	CTTTCTTGCAAGcTaTGCTCAGAAGATTGGGtTTTGGTAAAAAGcTGACCAGTTTACTTATGAGCTgTGTGTCTTTTGTTXXXXXXXXXXGCTGATGACTGTGTATTTTTGGAAGGGcTAGAAAGGAAGAATGGGCTAGCATCTATGCAACTTTTGAATGCTATTAAAAG	CTTTCTTGCAAGcTtTGCTCAGAAGATTGGGcTTTGGTAAAAAGtTGACCAGTTTACTTATGAGCTtTGTGTCTTTTGTTXXXXXXXXXXGCTGATGACTGTGTATTTTTGGAAGGGtTAGAAAGGAAGAATGGGCTAGCATCTATGCAACTTTTGAATGCTATTAAAAG	CTTTCTTGCAAGaTaTGCTCAGAAGATTGGGtTTTGGTAAAAAGcTGACCAGTTTACTTATGAGCTgTGTGTCTTTTGTTXXXXXXXXXXGCTGATGACTGTGTATTTTTGGAAGGGcTAGAAAGGAAGAATGGGCTAGCATCTATGCAACTTTTGAATGCTATTAAAAG
Marker19795	CTGTGCATTTCCATTTTTTCATTGAAGTGAATGCATTTTTTTCCTTTAATCAAAATAGATCTTGGTGTAGCTTAATATCTXXXXXXXXXXTTGaCACATTGCTCCATTTCCACAGACTGCTCGTACCAGTCTTATGCCTGGTATATTGAAAACTGTTGGACAGAACAAAG	CTGTGCATTTCCATTTTTTCATTGAAGTGAATGCATTTTTTTCCTTTAATCAAAATAGATCTTGGTGTAGCTTAATATCTXXXXXXXXXXTTGcCACATTGCTCCATTTCCACAGACTGCTCGTACCAGTCTTATGCCTGGTATATTGAAAACTGTTGGACAGAACAAAG
Marker19800	CAATTGGAGCAACTCTTATTTTTACCACTCTaCCCTTGCCACGTAGAGAACCAATTTCGTGCAAAGTGACAAAGTTTCTTXXXXXXXXXXGTCTACGCCATTAGACTCAGTGGATTATTTAGAATTATATAGCaTAATAATTCTATATATGCGTTATGGTGCGCTGGATG	CAATTGGAGCAACTCTTATTTTTACCACTCTgCCCTTGCCACGTAGAGAACCAATTTCGTGCAAAGTGACAAAGTTTCTTXXXXXXXXXXGTCTACGCCATTAGACTCAGTGGATTATTTAGAATTATATAGCgTAATAATTCTATATATGCGTTATGGTGCGCTGGATG
Marker19879	CCTCTCcTCGCCTACTGAATGGAAAGACTCCCGTTCAGGATGAAAGACTTCTCTCACCTACCAAGTGGAAAGACTCTCCCXXXXXXXXXXTGGCTCTCTTCAGATCTCACTGCCTCTCATCCGTCTAGATAAAAATCACATAAAAGTAACACTTATCACCCAACGATCTG	CCTCTCaTCGCCTACTGAATGGAAAGACTCCCGTTCAGGATGAAAGACTTCTCTCACCTACCAAGTGGAAAGACTCTCCCXXXXXXXXXXTGGCTCTCTTCAGATCTCACTGCCTCTCATCCGTCTAGATAAAAATCACATAAAAGTAACACTTATCACCCAACGATCTG
Marker19893	CGTTATGTGTCTTCATACATTAAACATTCAGTTCATTTCAGTCcTTTCTTACAATTCAGTCCTTTTCATTTTACAGTTCGXXXXXXXXXXAATAGATACAATGTATAGTCATCCATTCACATGCGTACAATTAATACTTTGGGTGCGTAAAAAGGAGCTACCGAGGAGGG	CGTTATGTGTCTTCATACATTAAACATTCAGTTCATTTCAGTCaTTTCTTACAATTCAGTCCTTTTCATTTTACAGTTCGXXXXXXXXXXAATAGATACAATGTATAGTCATCCATTCACATGCGTACAATTAATACTTTGGGTGCGTAAAAAGGAGCTACCGAGGAGGG
Marker19911	CCATAGGACCCCTGGATTTATGGGTGAGGAAGTCCcACTCTGAGTTGGGAGATGGATCAAGGATCTAGAGAGGATGTTCGXXXXXXXXXXTTCAAGAGGGACTACATCTCGAGATTCGCAGACAAGTCACTTGTATGTAAATTCTGACTTTTCAGAGTTTGGTTGAGGTG	CCATAGGACCCCTGGATTTATGGGTGAGGAAGTCCtACTCTGAGTTGGGAGATGGATCAAGGATCTAGAGAGGATGTTCGXXXXXXXXXXTTCAAGAGGGACTACATCTCGAGATTCGCAGACAAGTCACTTGTATGTAAATTCTGACTTTTCAGAGTTTGGTTGAGGTG
Marker19943	CAAAATCTtTTTTTTTTTTAATTTTCTGTCAAACTAACCCAGCGTTCATCAATGAAAAAAGAAAAAAGAAAAAGACTTGG-XXXXXXXXXXTAaTTGATTTGAATTGATTTGTAAATAATATCATTTTGTGAGTTTTATTAAAATGTGTTTGTTGATGTCGTATTTCGCGG	CAAAAT-TaTTTTTTTTTTAATTTTCTGTCAAACTAACCCAGCGTTCATCAATGAAAAAAGAAAAAAGAAAAAGACTTGGAXXXXXXXXXXTAgTTGATTTGAATTGATTTGTAAATAATATCATTTTGTGAGTTTTATTAAAATGTGTTTGTTGATGTCGTATTTCGCGG
Marker19968	CCATGAACAAGGAGTGCAACTCTaCTGCTgCTACAAAAGGCTAATcTaTCAACACTGCAaTAGAGGGATGTGTAGCCACTXXXXXXXXXXATTCTCTCTTCC-CTCAAaTTgCAATTCTAACATCTCATCTCAACTCAGTATtCAAgCCTCTTATAACTCTTAcCTATACG	CCATGAACAAGGAGTGCAACTCTgCTGCTaCTACAAAAGGCTAATtTgTCAACACTGCAgTAGAGGGATGTGTAGCCACTXXXXXXXXXX-TTCTCTCTTCCTCTCAAgTTaCAATTCTAACATCTCATCTCAACTCAGTATcCAAaCCTCTTATAACTCTTAtCTATACG
Marker19972	CAATAGAATGAAAGGTGTGTTGGATAAGGTGATATCTTCGAACCAAAGTGCCTTCATCCCCAATAGACTGATTACTGATAXXXXXXXXXXTAGTGAGATCATATTGCCATCtAGAGGCTTACGACAAGTTGACCCCTTGTCACCTTAGTTGTTCTTAATCTGTGCTGAAG	CAATAGAATGAAAGGTGTGTTGGATAAGGTGATATCTTCGAACCAAAGTGCCTTCATCCCCAATAGACTGATTACTGATAXXXXXXXXXXTAGTGAGATCATATTGCCATCcAGAGGCTTACGACAAGTTGACCCCTTGTCACCTTAGTTGTTCTTAATCTGTGCTGAAG
Marker20018	CATGAGTTAAGGATATGTTACATGTTACATGCTACAAAGATGAAAAAGATGTTTTATAGTTAAGTTGCATAAATCAAGTTXXXXXXXXXXTcACGGCACAACGTCTTAAAGATATTCTAGAAATCCTTAATAAGGATGACCGCAGGACCAGGTCACCATGGTTCAAAGAG	CATGAGTTAAGGATATGTTACATGTTACATGCTACAAAGATGAAAAAGATGTTTTATAGTTAAGTTGCATAAATCAAGTTXXXXXXXXXXTtACGGCACAACGTCTTAAAGATATTCTAGAAATCCTTAATAAGGATGACCGCAGGACCAGGTCACCATGGTTCAAAGAG
Marker20022	CCAGGAGAATTCTTCAAATCATTGACCTGAACAATAGTGCAAATACCGCCTGGGGTGAAATCCAACTTCCGGATACTCCTXXXXXXXXXXTGATCATAGAGAACGCATCTTTCACCTTGAAATCTCTCGCTCGGAGAAATTTCAgGAGAATGACATCGCTCCTcTCATCG	CCAGGAGAATTCTTCAAATCATTGACCTGAACAATAGTGCAAATACCGCCTGGGGTGAAATCCAACTTCCGGATACTCCTXXXXXXXXXXTGATCATAGAGAACGCATCTTTCACCTTGAAATCTCTCGCTCGGAGAAATTTCAaGAGAATGACATCGCTCCTgTCATCG
Marker20066	CATCTCCTTGTTGGATTTGAATTTGGTGAGGAACTCTTACGAAGTGACTGACTCCATTGTTTTGGAAGTCCAATTAACGTXXXXXXXXXXGGAAAGTACTAGGTTGCTTGCCTaGAATGTCGCATTTCCCATGTCAAtGATTATTTCAAAAGGTTCTTTTTTCCTGTCTG	CATCTCCTTGTTGGATTTGAATTTGGTGAGGAACTCTTACGAAGTGACTGACTCCATTGTTTTGGAAGTCCAATTAACGTXXXXXXXXXXGGAAAGTACTAGGTTGCTTGCCTgGAATGTCGCATTTCCCATGTCAAgGATTATTTCAAAAGGTTCTTTTTTCCTGTCTG
Marker20099	CTTGCCCACAAGGCACCCGTGACAATCATTGCAAGACTGTTCTCACTAAGTGAGGATATAGAGATCTGAGTTTCCACAACXXXXXXXXXXCTTGTTGAAGATGGTAAATTCAAcTTATATGCTACCTAACCAATCTTTTCAAGAATTTGGAAGGGACCATAAAATGAGGG	CTTGCCCACAAGGCACCCGTGACAATCATTGCAAGACTGTTCTCACTAAGTGAGGATATAGAGATCTGAGTTTCCACAACXXXXXXXXXXCTTGTTGAAGATGGTAAATTCAAtTTATATGCTACCTAACCAATCTTTTCAAGAATTTGGAAGGGACCATAAAATGAGGG
Marker2011	CCAAAAGTTTCAAATACcGATGTTGGGGAACTATATGTTCCCTCATGTACCAGGACGAGTTTGCTACATTGGAGAAACTAXXXXXXXXXXGGCGAGACATTTAGTCTTACAGTGCTATTCATGCAAAAGGCTAATTTGAAAAATATTAGAACAATAATGATGAACTTAAG	CCAAAAGTTTCAAATACtGATGTTGGGGAACTATATGTTCCCTCATGTACCAGGACGAGTTTGCTACATTGGAGAAACTAXXXXXXXXXXGGCGAGACATTTAGTCTTACAGTGCTATTCATGCAAAAGGCTAATTTGAAAAATATTAGAACAATAATGATGAACTTAAG
Marker20150	CTTTTTTCAAAATTGTTGGGAGATTGTGCGGGAGGAGGTGATGCAGGTTCTACAAGAATTTTATGATTATCAAAAGTTTGXXXXXXXXXXAtGCGTACGATCATGTAAACTGAGATTTTCTCTTCTACATGCTTAGAAGATGTGGTTTTGGTGATAGGTGGTGTGGTTGG	CTTTTTTCAAAATTGTTGGGAGATTGTGCGGGAGGAGGTGATGCAGGTTCTACAAGAATTTTATGATTATCAAAAGTTTGXXXXXXXXXXAgGCGTACGATCATGTAAACTGAGATTTTCTCTTCTACATGCTTAGAAGATGTGGTTTTGGTGATAGGTGGTGTGGTTGG
Marker20156	CTCTCTGGGCATCATTAGAGGACAAGTTGTCCTTAATTGGCTATCGTTTAGATATCCTAAACAAAAAtGTCAATACTTTGXXXXXXXXXXTAAAGTAGTGCATATCGTGCACACTAGAAGAAATCATGTGCAAGGTAGATCAATGACATTCGCATGTCGCTCATAATTcG	CTCTCTGGGCATCATTAGAGGACAAGTTGTCCTTAATTGGCTATCGTTTAGATATCCTAAACAAAAAgGTCAATACTTTGXXXXXXXXXXTAAAGTAGTGCATATCGTGCACACTAGAAGAAATCATGTGCAAGGTAGATCAATGACATTCGCATGTCGCTCATAATTtG
Marker20171	CTTTGAGATCCCATAATCAAATGGAAGCCTTTAGAGGAGCTATGAACTTATGTGGACTCAGTGACATGGGTTACTCTAGAXXXXXXXXXXGGATGACTGTGTTAAAATAGTGGAGGAaGCTTGGAGGATgCCCAGGTTTGCTGAAAACAAAATGCAACTCACTTCTGATG	CTTTGAGATCCCATAATCAAATGGAAGCCTTTAGAGGAGCTATGAACTTATGTGGACTCAGTGACATGGGTTACTCTAGAXXXXXXXXXXGGATGACTGTGTTAAAATAGTGGAGGAcGCTTGGAGGATaCCCAGGTTTGCTGAAAACAAAATGCAACTCACTTCTGATG
Marker20179	CGGGTAATGAAGTAGTTGTCGTATTTACTCGAAACTGCATGTGCTGGGTTTcTTCGATTTCTCCATTgACATATTCTAAAXXXXXXXXXXGTGGTTCATATGGTCCTCTAGATACATAGAGTAGAcTAGGATGTCATCGATAAACACCACCTTGAAAACATCCAAAAAGG	CGGGTAATGAAGTAGTTGTCGTATTTACTCGAAACTGCATGTGCTGGGTTTtTTCGATTTCTCCATTaACATATTCTAAAXXXXXXXXXXGTGGTTCATATGGTCCTCTAGATACATAGAGTAGAaTAGGATGTCATCGATAAACACCACCTTGAAAACATCCAAAAAGG
Marker20199	CGGTCTCGTATATATTtAcTTTTTTCAAAATGATTATaCGGTGTTTGTGCAcTCACAACTGCAACTATcATTTCTCATATXXXXXXXXXXGGGATCCAAGTCATGTACATGTTGTAGACATGAAAATTTGGAAAGCTTTGGGTTTATGGTATAATTTGATCGATGCTGAG	CGGTCTCGTATATATTcAtTTTTTTCAAAATGATTATgCGGTGTTTGTGCAtTCACAACTGCAACTATtATTTCTCATATXXXXXXXXXXGGGATCCAAGTCATGTACATGTTGTAGACATGAAAATTTGGAAAGCTTTGGGTTTATGGTATAATTTGATCGATGCTGAG
Marker20295	CTCAGTTGtGATATTTTTAGATGTTAAAGCAAAATTATTTATAGTTGGGAGTTGTCTTCACTTcCTATCTGATGATTAAgXXXXXXXXXXTATTAATGTTGACTATGGATTTCAATTTGAAACTGTAATTTATTTATGAAAACAAATATTGATTGTATTACAATCAGCTG	CTCAGTTGgGATATTTTTAGATGTTAAAGCAAAATTATTTATAGTTGGGAGTTGTCTTCACTTtCTATCTGATGATTAAtXXXXXXXXXXTATTAATGTTGACTATGGATTTCAATTTGAAACTGTAATTTATTTATGAAAACAAATATTGATTGTATTACAATCAGCTG
Marker20311	CTCATTGTTACTATTTAGGGCGCCAAACATGTTCACTCAAATGAGACTGCCCTGTCCTCAACACGCACGCACGCACaCACXXXXXXXXXXTCTTGAATGCTTTATCTTTGAGTTTCGTTTATGCTTTGAGATATTATATCATCAACATTAGAGTTTGATAACTGATCTGG	CTCATTGTTACTATTTAGGGCGCCAAACATGTTCACTCAAATGAGACTGCCCTGTCCTCAACACGCACGCACGCACgCACXXXXXXXXXXTCTTGAATGCTTTATCTTTGAGTTTCGTTTATGCTTTGAGATATTATATCATCAACATTAGAGTTTGATAACTGATCTGG
Marker20320	CTTTCTTTTCTgGAATTAGATCAAACATTAGTAGACCTATGCTAGGTAGCTATGCCAGCCCATATATGCCCACATGAGACXXXXXXXXXXTGCCACAAGCTTTGTCCCCAAGCATGGGTTAGAGTTCCAAGATGTTCAAATTCATGCTTGACCCACACACCTTTTACTTG	CTTTCTTTTCTcGAATTAGATCAAACATTAGTAGACCTATGCTAGGTAGCTATGCCAGCCCATATATGCCCACATGAGACXXXXXXXXXXTGCCACAAGCTTTGTCCCCAAGCATGGGTTAGAGTTCCAAGATGTTCAAATTCATGCTTGACCCACACACCTTTTACTTG
Marker20363	CGAGTCTATGAACCACCCAAATACCAGAATGAAAGGCACGAACACTAACGACAGGGACAACAACAACGCATCgGGAAAAAXXXXXXXXXXGCGCGATTGGAAGATGAACAAAGGAGACCAGCACAAAGAGAATCTGGAGAACGCCAGCTTCGTAAGACAAAGTTGTTAGG	CGAGTCTATGAACCACCCAAATACCAGAATGAAAGGCACGAACACTAACGACAGGGACAACAACAACGCATCtGGAAAAAXXXXXXXXXXGCGCGATTGGAAGATGAACAAAGGAGACCAGCACAAAGAGAATCTGGAGAACGCCAGCTTCGTAAGACAAAGTTGTTAGG
Marker20371	CCATGAGATTGGTTTATTAAATTAAGTATTTTGTGTTAAGGAAATTCTATcCTTAAGTTTGAACTTATGGTGGTTATTAAXXXXXXXXXXTAGACGGCGCCAACTgTGTTAAGGACATATTTcGtACCCCACCTGGACCCGCATTCCACCTAAGACAAGAAAGCTTGATG	CCATGAGATTGGTTTATTAAATTAAGTATTTTGTGTTAAGGAAATTCTATaCTTAAGTTTGAACTTATGGTGGTTATTAAXXXXXXXXXXTAGACGGCGCCAACTaTGTTAAGGACATATTTtGcACCCCACCTGGACCCGCATTCCACCTAAGACAAGAAAGCTTGATG
Marker20383	CAAAACAATTCTTTATtGTGTGCACAGGTTGGGTCACTAAGTCTCCaTAaTGGCTGGGCAACACTGGATGTGGCAATTTGXXXXXXXXXXAACATGATCTAAACCGTGCATGAAGAGAAGTCTGGCATGGTGAGGAGTCTTGGCATGGTTTTCATAGCTTGGGCTTTTTG	CAAAACAATTCTTTATgGTGTGCACAGGTTGGGTCACTAAGTCTCCtTAgTGGCTGGGCAACACTGGATGTGGCAATTTGXXXXXXXXXXAACATGATCTAAACCGTGCATGAAGAGAAGTCTGGCATGGTGAGGAGTCTTGGCATGGTTTTCATAGCTTGGGCTTTTTG
Marker20408	CACAGGGGACTGGATGGCTCATGTCGACCACCAGGAAGCAGGAAAACCTTCCTCTATTTCCAGCGAAACTCGGGATAATGXXXXXXXXXXTGGTTGATTCTGAAGTAAGTGCCTCATCTAAAGGGACTATGGCGAGGATTGATCAGATCGaTGTGGACAAGATTCCTAAG	CACAGGGGACTGGATGGCTCATGTCGACCACCAGGAAGCAGGAAAACCTTCCTCTATTTCCAGCGAAACTCGGGATAATGXXXXXXXXXXTGGTTGATTCTGAAGTAAGTGCCTCATCTAAAGGGACTATGGCGAGGATTGATCAGATCGgTGTGGACAAGATTCCTAAG
Marker20424	CTgGTTGGCATAATCCCAGCaTCCAAAATaGAGGTCTGGAGTTCGAAACCCTCCTCCCCAAAAGAAAAAgAAtACTACTAXXXXXXXXXXAATTTATAATGATCATCATTAACATCATCATCATTGTTCTTGTCATGCATTGGTTCTCTACTAATTGCTTTTTTTCAGAG	CTaGTTGGCATAATCCCAGCtTCCAAAATgGAGGTCTGGAGTTCGAAACCCTCCTCCCCAAAAGAAAAAaAAgACTACTAXXXXXXXXXXAATTTATAATGATCATCATTAACATCATCATCATTGTTCTTGTCATGCATTGGTTCTCTACTAATTGCTTTTTTTCAGAG
Marker20515	CTCCTCAGTCATACTATCTTCCtGTCATAGCACAACATTTAACCCGCCTTTCAACTCCGAACAAAACAAAACAAAATAAAXXXXXXXXXXCTGCTCTGATACCACCTGTGGCGCCCCCGACCCCCATGTAAGGATCACAGGAATCGAGATACCAAGATGATGACAACACG	CTCCTCAGTCATACTATCTTCCaGTCATAGCACAACATTTAACCCGCCTTTCAACTCCGAACAAAACAAAACAAAATAAAXXXXXXXXXXCTGCTCTGATACCACCTGTGGCGCCCCCGACCCCCATGTAAGGATCACAGGAATCGAGATACCAAGATGATGACAACACG
Marker20532	CATTGTGCCTGTGAAGAAAATTAAACCTCAGCAGATGCAAGAGAGGCGAGAAAAATGCcTTTGTTATTACTGTGATTCCAXXXXXXXXXXGCAACAATTTTATAGACCCCTTAATAGTTAAAAAAGGTGGGTTGAAAGTTATTCATAAAGAAAAAGTTAGGGTGAGGGTG	CATTGTGCCTGTGAAGAAAATTAAACCTCAGCAGATGCAAGAGAGGCGAGAAAAATGCaTTTGTTATTACTGTGATTCCAXXXXXXXXXXGCAACAATTTTATAGACCCCTTAATAGTTAAAAAAGGTGGGTTGAAAGTTATTCATAAAGAAAAAGTTAGGGTGAGGGTG
Marker20558	CCATCATTCATAACGTAACTGTTCTAGTTAGGGAAGGTCCTAAGCGTCTGCCTCTTCCTCTGCAGTAATGCCTTGCTCCcXXXXXXXXXXAaTTTCTTTGGTCGGTACACACTATTACGTCCCGTGTaaTGGGGTTAGCGGTCTTCCTTTGAACTTGGATTCTGCCCGTG	CCATCATTCATAACGTAACTGTTCTAGTTAGGGAAGGTCCTAAGCGTCTGCCTCTTCCTCTGCAGTAATGCCTTGCTCCtXXXXXXXXXXAcTTTCTTTGGTCGGTACACACTATTACGTCCCGTGTgtTGGGGTTAGCGGTCTTCCTTTGAACTTGGATTCTGCCCGTG
Marker20586	CCAAAGCCATGTTTGGTTTATTTCGCTATTCAACTTGAAAGCCTAATACACCATGCCATTGATTTCaTTAAgCCCAAATTXXXXXXXXXXAATGACATATCAAACCCCAAACTTTGCATCAATCAGCTATGTGTATTGTCCTTTTAATACTtGGATTATTTTTCCCTTAG	CCAAAGCCATGTTTGGTTTATTTCGCTATTCAACTTGAAAGCCTAATACACCATGCCATTGATTTCcTTAAaCCCAAATTXXXXXXXXXXAATGACATATCAAACCCCAAACTTTGCATCAATCAGCTATGTGTATTGTCCTTTTAATACTaGGATTATTTTTCCCTTAG
Marker2060	CCTAATTTCGAATGGCATTCTTGGGTGTGGCATAAATTGCTTTCTCTAAAAATGTCTATTGTTATGTGGAAGGCATGGTAXXXXXXXXXXAGTGGGTTTAATCTTTGGGATTCTACCTGTGATTATCACTTGGAGACTTTGGCGGCGAAGATGTTTGGCgCTgATAGAAG	CCTAATTTCGAATGGCATTCTTGGGTGTGGCATAAATTGCTTTCTCTAAAAATGTCTATTGTTATGTGGAAGGCATGGTAXXXXXXXXXXAGTGGGTTTAATCTTTGGGATTCTACCTGTGATTATCACTTGGAGACTTTGGCGGCGAAGATGTTTGGCaCTcATAGAAG
Marker20605	CAaACTTATGATCAAGAGTTTGAATCCAATTTTGAGAACCCATATCACAATCaTGCTCCTTTTAGGAGTACTGTGGTAAgXXXXXXXXXXACCTTGTTTCAgCGAGTCACACACTGtGGCAGGGAATGAAATATGTTGATGAGTACACCGAGgAGaTCTATTAGTTGGTG	CAgACTTATGATCAAGAGTTTGAATCCAATTTTGAGAACCCATATCACAATCgTGCTCCTTTTAGGAGTACTGTGGTAAaXXXXXXXXXXACCTTGTTTCAaCGAGTCACACACTGaGGCAGGGAATGAAATATGTTGATGAGTACACCGAGtAGtTCTATTAGTTGGTG
Marker20606	CCGGAAaGTGGGCAGATGcGCCCCACCCGTTCCAACCGTTGGGAGATGTGGGAGCTGCAGAAATCGTGGCGACGCCCACAXXXXXXXXXXAATTCCCACCACATATATGTGCTAGGAATTCGCAGGATACTGTGAGGGGAGTAATCCCCTAGGCCGAGCCCGGGgAGAAG	CCGGAAcGTGGGCAGATGtGCCCCACCCGTTCCAACCGTTGGGAGATGTGGGAGCTGCAGAAATCGTGGCGACGCCCACAXXXXXXXXXXAATTCCCACCACATATATGTGCTAGGAATTCGCAGGATACTGTGAGGGGAGTAATCCCCTAGGCCGAGCCCGGGtAGAAG
Marker20662	CCCCTaAAACACAACATCATCAGTGTCATTTGATCAATTATAGTTTAaGCTTTGTATGAGTTGAAATTCATTTTAGAAGGXXXXXXXXXXGTATAACAAAAAAACTTTGAGATTCATATCAATGAGTTTATTATTTTTCCTAAACTTAGTTTTAATTTAATTTTGGTGAG	CCCCTgAAACACAACATCATCAGTGTCATTTGATCAATTATAGTTTAgGCTTTGTATGAGTTGAAATTCATTTTAGAAGGXXXXXXXXXXGTATAACAAAAAAACTTTGAGATTCATATCAATGAGTTTATTATTTTTCCTAAACTTAGTTTTAATTTAATTTTGGTGAG
Marker20666	CTTTTGTGCATCAGATAAATGGGATACCTCAGCCAAACGTCATTTTGCTTCTATTCTAATTCCCTCATAACTATCaTCTTXXXXXXXXXXCTGGGAATCTAGTT-AGTGGTTGAGCATGCTCTCATAATTGAATAGCATTTTCACAGAGCCCCCACCTTACATAAGGGGAG	CTTTTGTGCATCAGATAAATGGGATACCTCAGCCAAACGTCATTTTGCTTCTATTCTAATTCCCTCATAACTATCgTCTTXXXXXXXXXX-TGGGAATCTAGTTAAGTGGTTGAGCATGCTCTCATAATTGAATAGCATTTTCACAGAGCCCCCACCTTACATAAGGGGAG
Marker20678	CTCGAATGATTTGTACTCTTGGAGACGTAGGGAAGATATCAGATTAGCTCAAATGGCTAAAATAAAATGGAAtATGGACGXXXXXXXXXXTGTACTTGTCTTTGTCGTATCCCTTCATTGGATGAAGTAAAGGAGGCTCTTTCTTCGATTCCTATAAACAGTTCTCCTGG	CTCGAATGATTTGTACTCTTGGAGACGTAGGGAAGATATCAGATTAGCTCAAATGGCTAAAATAAAATGGAAaATGGACGXXXXXXXXXXTGTACTTGTCTTTGTCGTATCCCTTCATTGGATGAAGTAAAGGAGGCTCTTTCTTCGATTCCTATAAACAGTTCTCCTGG
Marker20741	CAATTCACAAATTGAGGATGTATAGAGGATGATTCCTCTATGTATTATGTGATGTTTATGGATTtACAAGAATTATCGAAXXXXXXXXXXTGTTAGCAGATTAAGGGGCACATTCCTCTTTTTAAATGTTAAGGTGGATTAGTGTGTTGAAAGGGTGGACTTGGGTTTTG	CAATTCACAAATTGAGGATGTATAGAGGATGATTCCTCTATGTATTATGTGATGTTTATGGATTcACAAGAATTATCGAAXXXXXXXXXXTGTTAGCAGATTAAGGGGCACATTCCTCTTTTTAAATGTTAAGGTGGATTAGTGTGTTGAAAGGGTGGACTTGGGTTTTG
Marker20763	CcATGAGAAGTTGAAGAAGAGCTCCCACCAGCATAAAGGCTGCAATAAGATCACCCCCGCTCACCATCGCAAGGGGGACCXXXXXXXXXXTGACTATGTTGTTTTCCAACTTCACCACCCAAAGAATTCTCATTGACAACGGGAGCTTTGCGAATATCCTGTTCTGGGAG	CtATGAGAAGTTGAAGAAGAGCTCCCACCAGCATAAAGGCTGCAATAAGATCACCCCCGCTCACCATCGCAAGGGGGACCXXXXXXXXXXTGACTATGTTGTTTTCCAACTTCACCACCCAAAGAATTCTCATTGACAACGGGAGCTTTGCGAATATCCTGTTCTGGGAG
Marker20765	CTTGGAGGCTGCAATTAAGGAGGGGGGGTTGGCACAGGTTTTGACAGTTTCGGTTGATAATGCCTCGTCTAATGATGTCGXXXXXXXXXXCTGCGGGCATAACATCGAAGAATGGTcTTTGTACTGATGTTCCTATCAGATGGAACTCAACCTTATTGATGTTGGAGGAG	CTTGGAGGCTGCAATTAAGGAGGGGGGGTTGGCACAGGTTTTGACAGTTTCGGTTGATAATGCCTCGTCTAATGATGTCGXXXXXXXXXXCTGCGGGCATAACATCGAAGAATGGTaTTTGTACTGATGTTCCTATCAGATGGAACTCAACCTTATTGATGTTGGAGGAG
Marker20769	CCTGTTATATATTTATGGGTGTGCACCTCTATAGGCATATATTTGTTTGGAATATTACATTTGTAAGTTACGGAGTATCTXXXXXXXXXXGTTGCTTATGAGTTTCTACTTTTGAATAGTTGGAAACGGCTGTTGCAAATGAAATGACAACTCTCATAGAaGAGTGGGAG	CCTGTTATATATTTATGGGTGTGCACCTCTATAGGCATATATTTGTTTGGAATATTACATTTGTAAGTTACGGAGTATCTXXXXXXXXXXGTTGCTTATGAGTTTCTACTTTTGAATAGTTGGAAACGGCTGTTGCAAATGAAATGACAACTCTCATAGAgGAGTGGGAG
Marker20874	CATTTGTGCTGACTTGCcAAATCgGAAAGTAACGAAAGCTAGGGTTCCAAATGAGAAATGGGGAAGAGCTAAAAAGTAAGXXXXXXXXXXCGCCAcGCCCACaTGATGAAAATTAGCAAAATAACTGGAGGGACCTTTTTGACCCCAATAAGCACAAGCTCGATAAAGAG	CATTTGTGCTGACTTGCgAAATCaGAAAGTAACGAAAGCTAGGGTTCCAAATGAGAAATGGGGAAGAGCTAAAAAGTAAGXXXXXXXXXXCGCCAtGCCCACgTGATGAAAATTAGCAAAATAACTGGAGGGACCTTTTTGACCCCAATAAGCACAAGCTCGATAAAGAG
Marker20903	CCTTCCATAACCTAATATCCCCATCTTGGACTAATTCAATCATCCTTACCATAGTTAGATCCCTTGATTCTAGGAATCCTXXXXXXXXXXACACCgTCATTCAATATTCCATCACTAAACACCAAACCTCCATTTTCCTAGGGACCCATCATTgCCACATGTTATCCAAG	CCTTCCATAACCTAATATCCCCATCTTGGACTAATTCAATCATCCTTACCATAGTTAGATCCCTTGATTCTAGGAATCCTXXXXXXXXXXACACCaTCATTCAATATTCCATCACTAAACACCAAACCTCCATTTTCCTAGGGACCCATCATTtCCACATGTTATCCAAG
Marker20904	CCAACAAGACATCACATTTCACATAAATCCCGTAATGCGCAGTCTTTATAGCCCCAACCTTCCATCTCAGCCTCCCCAACXXXXXXXXXXAGGAGTTGAGCTCGTAGATGGCGGTACCGATgATCTTGAACTGAGGGTTGTGGGGGCGGTAGACTAGCCAAAGTGTAAGG	CCAACAAGACATCACATTTCACATAAATCCCGTAATGCGCAGTCTTTATAGCCCCAACCTTCCATCTCAGCCTCCCCAACXXXXXXXXXXAGGAGTTGAGCTCGTAGATGGCGGTACCGATtATCTTGAACTGAGGGTTGTGGGGGCGGTAGACTAGCCAAAGTGTAAGG
Marker20925	CAATGGACTGAAAACTATCTTACCTGCTATAATCTCCCCTACCCAGAtAACATTTGTTCCAGAGAGACTCATCACGGATAXXXXXXXXXXAaGGGATCCTCTCTCcCCCTACCTCTTCATCTTATGCACAGAAGCTCTAAGTTGTCTTCTCAACAAAGtTGAACAGACTG	CAATGGACTGAAAACTATCTTACCTGCTATAATCTCCCCTACCCAGAcAACATTTGTTCCAGAGAGACTCATCACGGATAXXXXXXXXXXAgGGGATCCTCTCTCtCCCTACCTCTTCATCTTATGCACAGAAGCTCTAAGTTGTCTTCTCAACAAAGcTGAACAGACTG
Marker20931	CTAAAAACCCAAGTTTCAAGTTCCTCCTTACTGCTAGTGATTGTTGTCTaTAGGGCTAAAGTGTCAAATAAACCCAATTTXXXXXXXXXXTTTTGGGCATACAATGTAACTTAAAAACATTGTTCAGAAATAGAGATGTTATCTTAGTTGCTGTAAAAgGATGTTTTAAG	CTAAAAACCCAAGTTTCAAGTTCCTCCTTACTGCTAGTGATTGTTGTCTcTAGGGCTAAAGTGTCAAATAAACCCAATTTXXXXXXXXXXTTTTGGGCATACAATGTAACTTAAAAACATTGTTCAGAAATAGAGATGTTATCTTAGTTGCTGTAAAAtGATGTTTTAAG
Marker20959	CTACTATCAACAGCAAGTGAATGATATATGCTCGCAACATATCTTCCAACATCTGGTCTGTCCGTCTGTTTGTGGATGATXXXXXXXXXXCAAAATCCATCGACACATCTTCCcACTTTCACTCTGGGATTGGCAATGGCTGCAATTCTCCTACTAGCCTTTGGTGTTTG	CTACTATCAACAGCAAGTGAATGATATATGCTCGCAACATATCTTCCAACATCTGGTCTGTCCGTCTGTTTGTGGATGATXXXXXXXXXXCAAAATCCATCGACACATCTTCCaACTTTCACTCTGGGATTGGCAATGGCTGCAATTCTCCTACTAGCCTTTGGTGTTTG
Marker2098	CCCTTTTTGTGCAAAGaTGTCATTTTTTTTTTCCCTAACCAAGTAAATATATAATTCAAATAAGGAAAACGGAAGATATAXXXXXXXXXXCTCAAGATCATCGGTTAGGGAAGGCAGAAACATAGTAGGAAGAGTCAAAGACCAACATCGGATGGGCTGGATTGCGGTGG	CCCTTTTTGTGCAAAGgTGTCATTTTTTTTTTCCCTAACCAAGTAAATATATAATTCAAATAAGGAAAACGGAAGATATAXXXXXXXXXXCTCAAGATCATCGGTTAGGGAAGGCAGAAACATAGTAGGAAGAGTCAAAGACCAACATCGGATGGGCTGGATTGCGGTGG
Marker20980	CTGACATTACTGTCAAAACATAAAGGTGAAAAATAATGAACTTAAAATAACCTAATACTCAGTGGATAAGAAAACAAAAGXXXXXXXXXXGCAGTTTTTACTTGGTCTTGGAGTGGTCGTATGGGAGGAGACGAGGCATTGCAGTTTATAAACATAATGTCTTTTgACAG	CTGACATTACTGTCAAAACATAAAGGTGAAAAATAATGAACTTAAAATAACCTAATACTCAGTGGATAAGAAAACAAAAGXXXXXXXXXXGCAGTTTTTACTTGGTCTTGGAGTGGTCGTATGGGAGGAGACGAGGCATTGCAGTTTATAAACATAATGTCTTTTcACAG
Marker21024	CCAAACCAAAAAAACACCAATATAAAATAAAATAAAATAACATAAATAAAATACCATAAATAAAATAACACAAACAATAAXXXXXXXXXXTAATGGTATCGTCTTGGATCTCAATTGTTGCTcTTTTCTGTCCAAGATCTGAGTTGGAACAACTTTATACGTGAGATCAG	CCAAACCAAAAAAACACCAATATAAAATAAAATAAAATAACATAAATAAAATACCATAAATAAAATAACACAAACAATAAXXXXXXXXXXTAATGGTATCGTCTTGGATCTCAATTGTTGCTtTTTTCTGTCCAAGATCTGAGTTGGAACAACTTTATACGTGAGATCAG
Marker21030	CATGCTAGCAAAACAATGCTGGAGAATTTTGAATAATCCACTCTCTATGGCTGCAAgGTTATGAAAGAAAAATATTTCAAXXXXXXXXXXGATCTTTACGGAAGATGAGGTTGAACTgATTTACAGTATGCCAATCAGTAAAATGGGTGTAGAAGACAAATTGAAATGGG	CATGCTAGCAAAACAATGCTGGAGAATTTTGAATAATCCACTCTCTATGGCTGCAAaGTTATGAAAGAAAAATATTTCAAXXXXXXXXXXGATCTTTACGGAAGATGAGGTTGAACTaATTTACAGTATGCCAATCAGTAAAATGGGTGTAGAAGACAAATTGAAATGGG
Marker21057	CATCTTAATTGTTGCTTGATAAATGTTGTTGTAGGCAAACTCAATAAGTGGGATGTGGCTTTCCCAGTAGCCCTTAAAGTXXXXXXXXXXATAGaAAATGGGTGTTCTTGGTTAGTCTATCTATGATCACCCAAATCACATTCCCACTGCTAGGTTTTAGGGGTAATCCG	CATCTTAATTGTTGCTTGATAAATGTTGTTGTAGGCAAACTCAATAAGTGGGATGTGGCTTTCCCAGTAGCCCTTAAAGTXXXXXXXXXXATAGgAAATGGGTGTTCTTGGTTAGTCTATCTATGATCACCCAAATCACATTCCCACTGCTAGGTTTTAGGGGTAATCCG
Marker21073	CTAGCAATTTTGGCATATGAATGTTTACATCGATTTTTTAAATTACTTGGGTGGAAATAGAAACATCATTTATGAATAAGXXXXXXXXXXGCATGACGATGTTTTCAACATTTTATTCCTTCAGTTCCATTTCgCACATTTTGTAATTTTTTTTAatACTTTGTATCATG	CTAGCAATTTTGGCATATGAATGTTTACATCGATTTTTTAAATTACTTGGGTGGAAATAGAAACATCATTTATGAATAAGXXXXXXXXXXGCATGACGATGTTTTCAACATTTTATTCCTTCAGTTCCATTTCaCACATTTTGTAATTTTTTTTAtcACTTTGTATCATG
Marker21115	CATGAGCTACAAGGAGTAGAAGTGTTCTAGTGCCcGgTCTAAACtGTAGATAATCTAAAAGATCTATAAGACCTCATTGTXXXXXXXXXXAAGCAAAAGGGTAAGAACGAGAAAtGAGGGTCTGGAACCCcAACAACGAAGGATGGAcGGTTCCACCCTCCGACGCACAG	CATGAGCTACAAGGAGTAGAAGTGTTCTAGTGCCtGgTCTAAACcGTAGATAATCTAAAAGATCTATAAGACCTCATTGTXXXXXXXXXXAAGCAAAAGGGTAAGAACGAGAAAgGAGGGTCTGGAACCCaAACAACGAAGGATGGAcGGTTCCACCCTCCGACGCACAG	CATGAGCTACAAGGAGTAGAAGTGTTCTAGTGCCtGcTCTAAACcGTAGATAATCTAAAAGATCTATAAGACCTCATTGTXXXXXXXXXXAAGCAAAAGGGTAAGAACGAGAAAgGAGGGTCTGGAACCCaAACAACGAAGGATGGAtGGTTCCACCCTCCGACGCACAG
Marker21149	CAGTCAATATAGGGGAAGAAAAAAGCATTGAAGATTTACTCGgATTAATCAACTGACCAGACATCAATTCATACCAATGCXXXXXXXXXXGAGTGtGCCACTTCTCTGAAAAACCCAACCTACGTATAATCTCCAGAAGAAAATTCCAATTGACTCGATCATAAGCTTTG	CAGTCAATATAGGGGAAGAAAAAAGCATTGAAGATTTACTCGaATTAATCAACTGACCAGACATCAATTCATACCAATGCXXXXXXXXXXGAGTGcGCCACTTCTCTGAAAAACCCAACCTACGTATAATCTCCAGAAGAAAATTCCAATTGACTCGATCATAAGCTTTG
Marker2116	CTCTTCCTAAAGAAGGTCGTGGCACCTTCTCCCCCAACTAAGCCTTCCTTTGAGTCTACTCCAAAGGCTTCACAAAAGCAXXXXXXXXXXCTTCTGATTTGCCAAGGGAAAGCGACGAGGTCAATGTGGATGTgGACGCTACCTTTTCATTGAGTCTTATCGATCAAGAG	CTCTTCCTAAAGAAGGTCGTGGCACCTTCTCCCCCAACTAAGCCTTCCTTTGAGTCTACTCCAAAGGCTTCACAAAAGCAXXXXXXXXXXCTTCTGATTTGCCAAGGGAAAGCGACGAGGTCAATGTGGATGTaGACGCTACCTTTTCATTGAGTCTTATCGATCAAGAG
Marker21211	CACAAAATCTTGGTGCTAGCTTCATGTTATGCCTCATGGATACAGTCTTTTGTCTATAGGGTTGCAACCACAAAAAAAtCXXXXXXXXXXTAGGATTTCATGGtGCAATAATCTCATTTTCAGTTTTCGGATGAAACGCTTgTTTGAAAGTGAGTTTTGTTTATTTAGAG	CACAAAATCTTGGTGCTAGCTTCATGTTATGCCTCATGGATACAGTCTTTTGTCTATAGGGTTGCAACCACAAAAAAAcCXXXXXXXXXXTAGGATTTCATGGcGCAATAATCTCATTTTCAGTTTTCGGATGAAACGCTTcTTTGAAAGTGAGTTTTGTTTATTTAGAG
Marker21217	CTCCATTTACGGTATTGCTGCCATAGGAATGATAATCTCTGTGACCGTTTACGAGAAAATCCTGGTTCCCTTACTAAGAAXXXXXXXXXXGAGgAGTTTAGGCATTGCATTTTACCTTAGTGTAATAGGAGCTGCAAACTTCGTTAGCAGTTGGTTGATGACAGTTGTTG	CTCCATTTACGGTATTGCTGCCATAGGAATGATAATCTCTGTGACCGTTTACGAGAAAATCCTGGTTCCCTTACTAAGAAXXXXXXXXXXGAGaAGTTTAGGCATTGCATTTTACCTTAGTGTAATAGGAGCTGCAAACTTCGTTAGCAGTTGGTTGATGACAGTTGTTG
Marker21225	CTGTTGGGACAAAGAAGGGGAGACTTCAGGGGGAACAAGCGGATCCCCGCTCAAACCCCCTGGATTAAGGTTGAATGCAAXXXXXXXXXXTaTGGTCTTTTACCTCTGCACTGTTGCTAGAAGTAGTTGCCACCCCCTCATCAGCAGCCTTGAGAGAATGACTGCTGATG	CTGTTGGGACAAAGAAGGGGAGACTTCAGGGGGAACAAGCGGATCCCCGCTCAAACCCCCTGGATTAAGGTTGAATGCAAXXXXXXXXXXTtTGGTCTTTTACCTCTGCACTGTTGCTAGAAGTAGTTGCCACCCCCTCATCAGCAGCCTTGAGAGAATGACTGCTGATG
Marker21256	CTAGAGTGCGGAGGTGATGGTGGCACCATACCCACCAAAGTTCAAAGTCCCAAAGATGGAGATGtATGATGGGTCCAAAGXXXXXXXXXXGCACAGTTCAATAAAGAACGTACAATGAAAGATGACCAGGATGAGAAAATCATGATGGCAaTGCTCTTAGGAGGCATTTG	CTAGAGTGCGGAGGTGATGGTGGCACCATACCCACCAAAGTTCAAAGTCCCAAAGATGGAGATGcATGATGGGTCCAAAGXXXXXXXXXXGCACAGTTCAATAAAGAACGTACAATGAAAGATGACCAGGATGAGAAAATCATGATGGCAgTGCTCTTAGGAGGCATTTG
Marker21265	CACATCTTATTAgAATCTTAGGTGACTTaTGTTTTTTAATGATAAAATGCAAAGAAAAACATATTGGGGTAGTTGATGGGXXXXXXXXXXTGTGTGTAGATTATATATCTTTACAACCCCACAATCCACCTTGCAATGTTATATCTCGTTATTATTTATACACATCGATG	CACATCTTATTAtAATCTTAGGTGACTTgTGTTTTTTAATGATAAAATGCAAAGAAAAACATATTGGGGTAGTTGATGGGXXXXXXXXXXTGTGTGTAGATTATATATCTTTACAACCCCACAATCCACCTTGCAATGTTATATCTCGTTATTATTTATACACATCGATG
Marker21368	CATCTCTTGATCTTATTAGAGGATTTATCAAACATAGATGGGgTTTACAGTCCATGCCAATGGTTGGGCAATTACAAAATXXXXXXXXXXGTGCGTCACGAGACCAGAGGCGGCGAGAATATGTGTGGAGATGGATGTTTCGATGGCACTCAAATCCCATTTCTGGATTG	CATCTCTTGATCTTATTAGAGGATTTATCAAACATAGATGGGtTTTACAGTCCATGCCAATGGTTGGGCAATTACAAAATXXXXXXXXXXGTGCGTCACGAGACCAGAGGCGGCGAGAATATGTGTGGAGATGGATGTTTCGATGGCACTCAAATCCCATTTCTGGATTG
Marker21369	CCAAAGATATACGAAACACgATGTTAATAATGGCGTCGTCTGTGGGATCCTTTATAAACTTCACATGTTCTTTGTATGTCXXXXXXXXXXGTAACCTCAAAGGGAAATACAAATATATGGCAAAAAAATGGGCACGTCgTCATCAGTAGACCAACTGCTCACTAGCATAG	CCAAAGATATACGAAACACaATGTTAATAATGGCGTCGTCTGTGGGATCCTTTATAAACTTCACATGTTCTTTGTATGTCXXXXXXXXXXGTAACCTCAAAGGGAAATACAAATATATGGCAAAAAAATGGGCACGTCaTCATCAGTAGACCAACTGCTCACTAGCATAG
Marker21392	CTTCCCCTcGCATGACATTAACACGAACATATGGTTGTCAAATAACCACGGGCACCCCCTCAGCACCCTCGCCTTATTTCXXXXXXXXXXCACCCTCTAGTGTACCTCAATAAACAGAGACTCTAATAGTTCCCCCACCAAAGTGAAGAAAACTGACCTCCACCACCTAG	CTTCCCCTtGCATGACATTAACACGAACATATGGTTGTCAAATAACCACGGGCACCCCCTCAGCACCCTCGCCTTATTTCXXXXXXXXXXCACCCTCTAGTGTACCTCAATAAACAGAGACTCTAATAGTTCCCCCACCAAAGTGAAGAAAACTGACCTCCACCACCTAG
Marker21403	CTAACTATGTACCATTATGTAGAGAAACTGTACAACATGCaGTAGTTCATGCATCTGCCATTCCAGAAGGAGATGAGAGGXXXXXXXXXXCAAACTCCTGCATTGTATTGATTGGGATCCCCACACTAATAATGTAACTTCTTACAtAAAATTGACCTTCTCAATATTTG	CTAACTATGTACCATTATGTAGAGAAACTGTACAACATGCcGTAGTTCATGCATCTGCCATTCCAGAAGGAGATGAGAGGXXXXXXXXXXCAAACTCCTGCATTGTATTGATTGGGATCCCCACACTAATAATGTAACTTCTTACAcAAAATTGACCTTCTCAATATTTG
Marker21430	CTAGTCTCATTGCTAACCTGGTCGATGTCTTAAAACCTCcTTGAACACTGCATTAGCTGCTTCATCCATGTTCCTATGCAXXXXXXXXXXATGAATGTACTACCTACAACTTACCGTTTCCTCCATAATCCTAACGAATGGCTTCCTGCCACTTGTATGGTTGATTCgTG	CTAGTCTCATTGCTAACCTGGTCGATGTCTTAAAACCTCtTTGAACACTGCATTAGCTGCTTCATCCATGTTCCTATGCAXXXXXXXXXXATGAATGTACTACCTACAACTTACCGTTTCCTCCATAATCCTAACGAATGGCTTCCTGCCACTTGTATGGTTGATTCaTG
Marker21433	CGAAGCCAAATAA----TACGGTGGAATGGTCCATAATAGTGACTAGGACATTGATATGGTATTCGAATTATCATCCATAGAATXXXXXXXXXXTAAATCTGATCTATGTCTCATTTTATTTATGTTTTATGTGCTAATTTATCGATTAATTTCTTGATGAGCACGGCACTTTG	CGAAGCCAAATAATATATACGGTGGAATGGTCCATAATAGTGACTAGGACATTGATATGGTATTCGAATTATCATCCAT---A-XXXXXXXXXXTAAATCTGATCTATGTCTCATTTTATTTATGTTTTATGTGCTAATTTATCGATTAATTTCTTGATGAGCACGGCACTTTG
Marker21444	CATGGAACCGTGCCATCGGTTCGAAATAGAGGACATTGAATATGATTTCTAGACCTGGTGACCATGGGGTGGCgGGaGAGXXXXXXXXXXGGATGAAGGGTTTCGGGCTGTATTAAATTGGGCTGAGTGTTTGAGAAgGGAGTGTGTCTGTTAGTTTGTGAGGTGGGTGG	CATGGAACCGTGCCATCGGTTCGAAATAGAGGACATTGAATATGATTTCTAGACCTGGTGACCATGGGGTGGCaGGgGAGXXXXXXXXXXGGATGAAGGGTTTCGGGCTGTATTAAATTGGGCTGAGTGTTTGAGAAaGGAGTGTGTCTGTTAGTTTGTGAGGTGGGTGG
Marker21459	CTCTATTTGCTAGCGTAGGTTTTTCTCCTTCTGTTGCTTTTGTCTGTCACTTTGCCTTGTTCTTATATATTTTATTTTTTXXXXXXXXXXTGaAGATCACGTTGAAGGGTAAAGAGATCTAGTTGAGGGATCTGAAGATtGAGGAGAGGGATCAGGAGATTGCGTCGAAG	CTCTATTTGCTAGCGTAGGTTTTTCTCCTTCTGTTGCTTTTGTCTGTCACTTTGCCTTGTTCTTATATATTTTATTTTTTXXXXXXXXXXTGgAGATCACGTTGAAGGGTAAAGAGATCTAGTTGAGGGATCTGAAGATcGAGGAGAGGGATCAGGAGATTGCGTCGAAG
Marker21460	CTATATATATGTTATGCTTTTCTCAACCCTAaATTCTTTGCCGCTGCCCTCTCATTCACGCCTCAGCCATCCAAATGCTTXXXXXXXXXXTACTCTAGTTTAGTTGTCTAAAACAGAGCAGCGTCCAAGCCGCTGCAGTCACGCTCCATCGAGAGCTCCACCACGCAGTG	CTATATATATGTTATGCTTTTCTCAACCCTAtATTCTTTGCCGCTGCCCTCTCATTCACGCCTCAGCCATCCAAATGCTTXXXXXXXXXXTACTCTAGTTTAGTTGTCTAAAACAGAGCAGCGTCCAAGCCGCTGCAGTCACGCTCCATCGAGAGCTCCACCACGCAGTG
Marker21494	CCTCAACACTATAGTTATCAATCGTTGGGTGGTGCTCATATGAATCAGCACAAACACTTGTCACTGATCTCCGCACAAGAXXXXXXXXXXATTATTTTTTGGCTTTGaGCGAATTGAATTCTAATACCATCTTTGAGTTGGTTGCCCACAACCAAGTTGGCACTTTGTGG	CCTCAACACTATAGTTATCAATCGTTGGGTGGTGCTCATATGAATCAGCACAAACACTTGTCACTGATCTCCGCACAAGAXXXXXXXXXXATTATTTTTTGGCTTTGtGCGAATTGAATTCTAATACCATCTTTGAGTTGGTTGCCCACAACCAAGTTGGCACTTTGTGG
Marker21497	CACCACCATCATCTCTCTCGTGGAAATTTCCAACCTTTAATTTCACATATTAGGGTTTCTGCATTTAGAGTTCCTAATATXXXXXXXXXXTTTTCGTGCATATAGTCTCATGATGTATTTTCTACCTgTATTCATATATTTTGGAATTGAATTTCAAAGGTCAGAATCAG	CACCACCATCATCTCTCTCGTGGAAATTTCCAACCTTTAATTTCACATATTAGGGTTTCTGCATTTAGAGTTCCTAATATXXXXXXXXXXTTTTCGTGCATATAGTCTCATGATGTATTTTCTACCTaTATTCATATATTTTGGAATTGAATTTCAAAGGTCAGAATCAG
Marker21505	CtCaCaGAAAGATGTCAtcGAAATATCTAAGAACTTGGTCTTACAATTCTCTTTCACAACtGTATGCCTAAACTTTTTcGXXXXXXXXXX-ATCACGACATGTTGCTTTTGATGAAACTCAATTCCCTTTTAAAAATCaTGCcAGCCTTCAcGCCCCCgCACACCTCctGG	CcCgCcGAAAGATGTCActGAAATATCTAAGAACTTGGTCTTACAATTCTCTTTCACAACgGTATGCCTAAACTTTTTtGXXXXXXXXXXTATCACGACATGTTG-TTTTGATGAAACTCAATTCCCTTTTAAAAATCcTGCtAGCCTTCAtGCCCCCtCACACCTCtcGG
Marker2152	CtTTTGTTTTGTATATGACTTGTGCTCTGGATAATGTTTCGCTTTGCTGCTCCTTGCATTTTTGTTCTTTTGCTCCTCGGXXXXXXXXXXTCCGACCTCCAAGCCCaTGTTGgGTGCACCGCGAGTGTGTAACTCGACCATTGGTGGTTAACTGTTGAGTGGGTCGTGGG	CaTTTGTTTTGTATATGACTTGTGCTCTGGATAATGTTTCGCTTTGCTGCTCCTTGCATTTTTGTTCTTTTGCTCCTCGGXXXXXXXXXXTCCGACCTCCAAGCCCcTGTTGaGTGCACCGCGAGTGTGTAACTCGACCATTGGTGGTTAACTGTTGAGTGGGTCGTGGG
Marker21523	CTAAGGTAGATGGGTTGGCTTTTGACACGATTGATCAATCGTGTGCTGATTGGTTAGAGAGGATGTTTGAAGAGGAAGAGXXXXXXXXXXTAATGAATATTTGGATAGTATAATCAAATCCAGAGTCaCAGGCATTCTTTGTAAATTAGATATGGAGAAGGCTTACTTGG	CTAAGGTAGATGGGTTGGCTTTTGACACGATTGATCAATCGTGTGCTGATTGGTTAGAGAGGATGTTTGAAGAGGAAGAGXXXXXXXXXXTAATGAATATTTGGATAGTATAATCAAATCCAGAGTCcCAGGCATTCTTTGTAAATTAGATATGGAGAAGGCTTACTTGG
Marker2157	CTCATGCAGATTTGAGCTTCTTTTAACATCATGATTTATAGTTGTTTGGCTATCTAAAATATAGTTGGATGGAAAGTGAAXXXXXXXXXXGCGAAGTTGCTGGTTGAGACAGTCTTAA-GGGGGGATGTTTAATTATTTCTCTTCTTcTgAATCTACATTACAATAAGGAG	CTCATGCAGATTTGAGCTTCTTTTAACATCATGATTTATAGTTGTTTGGCTATCTAAAATATAGTTGGATGGAAAGTGAAXXXXXXXXXX-CGAAGTTGCTGGTTGAGACAGTCTTAAGGGGGGGATGTTTAATTATTTCTCTTCTTaTaAATCTACATTACAATAAGGAG
Marker21605	CTTCTATCTCGGCACAGTTTGCgGGGGACTATTGAAAATACTCAGAAACCAACGGCTACTAAGCCTTACATGGAAACCCAXXXXXXXXXXACGATCTGTCTGTCGATGTGCGCAATAATATTTGAGATCATCGCATCAACCCAAGTAGGCCGTGCATCGAGCCAAGTAAG	CTTCTATCTCGGCACAGTTTGCaGGGGACTATTGAAAATACTCAGAAACCAACGGCTACTAAGCCTTACATGGAAACCCAXXXXXXXXXXACGATCTGTCTGTCGATGTGCGCAATAATATTTGAGATCATCGCATCAACCCAAGTAGGCCGTGCATCGAGCCAAGTAAG
Marker21624	CTCGTTTTCTAgTTACGTGAGTTACTCGATGAACTAGTCCAATAGTGTATTTTGGTAATGTAAATATGTAGTCTGGTCTCXXXXXXXXXXAAGCGGAATTTGTGGGCGTCACACTCCCCATGTCATGTGAAGGTGGGAACTTGGGGATCTATATAAGAGGTAGCTCAAGG	CTCGTTTTCTAaTTACGTGAGTTACTCGATGAACTAGTCCAATAGTGTATTTTGGTAATGTAAATATGTAGTCTGGTCTCXXXXXXXXXXAAGCGGAATTTGTGGGCGTCACACTCCCCATGTCATGTGAAGGTGGGAACTTGGGGATCTATATAAGAGGTAGCTCAAGG
Marker21665	CCCTaCAGtAAAATCTTCCCTATAGTTTTGTCCTTCACAACAAAAATTTTATCTGTTAGTTTAAACCAACAATGATTATCXXXXXXXXXXATTGAGAGACCATAGCTGCAAGTTCCTTGGGTaGATGTCTAACTTGGAAAGCAAAATCCATGTGATGGAAGtAGTCCAAG	CCCTgCAGcAAAATCTTCCCTATAGTTTTGTCCTTCACAACAAAAATTTTATCTGTTAGTTTAAACCAACAATGATTATCXXXXXXXXXXATTGAGAGACCATAGCTGCAAGTTCCTTGGGTgGATGTCTAACTTGGAAAGCAAAATCCATGTGATGGAAGcAGTCCAAG
Marker21688	CTTCAATCCCAACCCGTGGTCTCTAGCATGCGGAAACCACAGAATGTGTTCCTCAaGTTTTCAAATGCCGAGGATTTCTTXXXXXXXXXXACCAAGAAAAGAAGGAAGTCGCTTCCAAGAAATTTCCTATGAAACGCTACCTGCCTATTGCTGCAATTgTCAAGTGCAGG	CTTCAATCCCAACCCGTGGTCTCTAGCATGCGGAAACCACAGAATGTGTTCCTCAgGTTTTCAAATGCCGAGGATTTCTTXXXXXXXXXXACCAAGAAAAGAAGGAAGTCGCTTCCAAGAAATTTCCTATGAAACGCTACCTGCCTATTGCTGCAATTaTCAAGTGCAGG
Marker21727	CTCGATATGGTGTTTTTCGCATTCATCGATCAAATACGTAATAAATAAGTGTATAAAAATAAATAAATAAAGACACAGAAXXXXXXXXXXCCAACTTGTCTTGTGAAGCcTTTTCCTTTTAGAAGTCTGAGTCCACTTGTCCTATCTCTTCTTGGTTTTATCTATTTTCG	CTCGATATGGTGTTTTTCGCATTCATCGATCAAATACGTAATAAATAAGTGTATAAAAATAAATAAATAAAGACACAGAAXXXXXXXXXXCCAACTTGTCTTGTGAAGCaTTTTCCTTTTAGAAGTCTGAGTCCACTTGTCCTATCTCTTCTTGGTTTTATCTATTTTCG
Marker21777	CATATTACTCtAATTTGCATGGCTATGCTCTTCTCGGGCTAGAAGGTGTTGCACCACATTACGGTGTTATGCATTTAGCAXXXXXXXXXXCACATGAAGGACACGAGTTCAGGAAATTGAAGCCAATTCCAACTTCAGCAATTTGTTACCGGGAGAAGTCACTACTGC-TG	CATATTACTCaAATTTGCATGGCTATGCTCTTCTCGGGCTAGAAGGTGTTGCACCACATTACGGTGTTATGCATTTAGCAXXXXXXXXXX-ACATGAAGGACACGAGTTCAGGAAATTGAAGCCAATTCCAACTTCAGCAATTTGTTACCGGGAGAAGTCACTACTGCTTG
Marker21818	CTTTCTACCGGATGCAGTGGCGCCGCCGCTAGCAAATATGCCCgCTATAGTGCGGATTTCACCCAAAGGGTCCTgTGCATXXXXXXXXXXTGTACATTGTGGTTGTTATGCACAAGTCGGCGCCCATGATCTTGGTGGCTGGTATATCAGTCTCATCTATCATCCAGGTG	CTTTCTACCGGATGCAGTGGCGCCGCCGCTAGCAAATATGCCCaCTATAGTGCGGATTTCACCCAAAGGGTCCTaTGCATXXXXXXXXXXTGTACATTGTGGTTGTTATGCACAAGTCGGCGCCCATGATCTTGGTGGCTGGTATATCAGTCTCATCTATCATCCAGGTG
Marker21863	CCATCCCATTATGGACTaAATGACTAAATGTTAATGTTAATCCACTATTTATAAAAATAAATACAACACAAAATGCCAGGXXXXXXXXXXTTTCTCAATCATGAGTGAAAGACATCCATTACATATGTTGCTTATATTTTCATTTGTCAGAGTATAGAATGCACACCTTG	CCATCCCATTATGGACTcAATGACTAAATGTTAATGTTAATCCACTATTTATAAAAATAAATACAACACAAAATGCCAGGXXXXXXXXXXTTTCTCAATCATGAGTGAAAGACATCCATTACATATGTTGCTTATATTTTCATTTGTCAGAGTATAGAATGCACACCTTG
Marker21864	CTCAGTCAAGAATCTTTCTTTAAATTCTGAATCTaTcGGAATCACCCTACGATTTCGGACTAAAAGAATATCTTCTCTGCXXXXXXXXXXACcATCTCCTCTGTCTCATATTAAGATTTTTCTGTGAGAAGAGATGTTTAAGACTTTTATGATCAGTGTAGAATTCACAG	CTCAGTCAAGAATCTTTCTTTAAATTCTGAATCTgTaGGAATCACCCTACGATTTCGGACTAAAAGAATATCTTCTCTGCXXXXXXXXXXACtATCTCCTCTGTCTCATATTAAGATTTTTCTGTGAGAAGAGATGTTTAAGACTTTTATGATCAGTGTAGAATTCACAG
Marker21868	CAcGTAGAAAGCCAATGATTCATGGTTCAAAAACCTTGAAACCgAGATGTTGGTCTTGAAAAGGCAATCGgATTCAATGGXXXXXXXXXXACATGGAGGGCAAGACATTAGTATGGTTTCAAAATATAGAGGAAATGTGGTTGTTCAATGATTGGAAGTCATTTGTTAGG	CAtGTAGAAAGCCAATGATTCATGGTTCAAAAACCTTGAAACCaAGATGTTGGTCTTGAAAAGGCAATCGaATTCAATGGXXXXXXXXXXACATGGAGGGCAAGACATTAGTATGGTTTCAAAATATAGAGGAAATGTGGTTGTTCAATGATTGGAAGTCATTTGTTAGG
Marker21947	CCAACAATAAGCCATCTAAATGGAGGTCGTTGATCTCTATCTAAGACATCAAAAAAGTCTTCCTGAAATAGATGTGGGACXXXXXXXXXXTGAACTCTTCTGAGAAATCCTGAATGTCGTATCTCCATAgTTCAGTAAAAACTGGTCAGTTGTCCATGTACACCTCGCAG	CCAACAATAAGCCATCTAAATGGAGGTCGTTGATCTCTATCTAAGACATCAAAAAAGTCTTCCTGAAATAGATGTGGGACXXXXXXXXXXTGAACTCTTCTGAGAAATCCTGAATGTCGTATCTCCATAtTTCAGTAAAAACTGGTCAGTTGTCCATGTACACCTCGCAG
Marker21957	CATCCTAGAGGATGCCCTATGAACTGGAATaATTCCTAGTTCTAACCCAtTTgCAAACTcTATTTCCCTAGCAGGGGGCAXXXXXXXXXXATATAcTCACAAAGTGCCTGAATAGCCAATTCATTCCCAAAATAACaTTGAAACCTAGCGTACCAAACACAATTAAGTCG	CATCCTAGAGGATGCCCTATGAACTGGAATgATTCCTAGTTCTAACCCAaTTtCAAACTtTATTTCCCTAGCAGGGGGCAXXXXXXXXXXATATAtTCACAAAGTGCCTGAATAGCCAATTCATTCCCAAAATAACgTTGAAACCTAGCGTACCAAACACAATTAAGTCG
Marker21987	CATCCTTATTCAACTACAAACTCTTCAAATTAGGGCTATTCTGTACCTACTTATGCTGGGAGTATTTATTGTTGGTACTTXXXXXXXXXXCCTCATAGTCTACCTCCGCTgCCTCAAAGGCATTATCATAAAATCCAACTGCATGAAGGATCCAAACCTACATGTGTAAG	CATCCTTATTCAACTACAAACTCTTCAAATTAGGGCTATTCTGTACCTACTTATGCTGGGAGTATTTATTGTTGGTACTTXXXXXXXXXXCCTCATAGTCTACCTCCGCTaCCTCAAAGGCATTATCATAAAATCCAACTGCATGAAGGATCCAAACCTACATGTGTAAG
Marker22002	CTAGTAGGGGGTAGGGGTGGACgaATAGAGGTCTACCCCCTCACCCCGGGCAACGAATGGAGTACCCTGCCCTCGCATGG-XXXXXXXXXXATATTATTCATGAGTATTTTCTTCTTATAGATTCTCCCAAGAGTTTGTCACTTACCTCAAAAGTCAAACTTTATGCTAGG	CTAGTAGGGGGTAGGGGTGGACagATAGAGGTCTACCCCCTCACCCCGGGCAACGAATGGAGTACCC-GCCCTCGCATGGAXXXXXXXXXXATATTATTCATGAGTATTTTCTTCTTATAGATTCTCCCAAGAGTTTGTCACTTACCTCAAAAGTCAAACTTTATGCTAGG
Marker22010	CcTGTTTGGCAACTTATTATTATTACAAATAAAGCAGATATCAATAGCTCTATTTGCAAATTCACCTTTTAAGGAGGGACXXXXXXXXXXTTCTATTTTTGAGTGTTTGTTGAGCTTTGTTGTGTGGAAAAAGAAAACTTATGAACACCATTGTTTACTGAATTTTGGAG	CtTGTTTGGCAACTTATTATTATTACAAATAAAGCAGATATCAATAGCTCTATTTGCAAATTCACCTTTTAAGGAGGGACXXXXXXXXXXTTCTATTTTTGAGTGTTTGTTGAGCTTTGTTGTGTGGAAAAAGAAAACTTATGAACACCATTGTTTACTGAATTTTGGAG
Marker22050	CTCTTCCATCGAAGAAGACAACCATCGTCTTTTGGGTTCGGGCTTGTTTTGTTGGTACTTCCAAGGtTAAAAATTTACTCXXXXXXXXXXGTAATCAGCCACCCAAGCTCCCCATCTGCTTGCATCTCTTCTATTCTTcGTTTCAAAAGGTGGCAATCCTCGATTcGGTG	CTCTTCCATCGAAGAAGACAACCATCGTCTTTTGGGTTCGGGCTTGTTTTGTTGGTACTTCCAAGGcTAAAAATTTACTCXXXXXXXXXXGTAATCAGCCACCCAAGCTCCCCATCTGCTTGCATCTCTTCTATTCTTtGTTTCAAAAGGTGGCAATCCTCGATTtGGTG
Marker22078	CCCATATAATCTTGCATGTCCTCAGGACTGCCTCTGCTGAGTGG----TAGACTAAGGATCTGTTCTGCCTCTTCACTTGCAAAXXXXXXXXXXACGTTCAAGATGTTCACAATTTAACAGAAGTTTGTCAGTACCTAGTCTTTGATTTTCCTTATAAATTTTTCTCTCCTTTG	CCCATATAATCTTGCATGTCCTCAGGACTGCCTCTGCTGAGTGGTAGCTAGACTAAGGATCTGTTCTGCCTCTTCACTTG----XXXXXXXXXXACGTTCAAGATGTTCACAATTTAACAGAAGTTTGTCAGTACCTAGTCTTTGATTTTCCTTATAAATTTTTCTCTCCTTTG
Marker22108	CATCAgGATTATGCTATTTGGAAAGCATGCCATGATtCTGACCCTGATGTCACTTTCCCGTATGGGCAATGGTTGAGAGCXXXXXXXXXXcAGTTAtGAATGTGGAGCTTTCTTcGaAAACAGGGGAAGTGCAGGAGTTTTGTGATGAAGAGGAGACAAACGGCTATCTG	CATCAtGATTATGCTATTTGGAAAGCATGCCATGATaCTGACCCTGATGTCACTTTCCCGTATGGGCAATGGTTGAGAGCXXXXXXXXXXtAGTTAcGAATGTGGAGCTTTCTTtGgAAACAGGGGAAGTGCAGGAGTTTTGTGATGAAGAGGAGACAAACGGCTATCTG
Marker22160	CATGAGAGTGATGTTCATCATGCATGACATGCACCACTCACACACcCCATGCTCACTAGCAAATCATTAAGACCAAAATAXXXXXXXXXXGTTCGTATGTTGCATGTAAACTTTCCATGTTGTTGATTGAGATTGATTATGAAATTGTTGTTGAAGTATGCTATGTTTCG	CATGAGAGTGATGTTCATCATGCATGACATGCACCACTCACACACtCCATGCTCACTAGCAAATCATTAAGACCAAAATAXXXXXXXXXXGTTCGTATGTTGCATGTAAACTTTCCATGTTGTTGATTGAGATTGATTATGAAATTGTTGTTGAAGTATGCTATGTTTCG
Marker22234	CTTgCTGTGAAAGAGATATGTTTGAGCTTTGGTCATAGTGGAGTACAAAGCTGGCTCAaGATCAACTGGAAATAATGGCTXXXXXXXXXXATTGGGATGCAGCATGGATGATGAATGATTATAGATGTGaGATTGGTGTAgTAATTAGGGATAGtTGtGGCGAAGTAtTG	CTTaCTGTGAAAGAGATATGTTTGAGCTTTGGTCATAGTGGAGTACAAAGCTGGCTCAgGATCAACTGGAAATAATGGCTXXXXXXXXXXATTGGGATGCAGCATGGATGATGAATGATTATAGATGTGgGATTGGTGTAaTAATTAGGGATAGcTGgGGCGAAGTAcTG
Marker22242	CAtGCCGAACACAAACATCAACATGTGACTGAAcTGCGTCTTGCCCTTTTATTTCATTCACATGTCCCTATTCGGTTTTGXXXXXXXXXXACCCGCTTACCTCTAGGATTTATATCACTAGACATGCAAAATTTGATGAGACTTATTTCGcTCACTTCAATACCTCTTAG	CAcGCCGAACACAAACATCAACATGTGACTGAAaTGCGTCTTGCCCTTTTATTTCATTCACATGTCCCTATTCGGTTTTGXXXXXXXXXXACCCGCTTACCTCTAGGATTTATATCACTAGACATGCAAAATTTGATGAGACTTATTTCGtTCACTTCAATACCTCTTAG
Marker22244	CCTACACTGACAAACATTAGATCACCTTTTCTATTATTTCATTTTACCTCTGTTTCTTCTTTCCATCCCTCGATTTTTGTXXXXXXXXXXACATCCAAATGCAGCCTAAAAAGATAAAAAATAAAGTGAAAAAGAAcGGCAAAGCGATAGACAgCTACGGACAATTTTCG	CCTACACTGACAAACATTAGATCACCTTTTCTATTATTTCATTTTACCTCTGTTTCTTCTTTCCATCCCTCGATTTTTGTXXXXXXXXXXACATCCAAATGCAGCCTAAAAAGATAAAAAATAAAGTGAAAAAGAAgGGCAAAGCGATAGACAaCTACGGACAATTTTCG
Marker22246	CCTTaGTTTCCACCTTGTACCTTcTTGGTCTAACTAAAACCtCAACTCACTTTGCAACCTTTTAAACTACATCATGTTTTXXXXXXXXXXGCTCCAACTAGCCTCATACTTGAAATGAAAcAaACTCCTTACATCATAACCCCTCCCAcGCACACACTCAAGAAGGATAG	CCTTtGTTTCCACCTTGTACCTTtTTGGTCTAACTAAAACCcCAACTCACTTTGCAACCTTTTAAACTACATCATGTTTTXXXXXXXXXXGCTCCAACTAGCCTCATACTTGAAATGAAAtAgACTCCTTACATCATAACCCCTCCCAtGCACACACTCAAGAAGGATAG
Marker2227	CTGCTGATTAACAGCCAACcTGAAAACAGCCGGAAAAGCTCTAAACAGTGCATTCTcAcTACACCAAACATCAAACCAGAXXXXXXXXXX-CAATGACCCCCACCTGCCTGTCGGCTTGCAAAAAAAAAAAGCAAGAGTTATTGCAGGTTGCACAAGACAGCCTAGCAAAG	CTGCTGATTAACAGCCAACtTGAAAACAGCCGGAAAAGCTCTAAACAGTGCATTCTtAtTACACCAAACATCAAACCAGAXXXXXXXXXXACAATGACCCCCACCTGCCTGTCGGCTTGC-AAAAAAAAAAGCAAGAGTTATTGCAGGTTGCACAAGACAGCCTAGCAAAG
Marker22286	CACCTACCAGAGACTAGTCAATCAGATGTTTAAAAAGTAAATCGGTCTTCCCCTCgTCGATGACCTGCTGGTTGAAAGCAXXXXXXXXXXCGGGAAGAACTGTTTCGCTCAATCGgTTCGTCTCTCAATCAACAGACAAATGTGCGCCATTGTTCCAGGTGTTACAGAAG	CACCTACCAGAGACTAGTCAATCAGATGTTTAAAAAGTAAATCGGTCTTCCCCTCaTCGATGACCTGCTGGTTGAAAGCAXXXXXXXXXXCGGGAAGAACTGTTTCGCTCAATCGaTTCGTCTCTCAATCAACAGACAAATGTGCGCCATTGTTCCAGGTGTTACAGAAG
Marker22302	CACCATGGGGGACATGGTTAGTGAAGTCAaGAAGTTAATGCATCGTTTTcAAAAATGTGTTCTAAAACAAGCAAATAGAAXXXXXXXXXXGTGTAACAAGTCAACATAGAGAATTACAATATATAACTGTCGGGTAAAATTTTGTTGAAAGATAAATAAGCACAAGAAGG	CACCATGGGGGACATGGTTAGTGAAGTCAgGAAGTTAATGCATCGTTTTaAAAAATGTGTTCTAAAACAAGCAAATAGAAXXXXXXXXXXGTGTAACAAGTCAACATAGAGAATTACAATATATAACTGTCGGGTAAAATTTTGTTGAAAGATAAATAAGCACAAGAAGG
Marker22349	CCAAAACCGGCTCAGACTTTACGAGGATTCAAGACTTCCGAGCCACACAAGCCTCTCAAGCAAGCCCAATGCTCTCACCTXXXXXXXXXXAATAAGTCGTATACTCGAGCAACATCAAAATTGGTTTCATTAGAGAAgAAGAAAACAGTAGTCGAGGCGGGGGCTTCTAG	CCAAAACCGGCTCAGACTTTACGAGGATTCAAGACTTCCGAGCCACACAAGCCTCTCAAGCAAGCCCAATGCTCTCACCTXXXXXXXXXXAATAAGTCGTATACTCGAGCAACATCAAAATTGGTTTCATTAGAGAAtAAGAAAACAGTAGTCGAGGCGGGGGCTTCTAG
Marker22361	CATGTAGTAAATTCAAAAACTTTGAAGACAATATCAAGTCCAGTGGGGATCTGGGTCACAAAGAGGAGAACATTCAACACXXXXXXXXXXAATGTGAACTACTTGCCGTTCTCTTCAATTTTGCAAAAACTGCAAAGCATTAGATTTACCTGCACCAGAAAACAaATGGG	CATGTAGTAAATTCAAAAACTTTGAAGACAATATCAAGTCCAGTGGGGATCTGGGTCACAAAGAGGAGAACATTCAACACXXXXXXXXXXAATGTGAACTACTTGCCGTTCTCTTCAATTTTGCAAAAACTGCAAAGCATTAGATTTACCTGCACCAGAAAACAgATGGG
Marker22399	CTCGGTTGGAGAGGATGTCTTGGCGATGAGTAGTTTACCtTAATTTaAAGTTCTGCtCACCATTCCTAGTAGTGCATGCAXXXXXXXXXXCGGAATCGGTCCGTGCTCCTTACATCTTGGGCACTTTTTGGCGAATTCTTCTGCATCTCTGGGTTACTCTGGTAGCTAAG	CTCGGTTGGAGAGGATGTCTTGGCGATGAGTAGTTTACCaTAATTTcAAGTTCTGCgCACCATTCCTAGTAGTGCATGCAXXXXXXXXXXCGGAATCGGTCCGTGCTCCTTACATCTTGGGCACTTTTTGGCGAATTCTTCTGCATCTCTGGGTTACTCTGGTAGCTAAG
Marker2244	CCAATTTGCAGCCTTATATGGTAACTGTCTTAACGGCTAACCAATTGAATTTGGCTCCTAACCAGAAGAAGGAAAAGGTGXXXXXXXXXXAGTATTATGAAAATATTAAGCTGGAGCTATCGGAGGCTTTGGAACTCCGAACAGTTCAAAGCCTTCgCTTCCAAGTAAAG	CCAATTTGCAGCCTTATATGGTAACTGTCTTAACGGCTAACCAATTGAATTTGGCTCCTAACCAGAAGAAGGAAAAGGTGXXXXXXXXXXAGTATTATGAAAATATTAAGCTGGAGCTATCGGAGGCTTTGGAACTCCGAACAGTTCAAAGCCTTCaCTTCCAAGTAAAG
Marker22469	CACAGTATGATACCGTCAGTTCGAATGAgAGGCAAACAGTTTGTGTTTTTGCTCTAATGATCTTAGGGTGATGAGGGATAXXXXXXXXXXGAATGATATCTGGGTTATGGGGCGTGAATGAGATGAGTTGCACGGGTAGAGGATCGGTCAGGCTTAAGGAAGGGAATTGG	CACAGTATGATACCGTCAGTTCGAATGAaAGGCAAACAGTTTGTGTTTTTGCTCTAATGATCTTAGGGTGATGAGGGATAXXXXXXXXXXGAATGATATCTGGGTTATGGGGCGTGAATGAGATGAGTTGCACGGGTAGAGGATCGGTCAGGCTTAAGGAAGGGAATTGG
Marker22513	CTAGGCACATCTCACAGAATTGTGACCATCAACAGAATAAGAGTCAACCACAAAACAATGGTGTGCCTCTTTTTTC--TA---TAXXXXXXXXXXTATACACCTGAAGGAAAAAATTTAGCCCCACTGTGTGACCCACGGAATCAAAGGTCCGTGTCGAGCTTTATCAAAATTGG	CTAGGCACATCTCACAGAATTGTGACCATCAACAGAATAAGAGTCAACCACAAAACAA-----TGCCTCTTTTTTCAATATGTTAXXXXXXXXXXTATACACCTGAAGGAAAAAATTTAGCCCCACTGTGTGACCCACGGAATCAAAGGTCCGTGTCGAGCTTTATCAAAATTGG
Marker22578	CCAtACAACATAGGAAATGGGGaTTTTTAGTGATTAGAGGCTGATAAAATAGGGAGATTGAGACGATAAACAGATGGATCXXXXXXXXXXGcCaTaTACCGGGGGTGTGAAGTTGCCCAGGctCatGAAACACGACATCAACACTgATAATTTATTTTCATACGGGATAG	CCAgACAACATAGGAAATGGGGgTTTTTAGTGATTAGAGGCTGATAAAATAGGGAGATTGAGACGATAAACAGATGGATCXXXXXXXXXXGtCgTgTACCGGGGGTGTGAAGTTGCCCAGGtcCgcGAAACACGACATCAACACTaATAATTTATTTTCATACGGGATAG
Marker22592	CACAAGAAGGCTTTACAAGAGACCTAGAAACCGAATTATTAGAGTTAACCCAGCCTTTGGACTGAAAGGTGTCAACGATAXXXXXXXXXXAGAGCCCTCACTCTAAAATTTCTAGGGTATTTTTTTCTTCTTGTCGGCGTTTtTGGGCTGTCgGCAGTCTCTGTTCTTGG	CACAAGAAGGCTTTACAAGAGACCTAGAAACCGAATTATTAGAGTTAACCCAGCCTTTGGACTGAAAGGTGTCAACGATAXXXXXXXXXXAGAGCCCTCACTCTAAAATTTCTAGGGTATTTTTTTCTTCTTGTCGGCGTTTcTGGGCTGTCaGCAGTCTCTGTTCTTGG
Marker22679	CTCTTCATCTCCTTCTCCCGAGTCCTCCTTCGTCATcGTTGAGCTTCTCGGAAGGTTTGTTGGGTTCGCCGTGGGATCTCXXXXXXXXXXTGGTCCTTCGTCGGCTCAAGTGGCTGCCATCTACCGCCGTCGACGGTGCCAGATGcAGGTGGGTTGCGTTTCCTCCATTG	CTCTTCATCTCCTTCTCCCGAGTCCTCCTTCGTCATtGTTGAGCTTCTCGGAAGGTTTGTTGGGTTCGCCGTGGGATCTCXXXXXXXXXXTGGTCCTTCGTCGGCTCAAGTGGCTGCCATCTACCGCCGTCGACGGTGCCAGATGtAGGTGGGTTGCGTTTCCTCCATTG
Marker22718	CATGAACGAAGGTGGGGTGGTGGCTGTGGTTCACGGTGCCCTCCAAGAATGCTCTATTTTTGGGAGATAAAACAAAGGATXXXXXXXXXXGACGATGCGTCCCTTCTGTCCCCTTCGACTTGTTTCTcGTGCAAAGCATTTCCTTTCTGTTTGCACAATTCGTGGGCAAG	CATGAACGAAGGTGGGGTGGTGGCTGTGGTTCACGGTGCCCTCCAAGAATGCTCTATTTTTGGGAGATAAAACAAAGGATXXXXXXXXXXGACGATGCGTCCCTTCTGTCCCCTTCGACTTGTTTCTtGTGCAAAGCATTTCCTTTCTGTTTGCACAATTCGTGGGCAAG
Marker22739	CGTTAACATGAATAGTTTGCTATGCCTTTCgTGTTTTTTAATAGAATCTTTGGAAAGCATTATTTTGTTTGCTCATGGAAXXXXXXXXXXTGTACTCATCCGAAAAAATCCGAGTTCAAATGTAGCTTAATATAAAGTACTAGTTGGTTGGAAAGTTGGGAAGGAGATAG	CGTTAACATGAATAGTTTGCTATGCCTTTCaTGTTTTTTAATAGAATCTTTGGAAAGCATTATTTTGTTTGCTCATGGAAXXXXXXXXXXTGTACTCATCCGAAAAAATCCGAGTTCAAATGTAGCTTAATATAAAGTACTAGTTGGTTGGAAAGTTGGGAAGGAGATAG
Marker22744	CTACATCCATATAAGCCCAAAGGTAATTAAAACCAAGCCCGAAGCCGAAGTCCATCACATGCAAAATTACAACTATTCATXXXXXXXXXXCTACAACGCCACTATAGACAGGTGTGCAcAGTTCTGCTCTCAACGCAGTAGCCCACACCCTGGCgTGGAGCACTGCCTCG	CTACATCCATATAAGCCCAAAGGTAATTAAAACCAAGCCCGAAGCCGAAGTCCATCACATGCAAAATTACAACTATTCATXXXXXXXXXXCTACAACGCCACTATAGACAGGTGTGCAtAGTTCTGCTCTCAACGCAGTAGCCCACACCCTGGCaTGGAGCACTGCCTCG
Marker22752	CCACGATGGGATGGACCGTACGTGGTAACGACtAGCAGTAAACTTGGCTCTTATCGCCTCAAGGACGATAGGGGCTACAAXXXXXXXXXXATCAGACACAAGTCCcTCGACTTGTCAAACcTCGTGAACCATAAGCCGAGTCTCTAGGCTCGCCACGAGGTTATGGTTGG	CCACGATGGGATGGACCGTACGTGGTAACGACcAGCAGTAAACTTGGCTCTTATCGCCTCAAGGACGATAGGGGCTACAAXXXXXXXXXXATCAGACACAAGTCCtTCGACTTGTCAAACtTCGTGAACCATAAGCCGAGTCTCTAGGCTCGCCACGAGGTTATGGTTGG
Marker22758	CAAGGACCGACCCGCACTCCTCTGTGAAAGGGACAAGGCAACCTTTTAGGCTTACCTTTCACTTTTTATCTCGTAGAGAGXXXXXXXXXXTTTGTCATTTCTTCCtTTCCTTGCTCTTCCTTTTTATTTTCGCTTCTTCCATTTTTTTGTTGTTGTTGCAATGCATGGAG	CAAGGACCGACCCGCACTCCTCTGTGAAAGGGACAAGGCAACCTTTTAGGCTTACCTTTCACTTTTTATCTCGTAGAGAGXXXXXXXXXXTTTGTCATTTCTTCCcTTCCTTGCTCTTCCTTTTTATTTTCGCTTCTTCCATTTTTTTGTTGTTGTTGCAATGCATGGAG
Marker22768	CAGGCAAGAGACTTGCGAATTTAAATAAAACATTGCTTATTACATAAAGAGTTGGTAAAATAATGTCATGTCATAAAC-AAXXXXXXXXXXATGCTATGCATGACATGACTTGATTCATCTGAATTAACTAAATAATCTAACTaATCTGACTGATTTTACTGAGCTAACTG	CA-GCAAGAGACTTGCGAATTTAAATAAAACATTGCTTATTACATAAAGAGTTGGTAAAATAATGTCATGTCATAAACAAAXXXXXXXXXXATGCTATGCATGACATGACTTGATTCATCTGAATTAACTAAATAATCTAACTgATCTGACTGATTTTACTGAGCTAACTG
Marker22771	CAAAAAAACACTGCTCgGAATCCTTAAGAAGAAGCTTGACGACAAGAAGGGGATGAGGGaAAAAGAACTCCTAgGGAtacXXXXXXXXXXTTTCAAAGTCgAAGACCTAGTGCTAAAGTAGGTcGGGATAACCACTCGAGATGAAAGGAAACTAGGACCAACATGGGAAG	CAAAAAAACACTGCTCaGAATCCTTAAGAAGAAGCTTGACGACAAGAAGGGGATGAGGGcAAAAGAACTCCTAaGGActgXXXXXXXXXXTTTCAAAGTCaAAGACCTAGTGCTAAAGTAGGTtGGGATAACCACTCGAGATGAAAGGAAACTAGGACCAACATGGGAAG
Marker22800	CCGAGATAAGTTCACGTCCAACCATAAATATATTAAAGTTCAAACTTTGGCTTGAAAACTCGAAGGGCATAAACGTACTTXXXXXXXXXXGGTGCTACCGAGAGAGAGAGAGAGAGCAGTGGTTGGGGTAGAGGGTTGCAGATCAGTGGCTATGGTGGTTCTGATTCgTG	CCGAGATAAGTTCACGTCCAACCATAAATATATTAAAGTTCAAACTTTGGCTTGAAAACTCGAAGGGCATAAACGTACTTXXXXXXXXXXGGTGCTACCGAGAGAGAGAGAGAGAGCAGTGGTTGGGGTAGAGGGTTGCAGATCAGTGGCTATGGTGGTTCTGATTCaTG
Marker22808	CCTAGCTTCCCTAATTATTTTcTCTACATTAAAAAAGTAAGTTTATATGTTGATATCAATCAATTTGCTCATCAGTTGAGXXXXXXXXXXATGAATCCAATTGTAGCACTTCTTCACAATTTCATAAATATTAGGGCAATAGTGAATGCAAAAAGAGATCAAATATGGTG	CCTAGCTTCCCTAATTATTTTgTCTACATTAAAAAAGTAAGTTTATATGTTGATATCAATCAATTTGCTCATCAGTTGAGXXXXXXXXXXATGAATCCAATTGTAGCACTTCTTCACAATTTCATAAATATTAGGGCAATAGTGAATGCAAAAAGAGATCAAATATGGTG
Marker22854	CTCATTATTTTGCAAGTCCTCGGGCTACAAAGACATCATCATGGAAGGTGATTCCTTGCAGGTTGCAATAGGTCTCAACTXXXXXXXXXXGGCAATTTTTttAAAAAATAAAAATAAAAAAATAAGCATTTAAGCATTTCTCATACCCATTCAATATTATAAGTCCTGTG	CTCATTATTTTGCAAGTCCTCGGGCTACAAAGACATCATCATGGAAGGTGATTCCTTGCAGGTTGCAATAGGTCTCAACTXXXXXXXXXXGGCAATTTTTaaAAAAAATAAAAATAAAAAAATAAGCATTTAAGCATTTCTCATACCCATTCAATATTATAAGTCCTGTG
Marker22905	CACCTTGAAATGCAtAAATAAATGATCTGCTCTCTCTATTTTTCTTGCAAATGCAACAATAATACATTATGATTACCCGGXXXXXXXXXXTCACCCTTGTGGAATAGACAAGGTTGAAGAACTCAGTGAATGAATGGATCGCCCAATCTTGCGCAGCTTTGAAGAATGTG	CACCTTGAAATGCAcAAATAAATGATCTGCTCTCTCTATTTTTCTTGCAAATGCAACAATAATACATTATGATTACCCGGXXXXXXXXXXTCACCCTTGTGGAATAGACAAGGTTGAAGAACTCAGTGAATGAATGGATCGCCCAATCTTGCGCAGCTTTGAAGAATGTG
Marker23011	CTTGATTTTTGGAAGTTTCCTAAAACATATATGGGAAGTCAGCAGTCTCATGGTCAATAACTTCTAGGATTTTTCTCGCAXXXXXXXXXXTATACTTGaGtGTTGGACTGGGCCGGGTCTAGGACCTTGCTTTGGTTACTCCGTTGGTCTGTACTGTGGGTCAGTTGTGG	CTTGATTTTTGGAAGTTTCCTAAAACATATATGGGAAGTCAGCAGTCTCATGGTCAATAACTTCTAGGATTTTTCTCGCAXXXXXXXXXXTATACTTGcGaGTTGGACTGGGCCGGGTCTAGGACCTTGCTTTGGTTACTCCGTTGGTCTGTACTGTGGGTCAGTTGTGG
Marker23026	CcGATGCACGTTCATATGTATTCAGCAAGAAAATAATTCAACTCCAATTCTAaGGAATTTGCTTTACAAAAAAGGAGGCAXXXXXXXXXXTATCATACGCCTTGCTCATATCCAACTTCAATGCCATGTAACCcTtTCTTCCTTTCATTATGCTACTAATGGAGTCTAAG	CtGATGCACGTTCATATGTATTCAGCAAGAAAATAATTCAACTCCAATTCTAgGGAATTTGCTTTACAAAAAAGGAGGCAXXXXXXXXXXTATCATACGCCTTGCTCATATCCAACTTCAATGCCATGTAACCgTcTCTTCCTTTCATTATGCTACTAATGGAGTCTAAG
Marker23125	CATCAATCTCATCTCTATTAGATCCCTTGTCCTCAGTCCTCTCCCCATCAGCTGTAGACTCCCTAGGAACCACGTTCGGAXXXXXXXXXX-ATCCTGAAAGTCTAAGATCTTCACCAATAACATTGTCCTgTTAGTAAATGTATCGCCACTAGTACTAGTGGAAGTTTTTG	CATCAATCTCATCTCTATTAGATCCCTTGTCCTCAGTCCTCTCCCCATCAGCTGTAGACTCCCTAGGAACCACGTTCGGAXXXXXXXXXXGATCCTGAAAGTCTAAGATC-TCACCAATAACATTGTCCTtTTAGTAAATGTATCGCCACTAGTACTAGTGGAAGTTTTTG
Marker23126	CAAGCAaATTTATCAGCCTCCCAAAAtTcGACTGATGCAAACTgGTACCCGAACTCGGGTGCTACACACCACCTCATTTCXXXXXXXXXXCCTTGTGAGTGTTAACCCAGCCaGTGCGTTTTTTTTAAACCtTaCCCGTGTAGCATCAAGCCCAgCCTTGTGATTAGAGG	CAAGCAtATTTATCAGCCTCCCAAAAgTtGACTGATGCAAACTaGTACCCGAACTCGGGTGCTACACACCACCTCATTTCXXXXXXXXXXCCTTGTGAGTGTTAACCCAGCCcGTGCGTTTTTTTTAAACCcTgCCCGTGTAGCATCAAGCCCAaCCTTGTGATTAGAGG
Marker23150	CTCCTCGACATAACATTCTCTTTATCATGCTCATTTTGAAATTCCAACATATATTTTTTTTCACCAACTTCATTGAATTGXXXXXXXXXXAAAGAAAACAcCTCACCCTTCAGGGATGGAGAGGAAATTAAAGGAATAAGCCTTTGTCTAACTGTTACAACTTCTGGTTG	CTCCTCGACATAACATTCTCTTTATCATGCTCATTTTGAAATTCCAACATATATTTTTTTTCACCAACTTCATTGAATTGXXXXXXXXXXAAAGAAAACAtCTCACCCTTCAGGGATGGAGAGGAAATTAAAGGAATAAGCCTTTGTCTAACTGTTACAACTTCTGGTTG
Marker23151	CATGGGAGAAATCgGGTCCAAAAGACTACTTACCCTAACACACGAGaTATAACAATGTGTATCAGCCAGAAGAAAAATGAXXXXXXXXXXTACTGAGTATTCGACTCATTTTATTTTTATGTGTGCCCCACTCAGGAATGAAATGAAGACGAAACATCAGGATCGACATG	CATGGGAGAAATCaGGTCCAAAAGACTACTTACCCTAACACACGAGgTATAACAATGTGTATCAGCCAGAAGAAAAATGAXXXXXXXXXXTACTGAGTATTCGACTCATTTTATTTTTATGTGTGCCCCACTCAGGAATGAAATGAAGACGAAACATCAGGATCGACATG
Marker23169	CTTGTTTAACTTGCAAACATAAGAAGAAAAAGTAGGATGGATAAAAGTTGGAGATTAGTAAATAAACACGTCCTCcAGGAXXXXXXXXXXGCTTGGATCTCATCTTGCAGTGCTTTGATCCAGCCAGCATGTTTAATGTCGTAGCGTATTGTCTTTGGTTCCTTGGTAAG	CTTGTTTAACTTGCAAACATAAGAAGAAAAAGTAGGATGGATAAAAGTTGGAGATTAGTAAATAAACACGTCCTCtAGGAXXXXXXXXXXGCTTGGATCTCATCTTGCAGTGCTTTGATCCAGCCAGCATGTTTAATGTCGTAGCGTATTGTCTTTGGTTCCTTGGTAAG
Marker23194	CTTGGTTGTTCTATGCATTGCAACTATGTtGTCATGAAAGGGAAATTCCTAGCAGCTTGTGATATGAATAAACTGCAACAXXXXXXXXXXTGAAAACTAGTGCATCCTAAAATTCAGAGTAAGATCATGGGGCAAATAACCATCTGCCTTCTCTGCACTTAAAAGTTCTG	CTTGGTTGTTCTATGCATTGCAACTATGTcGTCATGAAAGGGAAATTCCTAGCAGCTTGTGATATGAATAAACTGCAACAXXXXXXXXXXTGAAAACTAGTGCATCCTAAAATTCAGAGTAAGATCATGGGGCAAATAACCATCTGCCTTCTCTGCACTTAAAAGTTCTG
Marker23211	CCAAACTCGGCAGCAGACCTTGcTGGAAGAACTTATCCAGCAAGTAGGCAATCTTGCCAACAACTACACGACCcTTTCCCXXXXXXXXXXTCAGCTAGCCTCcTTCCATATGGTAGGTAAGCCCTTACCTaGTACCAGTGGCTATTGGCTTCTCATCCAATAACCAcTTG	CCAAACTCGGCAGCAGACCTTGtTGGAAGAACTTATCCAGCAAGTAGGCAATCTTGCCAACAACTACACGACCaTTTCCCXXXXXXXXXXTCAGCTAGCCTCaTTCCATATGGTAGGTAAGCCCTTACCTgGTACCAGTGGCTATTGGCTTCTCATCCAATAACCAtTTG
Marker23240	CAGAGaGTCTCCGATACTTAAGTCAATATATATCCTTAATAGTTTGTGCGAGAGCTTAGAGGGATCAGAGAGAGTTCTTCXXXXXXXXXXTGCATCTCTCGCCCACCTACCTACACAGGTTCCCGAGGGCTAGGTGTCATTGGGAGGTGTCAGGGCGGCGAGTCTCATCG	CAGAGcGTCTCCGATACTTAAGTCAATATATATCCTTAATAGTTTGTGCGAGAGCTTAGAGGGATCAGAGAGAGTTCTTCXXXXXXXXXXTGCATCTCTCGCCCACCTACCTACACAGGTTCCCGAGGGCTAGGTGTCATTGGGAGGTGTCAGGGCGGCGAGTCTCATCG
Marker23272	CCTTCCAGTTGAGCCTTTGTACTTGTTTGGTCGCATGCTAAGCATTCATTGGCGTTTTGCACATGTGGTGGTTTAGCgTCXXXXXXXXXXTAACTTCGTGCAGCGCATCGATCACCATGTCCATATCTCTCAATACTCAAGGGACTTCGGTTTCCCAGAGGGGACACgaG	CCTTCCAGTTGAGCCTTTGTACTTGTTTGGTCGCATGCTAAGCATTCATTGGCGTTTTGCACATGTGGTGGTTTAGCtTCXXXXXXXXXXTAACTTCGTGCAGCGCATCGATCACCATGTCCATATCTCTCAATACTCAAGGGACTTCGGTTTCCCAGAGGGGACACatG
Marker23347	CATGCTGTTTTGTGGTTTCCAGTGTGAAGATCTTCACCATGCTTTGGTCAaTTGTGATAGTATTAACAGTGTGTGGAAATXXXXXXXXXXTTAAATTAAGCATTCAaTTGAAGCGTCATTTTCgATGGAAGCCTCCTCCAGTAGGTATGCTAAAGCTCAATGTTGATGGG	CATGCTGTTTTGTGGTTTCCAGTGTGAAGATCTTCACCATGCTTTGGTCAgTTGTGATAGTATTAACAGTGTGTGGAAATXXXXXXXXXXTTAAATTAAGCATTCAgTTGAAGCGTCATTTTCaATGGAAGCCTCCTCCAGTAGGTATGCTAAAGCTCAATGTTGATGGG
Marker23484	CCCCTTTTCTCTCAACACGTAGAGTATGCCTTAGAGGCAACTCTCCACGTTAATTTCAGTTATTCATGCTCCCTTTTTTTXXXXXXXXXXTTATTtTTTTCTTACTCCCCCTTTCTTTAAAATGTTCCAATAAGGGAGGGCTTTCCTTGAAAGTCAAACTTTATGCCAGG	CCCCTTTTCTCTCAACACGTAGAGTATGCCTTAGAGGCAACTCTCCACGTTAATTTCAGTTATTCATGCTCCCTTTTTTTXXXXXXXXXXTTATTaTTTTCTTACTCCCCCTTTCTTTAAAATGTTCCAATAAGGGAGGGCTTTCCTTGAAAGTCAAACTTTATGCCAGG
Marker23485	CATGGTCACCATTGGAGGTTCTGGGTTGGCGACAAACCCACAAATTTCCTTCACCTCCGACGTGGGTGTCGTCATTTCGTXXXXXXXXXXGACTGAGCCGAACCCAACTTTCTATTTTCCTTCATCTGATTTTAACgGATTCGAGCCTATCTTGGACTCCCTCTTATTGG	CATGGTCACCATTGGAGGTTCTGGGTTGGCGACAAACCCACAAATTTCCTTCACCTCCGACGTGGGTGTCGTCATTTCGTXXXXXXXXXXGACTGAGCCGAACCCAACTTTCTATTTTCCTTCATCTGATTTTAACaGATTCGAGCCTATCTTGGACTCCCTCTTATTGG
Marker23503	CTCTTTTCTCCGGCTCTCTCACTCACAGCCACAGGAGGCTATTCTGTAGGAAATGGCTCTTCTGATGGGACAGTATGCTTXXXXXXXXXXCAAACGAGTAATGATTCACATGAAAACATGGAAGCGCCTTTTTCAGTACCGTGGAGATCAGACCATtAATGTTAACGGCG	CTCTTTTCTCCGGCTCTCTCACTCACAGCCACAGGAGGCTATTCTGTAGGAAATGGCTCTTCTGATGGGACAGTATGCTTXXXXXXXXXXCAAACGAGTAATGATTCACATGAAAACATGGAAGCGCCTTTTTCAGTACCGTGGAGATCAGACCATcAATGTTAACGGCG
Marker23585	CTGGTACCTCCGACGCTCAAGTTAGTTTCAGTGTAGGAGATGAAGAGAGAAATAATTGCTTAAGGAGAATG-GAGTAGAAGXXXXXXXXXXTGTGGTCCTAGTCAGGCATATTCgTCGTCCTGCACCgTCTAGATAGCAGTGTCAAGGATAGAGGATGTCCCTGACAGTTG	CTGGTACCTCCGACGCTCAAGTTAGTTTCAGTGTAGGAGATGAAGAGAGAAATAATTGCTTAAGGAGAATGAGAGTAGAA-XXXXXXXXXXTGTGGTCCTAGTCAGGCATATTCaTCGTCCTGCACCaTCTAGATAGCAGTGTCAAGGATAGAGGATGTCCCTGACAGTTG
Marker2361	CTAAGGGCAAAACAgTCCAAGCATACAAAGGACAATACACAAAGCtGATTGATGCAAAGTTT-GaGTTTgATATGTCATTTXXXXXXXXXXAcTGGTATGGTGtATTGGGCTTTcAAGTTGAATAtTGAAATAAACccAAaCATGgcTTTGGgtCTTGTcGGCTTAAAAGG	CTAAGGGCAAAACAaTCCAAGCATACAAAGGACAATACACAAAGCcGATTGATGC-AAGTTTGGgGTTTaATATGTCATTTXXXXXXXXXXAaTGGTATGGTGaATTGGGCTTTtAAGTTGAATAgTGAAATAAACttAAgCATGatTTTGGacCTTGTgGGCTTAAAAGG
Marker23617	CACTCCTCGACATTCCGGCGGGTGATAGAAAGAGGCTGAAGCGGCGGCAAGCACGACCGTGCTTTACTATTTGGCTGCGGXXXXXXXXXXTGACCCTCTATCTCTCACTAAAACCCCTAGCTTTCTATCTAGATGGACAGAGCAGAGAAAAAtTCAAACACGAAAATATG	CACTCCTCGACATTCCGGCGGGTGATAGAAAGAGGCTGAAGCGGCGGCAAGCACGACCGTGCTTTACTATTTGGCTGCGGXXXXXXXXXXTGACCCTCTATCTCTCACTAAAACCCCTAGCTTTCTATCTAGATGGACAGAGCAGAGAAAAAaTCAAACACGAAAATATG
Marker23635	CTGTTTGACTATCAGGGGTGCTGGCTTCTTGCgTTTTCCCATATCCGGTCTCTTGCCTTATAACAACTTCTACCATTCTGXXXXXXXXXXTTCTTGTAACATGCAATTTGGATACCTCACGGCTCCCCTATGCACCGTTGGTTCCCCACTAGTTACCACATCTTCCAACG	CTGTTTGACTATCAGGGGTGCTGGCTTCTTGCaTTTTCCCATATCCGGTCTCTTGCCTTATAACAACTTCTACCATTCTGXXXXXXXXXXTTCTTGTAACATGCAATTTGGATACCTCACGGCTCCCCTATGCACCGTTGGTTCCCCACTAGTTACCACATCTTCCAACG
Marker2364	CTTTTGATAGAGGAAAAGGACTAGACTATTCGTTGAAGGAGTTTTGAGGCAATGGGAGAAGCTGGCTCACACTCATGCTGXXXXXXXXXXGAAaTGCTTGAGAAGCTGAGCTTAATTTGGTACCaTAATGTGTcAAGTATGGGTTTAGTATCTATAGCTCAGAAGTGTAG	CTTTTGATAGAGGAAAAGGACTAGACTATTCGTTGAAGGAGTTTTGAGGCAATGGGAGAAGCTGGCTCACACTCATGCTGXXXXXXXXXXGAAgTGCTTGAGAAGCTGAGCTTAATTTGGTACCtTAATGTGTaAAGTATGGGTTTAGTATCTATAGCTCAGAAGTGTAG
Marker23669	CAATGGAGAcGAAGTTGAGAGTGAAGGGAAGGTTTTGGGGGTAACTATCAACATCCAAGtAGTAATTTTCCAGGTGGACAXXXXXXXXXXAGCAGACCAAACACCACCTATACCTGAACCCATACAACAATTGATAAACAATTACCTTGATAGTGTTTCCTCCCCAAAAG	CAATGGAGAtGAAGTTGAGAGTGAAGGGAAGGTTTTGGGGGTAACTATCAACATCCAAGgAGTAATTTTCCAGGTGGACAXXXXXXXXXXAGCAGACCAAACACCACCTATACCTGAACCCATACAACAATTGATAAACAATTACCTTGATAGTGTTTCCTCCCCAAAAG
Marker2368	CTGAGTCTCACTAAAGATCAAGATAATATTATAGGACCACTTTTGGAAAAGGATCGTCTGTTTAAGTTTTTAAATATTTGXXXXXXXXXXTCTCAAGtGGGTGCTAGGAGTGCCATAGAGGATCTAGGCTATGTGGCGTCATCACCACCACCCAAACCCcCCAATGGGAG	CTGAGTCTCACTAAAGATCAAGATAATATTATAGGACCACTTTTGGAAAAGGATCGTCTGTTTAAGTTTTTAAATATTTGXXXXXXXXXXTCTCAAGcGGGTGCTAGGAGTGCCATAGAGGATCTAGGCTATGTGGCGTCATCACCACCACCCAAACCCaCCAATGGGAG
Marker23707	CgTGAAAACCATTTTGAGTTTGAATTAGGATTCTTTTCTCTATAAAGATAGGTCCTGTAAGTGAAGTCTGAATGCATGAGXXXXXXXXXXCTTAATTGTTTATGATGTTCTCGGATTCTCTTGGTTCAAGTTGTTGGTTGTAACATGGTTTTGCAAGTCTCAATAACTCG	CaTGAAAACCATTTTGAGTTTGAATTAGGATTCTTTTCTCTATAAAGATAGGTCCTGTAAGTGAAGTCTGAATGCATGAGXXXXXXXXXXCTTAATTGTTTATGATGTTCTCGGATTCTCTTGGTTCAAGTTGTTGGTTGTAACATGGTTTTGCAAGTCTCAATAACTCG
Marker23734	CTcGCCCTCTATGTGGTAAGAAGCCATCgACAAACGATGAGGTAGTGGAGTTTGGTGGAAATCAAAGTAGTAGTTGGCTTXXXXXXXXXXTTGCTGCTGTTGGTTTTTTGATCAAGTGTTTTCAGCCATGGTAGTCTATGGTATGGTAGGATTAATTTTCTGGGTAGAAG	CTtGCCCTCTATGTGGTAAGAAGCCATCaACAAACGATGAGGTAGTGGAGTTTGGTGGAAATCAAAGTAGTAGTTGGCTTXXXXXXXXXXTTGCTGCTGTTGGTTTTTTGATCAAGTGTTTTCAGCCATGGTAGTCTATGGTATGGTAGGATTAATTTTCTGGGTAGAAG
Marker23749	CCTCCTAGGACAGGGAAGTCAACGATGATTGCAACATAGAACTTAcAAATTAGAAAGTTCAAAACTTAATAAAACCCATAXXXXXXXXXXCTTAATAGATCGAACCAACCCACATATCTTTTTAATCCGATTTTATCGAGTGGATGGGTAGGATATTATGGACGGATTGG	CCTCCTAGGACAGGGAAGTCAACGATGATTGCAACATAGAACTTAaAAATTAGAAAGTTCAAAACTTAATAAAACCCATAXXXXXXXXXXCTTAATAGATCGAACCAACCCACATATCTTTTTAATCCGATTTTATCGAGTGGATGGGTAGGATATTATGGACGGATTGG
Marker23813	CAAGAATCAAGTGCcTGAGTTTGTAAGTGATGAAGATGCAATCGACTAGCTAGAGCAACTGCTGAATCAGATTAATGGTCXXXXXXXXXXATGCTTGCTTGGATAGCTAGGACATTGCGCCAATATGCGTTATGTCCTCAACCTTCAAACAAGAACGGATTTTTTTAGTG	CAAGAATCAAGTGCtTGAGTTTGTAAGTGATGAAGATGCAATCGACTAGCTAGAGCAACTGCTGAATCAGATTAATGGTCXXXXXXXXXXATGCTTGCTTGGATAGCTAGGACATTGCGCCAATATGCGTTATGTCCTCAACCTTCAAACAAGAACGGATTTTTTTAGTG
Marker23815	CTAGCctGATTTTTtCCTCTTCATATgATCCAAATTTCAACTTAATTCAATAATTAAACACCTGAATAATA-CAGAGAATTXXXXXXXXXXTTAAATAATGTTgAGGTGGGTTAGCTTCTAAGATAGTACTATGAATGTGGGATAAATGTTATGGGTATTTTAAATATTTG	CTAGCtcGATTTTTgCCTCTTCATATcATCCAAATTTCAACTTAATTCAATAATTAAACACCTGAATAATATCA-AGAATTXXXXXXXXXXTTAAATAATGTTtAGGTGGGTTAGCTTCTAAGATAGTACTATGAATGTGGGATAAATGTTATGGGTATTTTAAATATTTG
Marker23828	CATAGATAATCTAAGGAAAAGTCGGATTATCATAATGATTGGTGTTGTATGTGCAAATCTAGCAAGGAGTCGGTGGATCAXXXXXXXXXXCGTGTACTTGGATTATGCCTATTATCTTCAATAAAATTCTTATTTACTGATTAAAAAAAATAT-AAAAAAAAAATTAATAG	CATAGATAATCTAAGGAAAAGTCGGATTATCATAATGATTGGTGTTGTATGTGCAAATCTAGCAAGGAGTCGGTGGATCAXXXXXXXXXX-GTGTACTTGGATTATGCCTATTATCTTCAATAAAATTCTTATTTACTGATTAAAAAAAATATAAAAAAAAAAATTAATAG
Marker23852	CCCATGATATTTGGTATAACCATGcGCATCATCTCCTCCGCCAATAACGTTCCAACAAGGAAAACTAACAATTCCTCATTXXXXXXXXXXCCTGCCTGAGATGCTCATTCTTGAGATATTTTGCACGAAAAAAcTGTGACCACATCAAGTCCTCAGTGAACATTTTCCAG	CCCATGATATTTGGTATAACCATGtGCATCATCTCCTCCGCCAATAACGTTCCAACAAGGAAAACTAACAATTCCTCATTXXXXXXXXXXCCTGCCTGAGATGCTCATTCTTGAGATATTTTGCACGAAAAAAtTGTGACCACATCAAGTCCTCAGTGAACATTTTCCAG
Marker23875	CTATGATCGAATAGAATGAGCCTTTCTGATAACAGTTTTAAAGAAATTGGGTTTTGATCAAAGATGAATTTATTTTTTGAXXXXXXXXXXTATACTCCTATTcTGCAAAGCTAATTCATTAGAGTGGAGCAGACTTATCCACATTCTAGAATCCTATGAGAAGGCATTTG	CTATGATCGAATAGAATGAGCCTTTCTGATAACAGTTTTAAAGAAATTGGGTTTTGATCAAAGATGAATTTATTTTTTGAXXXXXXXXXXTATACTCCTATTtTGCAAAGCTAATTCATTAGAGTGGAGCAGACTTATCCACATTCTAGAATCCTATGAGAAGGCATTTG
Marker23903	CGAGGTGATGCCCAAGGTGGATGTAGTGGGTGTGCGGCTCCGTATAGGGATCGGGTGTCCCTGCCAACTCCCTGTTGTCCXXXXXXXXXXGCCAATTGTGATATCAGACTGTCCTGCCcTACCTCTCGTCCTGTTGTCATCGTGCTATGCTTGATTGCTTATCTTCTTGG	CGAGGTGATGCCCAAGGTGGATGTAGTGGGTGTGCGGCTCCGTATAGGGATCGGGTGTCCCTGCCAACTCCCTGTTGTCCXXXXXXXXXXGCCAATTGTGATATCAGACTGTCCTGCCtTACCTCTCGTCCTGTTGTCATCGTGCTATGCTTGATTGCTTATCTTCTTGG
Marker23962	CTGACAAACCAGCCgATTGTAGAATAATTGAGAGCGGTCTAGAAAAGGCTGAAATTCATTTTGGACATGCGCATTGCACTXXXXXXXXXXAGCAGCCCGTGAGCTACCCACAACAAATGTGTCTTGGGCTGAAAGTAAAAGGAAGTCAACGGAAATTAGCATGAAGTTGG	CTGACAAACCAGCCaATTGTAGAATAATTGAGAGCGGTCTAGAAAAGGCTGAAATTCATTTTGGACATGCGCATTGCACTXXXXXXXXXXAGCAGCCCGTGAGCTACCCACAACAAATGTGTCTTGGGCTGAAAGTAAAAGGAAGTCAACGGAAATTAGCATGAAGTTGG
Marker23999	CTCTGCTGATAGTCGTGGTTACATTAAGTATCCATGTCGAGGGTGTAAAAATTTGTaTGCGATAGGATTGGATGAAGTAGXXXXXXXXXXGAAGCTCGGAACGTGCGCCTAGGACTCACAACCGATGGATTCAACCCTTTTGGGAATATGAGTACAAGTTATAGCACTTG	CTCTGCTGATAGTCGTGGTTACATTAAGTATCCATGTCGAGGGTGTAAAAATTTGTgTGCGATAGGATTGGATGAAGTAGXXXXXXXXXXGAAGCTCGGAACGTGCGCCTAGGACTCACAACCGATGGATTCAACCCTTTTGGGAATATGAGTACAAGTTATAGCACTTG
Marker24020	CTGGCTCAGCTTGGTAGCCATCCTGGTCCCTATTCGGAAAGTGTGTCCCGgCTTCTCGTGATCCACTAGTAGCAGGACCAXXXXXXXXXXCCCAGGATTGCATTATAGGAGGAGAGGGCTTTCACCACAAGGTAGTCACCATGAAGGATATTGTTCTGGGGACAGTTCCG	CTGGCTCAGCTTGGTAGCCATCCTGGTCCCTATTCGGAAAGTGTGTCCCGaCTTCTCGTGATCCACTAGTAGCAGGACCAXXXXXXXXXXCCCAGGATTGCATTATAGGAGGAGAGGGCTTTCACCACAAGGTAGTCACCATGAAGGATATTGTTCTGGGGACAGTTCCG
Marker24029	CCTTaAAAAACCGAAACATTCTTCTTTCTCTTCTCATgATTGCCTTTTAGAAATCCTAAAAGTTTTCTTGCATGAATGCCXXXXXXXXXXAACCCTAATCCTCCATTCTAgGACTGGGCTTTTGACTCCGAATGCCCAACTTTGAGCTCTGACTTTGACCAAAGTTAGAG	CCTTtAAAAACCGAAACATTCTTCTTTCTCTTCTCATtATTGCCTTTTAGAAATCCTAAAAGTTTTCTTGCATGAATGCCXXXXXXXXXXAACCCTAATCCTCCATTCTAaGACTGGGCTTTTGACTCCGAATGCCCAACTTTGAGCTCTGACTTTGACCAAAGTTAGAG
Marker24039	CAGATCTCCATCAAAGTTGAaATTTTGAAAATAAAGCTAGGTATCTAGGGTGCAAATCGAAACTTTTGGTAGTTTGGGATXXXXXXXXXXGAATGCAAGCTGGCTGTATTCCCTAATGTCCCATATTATGCATCAACCTAAAGTAATTTCAGTGCATCATGAAAGAAGTG	CAGATCTCCATCAAAGTTGAgATTTTGAAAATAAAGCTAGGTATCTAGGGTGCAAATCGAAACTTTTGGTAGTTTGGGATXXXXXXXXXXGAATGCAAGCTGGCTGTATTCCCTAATGTCCCATATTATGCATCAACCTAAAGTAATTTCAGTGCATCATGAAAGAAGTG
Marker24054	CTTCGAATTTTAAATTTTTATAATATTATCCCAAGTTGCCCGTGAACTCGTTTATATGACAATAGAAAGAGAGGCGCGTC-XXXXXXXXXXAGCGAAAGCTGGCAGACGATATACAAGCGGAGcCTCTGCTTCCACAGAAACGACAgCTGAGAGAGAACGATTTAGTGGTG	CTTCGAATTTTAAATTTTTATAAT-TTATCCCAAGTTGCCCGTGAACTCGTTTATATGACAATAGAAAGAGAGGCGCGTCTXXXXXXXXXXAGCGAAAGCTGGCAGACGATATACAAGCGGAGgCTCTGCTTCCACAGAAACGACAtCTGAGAGAGAACGATTTAGTGGTG
Marker24066	CAATGACATCCCTTTTCTTCAAGTCCCTCCTGTTCAcAAAATCTTTGTGCCACTTATCGATCAAAACATAACTCTTAGAGXXXXXXXXXXTGCGCGTACACCTGATCTCTGAGTGTAGATCATCTTTGTCGCGGCGCCGCACTCCCGTACTCGCAGTCACAGCATTGGAG	CAATGACATCCCTTTTCTTCAAGTCCCTCCTGTTCAaAAAATCTTTGTGCCACTTATCGATCAAAACATAACTCTTAGAGXXXXXXXXXXTGCGCGTACACCTGATCTCTGAGTGTAGATCATCTTTGTCGCGGCGCCGCACTCCCGTACTCGCAGTCACAGCATTGGAG
Marker24080	CTTCTTGTCCAGCAAATCAcCCTTAAGAATCGTAGGCATCTGTAAGGGTCAAATCAACAGCCTATAGTTTAGCCTCGAGAXXXXXXXXXXAGAAGCTCCTTAtGCCAAACTTCACTACAACTCCAAAGAATCTTCCCTAAATTTTCCTATTGTATTGTAAGATATGTGAG	CTTCTTGTCCAGCAAATCAtCCTTAAGAATCGTAGGCATCTGTAAGGGTCAAATCAACAGCCTATAGTTTAGCCTCGAGAXXXXXXXXXXAGAAGCTCCTTAcGCCAAACTTCACTACAACTCCAAAGAATCTTCCCTAAATTTTCCTATTGTATTGTAAGATATGTGAG
Marker24088	CaAGTTCTCCAGTTTATTGAGGATCTgAAATTTGTTGGTTTCTCTtTCTCAAACTCGAAATCTTAGTTCCTAAATTTTGtXXXXXXXXXXTTTtTCATCGCGATTCAAGTGAtTTAAATTGGCATTATAACTGTTGTTTAATTGTAAACTGTTGGTTTGTTaGAAATTGG	CgAGTTCTCCAGTTTATTGAGGATCTaAAATTTGTTGGTTTCTCTcTCTCAAACTCGAAATCTTAGTTCCTAAATTTTGgXXXXXXXXXXTTTaTCATCGCGATTCAAGTGAgTTAAATTGGCATTATAACTGTTGTTTAATTGTAAACTGTTGGTTTGTTgGAAATTGG
Marker24192	CCACCTATCAgGTCTTGAATTTTTAGGTGCCCCCTCGCCGGTGGGTGATTTAAAGAGGAAAACCCGTCTTGGCGTTGGCGXXXXXXXXXXTAAATTTCATAAAAGAATAAAATTCATGAAAAACCCTCATAATATTCTCCCGCACTATATCCCAACAAGATTGAAAAAAG	CCACCTATCAaGTCTTGAATTTTTAGGTGCCCCCTCGCCGGTGGGTGATTTAAAGAGGAAAACCCGTCTTGGCGTTGGCGXXXXXXXXXXTAAATTTCATAAAAGAATAAAATTCATGAAAAACCCTCATAATATTCTCCCGCACTATATCCCAACAAGATTGAAAAAAG
Marker24276	CCAAACACATGCTTGAGAATGTCGGTTACGAgCCTTATAATATGCTCTTCCTCGCATGAGGTTACAAACTTCACTGCAACXXXXXXXXXXTTTTTTTTGATAAGTAATAAACTTTTATTGATTGAATGCAACTAGGCAAAGCCTATGTACACAGGTAGTATACAAAAGAG	CCAAACACATGCTTGAGAATGTCGGTTACGAtCCTTATAATATGCTCTTCCTCGCATGAGGTTACAAACTTCACTGCAACXXXXXXXXXXTTTTTTTTGATAAGTAATAAACTTTTATTGATTGAATGCAACTAGGCAAAGCCTATGTACACAGGTAGTATACAAAAGAG
Marker24282	CTTTCATGCAATTAAAACTCTCATGCCTAGACTTCCATGCTCTTCCCCATGGGTCGTGTCCATCCTGACACGTACTACTAXXXXXXXXXXACTTTCATTAGTCGGTACACATTGTTACACCCCGTGTGTTGGGGTTAGCGGAAATTCTTTGGACCTTGACTCcGCCCATG	CTTTCATGCAATTAAAACTCTCATGCCTAGACTTCCATGCTCTTCCCCATGGGTCGTGTCCATCCTGACACGTACTACTAXXXXXXXXXXACTTTCATTAGTCGGTACACATTGTTACACCCCGTGTGTTGGGGTTAGCGGAAATTCTTTGGACCTTGACTCtGCCCATG
Marker24421	CCTCcTCCTCCTCCTCCTCCTCCTCCGGTCTGACTACCAATGGGCATGTCTATGAGGTGAGCAGCGGCAGCTCCCAAATTXXXXXXXXXXCGAGAGGTTCAATGCCTGCTTGGACTCGGTACTCACCTCTGGATTGCCTCATGTCAATTTGACACCTGCCCAACTTGCTG	CCTCtTCCTCCTCCTCCTCCTCCTCCGGTCTGACTACCAATGGGCATGTCTATGAGGTGAGCAGCGGCAGCTCCCAAATTXXXXXXXXXXCGAGAGGTTCAATGCCTGCTTGGACTCGGTACTCACCTCTGGATTGCCTCATGTCAATTTGACACCTGCCCAACTTGCTG
Marker24484	CTACTACCTTTGATCATATCATAACTAGAGGTTAGTATGTTTAAAGCTAGAGCCTTGATAATATGTTCATCATCAAGTGAXXXXXXXXXXTCAGTGTTATCACTCAcTATGGTGCTAAAAATATGAGTTTTATTTATTTGAGGTGGTTAGAAGTGTCAGAATGCATTATG	CTACTACCTTTGATCATATCATAACTAGAGGTTAGTATGTTTAAAGCTAGAGCCTTGATAATATGTTCATCATCAAGTGAXXXXXXXXXXTCAGTGTTATCACTCAtTATGGTGCTAAAAATATGAGTTTTATTTATTTGAGGTGGTTAGAAGTGTCAGAATGCATTATG
Marker24499	CCTCGATTCATCAGAAGCAGACCATCCAAAGCTCATATGGACCTGACGTGAAGTcAGGAAACCATGCCGCATTAGTGGCAXXXXXXXXXXCCCAAGGCCGCCCTTTCCAAGTTGCACTTCTCTCCATCTTTTGTAGGTTCGTCTCCGAAGACCTAAGTTGTCAGAGTCTG	CCTCGATTCATCAGAAGCAGACCATCCAAAGCTCATATGGACCTGACGTGAAGTtAGGAAACCATGCCGCATTAGTGGCAXXXXXXXXXXCCCAAGGCCGCCCTTTCCAAGTTGCACTTCTCTCCATCTTTTGTAGGTTCGTCTCCGAAGACCTAAGTTGTCAGAGTCTG
Marker24550	CCGTTTGCACTGTATCTTTTGGATGACAGAACTACCTCAATTAAGACAACTACCATTCTTGGTGAGTAAAACTATGTAACXXXXXXXXXXTACTCCATACAAAAGAATaAAAATCAATCGCTGGGACATACTTTTATTGCATGATGAAGCTGGCACTTTAGATGTTGTGG	CCGTTTGCACTGTATCTTTTGGATGACAGAACTACCTCAATTAAGACAACTACCATTCTTGGTGAGTAAAACTATGTAACXXXXXXXXXXTACTCCATACAAAAGAATtAAAATCAATCGCTGGGACATACTTTTATTGCATGATGAAGCTGGCACTTTAGATGTTGTGG
Marker24557	CCGAAATAAGTTTATCCTCAGCACTTGTGATGCTTACTGGTATATTCCTTATAACcTGAGCTTCTTCCCTTCTAAATATTXXXXXXXXXXTGTAGTATTTTCCCTTCATTATTGCAGTAATCAAAGTAGAAGGATTTTGTATTATCCTCCATCATTGTTTTGCAAGTAAG	CCGAAATAAGTTTATCCTCAGCACTTGTGATGCTTACTGGTATATTCCTTATAACtTGAGCTTCTTCCCTTCTAAATATTXXXXXXXXXXTGTAGTATTTTCCCTTCATTATTGCAGTAATCAAAGTAGAAGGATTTTGTATTATCCTCCATCATTGTTTTGCAAGTAAG
Marker2456	CTTTCGCTTCCCCGTACTACTTCCTGACGAGTAAGGAAATCCCATTTCCTATCCGCTTGAGCCTATGCGATTAGTCTTCAXXXXXXXXXXCCGTCTCTCGAAAGAGACAATTGTCAAACTCTGTCTTGAATCgTTCCCAAGTGAGTGCGGTcAGACTTCCCAACTTTTGG	CTTTCGCTTCCCCGTACTACTTCCTGACGAGTAAGGAAATCCCATTTCCTATCCGCTTGAGCCTATGCGATTAGTCTTCAXXXXXXXXXXCCGTCTCTCGAAAGAGACAATTGTCAAACTCTGTCTTGAATCaTTCCCAAGTGAGTGCGGTtAGACTTCCCAACTTTTGG
Marker24595	CCGGGAAGCAACTAAaGTGGATGAGGAGGATTAGTTCAAGGAGGATGAGGAACCATCTCTAGTTCCGATTTGGGTTTCTCXXXXXXXXXXTGGGCATAaTGAGAAGAATTGTAAATTAaGAGGGTGCGGAAGGTCCCTcAAGACAAACCAGAAGAAATGGGTGTAGAAGG	CCGGGAAGCAACTAAgGTGGATGAGGAGGATTAGTTCAAGGAGGATGAGGAACCATCTCTAGTTCCGATTTGGGTTTCTCXXXXXXXXXXTGGGCATAtTGAGAAGAATTGTAAATTAgGAGGGTGCGGAAGGTCCCTtAAGACAAACCAGAAGAAATGGGTGTAGAAGG
Marker24599	CCGGTCATCATCTGCATTTGTTAAGTTTTATTGTAGTAAGGATTGCCATCCGTCCTATATGGGCGAATTGCAACCCTTTTXXXXXXXXXXAGAGAAAATCGTGCTCTATTTATAGAGAAAATCATGCCAAAAACAGTTTGGCATTcTAACAAATAGATGATGCGCTGATG	CCGGTCATCATCTGCATTTGTTAAGTTTTATTGTAGTAAGGATTGCCATCCGTCCTATATGGGCGAATTGCAACCCTTTTXXXXXXXXXXAGAGAAAATCGTGCTCTATTTATAGAGAAAATCATGCCAAAAACAGTTTGGCATTtTAACAAATAGATGATGCGCTGATG
Marker24638	CTCAATTGTAGGAAATTTCATTCATCATGCAGAGGAGAAATATTTTTCTACCTCTCGAATAcGATAGATCACAAGGTATTXXXXXXXXXXAAAGATTGGGCTCAACAAATATTTGGGAATACCTTGATACGGGCTAAGCAAATGACCACTGGTGTCTCCTTTTTCCTATG	CTCAATTGTAGGAAATTTCATTCATCATGCAGAGGAGAAATATTTTTCTACCTCTCGAATAtGATAGATCACAAGGTATTXXXXXXXXXXAAAGATTGGGCTCAACAAATATTTGGGAATACCTTGATACGGGCTAAGCAAATGACCACTGGTGTCTCCTTTTTCCTATG
Marker24645	CCGAGTCTTGATAAAtTGATTTTTTATTAAATTTTTATAGTAGTTGTCCTTTTGAGGAATGCATGCATATTTTAGTGTTAXXXXXXXXXXGTAGTGGTCATTTAAtTGTATGACCATTTGATTTTTTTGGCATAGATGATGATCTAATGATATGTGCAAGTCTTGTTTAG	CCGAGTCTTGATAAAcTGATTTTTTATTAAATTTTTATAGTAGTTGTCCTTTTGAGGAATGCATGCATATTTTAGTGTTAXXXXXXXXXXGTAGTGGTCATTTAAcTGTATGACCATTTGATTTTTTTGGCATAGATGATGATCTAATGATATGTGCAAGTCTTGTTTAG
Marker24646	CAAACATGTTATCCAAGCACAATTCCAACAAGCCTATAATCAAACATATCATGAAAAATCTATCATACAATGTGATGGATXXXXXXXXXXGATCACACAACCTTCCAATCCACTCTTATTTCTCATACCCCTTGTATCACATCAATAaATATGACAAAAAACCC-AaGGAG	CAAACATGTTATCCAAGCACAATTCCAACAAGCCTATAATCAAACATATCATGAAAAATCTATCATACAATGTGATGGATXXXXXXXXXX-ATCACACAACCTTCCAATCCACTCTTATTTCTCATACCCCTTGTATCACATCAATAcATATGACAAAAAACCCTAgGGAG
Marker24687	CTACCAACATTAGTGAATTTGAAACAGAGAtTGCCAATGTTGAATGAAGAATGCTAGCTATGTAATATGCAATCAGAGACXXXXXXXXXXTGTCAAGCTGTCTCAATGAAACAGATGTGCAAGATTATCAAATCAGATGCAAGAACtAGGAAAAACAGAATTACAATGTG	CTACCAACATTAGTGAATTTGAAACAGAGAcTGCCAATGTTGAATGAAGAATGCTAGCTATGTAATATGCAATCAGAGACXXXXXXXXXXTGTCAAGCTGTCTCAATGAAACAGATGTGCAAGATTATCAAATCAGATGCAAGAACcAGGAAAAACAGAATTACAATGTG
Marker24706	CATCGGAACCTCAAACAAATCCAAATTCTgAATCGGATTCAAGCAGCCCATCATAGACGgCTCCCCCTGAAAAACACCCG-XXXXXXXXXXGCAGTtGAAGAATTTTCCACAGACTCATTTGCACTTGGCTCTTCCCcATTGGCAGCTACAGATTGCCCATTCTtGTGATG	CATCGGAACCTCAAACAAATCCAAATTCTaAATCGGATTCAA-CAGCCCATCATAGACGaCTCCCCCTGAAAAACACCCGTXXXXXXXXXXGCAGTcGAAGAATTTTCCACAGACTCATTTGCACTTGGCTCTTCCCtATTGGCAGCTACAGATTGCCCATTCTcGTGATG
Marker24743	CAAATGCTGTCCAGAAGTGTTGCTAGTGTAATCTTCTCATTTTGGTaATCCGcaGACATGcGCTCCTTGTTGAAcAaGGAXXXXXXXXXXTcTCTAGATGTTtGATCGGGTTCTTAGATCtGTCGTACATCTCCATTTGTGAAACTTTGAATTTAGGCaGaAGCGGTGTG	CAAATGCTGTCCAGAAGTGTTGCTAGTGTAATCTTCTCATTTTGGTcATCCGtgGACATGtGCTCCTTGTTGAAtAgGGAXXXXXXXXXXTtTCTAGATGTTcGATCGGGTTCTTAGATCcGTCGTACATCTCCATTTGTGAAACTTTGAATTTAGGCgGgAGCGGTGTG
Marker24749	CAGCAAAGGTTCGATGGGCTTCTAGACCTAGAAAATAGTTCgAGGACCCGAGATCCTTGGTaGCAAATTCATGGGTCAATXXXXXXXXXXGCTGGGTGGCTGGTCCATATAGACTTCTTCCTGCAAAAAACCATTGAGAAAGGCATTCTTGACATCGAGTTGGCGAAGAG	CAGCAAAGGTTCGATGGGCTTCTAGACCTAGAAAATAGTTCaAGGACCCGAGATCCTTGGTtGCAAATTCATGGGTCAATXXXXXXXXXXGCTGGGTGGCTGGTCCATATAGACTTCTTCCTGCAAAAAACCATTGAGAAAGGCATTCTTGACATCGAGTTGGCGAAGAG
Marker24781	CCTCGCTGCCCATCCCTAATAATTGATATATGATTGCAGAATGGGGGAGATcGGTTACTTAAGAGAAATATTTTAGCcACXXXXXXXXXXGCACTGGCACATGCTCCTCATGTAACTCAGGAATTGGTTATCATTTGTAATTCATGAATACAGGATGATGTTTAATATAG	CCTCGCTGCCCATCCCTAATAATTGATATATGATTGCAGAATGGGGGAGATtGGTTACTTAAGAGAAATATTTTAGCtACXXXXXXXXXXGCACTGGCACATGCTCCTCATGTAACTCAGGAATTGGTTATCATTTGTAATTCATGAATACAGGATGATGTTTAATATAG
Marker24837	CAGATACAAGGAAGTATACAGCATAGGGAGACCTTCCAAgCAACCTCAAGTGCAAGTTCACCCACGATCTCTTTTGATGAXXXXXXXXXXAGGGACAGATCCCCACCATGCCACTACCATGATAGAATTCCTGATAGTAAGAACTTGATCGGCGTATAACGCTATCATTG	CAGATACAAGGAAGTATACAGCATAGGGAGACCTTCCAAaCAACCTCAAGTGCAAGTTCACCCACGATCTCTTTTGATGAXXXXXXXXXXAGGGACAGATCCCCACCATGCCACTACCATGATAGAATTCCTGATAGTAAGAACTTGATCGGCGTATAACGCTATCATTG
Marker24853	CAAGAAACGTTTTTATTCGTTTGAcGTCGGAAGAAGATTTTGTGAAAGCCTTTGCACGAGAATCATGTGAGATTGATGGGXXXXXXXXXXTCCTCaAATTCCTTAGAGTTTCCAtCaAAAGATTGAGTATGTAACAcTGCTTGCGTATTGCCTGCATTGTTGTGTTCAAG	CAAGAAACGTTTTTATTCGTTTGAtGTCGGAAGAAGATTTTGTGAAAGCCTTTGCACGAGAATCATGTGAGATTGATGGGXXXXXXXXXXTCCTCgAATTCCTTAGAGTTTCCAaCgAAAGATTGAGTATGTAACAtTGCTTGCGTATTGCCTGCATTGTTGTGTTCAAG
Marker24876	CCTTCCTCCAATGGATCAAACACCCTTCTCAGCCACAAAGATAAATGGGAGTGAGCCTAAAGAGATAAAAAGTTgTCCCCXXXXXXXXXXAGAGCTCATTTATCAAAGTGTATCATCCAAAGAGGGAGAGAGACTATGTAAATAGCCCCTCTAAACGTAATCCACAGCTG	CCTTCCTCCAATGGATCAAACACCCTTCTCAGCCACAAAGATAAATGGGAGTGAGCCTAAAGAGATAAAAAGTTaTCCCCXXXXXXXXXXAGAGCTCATTTATCAAAGTGTATCATCCAAAGAGGGAGAGAGACTATGTAAATAGCCCCTCTAAACGTAATCCACAGCTG
Marker24881	CCAAaTTGACCCATTGGATAAGGAGGAGATGCCACTTGGCATTGGGAAAGAGTTTTTGGTCATTTTGGAAAAAGACATAAXXXXXXXXXXGACAGCAACAAGAGGGGGGAGAAGAAGAGATCCAAAAAGTAACATTGAGAATGACACAAAAGGTCACCTCAAGTGACATG	CCAAgTTGACCCATTGGATAAGGAGGAGATGCCACTTGGCATTGGGAAAGAGTTTTTGGTCATTTTGGAAAAAGACATAAXXXXXXXXXXGACAGCAACAAGAGGGGGGAGAAGAAGAGATCCAAAAAGTAACATTGAGAATGACACAAAAGGTCACCTCAAGTGACATG
Marker24890	CATGACCTTATTTCGAGAGATGCAAATtAGAAAGGTTAAACCAGATAAATTCACCGTGGTTTCTCTCCTAACTGGTTGTGXXXXXXXXXXAAAAGCTGGAGCTAAACCCGATGATATCTCATTTGTTGGTGTTTTAAGTGCTTGTAGTCATGGAGGATTGGTTGAGGAAG	CATGACCTTATTTCGAGAGATGCAAATaAGAAAGGTTAAACCAGATAAATTCACCGTGGTTTCTCTCCTAACTGGTTGTGXXXXXXXXXXAAAAGCTGGAGCTAAACCCGATGATATCTCATTTGTTGGTGTTTTAAGTGCTTGTAGTCATGGAGGATTGGTTGAGGAAG
Marker24901	CTCGTGATCAGTGACAAGAATGAACTCCCGCTACACCAGGTAGTGACACCAATGTTTCAGGGACTGAACTATGgCATAGAXXXXXXXXXXGCTGAAGTTTCTAATGAACTGGCtGTAGAAGGATGCCAATCCATGGAAAATCCTAACATAGTGCAAGGTCTTAGGTTTGG	CTCGTGATCAGTGACAAGAATGAACTCCCGCTACACCAGGTAGTGACACCAATGTTTCAGGGACTGAACTATGaCATAGAXXXXXXXXXXGCTGAAGTTTCTAATGAACTGGCaGTAGAAGGATGCCAATCCATGGAAAATCCTAACATAGTGCAAGGTCTTAGGTTTGG
Marker24912	CCAGTTTTATTTTCCCTGTTCAGAGCACTTGTACCTCTGGGCTCCAAGATTAACATGTGAAACAAGAATTGGAAAGCTTCXXXXXXXXXXCTGGGGTGAAGTATCTTTCCTACAAGATATCCGTTCCAACTCACGAAATATgAGCCTGGAAATCTCAGCATGCCTGTTTG	CCAGTTTTATTTTCCCTGTTCAGAGCACTTGTACCTCTGGGCTCCAAGATTAACATGTGAAACAAGAATTGGAAAGCTTCXXXXXXXXXXCTGGGGTGAAGTATCTTTCCTACAAGATATCCGTTCCAACTCACGAAATATaAGCCTGGAAATCTCAGCATGCCTGTTTG
Marker24925	CTTAACCGAGTTGAGTAGAGTTTAGTCAAGTATGTGTTATTTTCCAATTGAGTGGATATCTATTTTTACAAgCGAGCTTTXXXXXXXXXXTATTATGTTTTGTGTTGAAgTTTAAAAAAATTGTAATGATTAGATGATATGAGATACTATATTTTATATAACCAAACAAG	CTTAACCGAGTTGAGTAGAGTTTAGTCAAGTATGTGTTATTTTCCAATTGAGTGGATATCTATTTTTACAAaCGAGCTTTXXXXXXXXXXTATTATGTTTTGTGTTGAAaTTTAAAAAAATTGTAATGATTAGATGATATGAGATACTATATTTTATATAACCAAACAAG
Marker24938	CATTGAGCAGGAACATTATGACATTCCAGCGATGACCTAGACCACCCTTCAGTGTGCTCACTGCAAGAGGGAAGAGAGGGXXXXXXXXXXTGAGGGTCATAGGTTGATTCCGGACCACCTCCTGGGGAGTCCGCAGcTACGCTCATGGACTTTCAAGAAATCTTTGCTGG	CATTGAGCAGGAACATTATGACATTCCAGCGATGACCTAGACCACCCTTCAGTGTGCTCACTGCAAGAGGGAAGAGAGGGXXXXXXXXXXTGAGGGTCATAGGTTGATTCCGGACCACCTCCTGGGGAGTCCGCAGgTACGCTCATGGACTTTCAAGAAATCTTTGCTGG
Marker25077	CCTATGATGTTTTTCATAGTTGTGATTTGTTTTTAATTTTTCTAAGTTGATATTTGAGTTTAGACAAAATTTACTTGAGAXXXXXXXXXXTGGATCTCCTCGATACATAGAGTTTGTTTTGTCTCAGTTGATCTT--ACACATGGAAGAGGAGATTTCTCATCTTTGTAAGG	CCTATGATGTTTTTCATAGTTGTGATTTGTTTTTAATTTTTCTAAGTTGATATTTGAGTTTAGACAAAATTTACTTGAGAXXXXXXXXXX--GATCTCCTCGATACATAGAGTTTGTTTTGTCTCAGTTGATCTTACACACATGGAAGAGGAGATTTCTCATCTTTGTAAGG
Marker25083	CATTCCTTCATCATtGGACATGGTGTTTATATATCAAACTTTGCGACTGTATCATACTTTGAGAATATCTCAAGAATTGTXXXXXXXXXXGTATACAGTAGAGATGCCTAAACATTGAAAGGAAAAGAGGGAAATCCTGATAGGGAAGCTCAATTTCAAAAATATGAGTG	CATTCCTTCATCATcGGACATGGTGTTTATATATCAAACTTTGCGACTGTATCATACTTTGAGAATATCTCAAGAATTGTXXXXXXXXXXGTATACAGTAGAGATGCCTAAACATTGAAAGGAAAAGAGGGAAATCCTGATAGGGAAGCTCAATTTCAAAAATATGAGTG
Marker25117	CAGCATGTATAGATACTACATCACAAAGcACCACATCCTGATATTTTCCAATAGAAAAAGAAACTAGCACTTGTCTATTTXXXXXXXXXXCTGGCAACAAGAGAATCACCATAtTCTTCATTCTCATACCtATTTTCAACACTAGACTCACGTCGCCTCCTATCTCTTAG	CAGCATGTATAGATACTACATCACAAAGtACCACATCCTGATATTTTCCAATAGAAAAAGAAACTAGCACTTGTCTATTTXXXXXXXXXXCTGGCAACAAGAGAATCACCATAcTCTTCATTCTCATACCcATTTTCAACACTAGACTCACGTCGCCTCCTATCTCTTAG
Marker25141	CCACATTTCACACGGCAACCTTTGGTAAGTGTGTGTATATATAGATaTAAAATAAATAAaAAAAtCTACTTtTTTTtA-T-cXXXXXXXXXXTTTTCATGACAATACTTCTATGCAGCTGTTAGTGGCAGGGGGTTtATAGCCAGAGACATCACGTTTGAGAACACAGCAGG	CCACATTTCACACGGCAACCTTTGGTAA--GTGTGTATATATAGATgTAAAATAAATAAgAAAAcCTACTTcTTTTcATTGgXXXXXXXXXXTTTTCATGACAATACTTCTATGCAGCTGTTAGTGGCAGGGGGTTcATAGCCAGAGACATCACGTTTGAGAACACAGCAGG
Marker25157	CACCCCTGAATCATTCGCAGAGCTCCTTTCTaCTACCCCTCAACCGATCCCAGATGTGCTTCTACCATCTAAGGCTCCAAXXXXXXXXXXATATCCTgAGTTTTCTGAAGAGGAATAGTCATCGGCTGTTCCAGTCTGGATTTTCCTTTCTGGTTTGGCGCCTAATTTTG	CACCCCTGAATCATTCGCAGAGCTCCTTTCTgCTACCCCTCAACCGATCCCAGATGTGCTTCTACCATCTAAGGCTCCAAXXXXXXXXXXATATCCTcAGTTTTCTGAAGAGGAATAGTCATCGGCTGTTCCAGTCTGGATTTTCCTTTCTGGTTTGGCGCCTAATTTTG
Marker25193	CCAAAAGCAGCAGtTAGCTCTCTATTTTCaGAGATGAGATGAGATGAGTTGAGATTAAAGTTAAAAAGTTGAATAAAATAXXXXXXXXXXATCCAGTGATCATATTAGGTTGTTGCAAAAAGAAGTGGATGGCTTCTTTTATGGATGAAGACTTGAAGTGGCTCCAAAGG	CCAAAAGCAGCAGaTAGCTCTCTATTTTCgGAGATGAGATGAGATGAGTTGAGATTAAAGTTAAAAAGTTGAATAAAATAXXXXXXXXXXATCCAGTGATCATATTAGGTTGTTGCAAAAAGAAGTGGATGGCTTCTTTTATGGATGAAGACTTGAAGTGGCTCCAAAGG
Marker25209	CATTTGGATAGTCGTCTGGTAGCTATTCTTGTACGCAAATTcGATGAGTGAGATATGATTTTCCCAACGTCCTTTAAAATXXXXXXXXXXGTGAGTTTACTTAGCGTGTTCGTAGTGGTGACCGTTAATAATTGAGCACTCTTAGTGGATCGATCTATGCATCCCTATCG	CATTTGGATAGTCGTCTGGTAGCTATTCTTGTACGCAAATTtGATGAGTGAGATATGATTTTCCCAACGTCCTTTAAAATXXXXXXXXXXGTGAGTTTACTTAGCGTGTTCGTAGTGGTGACCGTTAATAATTGAGCACTCTTAGTGGATCGATCTATGCATCCCTATCG
Marker25301	CTCCAAGGAAATAACTTCTTCCATaCAACAGAAGCTATCATCTTGAAACCATAATGGAAAACATATTTGCTGGGTCATCCXXXXXXXXXXCCTTTCATTTCTATTTTTTTTTTTTTAAGCCTCATCACACCAATTGGTCACACAAAAACCTGTCCACTAATTAGTCTCGG	CTCCAAGGAAATAACTTCTTCCATgCAACAGAAGCTATCATCTTGAAACCATAATGGAAAACATATTTGCTGGGTCATCCXXXXXXXXXXCCTTTCATTTCTATTTTTTTTTTTTTAAGCCTCATCACACCAATTGGTCACACAAAAACCTGTCCACTAATTAGTCTCGG
Marker25309	CCTTTcAATCTAAATATGCTAAGGGAGAATGTAAAAATGTAAATTCTCTAAATAATTTGCATATTTGAAACAGTTCgAAAXXXXXXXXXXAtTGCTAATGTTGAACCAACTCGACAGGTTGTCCTCTTGTACGGTGAAAGACACACCTCGTGCAgATTTCTTACTAGGTG	CCTTTtAATCTAAATATGCTAAGGGAGAATGTAAAAATGTAAATTCTCTAAATAATTTGCATATTTGAAACAGTTCaAAAXXXXXXXXXXAaTGCTAATGTTGAACCAACTCGACAGGTTGTCCTCTTGTACGGTGAAAGACACACCTCGTGCAaATTTCTTACTAGGTG
Marker25329	CCAGTGTTTCAAAGCCCTCGAAGATTTTAAATGCCCTGGAAATATTTATATGGGGTATTTCCAGTGTTATTGAACTAAGCXXXXXXXXXXCATTTTAAATCAATGTTTTAATTCcCCACTGTTAGATTGTTTTGAAGTTCCCAAGGTAAAAGGTTAAGATTAAAACCCAG	CCAGTGTTTCAAAGCCCTCGAAGATTTTAAATGCCCTGGAAATATTTATATGGGGTATTTCCAGTGTTATTGAACTAAGCXXXXXXXXXXCATTTTAAATCAATGTTTTAATTCtCCACTGTTAGATTGTTTTGAAGTTCCCAAGGTAAAAGGTTAAGATTAAAACCCAG
Marker25349	CAGTTTGTCAATATCATACTATCAACCTTGGCATGATTTTTTTAGTAAATTCGGCGTATGATTTGGGCTTTGGTTACACTXXXXXXXXXXACTTTATATAAATATTATAGGTGTGGGGTGTGAGAGTGAATAGTGACTgATACATAGTAAATTCTGGTAGTTAAAGGGTG	CAGTTTGTCAATATCATACTATCAACCTTGGCATGATTTTTTTAGTAAATTCGGCGTATGATTTGGGCTTTGGTTACACTXXXXXXXXXXACTTTATATAAATATTATAGGTGTGGGGTGTGAGAGTGAATAGTGACTaATACATAGTAAATTCTGGTAGTTAAAGGGTG
Marker25359	CCTGAAGATCTTGAAAGACTC--TTGTGAGATTCATCTtCTTAAGAtAtTGAAgCACCCGAACATTATGAAATTTTACACTTXXXXXXXXXXTCTTTTGAAATCTGAATTTTCCCTtTTCTCGTTTTCATCTGGGTTATGTTTTCACTTTTTTTAATATATTAGTTGATGTG	CCTGAAGATCTTGAAAGACTCTATTGTGAGATTCATCTcCTTAAGAcAcTGAAaCACCCGAACATTATGAAATTTTACAC--XXXXXXXXXXTCTTTTGAAATCTGAATTTTCCCTcTTCTCGTTTTCATCTGGGTTATGTTTTCACTTTTTTTAATATATTAGTTGATGTG
Marker25396	CCGTATTAATTGCACCCAATTTTCATTAATTGCGAGCCTTGCTTGTCATGTGCCTCATCATTTCCTGGTTTCTGGGTCACXXXXXXXXXXTTATCTTAACCAAGGATCTaGATATATAAGAAGAAACTgAGAAAATTTAGTTCAATCACCACACGAATGATTGTGTTAAG	CCGTATTAATTGCACCCAATTTTCATTAATTGCGAGCCTTGCTTGTCATGTGCCTCATCATTTCCTGGTTTCTGGGTCACXXXXXXXXXXTTATCTTAACCAAGGATCTgGATATATAAGAAGAAACTaAGAAAATTTAGTTCAATCACCACACGAATGATTGTGTTAAG
Marker25402	CTCCCTAATAAGCCCCGcTGCCAgGAGGCGATTAGCTTcTTCAGCTATGGCaGCATACTTCTTAGTGTTGAAGCTCCTGCXXXXXXXXXXCTCATTTGGCTCTACTTACTGGAGGGTCTATTCATCTtGGACTCCTTCATCTTGCTAGTTTAGGCTAGGTAGAGGCaGGG	CTCCCTAATAAGCCCCGcTGCCAgGAGGCGATTAGCTTaTTCAGCTATGGCaGCATACTTCTTAGTGTTGAAGCTCCTGCXXXXXXXXXXCTCATTTGGCTCTACTTACTGGAGGGTCTATTCATCTcGGACTCCTTCATCTTGCTAGTTTAGGCTAGGTAGAGGCaGGG	CTCCCTAATAAGCCCCGtTGCCAaGAGGCGATTAGCTTcTTCAGCTATGGCgGCATACTTCTTAGTGTTGAAGCTCCTGCXXXXXXXXXXCTCATTTGGCTCTACTTACTGGAGGGTCTATTCATCTtGGACTCCTTCATCTTGCTAGTTTAGGCTAGGTAGAGGCgGGG
Marker25424	CTCATTTTAATTTTTTATATTAAAAGTATTTAATATATAaATGATTTATATTTGGTTGTATTATAGCAAAATGTGACTAAXXXXXXXXXXAAGTACTCCACATATTCCAATTATAAAAGGCGGACTCCAACAATTTATAAAATTATGAGAAAGACCACCAAGGACAAAAG	CTCATTTTAATTTTTTATATTAAAAGTATTTAATATATAtATGATTTATATTTGGTTGTATTATAGCAAAATGTGACTAAXXXXXXXXXXAAGTACTCCACATATTCCAATTATAAAAGGCGGACTCCAACAATTTATAAAATTATGAGAAAGACCACCAAGGACAAAAG
Marker25448	CTGATGGAATATTTTGTCCGCAGTTTATAGATGCATATTATGTGCTCTGGAaTATGTTTGGTGATTGATTTGGACTTTTTXXXXXXXXXXAACACTAGATGAGGAGGACCTGGTGCCCTCAGCTCTTATCAAGTTCAAACCTATTGAAACAGATTCTGTTGTTTTCACCG	CTGATGGAATATTTTGTCCGCAGTTTATAGATGCATATTATGTGCTCTGGAtTATGTTTGGTGATTGATTTGGACTTTTTXXXXXXXXXXAACACTAGATGAGGAGGACCTGGTGCCCTCAGCTCTTATCAAGTTCAAACCTATTGAAACAGATTCTGTTGTTTTCACCG
Marker25454	CAGATTTGCACATTTCAATCTTCCTATTTTCAAAGTGGTGAACAAAACCACATTCTTGAATTCAGAGAGAGATGTTCCATXXXXXXXXXXCACTATCCTCTTCAAGGTCAGAAGCTGCAATCCAATCAATtGATGGCTTCAAAGAACATGCAATGCAGGCATGAAGAAGG	CAGATTTGCACATTTCAATCTTCCTATTTTCAAAGTGGTGAACAAAACCACATTCTTGAATTCAGAGAGAGATGTTCCATXXXXXXXXXXCACTATCCTCTTCAAGGTCAGAAGCTGCAATCCAATCAATcGATGGCTTCAAAGAACATGCAATGCAGGCATGAAGAAGG
Marker25464	CCAAGGCTTAATTCAAACAGACCAACCAATCAACAGTTTACAAATGATAAATACAACAATAATATTTAAATGGAAAAATTXXXXXXXXXXTACACACTAAGAAGCGAGGTGAGAAACTCAAACACAAGAGGAAGGGAAGAATCcAAGGGAAATTTAAGTGAGAATTCGAG	CCAAGGCTTAATTCAAACAGACCAACCAATCAACAGTTTACAAATGATAAATACAACAATAATATTTAAATGGAAAAATTXXXXXXXXXXTACACACTAAGAAGCGAGGTGAGAAACTCAAACACAAGAGGAAGGGAAGAATCgAAGGGAAATTTAAGTGAGAATTCGAG
Marker25481	CAACTCCGGCTTTCGAAGCTAATTATATATACCAGATATGATCATCACTCACTCAAGTTTGTTAGTTTCTTTTCATTTGGXXXXXXXXXXTTGGGCATTTTTATcTGGGCTTGAAAGATTTGGGTTCGCAATCTTAACCCAAATTCCCCCCTCTTGAAATTGAAGTAGCG	CAACTCCGGCTTTCGAAGCTAATTATATATACCAGATATGATCATCACTCACTCAAGTTTGTTAGTTTCTTTTCATTTGGXXXXXXXXXXTTGGGCATTTTTATtTGGGCTTGAAAGATTTGGGTTCGCAATCTTAACCCAAATTCCCCCCTCTTGAAATTGAAGTAGCG
Marker25570	CTTCCTCGTAGACACCACATTCTCTCAGCGGTGGACAGCAATGCGGAGGAAGAAAAAAAATTCCCATCTCCCGTGCCACAXXXXXXXXXXTTTTATAGAGTCCCAGAGGATGAATTTTGGTGATTATATGTGTTTATATTACTTTGCAGGCTACGATTACAAATcTGCAG	CTTCCTCGTAGACACCACATTCTCTCAGCGGTGGACAGCAATGCGGAGGAAGAAAAAAAATTCCCATCTCCCGTGCCACAXXXXXXXXXXTTTTATAGAGTCCCAGAGGATGAATTTTGGTGATTATATGTGTTTATATTACTTTGCAGGCTACGATTACAAATtTGCAG
Marker25653	CGATATTCAAGCTGTTCATGAAGCAAGTATGCGGGCACAATGCCTGAATTTGAATTTATTCGTGCTAATCTGATGAACCGXXXXXXXXXXGACATATcATTAAGGATTGCCCGATACGTACTCCACGTCGCCAAAAAACTGCCTATTCAGCTGCTGCCAGCTCTACCTTG	CGATATTCAAGCTGTTCATGAAGCAAGTATGCGGGCACAATGCCTGAATTTGAATTTATTCGTGCTAATCTGATGAACCGXXXXXXXXXXGACATATgATTAAGGATTGCCCGATACGTACTCCACGTCGCCAAAAAACTGCCTATTCAGCTGCTGCCAGCTCTACCTTG
Marker25679	CCACCTTCTGAACCCCCACCCTTGCAAAGGTGGGTTTCTTCGATCCGTATCTTGTCTGGGTCGGCGATTTCTTGGTTCCTXXXXXXXXXXAGTCCCTTTCGCCTTGTCGTAGTCTTCCCCTCATACTGACTCTTTCTTGGTTTTAGACcGCTTTCTTGATCCTTCCTGGG	CCACCTTCTGAACCCCCACCCTTGCAAAGGTGGGTTTCTTCGATCCGTATCTTGTCTGGGTCGGCGATTTCTTGGTTCCTXXXXXXXXXXAGTCCCTTTCGCCTTGTCGTAGTCTTCCCCTCATACTGACTCTTTCTTGGTTTTAGACtGCTTTCTTGATCCTTCCTGGG
Marker25706	CCTTAACTTTTTGACCCAGAACTTCTTTGATCTTTCAAGTATAA-CCATTTCACGGATCTTTTAATTTCGACAGTGGTGATXXXXXXXXXXTCAAATATACACAATGTTTGCTACAAAtCCAAAGCCCAAAACAAAGTTTCATATATTGTTATTCTTTGTGCAGGGAGGAG	CCTTAACTTTTTGACCCAGAACTTCTTTGATCTTTCAAGTATAACCCATTTCACGGATCTTTTAATTTCGACAGTGGTGA-XXXXXXXXXXTCAAATATACACAATGTTTGCTACAAAaCCAAAGCCCAAAACAAAGTTTCATATATTGTTATTCTTTGTGCAGGGAGGAG
Marker25734	CTCACTTTCTTTGTGCTAGGCAAACTGTTCTGGATTTTAATGAGAAGGGGTATGTGGTCTGAGGTGGATGCTACCCaGCaXXXXXXXXXXCACAACCAAGGGACATTCTGTGCAAGGATTAAGCCTTTTAAAAGAAGCCAAtTTCcGACTCTTTTAGcTGTATTAGGGTG	CTCACTTTCTTTGTGCTAGGCAAACTGTTCTGGATTTTAATGAGAAGGGGTATGTGGTCTGAGGTGGATGCTACCCgGCgXXXXXXXXXXCACAACCAAGGGACATTCTGTGCAAGGATTAAGCCTTTTAAAAGAAGCCAAgTTCtGACTCTTTTAGtTGTATTAGGGTG
Marker25787	CTTGCAAGCAAAACTTATGCAGGTAAAGGCTTGTATACAGGGGTCTGAGGAAGATGCGAAGCAGGAATTAGAGGTTCTTTXXXXXXXXXXAAAAAGATGCTGCTTATACTGGTGAAGTACTCAAGTCCGTGCAGATGGTTACAGATGTAATGGAAGCTCTTATtAAAAGG	CTTGCAAGCAAAACTTATGCAGGTAAAGGCTTGTATACAGGGGTCTGAGGAAGATGCGAAGCAGGAATTAGAGGTTCTTTXXXXXXXXXXAAAAAGATGCTGCTTATACTGGTGAAGTACTCAAGTCCGTGCAGATGGTTACAGATGTAATGGAAGCTCTTATcAAAAGG
Marker25866	CCAATACTTCCCGCACGATCGTCCACCACCCTCATGCACCTTCATCGGCAAACAGAAGATGCCGAAAAGCAAGACTCGAtXXXXXXXXXXCTCAGCCACATCatTGCCGCTTCGTAGCTGCTCTCACGGTGTGTTTTaGTTGCACGaCTCTGGGTCTCTTTTAAAATATG	CCAATACTTCCCGCACGATCGTCCACCACCCTCATGCACCTTCATCGGCAAACAGAAGATGCCGAAAAGCAAGACTCGAcXXXXXXXXXXCTCAGCCACATCgcTGCCGCTTCGTAGCTGCTCTCACGGTGTGTTTTcGTTGCACGgCTCTGGGTCTCTTTTAAAATATG
Marker25940	CTAGATAGTTTATGTCATGTTCAGTTTGTGATTTAAGGTTTAAATAAATGATTTTGATAAGCACATGATAATTTAGTATTXXXXXXXXXXTTGTGTGTGAATTTGgGAAAGTGTAATGATTAGATgAGATAAAATAAGATGAGTTGAGAAGTTTTGAGAAAACAAACGAG	CTAGATAGTTTATGTCATGTTCAGTTTGTGATTTAAGGTTTAAATAAATGATTTTGATAAGCACATGATAATTTAGTATTXXXXXXXXXXTTGTGTGTGAATTTGaGAAAGTGTAATGATTAGATaAGATAAAATAAGATGAGTTGAGAAGTTTTGAGAAAACAAACGAG
Marker25953	CGAGAGAAAGGAAAACCTCCCCATGTTGAAGTCTAGCAGCCACGTCTCCCTCTTCAACCACCACGTTGCTATCGTCTCCT-XXXXXXXXXXCCACATCGAAACAGAGCAACTCCATTTCTCCTAGCTCTCAACCACGTTAGGCAGTGGAGGACCTACACAGGGGCAGGGGG	CGAGAGAAAGGAAAACCTCCCCATGTTGAAGTCTAGCAGCCACGTCTCCCTCTTCAACCA-CACGTTGCTATCGTCTCCTCXXXXXXXXXXCCACATCGAAACAGAGCAACTCCATTTCTCCTAGCTCTCAACCACGTTAGGCAGTGGAGGACCTACACAGGGGCAGGGGG
Marker25963	CAAAACTGACAAGGTTACACAATGAGGATGTTCGACCCCCAATCAACTTCAGAGACTTATGGTTGAGAAGAGACaTTGATXXXXXXXXXXTCTCGACGGGAGAGTCCAGGCTATTCAGGCGTCTTTCTCACAGTGAAATTGGGAAGAATGTCGTGCATTCAACTTTTTGG	CAAAACTGACAAGGTTACACAATGAGGATGTTCGACCCCCAATCAACTTCAGAGACTTATGGTTGAGAAGAGACgTTGATXXXXXXXXXXTCTCGACGGGAGAGTCCAGGCTATTCAGGCGTCTTTCTCACAGTGAAATTGGGAAGAATGTCGTGCATTCAACTTTTTGG
Marker25990	CCTGTTAGAATGGTGTAAATTAATTTGAACAAATAAATATACAGTTTCAACACCATCATCATATGGACATGAACTGTGTAXXXXXXXXXXATGATTTGTCAAGAATCAtTGGTTTTAAGCATACAATTCAACATGGAGTGAAACCTAGAATTCACTCAATCATTTATACG	CCTGTTAGAATGGTGTAAATTAATTTGAACAAATAAATATACAGTTTCAACACCATCATCATATGGACATGAACTGTGTAXXXXXXXXXXATGATTTGTCAAGAATCAcTGGTTTTAAGCATACAATTCAACATGGAGTGAAACCTAGAATTCACTCAATCATTTATACG
Marker25994	CCTAATTAACAACAAATAAAAGTCTAAAATACTTAAAAATAGATAACATAATTAAAATTTTATTTTTATAAATTAACTAGXXXXXXXXXXCTAATTCTTGAAAACCTAGCTAGTACTGCCAGATAATGAGCCTTCAAGCCAACCATTTTTCCTCTCCTcATGTACAGACG	CCTAATTAACAACAAATAAAAGTCTAAAATACTTAAAAATAGATAACATAATTAAAATTTTATTTTTATAAATTAACTAGXXXXXXXXXXCTAATTCTTGAAAACCTAGCTAGTACTGCCAGATAATGAGCCTTCAAGCCAACCATTTTTCCTCTCCTaATGTACAGACG
Marker26035	CCTAACATATGGAAGTGAGGCAGTTGTACCAGTGGAAGTTAGGATGCCCAGCTATTGAGTCCAGCACTTCGACCGAGACTXXXXXXXXXXTAACGGCTCAAAGATACCTaATGAAGGGAGCTACCTCACCCATGGAATGACAAGCACTTAAGGAAATACTATGCTTAATG	CCTAACATATGGAAGTGAGGCAGTTGTACCAGTGGAAGTTAGGATGCCCAGCTATTGAGTCCAGCACTTCGACCGAGACTXXXXXXXXXXTAACGGCTCAAAGATACCTgATGAAGGGAGCTACCTCACCCATGGAATGACAAGCACTTAAGGAAATACTATGCTTAATG
Marker26049	CATTCAACACATTCGCTCCGCTCATCTCTCTTCTCCTACTGGCAAATATCTCTTAACTCATCTCCTTCATGTGCCTTTGAXXXXXXXXXXGCATCCCTGCCCTGACCATTTCACGTTTCCAGCTTCCCACCTCATCTCATGGGCTTTCTgACTGTTCCGCGTGTGCACAG	CATTCAACACATTCGCTCCGCTCATCTCTCTTCTCCTACTGGCAAATATCTCTTAACTCATCTCCTTCATGTGCCTTTGAXXXXXXXXXXGCATCCCTGCCCTGACCATTTCACGTTTCCAGCTTCCCACCTCATCTCATGGGCTTTCTaACTGTTCCGCGTGTGCACAG
Marker26084	CCACgGTGATGGTAGGGTTTTGATACAGTGTTTGAATACTCATCCATGAAATAAATAATAAATAAACCATATAAGCTGTAXXXXXXXXXXTCGTACTTTCCTTGGAGTAATTGAGTCATA-TTTTTTTTTATGTCAATTTCACCTTTTTGTATCTGAGTCAACTTCTTTTG	CCACaGTGATGGTAGGGTTTTGATACAGTGTTTGAATACTCATCCATGAAATAAATAATAAATAAACCATATAAGCTGTAXXXXXXXXXX-CGTACTTTCCTTGGAGTAATTGAGTCATATTTTTTTTTTATGTCAATTTCACCTTTTTGTATCTGAGTCAACTTCTTTTG
Marker26097	CCAATAATTTGAAGGTCGGAATATTGATAATTTTTATCGGACCTAAATTATATTTAATGGGTCATATTGGATAAGTCTATXXXXXXXXXX---CACCCTCCCAAATTTCTCTATAAATATCTTCAATTCTGTGTGTTATTTGAAAAAAACCATAACCTTCCATAAATGGAGCG	CCAATAATTTGAAGGTCGGAATATTGATAATTTTTATCGGACCTAAATTATATTTAATGGGTCATATTGGATAAGTCTATXXXXXXXXXXGCACACCCTCCCAAATTTCTCTATAAATATCTTCAATT---TGTGTTATTTGAAAAAAACCATAACCTTCCATAAATGGAGCG
Marker26125	CTAAGTCCATGGTGATTGGAGGAGATGGGTGGTGGTGTAAAGGACTGATTTTTCATATTGCACTTCATCACTcTGTGTCAXXXXXXXXXXGGAGTGGTGCACAAAAGCCATTCGGGTTTGGGTGCCTTCTTTGGGTGGAAAAAATTTTCAAAGCTCATGATGACCATGAG	CTAAGTCCATGGTGATTGGAGGAGATGGGTGGTGGTGTAAAGGACTGATTTTTCATATTGCACTTCATCACTtTGTGTCAXXXXXXXXXXGGAGTGGTGCACAAAAGCCATTCGGGTTTGGGTGCCTTCTTTGGGTGGAAAAAATTTTCAAAGCTCATGATGACCATGAG
Marker2618	CTTATCCCTCaCGTGGAGGAGAGTGGGTCCCACCTTCAAAcGCGACCCAAATAACTTACCCTGTCTCCTATCACGACGAAXXXXXXXXXXAACAAGAAGGAAAATGTAGGGAAGGTACtGcCGGATATATAAGACCATTTTATTAATTATGTAAATTATTGCAACATAAG	CTTATCCCTCtCGTGGAGGAGAGTGGGTCCCACCTTCAAAtGCGACCCAAATAACTTACCCTGTCTCCTATCACGACGAAXXXXXXXXXXAACAAGAAGGAAAATGTAGGGAAGGTACaGtCGGATATATAAGACCATTTTATTAATTATGTAAATTATTGCAACATAAG
Marker26192	CATTAGTAGAGGCAGGATCCTATTGGAGGATAGGAAATGGTCATCATGTTtTGGTTTGGAAGGATAAATGGATATCATCCXXXXXXXXXXCTcAAAGCTTTTTGGCAGCACCTATGGCAGTTAAAAGTGCAGCCTGTAGATAAGTTTTCTTTTGGAGATCCTGCTTAAAG	CATTAGTAGAGGCAGGATCCTATTGGAGGATAGGAAATGGTCATCATGTTcTGGTTTGGAAGGATAAATGGATATCATCCXXXXXXXXXXCTtAAAGCTTTTTGGCAGCACCTATGGCAGTTAAAAGTGCAGCCTGTAGATAAGTTTTCTTTTGGAGATCCTGCTTAAAG
Marker26204	CATGGAGTCTTCGATGCCAAAGTTAGTGGAGTATTTTGGTAGTTTGTAAATAATGAAAGATTCTAGGGATTAGAGATAGTXXXXXXXXXXGTCGAaATTCCCATTTCAGAATTCTAAAGTTCTTTGTCTTTCATGTTCTGCCaTGTACAAGTCcGCATGAGcGAAGTGTG	CATGGAGTCTTCGATGCCAAAGTTAGTGGAGTATTTTGGTAGTTTGTAAATAATGAAAGATTCTAGGGATTAGAGATAGTXXXXXXXXXXGTCGAtATTCCCATTTCAGAATTCTAAAGTTCTTTGTCTTTCATGTTCTGCCcTGTACAAGTCgGCATGAGtGAAGTGTG
Marker26210	CGCGAGtGAAAAACTCCAACCTCTTAACTTTGCAAGTTTGCCCTCAATTGGTTTTCTACTAAGGAAGGGGAAAGTGGTAAXXXXXXXXXXGTCACTGCAGGTGTGAAGGTCATTGGAACTTGTAATCAAAGCCTACTTAGTTGATAAACaTGGGAAGAAATAAAATAGAG	CGCGAGcGAAAAACTCCAACCTCTTAACTTTGCAAGTTTGCCCTCAATTGGTTTTCTACTAAGGAAGGGGAAAGTGGTAAXXXXXXXXXXGTCACTGCAGGTGTGAAGGTCATTGGAACTTGTAATCAAAGCCTACTTAGTTGATAAACtTGGGAAGAAATAAAATAGAG
Marker26235	CCCGTTTgATTGTTGGATTCTACTGAAATCAATTCAATTTAATTTTAAGTTAAaTCTAATATCTAAACACTCAACTCTTAXXXXXXXXXXTTTCATACTTTCACCCCGCATTCCATTGAAATTTGACAGAATTGATTTTGAATTTTGGAGTTTATGTaCACGACACCATG	CCCGTTTaATTGTTGGATTCTACTGAAATCAATTCAATTTAATTTTAAGTTAAgTCTAATATCTAAACACTCAACTCTTAXXXXXXXXXXTTTCATACTTTCACCCCGCATTCCATTGAAATTTGACAGAATTGATTTTGAATTTTGGAGTTTATGTgCACGACACCATG
Marker26288	CGTATGCCACTATTATCACCCtTGGCAGgGTCGTAACTGAACAGAAtGGAATTAAATAAATAATTCATAGTCCAACTATAXXXXXXXXXXTCAAAAAATGTGATTTTTGGTTGCAAGAGATTACCTTTTTGGGGCATGTTGAGTTGAAAGAAGGAGTTTCAGTATACCAG	CGTATGCCACTATTATCACCCgTGGCAGaGTCGTAACTGAACAGAAcGGAATTAAATAAATAATTCATAGTCCAACTATAXXXXXXXXXXTCAAAAAATGTGATTTTTGGTTGCAAGAGATTACCTTTTTGGGGCATGTTGAGTTGAAAGAAGGAGTTTCAGTATACCAG
Marker26335	CACCGGGCGTGGGGAAGAGAACCATGATATGGGCTATGCTTCGAGAGGCTTTTGGACCTGACAGAGTACAGGTATGTaGTXXXXXXXXXXTCTTGCtCTTTATAAAGTTCTAATgAAGCTCTAATTGTATcATTGACTAGTtCTTTTAGAaTATAGACCAAGTGGTTTAG	CACCGGGCGTGGGGAAGAGAACCATGATATGGGCTATGCTTCGAGAGGCTTTTGGACCTGACAGAGTACAGGTATGTgGTXXXXXXXXXXTCTTGCcCTTTATAAAGTTCTAATaAAGCTCTAATTGTATtATTGACTAGTgCTTTTAGAgTATAGACCAAGTGGTTTAG
Marker26370	CTTAGTTCATCGGGTTACATGCCTTATGCACTCACTAGCGTTAGAAGCTTCCTTGCTCCAGCATTCTTTGAAAAGAATCtXXXXXXXXXXGCGTAACATGTTCAATTCATGGCTTGATAACATAAATCACATGGAATATCAAAACACATACATGAAATCATGAGAAATGG	CTTAGTTCATCGGGTTACATGCCTTATGCACTCACTAGCGTTAGAAGCTTCCTTGCTCCAGCATTCTTTGAAAAGAATCaXXXXXXXXXXGCGTAACATGTTCAATTCATGGCTTGATAACATAAATCACATGGAATATCAAAACACATACATGAAATCATGAGAAATGG
Marker26396	CGCTACAAAATAGTATTTGCAATGATTTTTAAAGGAATCCAAGCAGACATTTGTAGCTATTTTAACCATTATTTGCGAATXXXXXXXXXXTTATGCTTTTTTAGTAAGTCAAGTATGATTATGTCAAGGAGAAGCGAAGcTATGTAGAACCTAGGTGTGCAAATTCATTG	CGCTACAAAATAGTATTTGCAATGATTTTTAAAGGAATCCAAGCAGACATTTGTAGCTATTTTAACCATTATTTGCGAATXXXXXXXXXXTTATGCTTTTTTAGTAAGTCAAGTATGATTATGTCAAGGAGAAGCGAAGgTATGTAGAACCTAGGTGTGCAAATTCATTG
Marker26407	CTTTCGTACTTCTTCCAGGTCACTGGGTAGTTGCCCTTCCTACAAGATCTTTTGGATGTCAGCCGCACATTCGGGAGGTGXXXXXXXXXXCTTcAGCCCCTAGTAACCGTGCGACTGACATTCCTGCCAAGAGTGCTTCATACTCAGCTTCGTTGTTGGTTGCTTTGAAG	CTTTCGTACTTCTTCCAGGTCACTGGGTAGTTGCCCTTCCTACAAGATCTTTTGGATGTCAGCCGCACATTCGGGAGGTGXXXXXXXXXXCTTtAGCCCCTAGTAACCGTGCGACTGACATTCCTGCCAAGAGTGCTTCATACTCAGCTTCGTTGTTGGTTGCTTTGAAG
Marker26408	CGTGTTATGCTGCCTTTGAACATGTCAACTGATGATGGACCTATATATGTTAATGCTAAGCAGTACCATGGGATTATCAGXXXXXXXXXXAATGAGACATTTGCTCATCCATAATGTGATTGATGCAAAGTTAAAAGAGTAGGTTcGTCAGAAATAGTCTATTTTTCAAG	CGTGTTATGCTGCCTTTGAACATGTCAACTGATGATGGACCTATATATGTTAATGCTAAGCAGTACCATGGGATTATCAGXXXXXXXXXXAATGAGACATTTGCTCATCCATAATGTGATTGATGCAAAGTTAAAAGAGTAGGTTtGTCAGAAATAGTCTATTTTTCAAG
Marker26410	CTAGTGCGGCTCTCTGTGCCTAACAGAGAATTCTGCTGTTACGATCCCATATCGACTAAGTATGgAATTAGTTAATGGTTXXXXXXXXXXATAAGCCCCTAGACACCATTCCCTTGCAAGCTAGTTTTCAAGGGTGAGTTCTACCTAGTGGGTTCTTAACGTCTGCATTG	CTAGTGCGGCTCTCTGTGCCTAACAGAGAATTCTGCTGTTACGATCCCATATCGACTAAGTATGaAATTAGTTAATGGTTXXXXXXXXXXATAAGCCCCTAGACACCATTCCCTTGCAAGCTAGTTTTCAAGGGTGAGTTCTACCTAGTGGGTTCTTAACGTCTGCATTG
Marker26426	CTCATCAAAACCAGAGGTGAAACTGAaaAGAATAAGCAATTAcgACATTAATGTACATTAAAcCATATATTTGAAATGCAXXXXXXXXXX-ATGAAATAGTTTTTGAAAACCTGGACATGAACAAAATATAAAAAAAACAACTTTCAAACAAAGCCACTACGACATTATCG	CTCATCAAAACCAGAGGTGAAACTGAgcAGAATAAGCAATTAgaACATTAATGTACATTAAAgCATATATTTGAAATGCAXXXXXXXXXXAATGAAATAGTTTTTGAAAACCTGGACATGAACAAAATAT-AAAAAAACAACTTTCAAACAAAGCCACTACGACATTATCG
Marker26435	CAGTAGGACCCgTCAGAAGAAATAAAAGGGTGAtCGtACAGATGGGCACAACAATCCCAAGAGGGAGAGTGATGGTTGGAXXXXXXXXXXCACGACTAGAATCTTTAGGGTAACTGTTGAACCcAAAATGCACCCCAAGAAAGACTGCCTGGTCGAAGCCATCAGACCAG	CAGTAGGACCCtTCAGAAGAAATAAAAGGGTGAcCGaACAGATGGGCACAACAATCCCAAGAGGGAGAGTGATGGTTGGAXXXXXXXXXXCACGACTAGAATCTTTAGGGTAACTGTTGAACCtAAAATGCACCCCAAGAAAGACTGCCTGGTCGAAGCCATCAGACCAG
Marker26459	CCAtCAATACTTCCCAAAATCAGGGAAGACTTGCTATGGAAACTGAGATGATCCCTACTGATTCTGTTCCTAATAGCAACXXXXXXXXXXATGCTGTGGAGAATCCGAGTACCAATAATGCCACTAAGAAATTAAAGAATAAGCTCAAACCTGGAAGGAGCCAAACTCAG	CCAgCAATACTTCCCAAAATCAGGGAAGACTTGCTATGGAAACTGAGATGATCCCTACTGATTCTGTTCCTAATAGCAACXXXXXXXXXXATGCTGTGGAGAATCCGAGTACCAATAATGCCACTAAGAAATTAAAGAATAAGCTCAAACCTGGAAGGAGCCAAACTCAG
Marker2651	CTATTCAAGCACTTTTACTTGGTTGGAGAAAAGCTAGTCAAATTCATGAATCTGGTTCAGTAGATCAGTCGAGGTtTTAGXXXXXXXXXXGAGCAGCACTTTCACCATATCTTTTGTATTGCAACTCACTCTCCCTTACTATAGGAGCTCTTAACCAAGCCCCATATTGG	CTATTCAAGCACTTTTACTTGGTTGGAGAAAAGCTAGTCAAATTCATGAATCTGGTTCAGTAGATCAGTCGAGGTcTTAGXXXXXXXXXXGAGCAGCACTTTCACCATATCTTTTGTATTGCAACTCACTCTCCCTTACTATAGGAGCTCTTAACCAAGCCCCATATTGG
Marker26510	CAGGAGTAACCCTATTAGTGAAACACATATGTATATAAGCATGGCAAGGAATCACCCTCTAAGGAATTACCTTTTTACGGXXXXXXXXXXGCAAGTCAACTAGCCAGGACCCCAACATAGGTtTGCTTTCACACAAAGACATCATCTTGCATTGGGGAAATATCTACCTG	CAGGAGTAACCCTATTAGTGAAACACATATGTATATAAGCATGGCAAGGAATCACCCTCTAAGGAATTACCTTTTTACGGXXXXXXXXXXGCAAGTCAACTAGCCAGGACCCCAACATAGGTcTGCTTTCACACAAAGACATCATCTTGCATTGGGGAAATATCTACCTG
Marker26519	CTCAAGaGCATGAAAGAGATTCAAACCAATTCTTCAGTCTTATGAGATGAAGTCCCAAGCATTTTACTAATTGAGAAGATXXXXXXXXXXATAATATTAAAaAaAAtATTcTAACAATATTTTATTCAACTTTTAACTTTAATCTCAACTCATCTACGAAAACAAACGAG	CTCAAGgGCATGAAAGAGATTCAAACCAATTCTTCAGTCTTATGAGATGAAGTCCCAAGCATTTTACTAATTGAGAAGATXXXXXXXXXXATAATATTAAAgAgAAaATTtTAACAATATTTTATTCAACTTTTAACTTTAATCTCAACTCATCTACGAAAACAAACGAG
Marker26540	CACCTTGCATGGTATTGGAAATAGAGATAAAAAGTAAGTACGCAAGTTGGATAGAGTACTTTTTATCAACGTAACTCTacXXXXXXXXXXACCCCCTCTCATAGCCACAATGAGCATTCTTAGCTTCTACCTCCATCGGCACATCGTCGCcTGCAAACCAACAACTAGAG	CACCTTGCATGGTATTGGAAATAGAGATAAAAAGTAAGTACGCAAGTTGGATAGAGTACTTTTTATCAACGTAACTCTtaXXXXXXXXXXACCCCCTCTCATAGCCACAATGAGCATTCTTAGCTTCTACCTCCATCGGCACATCGTCGCtTGCAAACCAACAACTAGAG
Marker26559	CTGaTTGGATTGATGCATTTTTCTCACATATTACTGTGTACATCGACCAAAAGATCGCATTAGTAGAACAGAATGTTAGAXXXXXXXXXXTAAATCAATTAATGTTCGCACGTGAGAATTAATAACGTTCGAACGTTGGCGCTAAAAATTTTCACGTTCGCACGTAAATG	CTGcTTGGATTGATGCATTTTTCTCACATATTACTGTGTACATCGACCAAAAGATCGCATTAGTAGAACAGAATGTTAGAXXXXXXXXXXTAAATCAATTAATGTTCGCACGTGAGAATTAATAACGTTCGAACGTTGGCGCTAAAAATTTTCACGTTCGCACGTAAATG
Marker2657	CTCACATATCGCTCAATACAATGGAGGAATTTATGGGAGATCATTTGGAGTCGCTATGTGTGGTGGAGTTTGGTATATGGXXXXXXXXXXTCTGGAGGCTAAATTATAGGCTACTGATTTGACCCCTACATATATCCGCAATTCTTAAGGGTGATTTGtTGGAAAATAAG	CTCACATATCGCTCAATACAATGGAGGAATTTATGGGAGATCATTTGGAGTCGCTATGTGTGGTGGAGTTTGGTATATGGXXXXXXXXXXTCTGGAGGCTAAATTATAGGCTACTGATTTGACCCCTACATATATCCGCAATTCTTAAGGGTGATTTGcTGGAAAATAAG
Marker26591	CATTaAACCATCCACCCCTCAGAGCCTTTACTGCCCAAGAAAGAGACCAAGCATCTCCCTCTCACCAgAAGAgAATcA-aCXXXXXXXXXXAAAAATCCAAAAAAGCTAAAGAGACCAGCTCCACTCAGCCTCCACTTGCAATATAGAGACATTATTATGGAATTaTAGGG	CATTgAACCATCCACCCCTCAGAGCCTTTACTGCCCAAGAAAGAGACCAAGCATCTCCCT-TCACCAaAAGAaAATtAGcCXXXXXXXXXXAAAAATCCAAAAAAGCTAAAGAGACCAGCTCCACTCAGCCTCCACTTGCAATATAGAGACATTATTATGGAATTgTAGGG
Marker26651	CTAAATGAaATCAGATGAgAATTTTGTGTCTCATATGAGACCCCAAACAAGCCCAATTGAACAAgAAAATAATTATTTAAXXXXXXXXXXAAGATATAATTTTaTTTTTACTTTTTTAATCACTTTTTTATTTTATATAAATGTGTTACATGATTTTTaaAAAAAAAATG	CTAAATGAgATCAGATGAaAATTTTGTGTCTCATATGAGACCCCAAACAAGCCCAATTGAACAAtAAAATAATTATTTAAXXXXXXXXXXAAGATATAATTTTtTTTTTACTTTTTTAATCACTTTTTTATTTTATATAAATGTGTTACATGATTTTTttAAAAAAAATG
Marker26670	CATCATAATCAGCAAAGAACCTCAACTGACGGAGTCTATCTCAAATCAGGATTCATGCCGATGAGATATGTCCAGACCCTXXXXXXXXXXTGGTGTTAATTCCTCGTACCTGAAAAATCTTTATGTTAGGTATCTATTTTTTATTTCAAATAGTAAAAcTCATTTTTATG	CATCATAATCAGCAAAGAACCTCAACTGACGGAGTCTATCTCAAATCAGGATTCATGCCGATGAGATATGTCCAGACCCTXXXXXXXXXXTGGTGTTAATTCCTCGTACCTGAAAAATCTTTATGTTAGGTATCTATTTTTTATTTCAAATAGTAAAAgTCATTTTTATG
Marker26671	CGTTCTTACCACAAAAACcGTAGGTGGGAAAAGACGCAATGTTTCATGGATCACCATTGTTAACTGCAAACAAATTAATTXXXXXXXXXXGAGAAATTACTATGACTAAATTGTGAAGAGCAATTAAATTAATACCGTTTTCATGTTTCGGAGCATGTTGGCATCCGGTG	CGTTCTTACCACAAAAACtGTAGGTGGGAAAAGACGCAATGTTTCATGGATCACCATTGTTAACTGCAAACAAATTAATTXXXXXXXXXXGAGAAATTACTATGACTAAATTGTGAAGAGCAATTAAATTAATACCGTTTTCATGTTTCGGAGCATGTTGGCATCCGGTG
Marker26747	CCAAAGAGTGGTTTACTAAgGACCCAAGCTTTTTCGGATTCCATAGTATCCCACCAATTAGTAACCCAAGATTCCAGACTXXXXXXXXXXACTTCAAATGCGAATGGGTATAAAGGCTTAGAAGAGGCAATAAGACTTTAGACCTTACTTGATGGACTTAAGACTTTAGG	CCAAAGAGTGGTTTACTAAaGACCCAAGCTTTTTCGGATTCCATAGTATCCCACCAATTAGTAACCCAAGATTCCAGACTXXXXXXXXXXACTTCAAATGCGAATGGGTATAAAGGCTTAGAAGAGGCAATAAGACTTTAGACCTTACTTGATGGACTTAAGACTTTAGG
Marker26753	CTTTGCATATGACCCGGAAAT-----CCGACCCGACCCGACCCGACATTTGACAGGCTACTAATAATCGGTTCACcGATCCGATAXXXXXXXXXXGAAAAAACCAACTCATTTTTTAGAGCaGCAACCCAAAAGCCTTCAAGGGAGAGAGCAGACCTTCAAGTCTGATGGTGTTG	CTTTGCATATGACCCGGAAATCCGACCCGACCCGACCCGACCCGACATTTGACAGGCTACTAATAATCGGTTCACtGAT-C----XXXXXXXXXXGAAAAAACCAACTCATTTTTTAGAGCtGCAACCCAAAAGCCTTCAAGGGAGAGAGCAGACCTTCAAGTCTGATGGTGTTG
Marker26795	CACAATAAAATTGAAGAAACCCTATCTATTGGgAAAAAGGGAAAGCCTTAGATGAAGAATTAATATATGTGATTATAAGTXXXXXXXXXXTTTgATTTATTTTAGAAGGTATTGATCCCCTTTCAATCCTATCCACCCAGAATTATTATTTTGTATTCTTGCATGGCAAG	CACAATAAAATTGAAGAAACCCTATCTATTGGaAAAAAGGGAAAGCCTTAGATGAAGAATTAATATATGTGATTATAAGTXXXXXXXXXXTTTtATTTATTTTAGAAGGTATTGATCCCCTTTCAATCCTATCCACCCAGAATTATTATTTTGTATTCTTGCATGGCAAG
Marker2681	CTAACcTTTACCCCTTTATTTAAGGGTTCAAAATGTCTTTATTTTAAACTCAACCTTTTCACTAAGCATCAACATACCTTXXXXXXXXXXACTCACAACCTTTTTCAACTTTTCATAAATACATTTAAACTCATCTTAACATTCAAACACATCTAACTCATCTTAAATGG	CTAACaTTTACCCCTTTATTTAAGGGTTCAAAATGTCTTTATTTTAAACTCAACCTTTTCACTAAGCATCAACATACCTTXXXXXXXXXXACTCACAACCTTTTTCAACTTTTCATAAATACATTTAAACTCATCTTAACATTCAAACACATCTAACTCATCTTAAATGG
Marker26819	CCTCTTGAATGAATTGCAAAAAGACAACAAAGGTCACCTAAATGAACAAATCAAGCAGGTTCAAAAGGCTATCAACAGAAXXXXXXXXXXAGTAACAGAAGCACAgAATGCTACTCTCACAAAACCATACACTCAACAAGGGATTGAAGATGCTGTTTTTCAAATGGAGG	CCTCTTGAATGAATTGCAAAAAGACAACAAAGGTCACCTAAATGAACAAATCAAGCAGGTTCAAAAGGCTATCAACAGAAXXXXXXXXXXAGTAACAGAAGCACAaAATGCTACTCTCACAAAACCATACACTCAACAAGGGATTGAAGATGCTGTTTTTCAAATGGAGG
Marker26826	CCCTCCCCTGGCATTATCcgAGTGTTATTATATATGAAAACCTCATAGTTTAAATTAAGGAAATGaGCAATAAATAAAACXXXXXXXXXX----GTTTATTCAAATaAGGATAGAAAAGAGATTGAGAAAAAAAAAAAAACAAAAAAATAAGAAGGAAGAAGAGAGAGACTAGG	CCCTCCCCTGGCATTATCtaAGTGTTATTATATATGAAAACCTCATAGTTTAAATTAAGGAAATGgGCAATAAATAAAACXXXXXXXXXXAGTCGTTTATTCAAATtAGGATAGAAAAGAGATTGAG----AAAAAAAAACAAAAAAATAAGAAGGAAGAAGAGAGAGACTAGG
Marker26890	CACCTCTTCGAGTGTTTCCTTCCACCTCCGCACCTTCATGTCATCATTAAACCTATGTTGATGTtTTGCAAATGCTTCACXXXXXXXXXX---TAAAACTCAAGAATACATcGTATGCCCAGCGGTCGGTGAAAGAAAAAAAGGAAGAAGAAGAAGAAGCAGCTCCTTGCAAG	CACCTCTTCGAGTGTTTCCTTCCACCTCCGCACCTTCATGTCATCATTAAACCTATGTTGATGTcTTGCAAATGCTTCACXXXXXXXXXXCTCTAAAACTCAAGAATACATtGTATGCCCAGCGGTCGGTGAAAGAAAAAAAGGAAGAAGAAGAAGAA---GCTCCTTGCAAG
Marker26912	CAGCTGTATTTTAGACATCCCTATTAGCACTGCTGCCTCAGAGTCAACATTTAGTACtAGAGGGCGCATATTGGATCTTTXXXXXXXXXXTGACGTCTACCTCTGCTACAATATGAATATGTGCTCAAGCCTCAAATCTCAATTAaTTAATAAAAAGaCTAgCTGCCTAG	CAGCTGTATTTTAGACATCCCTATTAGCACTGCTGCCTCAGAGTCAACATTTAGTACcAGAGGGCGCATATTGGATCTTTXXXXXXXXXXTGACGTCTACCTCTGCTACAATATGAATATGTGCTCAAGCCTCAAATCTCAATTAgTTAATAAAAAGtCTAcCTGCCTAG
Marker26971	CTCTAGGGTATGGTTTCGTAGCATCCAAGCTTATCCATCTCTGCTTATCTTATCACATGGTGACTTGCGAATTTACCTGC---XXXXXXXXXXAATTTTGATTCTCCTAACTTTGATgATGCCACACTGTTCAGAAGCATTGTAGGTGCTTTACAATACCTTTCACTCACACG	CTCTAGGGTATGGTTTCGTAGCATCCAAGCTTATCCATCTCTGCTTATCTTATCACATGGTGAC-T--GAATTTACCTGCTTAXXXXXXXXXXAATTTTGATTCTCCTAACTTTGATaATGCCACACTGTTCAGAAGCATTGTAGGTGCTTTACAATACCTTTCACTCACACG
Marker27015	CTTTTTAAACTCTTGGGTTGTCTCCAACTTCAAGAAGGTTCAGTCCCTTGTTGTAGAAACATCAATACACAAGCCCTTCTXXXXXXXXXXAACCCAAAGCGGTATCGTTaGTAAAGGCATTGTCAACTAATATTGACACAACCCGCTACAACCCCTACTCATCTATTGTG	CTTTTTAAACTCTTGGGTTGTCTCCAACTTCAAGAAGGTTCAGTCCCTTGTTGTAGAAACATCAATACACAAGCCCTTCTXXXXXXXXXXAACCCAAAGCGGTATCGTTgGTAAAGGCATTGTCAACTAATATTGACACAACCCGCTACAACCCCTACTCATCTATTGTG
Marker27054	CAATTGGAGCACCTCTTATTTTTACCACTCTAAGCTTGCTTAGTAGAAAACCAATTGAAGGCAAAGTGGGAAAGTTATGAXXXXXXXXXXAAACCGAcGCCCTTACCCTCCACCaTTAACGTCCTTCACCAAGGCTCAACGCCTCACTGTGCGCCATCACCTCCTTCTCG	CAATTGGAGCACCTCTTATTTTTACCACTCTAAGCTTGCTTAGTAGAAAACCAATTGAAGGCAAAGTGGGAAAGTTATGAXXXXXXXXXXAAACCGAtGCCCTTACCCTCCACCgTTAACGTCCTTCACCAAGGCTCAACGCCTCACTGTGCGCCATCACCTCCTTCTCG
Marker27085	CATAGCCAACGTCTCCCCCATGGCTAATGCCGTTACAATCAGAACCATAAATGATTTCATGACAGATTTGAAGCTAGCAAXXXXXXXXXXCCGACCAATGTTCTcTTGTCTGACCAACATCTTTTATAGCAAAGGTTAAGAaGGATGAAGATAAAGCCACATACCATAAG	CATAGCCAACGTCTCCCCCATGGCTAATGCCGTTACAATCAGAACCATAAATGATTTCATGACAGATTTGAAGCTAGCAAXXXXXXXXXXCCGACCAATGTTCTtTTGTCTGACCAACATCTTTTATAGCAAAGGTTAAGAtGGATGAAGATAAAGCCACATACCATAAG
Marker27134	CATTTATACaGCGACTACAATTGTGATGCGATAAGTTACtTTTTGTGACAAAAATTAAGTCGCTGCAAATATTTTGATCgXXXXXXXXXXCTCTCTCTCCATTTGCAGGACAGATCAAACGACTTCGGTCTATTCGACCCTCTCTCTGACTTCATCTCAGATTTTCTCTG	CATTTATACgGCGACTACAATTGTGATGCGATAAGTTACcTTTTGTGACAAAAATTAAGTCGCTGCAAATATTTTGATCcXXXXXXXXXXCTCTCTCTCCATTTGCAGGACAGATCAAACGACTTCGGTCTATTCGACCCTCTCTCTGACTTCATCTCAGATTTTCTCTG
Marker27163	CTATGGAGCATTGGGATAATAACTGTAGTTGGTGATGAACTGTTGGCTGAGGGTCGGGTGAAGCGTTGGGAATCACTTGTXXXXXXXXXXACGACCCcAAGCTGAGATGGGGCAGAGCTCCTTTGGTCACTCGGGAATATGTAAAATTGAGTGACATCCCTTGGGTTGTG	CTATGGAGCATTGGGATAATAACTGTAGTTGGTGATGAACTGTTGGCTGAGGGTCGGGTGAAGCGTTGGGAATCACTTGTXXXXXXXXXXACGACCCtAAGCTGAGATGGGGCAGAGCTCCTTTGGTCACTCGGGAATATGTAAAATTGAGTGACATCCCTTGGGTTGTG
Marker27173	CACTGAAAAGGTAGAGGAAAGAAACATGGGGTATAGATGGGGGTGATTTTGAATAGCCATCAAGCCACTATTTGTGGTCAXXXXXXXXXXGAGAAAGTGATTTAACCAAGTGATAAAATACaTAATCAAAATTGAGTGGTTTAGGGTTTGGAACCAAGTTTAGGGTTTCG	CACTGAAAAGGTAGAGGAAAGAAACATGGGGTATAGATGGGGGTGATTTTGAATAGCCATCAAGCCACTATTTGTGGTCAXXXXXXXXXXGAGAAAGTGATTTAACCAAGTGATAAAATACtTAATCAAAATTGAGTGGTTTAGGGTTTGGAACCAAGTTTAGGGTTTCG
Marker27181	CATTGTTGAATGAGAAAGAAAGAAAGCTTTGTTCTTGAACTAATTCTGGTGGTGGGAAATGAATtGTTATTTAATACCATXXXXXXXXXXTAAAATCTCTGCATGATACTTGTAAGTTAGTgCAACAGATGTATTATGAGTGTAGGAGATTTTTCTTTAGAGATATGATG	CATTGTTGAATGAGAAAGAAAGAAAGCTTTGTTCTTGAACTAATTCTGGTGGTGGGAAATGAATcGTTATTTAATACCATXXXXXXXXXXTAAAATCTCTGCATGATACTTGTAAGTTAGTtCAACAGATGTATTATGAGTGTAGGAGATTTTTCTTTAGAGATATGATG
Marker27255	CAAGGCTTTATGGGGTGAGA-TTTTAGCAGGACCGGATTAGTGCAGGTGATTCCTAGAGGGTGGTGGATTTTCTACCTAGTXXXXXXXXXXGTTTTCTAATgaGAGATTGACAGAGATACCTGATTGCAAATTTCTTTCAGGTGTCAATTTTGcGAAAGTTGAAAATTGAG	CAAGGCTTTATGGGGTGAGATTTTTAGCAGGACCGGATTAGTGCAGGTGATTCCTAGAGGGTGGTGGATTTTCTACCTAG-XXXXXXXXXXGTTTTCTAATttGAGATTGACAGAGATACCTGATTGCAAATTTCTTTCAGGTGTCAATTTTGtGAAAGTTGAAAATTGAG
Marker27276	CATAAgCACAATTGGAGAGGGAATTATGATCCACCCAAACGTGACTCGAGCCGAAGATGGAAATGGCACCATCAGCCATAXXXXXXXXXXGCTTGAACACAATCTAGAGAGGCTCTTCCTGGAAAAAGGTACCGGGTTGTAAACCTGGGTTCTGGACCTGATCTGACTCG	CATAAaCACAATTGGAGAGGGAATTATGATCCACCCAAACGTGACTCGAGCCGAAGATGGAAATGGCACCATCAGCCATAXXXXXXXXXXGCTTGAACACAATCTAGAGAGGCTCTTCCTGGAAAAAGGTACCGGGTTGTAAACCTGGGTTCTGGACCTGATCTGACTCG
Marker27284	CTTCGAGCAAGCAAAGCCGAGcTGCTGGGCTCGCCACAAGCCAACGAGCGGTAACAACCTCTTGGCTGCCCGACCCTCATXXXXXXXXXX-CGAGGACTTGCTCTTGGAATTTATTTTCAATAGTTTTCTgTAGGCTATCTCTGTCGCAATTCAACTTGAATATTCTCAAG	CTTCGAGCAAGCAAAGCCGAGtTGCTGGGCTCGCCACAAGCCAACGAGCGGTAACAACCTCTTGGCTGCCCGACCCTCATXXXXXXXXXXTCGAGGACTTGCT-TTGGAATTTATTTTCAATAGTTTTCTaTAGGCTATCTCTGTCGCAATTCAACTTGAATATTCTCAAG
Marker2730	CTTATCGTTAAAGTTTGTGGCGCATCATTTTCTCTTGGTGATATTTCCGGACCAACTGTTCTCCCTTGTCCTCACTGCTC-XXXXXXXXXXAAATTAAAGGTTGTTTCCTTCTTTTATGTGAGTTAAAACCATCcCCTTTATCCACTTTTTCCTCAAAGTTTCAAGATAGG	CTTATCGTTAAAGTTTGTGGCGCATCATTTTCTCTTGGTGATATTTCCGGACCAACTGTTCT-CCTTGTCCTCACTGCTCAXXXXXXXXXXAAATTAAAGGTTGTTTCCTTCTTTTATGTGAGTTAAAACCATCaCCTTTATCCACTTTTTCCTCAAAGTTTCAAGATAGG
Marker27367	CTTGGGGTCGGGGAGTCTCCCATGCCAAAGTTATTAgAGTATTTTGATAGTTTGTAAATAATGAAAGAGTCTAGGGATCAXXXXXXXXXXTCGATGTTCCCATGTCAGAAGATCAAAGGTTCTCCATCTTTCATGTGaTGTCCTGTACAAGTCCCATTGAGTGGAGTGTG	CTTGGGGTCGGGGAGTCTCCCATGCCAAAGTTATTAaAGTATTTTGATAGTTTGTAAATAATGAAAGAGTCTAGGGATCAXXXXXXXXXXTCGATGTTCCCATGTCAGAAGATCAAAGGTTCTCCATCTTTCATGTGcTGTCCTGTACAAGTCCCATTGAGTGGAGTGTG
Marker27375	CTTCTATCTCGGCACAGTTTGCgGGGGACTATTGAAAATACTCAGAAACCAACGGCTACTAAGCCTTACATGGAAACCCAXXXXXXXXXXTTTCTCTTTATACTGTACATATACGATCTGTCTGTCGATGTGCGCAATAATATTTGAGATCATCGCATCAACCCAAGTAG	CTTCTATCTCGGCACAGTTTGCaGGGGACTATTGAAAATACTCAGAAACCAACGGCTACTAAGCCTTACATGGAAACCCAXXXXXXXXXXTTTCTCTTTATACTGTACATATACGATCTGTCTGTCGATGTGCGCAATAATATTTGAGATCATCGCATCAACCCAAGTAG
Marker27406	CTCCCAACTTTGAGAAACCCTAGTTTTCTCTCAAAGATCCTTCAAGAGAGAGGGAGATAGAGAGAGAGAGAGAGTTGTGTXXXXXXXXXXTTTACAAAAATCTTCCCTTCTCTCACACTCTAACCTTGAAAGTGTAAgAGACTCATGCATGGATGCCAAGTGACACAATG	CTCCCAACTTTGAGAAACCCTAGTTTTCTCTCAAAGATCCTTCAAGAGAGAGGGAGATAGAGAGAGAGAGAGAGTTGTGTXXXXXXXXXXTTTACAAAAATCTTCCCTTCTCTCACACTCTAACCTTGAAAGTGTAAtAGACTCATGCATGGATGCCAAGTGACACAATG
Marker27456	CGCATGTCTTGGGTAAACGTGTCTAGTTACAAAGATTTTGTAAACGTTTTACTTGTAATACTCTCAATTGATAAAATTGGXXXXXXXXXXCTGATGATCTAGCAGTTGGGGTTGTCCTAGCTTCTGGCTTAACTCACACTCATCCGATGATTGCAAGgTGGAACACGAAG	CGCATGTCTTGGGTAAACGTGTCTAGTTACAAAGATTTTGTAAACGTTTTACTTGTAATACTCTCAATTGATAAAATTGGXXXXXXXXXXCTGATGATCTAGCAGTTGGGGTTGTCCTAGCTTCTGGCTTAACTCACACTCATCCGATGATTGCAAGaTGGAACACGAAG
Marker27470	CCCGTTTGGATTGCAAGACGATCGCATcTCATCTCATCTCATCTCATCTTAACATTCAAACACCACAAACACAAATACTTXXXXXXXXXXGTAACTCAAACTATTTCACTACTGTTTAcAAACCATTTCACTACTATTCACAGATCATCTCATTCGTCTATCTAAACGAG	CCCGTTTGGATTGCAAGACGATCGCATtTCATCTCATCTCATCTCATCTTAACATTCAAACACCACAAACACAAATACTTXXXXXXXXXXGTAACTCAAACTATTTCACTACTGTTTAtAAACCATTTCACTACTATTCACAGATCATCTCATTCGTCTATCTAAACGAG
Marker27480	CTAACCGAATATCTCCTTGCATAAAATTTCATATCTTCGAAACTAATAAACATAAACAAcGTTTTACAAGTAAAATTATCXXXXXXXXXXCCAAGATCTTTTCTCAAGGTGGAGTGTAAAAGTGAAAGAGTGAGGTGACCCTTTAACTTTGTAGTTCAAGAACCTTCTAG	CTAACCGAATATCTCCTTGCATAAAATTTCATATCTTCGAAACTAATAAACATAAACAAtGTTTTACAAGTAAAATTATCXXXXXXXXXXCCAAGATCTTTTCTCAAGGTGGAGTGTAAAAGTGAAAGAGTGAGGTGACCCTTTAACTTTGTAGTTCAAGAACCTTCTAG
Marker27534	CTAATGGCAACTCCATACTTCTCATGATGATGCAATATTTCATTGAAATCTCCAAAACATAACCAAGTCTTTCCTACCTTXXXXXXXXXXTTAGgGCACTTTGTCTTCACTAGCAAGTGAAGTTCACAAGCTGTACGGGAGTTCCCAAACCCCCTACAATTCTAGCTAAG	CTAATGGCAACTCCATACTTCTCATGATGATGCAATATTTCATTGAAATCTCCAAAACATAACCAAGTCTTTCCTACCTTXXXXXXXXXXTTAGaGCACTTTGTCTTCACTAGCAAGTGAAGTTCACAAGCTGTACGGGAGTTCCCAAACCCCCTACAATTCTAGCTAAG
Marker27538	CGGGTTCTCAACTTTGTCGATTTGATGCTTCCAGCTCACAATATTCTATGAATCTAATATTTCATGGGCAGTGCGTGGAAXXXXXXXXXXTGCAAAAACTCATTAAAGAGTTCAATGTGCTATATATGTTCtGTCGCAAATATCTCTTAAGCTGAAGTTATAAACAAATG	CGGGTTCTCAACTTTGTCGATTTGATGCTTCCAGCTCACAATATTCTATGAATCTAATATTTCATGGGCAGTGCGTGGAAXXXXXXXXXXTGCAAAAACTCATTAAAGAGTTCAATGTGCTATATATGTTCcGTCGCAAATATCTCTTAAGCTGAAGTTATAAACAAATG
Marker27607	CAGATATATAAAGAGAATAATCTCCCAATTATAGAAATGGAAGTTGGTATTCgAATTCATATTAGGACTCTACTCTTTTAXXXXXXXXXXGCATTTGAGGCTCCTCAATCCCTCTGAAACTGAGCAGCCATCTTAGGTCCTGATGCTCCTTTAAGAACCCCTCATACAGG	CAGATATATAAAGAGAATAATCTCCCAATTATAGAAATGGAAGTTGGTATTCcAATTCATATTAGGACTCTACTCTTTTAXXXXXXXXXXGCATTTGAGGCTCCTCAATCCCTCTGAAACTGAGCAGCCATCTTAGGTCCTGATGCTCCTTTAAGAACCCCTCATACAGG
Marker27624	CAATTGTGAATGGCATCGCAATGGAGCCCACAAGTTGAACAGTTTCTCCcGAGAACCCCTTCAGTGGATATGGTGATGGAXXXXXXXXXXTTTCTGCTGGATGTTGTTACACCCCTACCGGCAAACCCTCCTGCTATGGTACGAATCTCtCCAATGGGTGCCTgGTCCTG	CAATTGTGAATGGCATCGCAATGGAGCCCACAAGTTGAACAGTTTCTCCtGAGAACCCCTTCAGTGGATATGGTGATGGAXXXXXXXXXXTTTCTGCTGGATGTTGTTACACCCCTACCGGCAAACCCTCCTGCTATGGTACGAATCTCgCCAATGGGTGCCTaGTCCTG
Marker27707	CTTTACACAACAGTAGCACATACTGTTATTCATGAAGAGATTACAGATATAGTGCGAGCAGAGATCTGcGCACACATAGTXXXXXXXXXXTGCACTTTCATAGTTTTTTGTATGGACACAACAACAGTAAGAAAATAAGAATATCCAAAATAAGATGTTGTGGAAAAGGG	CTTTACACAACAGTAGCACATACTGTTATTCATGAAGAGATTACAGATATAGTGCGAGCAGAGATCTGtGCACACATAGTXXXXXXXXXXTGCACTTTCATAGTTTTTTGTATGGACACAACAACAGTAAGAAAATAAGAATATCCAAAATAAGATGTTGTGGAAAAGGG
Marker27712	CGGATTGCATGACATCCTATCTTAGATCTCTTCCATTAGAGGGCTCCACAAAGCTCTGCTTTCAGTTTTCACAGATTATTXXXXXXXXXXTGACAAGCtATAAAAACCATATCCTCGCCAAATCTCTCACCCATTGCGTACATCTTTAGTAAGCATTGCAATAGGCTGAG	CGGATTGCATGACATCCTATCTTAGATCTCTTCCATTAGAGGGCTCCACAAAGCTCTGCTTTCAGTTTTCACAGATTATTXXXXXXXXXXTGACAAGCcATAAAAACCATATCCTCGCCAAATCTCTCACCCATTGCGTACATCTTTAGTAAGCATTGCAATAGGCTGAG
Marker27767	CTTAGcGACTTTTTTTGGGGAGGCAACCGTTCTTCACATTCTCCTTTATCATAGATTTGTGTTCGGGTAGCTGTGGAGTTXXXXXXXXXXCATCTTTCTCCATTAGCATAATTTTATTCTTCGGGTAGCTATGAGATTGATCCCGCTCTATGCCGCAAGAAATCAAGACG	CTTAGaGACTTTTTTTGGGGAGGCAACCGTTCTTCACATTCTCCTTTATCATAGATTTGTGTTCGGGTAGCTGTGGAGTTXXXXXXXXXXCATCTTTCTCCATTAGCATAATTTTATTCTTCGGGTAGCTATGAGATTGATCCCGCTCTATGCCGCAAGAAATCAAGACG
Marker27788	CTGCGTTCAAACTCAAATAGTATGAAAACGTCATTCACTGATGGAATGTTTGGACACCAAAAAAAcGATATAGTCTAGTGXXXXXXXXXXTAAAGCACCTCGTGGACACAATGCTCAACCGCCAGACGTGCCAGGAGATCGTTGGAAGTAGCAGTAGCAGAGTCCCATAG	CTGCGTTCAAACTCAAATAGTATGAAAACGTCATTCACTGATGGAATGTTTGGACACCAAAAAAAgGATATAGTCTAGTGXXXXXXXXXXTAAAGCACCTCGTGGACACAATGCTCAACCGCCAGACGTGCCAGGAGATCGTTGGAAGTAGCAGTAGCAGAGTCCCATAG
Marker27815	CACTTTCCTAGAGGTCCTAACATAGTGTTCTAGGCGATCAGACGTTCCAACTCACCACTGCCTCTCCTATCTTCTATTTTXXXXXXXXXXGCATTAACAAAATCGTCAACCCTGTCCATGAGTTCTCGTAATGTGGACgAGGTTTTCCTAGCGAGTTCAGCCATAAAAGG	CACTTTCCTAGAGGTCCTAACATAGTGTTCTAGGCGATCAGACGTTCCAACTCACCACTGCCTCTCCTATCTTCTATTTTXXXXXXXXXXGCATTAACAAAATCGTCAACCCTGTCCATGAGTTCTCGTAATGTGGACaAGGTTTTCCTAGCGAGTTCAGCCATAAAAGG
Marker27845	CTAAAAGTTGTCTTATCCCTCCCATAGTGGAGAGCCGGGTCAACCTCAcGGCTCCCCGAATGAATTATCCCATCCACCACXXXXXXXXXXACTCCTCTTATGGTGAAGAGCGGACCAACTATATCACTGTCCGAACTTACCTCCCCACGGGATACCATAGGGAAATATAG	CTAAAAGTTGTCTTATCCCTCCCATAGTGGAGAGCCGGGTCAACCTCAtGGCTCCCCGAATGAATTATCCCATCCACCACXXXXXXXXXXACTCCTCTTATGGTGAAGAGCGGACCAACTATATCACTGTCCGAACTTACCTCCCCACGGGATACCATAGGGAAATATAG
Marker2787	CAGTTGTCCTCTCACATTGGGCTAGTTTCTTTATCCAACTTGGCACTATTCCTATCTCCTGACATAaGAAGAAACAAGCCXXXXXXXXXXCTCGACCACCAATTAAGTTGCTGACATTTTCACCAAAGCCTTGGGCTGTGAACgCTTTCAAATCTTATCACGCATGTTGG	CAGTTGTCCTCTCACATTGGGCTAGTTTCTTTATCCAACTTGGCACTATTCCTATCTCCTGACATAgGAAGAAACAAGCCXXXXXXXXXXCTCGACCACCAATTAAGTTGCTGACATTTTCACCAAAGCCTTGGGCTGTGAACaCTTTCAAATCTTATCACGCATGTTGG
Marker27897	CGGTCAGTTTTTCTGTATTCTAAGTTTCTTAAcGTTTGGTCCTCTTCTCGCCTTTCTCTTTTTTATTTTTGTTTTATTTTXXXXXXXXXXTACAATTATGCCCTTTGATTTATAAGCCAAATCATAATGTGTTTTGAACTTGTATTTTGTTGGGCTTGATTTTAAGATGG	CGGTCAGTTTTTCTGTATTCTAAGTTTCTTAAtGTTTGGTCCTCTTCTCGCCTTTCTCTTTTTTATTTTTGTTTTATTTTXXXXXXXXXXTACAATTATGCCCTTTGATTTATAAGCCAAATCATAATGTGTTTTGAACTTGTATTTTGTTGGGCTTGATTTTAAGATGG
Marker2790	CTGCAAATTTTCTTCGATCTCTTCTAGTATCTTTTCTTCTACTGAAGGGTGTGTGGCAATAAGCCAGAAAAGCCACGTGAXXXXXXXXXXTCAGCTTATTCTCTTCTCCTATGTTAAGCCATTTCTGCAACTTCCAAATGCTTcCCGGCAAAATATGCCGGTAAAATATG	CTGCAAATTTTCTTCGATCTCTTCTAGTATCTTTTCTTCTACTGAAGGGTGTGTGGCAATAAGCCAGAAAAGCCACGTGAXXXXXXXXXXTCAGCTTATTCTCTTCTCCTATGTTAAGCCATTTCTGCAACTTCCAAATGCTTtCCGGCAAAATATGCCGGTAAAATATG
Marker27902	CACGAGAGCCTCACTTTCTTCGTAGTTGCAGGTACTTGGGAGCTTGGGTTTTGCGGAACTGTTTGGGCTgCGAAACAcGAXXXXXXXXXXATCATTTTACTACTATTCATTAAATTATTATCTCATCTTATTAtCCAAGCATGCCCTTAGTCTTGGGAGTCTCGGATTGG	CACGAGAGCCTCACTTTCTTCGTAGTTGCAGGTACTTGGGAGCTTGGGTTTTGCGGAACTGTTTGGGCTaCGAAACAtGAXXXXXXXXXXATCATTTTACTACTATTCATTAAATTATTATCTCATCTTATTAcCCAAGCATGCCCTTAGTCTTGGGAGTCTCGGATTGG
Marker2797	CTGATCGCGCATTTCAACTCgCCCGCACGCCATCGGAAAATTTCTTCTTCTTCTTCTTCTTCTTCTTCTTCACTCGTTGT---XXXXXXXXXXTGACAAAAAATATAGTACGTGGTAGTTGTTATTTGAGGTAGACTGGAAAATAAAGGTAGGATGGGACAAAAAAAAGGTAG	CTGATCGCGCATTTCAACTCaCCCGCACGCCATCGGAAAATTT---CTTCTTCTTCTTCTTCTTCTTCTTCACTCGTTGTGCAXXXXXXXXXXTGACAAAAAATATAGTACGTGGTAGTTGTTATTTGAGGTAGACTGGAAAATAAAGGTAGGATGGGACAAAAAAAAGGTAG
Marker27981	CCAGCCTATGTACTAGTGAGCCTAGCCCCTCCCCCACTTGAAACGACGCCATTTTGAGGTTGTAAATTTTCTTTTTTCCTXXXXXXXXXXTGAGAATGAGAAGTTCTGGCTCTTTATAAGGTTCCAATGGGGCTCCAATTGTAGCATTGACTAGTCCTTTTGcAGTATAG	CCAGCCTATGTACTAGTGAGCCTAGCCCCTCCCCCACTTGAAACGACGCCATTTTGAGGTTGTAAATTTTCTTTTTTCCTXXXXXXXXXXTGAGAATGAGAAGTTCTGGCTCTTTATAAGGTTCCAATGGGGCTCCAATTGTAGCATTGACTAGTCCTTTTGgAGTATAG
Marker27985	CCAGAATTTAATTCGAGAAGCCCACAAAGAACCAATCTTTTATACATGCTATGTGGGTATGTTTGGACTTTGGAcTGGAGXXXXXXXXXXTATAATTTTcAAAAATAATATTTAAACAAAAAAAGGGCAACAACAACCCgATCAGGAGTACGCAGCTAGATCAAATTGTG	CCAGAATTTAATTCGAGAAGCCCACAAAGAACCAATCTTTTATACATGCTATGTGGGTATGTTTGGACTTTGGAtTGGAGXXXXXXXXXXTATAATTTTtAAAAATAATATTTAAACAAAAAAAGGGCAACAACAACCCcATCAGGAGTACGCAGCTAGATCAAATTGTG
Marker28041	CCACATAACTCACTCTACCATTTCAACTCACTACTATTGATAGAGAACTCAACTCAGTTCAACTAGTAGCTAAGTTGACcXXXXXXXXXXGAGTGCCGTGTTGAACATGAAATACCAAATCTCACGAAAATAAAATTTACGCGTTAATGAGATACATCAATAAGAATGTG	CCACATAACTCACTCTACCATTTCAACTCACTACTATTGATAGAGAACTCAACTCAGTTCAACTAGTAGCTAAGTTGACgXXXXXXXXXXGAGTGCCGTGTTGAACATGAAATACCAAATCTCACGAAAATAAAATTTACGCGTTAATGAGATACATCAATAAGAATGTG
Marker28075	CACTACTAATGCGAACACCAGcAGTTCCATCGGTGGGTATCAAATTTATGCTCCCCTCAAAGCCCGGCTAGTATGGTAAGXXXXXXXXXXTCATTCCTAGTAGCATCTGCACTTCGTTAAGGGTCCTAAGGGACTTCATGTcGAGTATGaCTTGGATCTTTTCTTCATTG	CACTACTAATGCGAACACCAGtAGTTCCATCGGTGGGTATCAAATTTATGCTCCCCTCAAAGCCCGGCTAGTATGGTAAGXXXXXXXXXXTCATTCCTAGTAGCATCTGCACTTCGTTAAGGGTCCTAAGGGACTTCATGTtGAGTATGgCTTGGATCTTTTCTTCATTG
Marker28078	CCCAACTTACACTATCACCCCTCAAATTTCTTAACCTTCAAATCAGTACGAAGTAATGTCTTCATCCAAACATCACAAAAXXXXXXXXXXAAAAAAGAGAGGAAAATACATAGCCTTACTGGTCTTCAGAGAAGGGCAAAATGAATCAATTGTAGtACTAGGGTTTTCCG	CCCAACTTACACTATCACCCCTCAAATTTCTTAACCTTCAAATCAGTACGAAGTAATGTCTTCATCCAAACATCACAAAAXXXXXXXXXXAAAAAAGAGAGGAAAATACATAGCCTTACTGGTCTTCAGAGAAGGGCAAAATGAATCAATTGTAGgACTAGGGTTTTCCG
Marker28084	CATACTCCGATACCAACCTTCTCTAAACCCAGCTAGCATgACTCTTCATGCTACCCGTCCCTTTTGACAGTTCATCCCAAXXXXXXXXXXACTGTCAATAACCATGTCACTTCGTGACGTTGCCCAGTTATGCTTCCGCTGCGTACTCTTACACTTGTTCCGCTACTTCG	CATACTCCGATACCAACCTTCTCTAAACCCAGCTAGCATtACTCTTCATGCTACCCGTCCCTTTTGACAGTTCATCCCAAXXXXXXXXXXACTGTCAATAACCATGTCACTTCGTGACGTTGCCCAGTTATGCTTCCGCTGCGTACTCTTACACTTGTTCCGCTACTTCG
Marker28097	CAACCATCCTCTAATCTCGCCAGCCAAAAGGTCACGAAATCAGTATGACAAAGTTAcCGTCTCGTCCATTACCATCATCGXXXXXXXXXXTTACATAAAATCTCGACAATTACACATATACAATTTCACAATCAACTACCCGCGTAATCCCATCCTCCAATCCAGCCAAG	CAACCATCCTCTAATCTCGCCAGCCAAAAGGTCACGAAATCAGTATGACAAAGTTAtCGTCTCGTCCATTACCATCATCGXXXXXXXXXXTTACATAAAATCTCGACAATTACACATATACAATTTCACAATCAACTACCCGCGTAATCCCATCCTCCAATCCAGCCAAG
Marker28131	CGAAAATGAAGATCAAATGGATTGAATAGCCGAATATAATGAAGAACACCAAGAACAATTCTAAGACACTCAAGAACACAXXXXXXXXXXCTCTAAGAGTTTTGAAGCCTTGGTTAGCCAAGGAgATCAAATTGAAGCAACTCACTAGAATCCAAAAAGTAATGAGGATG	CGAAAATGAAGATCAAATGGATTGAATAGCCGAATATAATGAAGAACACCAAGAACAATTCTAAGACACTCAAGAACACAXXXXXXXXXXCTCTAAGAGTTTTGAAGCCTTGGTTAGCCAAGGAtATCAAATTGAAGCAACTCACTAGAATCCAAAAAGTAATGAGGATG
Marker28163	CTTAGTGGAGGTATTGCATTGCTTTGGAAAGTGGACCTTgATGTTACTTTATTGTCTTATACCAGGTATCACATCTCAGTXXXXXXXXXXAAGTACCTTTTGAGGGAGATTACTTTACTTGGAGTAACAGAAGAGAGGGAGCTTACTTCACAAAAGAAAATTTGGATAGG	CTTAGTGGAGGTATTGCATTGCTTTGGAAAGTGGACCTTaATGTTACTTTATTGTCTTATACCAGGTATCACATCTCAGTXXXXXXXXXXAAGTACCTTTTGAGGGAGATTACTTTACTTGGAGTAACAGAAGAGAGGGAGCTTACTTCACAAAAGAAAATTTGGATAGG
Marker28192	CCAAGTAGAAACAAAGAACTCGTATACTTTGCATATACCAAGGgACAGACAGTTTTAATTATTGATTTAATTGATAGGTAXXXXXXXXXXTGTTTGATGAGTAGGTTCAAACATGCTCATTGAAACTTCTGTGCGAGACCTAAGCACAACAGCATTAGTGGAATTTCTTG	CCAAGTAGAAACAAAGAACTCGTATACTTTGCATATACCAAGGaACAGACAGTTTTAATTATTGATTTAATTGATAGGTAXXXXXXXXXXTGTTTGATGAGTAGGTTCAAACATGCTCATTGAAACTTCTGTGCGAGACCTAAGCACAACAGCATTAGTGGAATTTCTTG
Marker28216	CCCAACTTTCCCTCCTCTTGCGTGGTCGTTCCTGTTTGTCTCAACACCAGATTGCCCACTTTGAAGGACCTTGGTcGGACXXXXXXXXXX-CCCAACTTACTTTCTCATCAGTTAGCTTCTTCTTCAGCATCTTGAGTAATGTCTTGTTGGTCACTTTGACTTGTCCGTTG	CCCAACTTTCCCTCCTCTTGCGTGGTCGTTCCTGTTTGTCTCAACACCAGATTGCCCACTTTGAAGGACCTTGGTtGGACXXXXXXXXXXGCCCAAC-TACTTTCTCATCAGTTAGCTTCTTCTTCAGCATCTTGAGTAATGTCTTGTTGGTCACTTTGACTTGTCCGTTG
Marker2823	CCACTTCGGTATTTTCTTAGTCTTGAGGTGCATTCTTGTCCCAaTGGTATGCTTTTGCATCAGCACAAGTATACCTAAGAXXXXXXXXXXTCAAGGGTACGTCTATTAAAGGGTTATTATTTTCTACTGGGAACTTCATACAGTTAATGGGTTATAGTGATGCTAATTGG	CCACTTCGGTATTTTCTTAGTCTTGAGGTGCATTCTTGTCCCAgTGGTATGCTTTTGCATCAGCACAAGTATACCTAAGAXXXXXXXXXXTCAAGGGTACGTCTATTAAAGGGTTATTATTTTCTACTGGGAACTTCATACAGTTAATGGGTTATAGTGATGCTAATTGG
Marker28243	CCTTAGTTAAGGGCAGAATCTGTCATACGTCgAAGGGTGGTGAAGGAAGGGAGAAACTTCAGTCCAATGGAGCAGGTCAGXXXXXXXXXXACTTATCAAGTGATGTGGATATTCATGAGGGTGATGGGCTAGGCTTTACCTGTACTTCATCTAGCCCAGATCATGTAAAG	CCTTAGTTAAGGGCAGAATCTGTCATACGTCaAAGGGTGGTGAAGGAAGGGAGAAACTTCAGTCCAATGGAGCAGGTCAGXXXXXXXXXXACTTATCAAGTGATGTGGATATTCATGAGGGTGATGGGCTAGGCTTTACCTGTACTTCATCTAGCCCAGATCATGTAAAG
Marker28285	CATAATCTTGGTCGCGTgAGAGGTTTTGcCGACCAAGACTGATAAGGTGATGTTTCCCACCgGCTGAACCATcTCTTCTGXXXXXXXXXXCTTGGACGGGAGGTGGTCaGCcAGGTACACTTCCTCTTACCGaGCCTCCTGAATTGCACTTTCCTGCCTgAGGAAGTCGG	CATAATCTTGGTCGCGTaAGAGGTTTTGgCGACCAAGACTGATAAGGTGATGTTTCCCACCaGCTGAACCATgTCTTCTGXXXXXXXXXXCTTGGACGGGAGGTGGTCgGCtAGGTACACTTCCTCTTACCGtGCCTCCTGAATTGCACTTTCCTGCCTtAGGAAGTCGG
Marker28364	CGGTAACTCTTTCTAGCATTTGATCAATAAACGATAAGGGAAAATGGTCTTTCCGAGTTGCATCATTCAGTTTTcATATTXXXXXXXXXXTCCTGCAAGACTCTCAGCAACTTCTCTTCTTTTACATCACTCAATGAACTGTTAATAATAATTGGAAAAGTAGAGTCCTG	CGGTAACTCTTTCTAGCATTTGATCAATAAACGATAAGGGAAAATGGTCTTTCCGAGTTGCATCATTCAGTTTTtATATTXXXXXXXXXXTCCTGCAAGACTCTCAGCAACTTCTCTTCTTTTACATCACTCAATGAACTGTTAATAATAATTGGAAAAGTAGAGTCCTG
Marker28366	CATACGGTGTGGGAGTGTAGAAATTCATTTTATTTTTTTTATAAGTAAGAGTAAATTTATTGATATGAATGAAATAGGCAXXXXXXXXXXAGTTCTCCAGAaATTTCAGATTTGAAATGGGTAGGGGAAACTAGATCAGTTTTTGGCATGCCTTATGGTGTGGGGATGAG	CATACGGTGTGGGAGTGTAGAAATTCATTTTATTTTTTTTATAAGTAAGAGTAAATTTATTGATATGAATGAAATAGGCAXXXXXXXXXXAGTTCTCCAGAgATTTCAGATTTGAAATGGGTAGGGGAAACTAGATCAGTTTTTGGCATGCCTTATGGTGTGGGGATGAG
Marker28381	CAAAGCAGTCAAGGAACTaTCATTGCCCAaAGTTCATTGTGAGTCtAGGAACTCgACTTTGAGGGCGAGGGTcTAACCAAXXXXXXXXXXCGCTCGTTGTTCACAGCGAGTCAAGGGACTCAAcTTTATTGAAGGTGATGCTCGACCGTACTGCTGCTACGGGAGGCGAG	CAAAGCAGTCAAGGAACTgTCATTGCCCAgAGTTCATTGTGAGTCcAGGAACTCaACTTTGAGGGCGAGGGTaTAACCAAXXXXXXXXXXCGCTCGTTGTTCACAGCGAGTCAAGGGACTCAAtTTTATTGAAGGTGATGCTCGACCGTACTGCTGCTACGGGAGGCGAG
Marker28396	CTCATTTAgATGTTGAGATGAGATgATAAATTTATGAATAGTAGTAAAATAGTTTGAGTTAAGATATTTAATTTGGTTTTXXXXXXXXXXAAATTGAAAAAGTATTTGTGTTTGTGGTGTTTGGATATTGAGATGGGATGAAGATGAGACCATCTTGCAATCCAAATGCG	CTCATTTAaATGTTGAGATGAGATaATAAATTTATGAATAGTAGTAAAATAGTTTGAGTTAAGATATTTAATTTGGTTTTXXXXXXXXXXAAATTGAAAAAGTATTTGTGTTTGTGGTGTTTGGATATTGAGATGGGATGAAGATGAGACCATCTTGCAATCCAAATGCG
Marker28417	CACAAAGCTTGACTCATAcCGCCTTCACAACACATCTCACGGTAACAAAGGGCAACACGACCTTCAATAAAGTTTCCTTAXXXXXXXXXXACGTATCTTGCTGCCCCACCAAGCCCAgCGTGAATCTTGCAATCGGCTCAATAAGAATCCTGCAACGTACGCCATGAATG	CACAAAGCTTGACTCATAtCGCCTTCACAACACATCTCACGGTAACAAAGGGCAACACGACCTTCAATAAAGTTTCCTTAXXXXXXXXXXACGTATCTTGCTGCCCCACCAAGCCCAtCGTGAATCTTGCAATCGGCTCAATAAGAATCCTGCAACGTACGCCATGAATG
Marker28420	CAGATTTTTTGGTTTTTCATTTTGCTTCAAATTCAAGGGTGTTAGGTAGAGCTAAATGTTCCATTACTGCTTCTTCACTGXXXXXXXXXXTGTACTGAATTAGTTTCTTCATTTCTTCAAATTCTTTCGTTCTAATTAGCCTCGTCTAATGAAATACACTTTcGCCAAAG	CAGATTTTTTGGTTTTTCATTTTGCTTCAAATTCAAGGGTGTTAGGTAGAGCTAAATGTTCCATTACTGCTTCTTCACTGXXXXXXXXXXTGTACTGAATTAGTTTCTTCATTTCTTCAAATTCTTTCGTTCTAATTAGCCTCGTCTAATGAAATACACTTTtGCCAAAG
Marker28426	CATAGGCGAAATCTGGGTCCAAAAGACCGCTAACCACAACATACTAGGCATAACAATATGTACTGGACAGAGGAAAAGTTXXXXXXXXXXATATTTGACTCATTTTGTTTTTATGTATGTCCCTCCCCCTCTCAGGAACAAAATGAGTAAGAAGTGtCAGGAcAGACATG	CATAGGCGAAATCTGGGTCCAAAAGACCGCTAACCACAACATACTAGGCATAACAATATGTACTGGACAGAGGAAAAGTTXXXXXXXXXXATATTTGACTCATTTTGTTTTTATGTATGTCCCTCCCCCTCTCAGGAACAAAATGAGTAAGAAGTGgCAGGAtAGACATG
Marker28427	CCCCACTTCTCTTAGCCCCTGCTGCCCAACTtCTGTCTTCTCATTGAAATTCGTCGCCACCTCCATTCATTGGAAAGTTAXXXXXXXXXXGTTGTCTTTTTTTTCTTTGTTTTTTTGCTGAGTGGTCTGGTTGTTTGCTGGGAAAACCAGTTTCTTTCTATTTTTTAGTG	CCCCACTTCTCTTAGCCCCTGCTGCCCAACTcCTGTCTTCTCATTGAAATTCGTCGCCACCTCCATTCATTGGAAAGTTAXXXXXXXXXXGTTGTCTTTTTTTTCTTTGTTTTTTTGCTGAGTGGTCTGGTTGTTTGCTGGGAAAACCAGTTTCTTTCTATTTTTTAGTG
Marker28476	CCTAGTACAGATCCCGTAGTGCAAGTACgGGAGGAACCTTCCGCTAGTGGTTTGGTGGAGTGCACTAGGAGTGTGGTATTXXXXXXXXXXTAAAGAATACTGCCACAGTGGCTGTGGTAAATGATGCATATAGTTCAGACCAGGAAGAGAGTGAACCTTGTCATAATTTG	CCTAGTACAGATCCCGTAGTGCAAGTACaGGAGGAACCTTCCGCTAGTGGTTTGGTGGAGTGCACTAGGAGTGTGGTATTXXXXXXXXXXTAAAGAATACTGCCACAGTGGCTGTGGTAAATGATGCATATAGTTCAGACCAGGAAGAGAGTGAACCTTGTCATAATTTG
Marker2855	CTGCAATCCTaAAGATATCACAgAGACTTTTTATCTATATTATCAAAACCTaTTCACTTCATCCAATCCTgAAGGTTTTGXXXXXXXXXX-GAGAGGTTGGTCATATAAATGAAACTCATATTGTATTGATCcCCAAGATTAAAAGTCCCAAAAATAGTACTTGATTaTAG	CTGCAATCCTgAAGATATCACAaAGACTTTTTATCTATATTATCAAAACCTgTTCACTTCATCCAATCCTtAAGGTTTTGXXXXXXXXXXGGAGAGGTTGGTCATATAAATGAAACTCATATTGTATTGATCtCCAAGATTAAAAGTCCC-AAAATAGTACTTGATTgTAG
Marker28551	CTTCTCTACgAAAATGGATGCCCGTGCCtTTCTGGGCTAGTGATTGAAGATGTTAAGAAGGGAAACTCTGGTTTTTATTAXXXXXXXXXXTTGGTCCAGCTACAAATGACAACAGGGATTCAAACACAGATAGAGTGACTGCTTCTACTTCTCTTAACATGTTAACCATG	CTTCTCTACaAAAATGGATGCCCGTGCCgTTCTGGGCTAGTGATTGAAGATGTTAAGAAGGGAAACTCTGGTTTTTATTAXXXXXXXXXXTTGGTCCAGCTACAAATGACAACAGGGATTCAAACACAGATAGAGTGACTGCTTCTACTTCTCTTAACATGTTAACCATG
Marker28561	CTgGTTGTTACAAACACTTCCTCCCCACATATTGTGTAACACCCCCTTCTCGTAGGGCTTGGAACTGGGTGTGGGGGCAGXXXXXXXXXXGTAGTGGGTGTGAGGGTCTGGGCaTTATCCCATTACCTGAGGGTTGTCGGTTTGGGCTTGTCAATGGGCTAACTCTATAG	CTaGTTGTTACAAACACTTCCTCCCCACATATTGTGTAACACCCCCTTCTCGTAGGGCTTGGAACTGGGTGTGGGGGCAGXXXXXXXXXXGTAGTGGGTGTGAGGGTCTGGGCgTTATCCCATTACCTGAGGGTTGTCGGTTTGGGCTTGTCAATGGGCTAACTCTATAG
Marker28595	CAACAAGCAAgACAAACTTCAAGGCAAtGATGAATGTTTTGTTGAAGAATaGGAAGTTGTGTGTCAcATCGATATTTAACXXXXXXXXXXTACTTGAGTATTTTCGAATGATGCAAcACAAGAATGATGACTTTTACGGCATAATGGATTTGGATGcCCGTAGTAGAGGG	CAACAAGCAAtACAAACTTCAAGGCAAgGATGAATGTTTTGTTGAAGAATgGGAAGTTGTGTGTCAgATCGATATTTAACXXXXXXXXXXTACTTGAGTATTTTCGAATGATGCAAtACAAGAATGATGACTTTTACGGCATAATGGATTTGGATGtCCGTAGTAGAGGG
Marker28679	CTTCTTAGCTCAGCATTGTGCCACAACATTGGAATTTCTAGGAAGATGACATATAGACTAGCTATGAAGGCAAGCTAAATXXXXXXXXXXTAACCCTTCCATCTTAGTCTCTAATTACCACACCAATGCCTACTTTGCACCTTTCTTTGTCAACAGCAGCATCcCAGTGG	CTTCTTAGCTCAGCATTGTGCCACAACATTGGAATTTCTAGGAAGATGACATATAGACTAGCTATGAAGGCAAGCTAAATXXXXXXXXXXTAACCCTTCCATCTTAGTCTCTAATTACCACACCAATGCCTACTTTGCACCTTTCTTTGTCAACAGCAGCATCtCAGTGG
Marker2868	CTTTTCCCTTGGCTAAATTTCCCCcAAGTCTTGTCGTTTTTTTTTTCCATAACTGCCGACCTTaTTCTTTTTCCTTCCT-tXXXXXXXXXXCGCAAtAGAATGGTTTAGCATCCTAAACATTGTTTAGcTAATTCtTCTCGACTCGCAGTGGCGTaGTGAACCCTGAAgGG	CTTTTCCCTTGGCTAAATTTCCCCgAAGTCTTGTCG-TTTTTTTTTCCATAACTGCCGACCTTcTTCTTTTTCCTTCCTCcXXXXXXXXXXCGCAAgAGAATGGTTTAGCATCCTAAACATTGTTTAGaTAATTCgTCTCGACTCGCAGTGGCGTtGTGAACCCTGAAaGG
Marker28683	CTGATCAGTGGACAACAACGAAGCAATGGGAGAGCAGCAGAGGCAGGGTCTCACTTGACCAAAGAGACCCCATAAAAACAXXXXXXXXXXAACAAaTGTCCCAGCTGCCTGGCATAGGCTCCACTTGCAGCCATGGAATATTGGGAGGAGTGAGCAGTGGCgGTGATGGG	CTGATCAGTGGACAACAACGAAGCAATGGGAGAGCAGCAGAGGCAGGGTCTCACTTGACCAAAGAGACCCCATAAAAACAXXXXXXXXXXAACAAtTGTCCCAGCTGCCTGGCATAGGCTCCACTTGCAGCCATGGAATATTGGGAGGAGTGAGCAGTGGCgGTGATGGG	CTGATCAGTGGACAACAACGAAGCAATGGGAGAGCAGCAGAGGCAGGGTCTCACTTGACCAAAGAGACCCCATAAAAACAXXXXXXXXXXAACAAaTGTCCCAGCTGCCTGGCATAGGCTCCACTTGCAGCCATGGAATATTGGGAGGAGTGAGCAGTGGCaGTGATGGG
Marker28685	CATTTCTTCCCCTACCCCGCCAGGCAACACGGGGAGGGTTGAGGTCCTTATTTCAGCTGAgGAGATTTTGGCACTGCATTXXXXXXXXXXTGGTGGCTTTGCCCTAGGCTGAGGTCTTGTAGGCGTCAACaGAGGTCAATAAGGCTCCAGTGGTCTTTTCTGAGGCTGAG	CATTTCTTCCCCTACCCCGCCAGGCAACACGGGGAGGGTTGAGGTCCTTATTTCAGCTGAcGAGATTTTGGCACTGCATTXXXXXXXXXXTGGTGGCTTTGCCCTAGGCTGAGGTCTTGTAGGCGTCAACcGAGGTCAATAAGGCTCCAGTGGTCTTTTCTGAGGCTGAG
Marker28768	CATTTACACAGCCCATTTTTTTTTTAAATACAAAAATAAAATGGTTTGGCAAATtTTTTTGCATGATTTAATATATGCTTXXXXXXXXXXAGTGATAAAATAGAAAAATCCCACTAAGTAGTCTTAACTAGAATTGTCAGTGTGAATGATAGGCTGAAAGAATTGCAATG	CATTTACACAGCCCATTTTTTTTTTAAATACAAAAATAAAATGGTTTGGCAAATgTTTTTGCATGATTTAATATATGCTTXXXXXXXXXXAGTGATAAAATAGAAAAATCCCACTAAGTAGTCTTAACTAGAATTGTCAGTGTGAATGATAGGCTGAAAGAATTGCAATG
Marker28814	CAATGAAAAATACAAAGCCATAGCTGACAAACGGAAGTGAGCCACGATATCTGTAAAAGGTGATTTAGTCATGATTTATTXXXXXXXXXXCGGGGACGAGTcGTTCTTCAAGAGAGGGTGAGTTGATGCAGGACAATATCGAGCAAGCTAATCTTGAGCAAACTGATGAG	CAATGAAAAATACAAAGCCATAGCTGACAAACGGAAGTGAGCCACGATATCTGTAAAAGGTGATTTAGTCATGATTTATTXXXXXXXXXXCGGGGACGAGTtGTTCTTCAAGAGAGGGTGAGTTGATGCAGGACAATATCGAGCAAGCTAATCTTGAGCAAACTGATGAG
Marker28818	CTTGCTTTTGCCTCCAGTTTTATCAAACTTAGACACGAGAAGATCCAAAACCAGCGGTGAGACaGCAAATCCCAGACTCTXXXXXXXXXXAAAAAATTAAAGTCGATAAACCTTGGAAGGAGTAGAACCACTAGAaTCAAAATAAGC-TAAGCCCAGGCTTGAGTAAGTTG	CTTGCTTTTGCCTCCAGTTTTATCAAACTTAGACACGAGAAGATCCAAAACCAGCGGTGAGACgGCAAATCCCAGACTCTXXXXXXXXXX-AAAAATTAAAGTCGATAAACCTTGGAAGGAGTAGAACCACTAGAtTCAAAATAAGCTTAAGCCCAGGCTTGAGTAAGTTG
Marker28888	CCTCCATATCATAGGCTTCCATCGTCCTGGAAAGTACCATTCTATTTGATCGATCATGACCTAATAATATAGAAAGGCTTXXXXXXXXXXTTGCATGAACATGATGATCCGGGAGTTTCTCTTCGATCCGTCGG----TACGTACGTAGCTAGCTAGCTAGGGAGAGTCACCTG	CCTCCATATCATAGGCTTCCATCGTCCTGGAAAGTACCATTCTATTTGATCGATCATGACCTAATAATATAGAAAGGCTTXXXXXXXXXX----ATGAACATGATGATCCGGGAGTTTCTCTTCGATCCGTCGGTACGTACGTACGTAGCTAGCTAGCTAGGGAGAGTCACCTG
Marker2889	CCAAGAATTgGGAAGTTTGACCGCAGTCACTTGTGAACAATTCAAGACAGACTTTGACAACCATTTCTTTCCAGAGATGAXXXXXXXXXXCGAAGACTAATCGCGTAGGCTCAAGCGGATAGGAAAATGGGATGTCCTTACTTGTCAGGAAGTAATAAGGGAAGCGAAAG	CCAAGAATTcGGAAGTTTGACCGCAGTCACTTGTGAACAATTCAAGACAGACTTTGACAACCATTTCTTTCCAGAGATGAXXXXXXXXXXCGAAGACTAATCGCGTAGGCTCAAGCGGATAGGAAAATGGGATGTCCTTACTTGTCAGGAAGTAATAAGGGAAGCGAAAG
Marker2891	CTAAgAGCTTTCAAAGGAGCCATTTGGGATAGTGCATCATCAATCTCTTCCCTAAAAAAAGACTTATCCAGATCCTCAGTXXXXXXXXXXGTTGTGTTACGGTCCCCATCTTTGAACCAAATCTGTTTTGCACGCTATTTCCACTTAAGATCCTCTCGTTCTAATAAAAG	CTAAcAGCTTTCAAAGGAGCCATTTGGGATAGTGCATCATCAATCTCTTCCCTAAAAAAAGACTTATCCAGATCCTCAGTXXXXXXXXXXGTTGTGTTACGGTCCCCATCTTTGAACCAAATCTGTTTTGCACGCTATTTCCACTTAAGATCCTCTCGTTCTAATAAAAG
Marker28942	CTTAACAGAAACAGAACAGATTTCAATC-GAATCCGATTATAATCATATACAaAATCAGAACTTtATGCCAAGGTTTTCAGXXXXXXXXXXATAACTTGTATATATATAGTTATTTGTGTTGAACATCTCCAACCCTAAACTAAGCGCCGCTCGTATCCTCTTTACAGAAG	CTTAACAGAAACAGAACAGATTTC-ATCGGAATCCGATTATAATCATATACAgAATCAGAACTTcATGCCAAGGTTTTCAGXXXXXXXXXXATAACTTGTATATATATAGTTATTTGTGTTGAACATCTCCAACCCTAAACTAAGCGCCGCTCGTATCCTCTTTACAGAAG
Marker28972	CTATAATGGCATTATATGTCGACTGcGTTCTCAtTACTAAGAACTCGGTTAGGGTGGTGGTGAGGTGGGGGTCAGTTCCCXXXXXXXXXXGGGGCAAGGTTTgTACCCTCACCTGCTTGATAGGTCTCTCCATGCTGTATATCTCCTCATATCTCACCCATCTTGCATAG	CTATAATGGCATTATATGTCGACTGtGTTCTCAcTACTAAGAACTCGGTTAGGGTGGTGGTGAGGTGGGGGTCAGTTCCCXXXXXXXXXXGGGGCAAGGTTTaTACCCTCACCTGCTTGATAGGTCTCTCCATGCTGTATATCTCCTCATATCTCACCCATCTTGCATAG
Marker2902	CTTTCTCTTTTGGGCTTCTCCAACTTTTGTTTCGGTTATCACTTTTGGTGTCTGCATTGCATTAAACACGCCGTTAACAGXXXXXXXXXXGATGAAAAATTAAACAGACCTACCGTCAAAGTAAtGGAGAAGATGAACATAGTGAAAGGTTATAAGGTTGCAATTTGTGG	CTTTCTCTTTTGGGCTTCTCCAACTTTTGTTTCGGTTATCACTTTTGGTGTCTGCATTGCATTAAACACGCCGTTAACAGXXXXXXXXXXGATGAAAAATTAAACAGACCTACCGTCAAAGTAAcGGAGAAGATGAACATAGTGAAAGGTTATAAGGTTGCAATTTGTGG
Marker29033	CCGTAGAGGGACCCTTATTGAAAGAgTAATGCTAGATACAGTTGTGGAGTGCACAAGCATCGCGGAATCATTTTGAAAAAXXXXXXXXXXAATGTGATGCAAACACCATATTTATACCAACTAATGAGATGATGACATGTTAGTTTACATTTTATTTTCAAATAGACATG	CCGTAGAGGGACCCTTATTGAAAGAaTAATGCTAGATACAGTTGTGGAGTGCACAAGCATCGCGGAATCATTTTGAAAAAXXXXXXXXXXAATGTGATGCAAACACCATATTTATACCAACTAATGAGATGATGACATGTTAGTTTACATTTTATTTTCAAATAGACATG
Marker29042	CCAGATAGCCCGAATAGGAAATTCTGAAGAATTTCCTCACCTTCAGGATACTCCCATCCCgAACCGAAAATGAATAAGAAXXXXXXXXXXTATCGAAGCATCGCATTGAGACATATACCATGTTTAACCCTCATGGTAGGGTTATAAACCACCATTATATCTGTGGCTGG	CCAGATAGCCCGAATAGGAAATTCTGAAGAATTTCCTCACCTTCAGGATACTCCCATCCCaAACCGAAAATGAATAAGAAXXXXXXXXXXTATCGAAGCATCGCATTGAGACATATACCATGTTTAACCCTCATGGTAGGGTTATAAACCACCATTATATCTGTGGCTGG
Marker29053	CACCGACACACATTTCCTGCATTATTTTTTTTTTAGCAGTGCATTAGAATTTCGTTTTCCCTTTTCAATTAAAAGCAATAXXXXXXXXXXAACAAGTTAACTATAATATTAATAGCTCTCTAATACACAATTGTGACTGACATaGTCTAATCCATGCTGCAAAtATTTAG	CACCGACACACATTTCCTGCATTATTTTTTTTTTAGCAGTGCATTAGAATTTCGTTTTCCCTTTTCAATTAAAAGCAATAXXXXXXXXXXAACAAGTTAACTATAATATTAATAGCTCTCTAATACACAATTGTGACTGACATgGTCTAATCCATGCTGCAAAcATTTAG
Marker29163	CCATTAGCAATATGTGTATGTTTCCTTTTACTGTTTTGTCATTTTTTCTGTTAGAACCTATAGTGGTTTTCATTGGTGGAXXXXXXXXXXTTATGATCCAGACATCAACTAGAATGGTTGAAGGAACTAGGATGAACCAaCTTCAGGAGGGGTTGGCTAATCTCAAGAAG	CCATTAGCAATATGTGTATGTTTCCTTTTACTGTTTTGTCATTTTTTCTGTTAGAACCTATAGTGGTTTTCATTGGTGGAXXXXXXXXXXTTATGATCCAGACATCAACTAGAATGGTTGAAGGAACTAGGATGAACCAgCTTCAGGAGGGGTTGGCTAATCTCAAGAAG
Marker29185	CTCTCGACTTATAATTATTCATTAGCGCCCTAGGGTTTCCCCTAGCTTGCCTCTATTGAAATTcTTCTGCAATATATATTXXXXXXXXXXATGTGATGTAGGTTACCAAGTTTGGTTGTGGTGGCTATTCAATTGGTATCGGTGTGAGCCACTCGTTGTTTGATGGACCG	CTCTCGACTTATAATTATTCATTAGCGCCCTAGGGTTTCCCCTAGCTTGCCTCTATTGAAATTaTTCTGCAATATATATTXXXXXXXXXXATGTGATGTAGGTTACCAAGTTTGGTTGTGGTGGCTATTCAATTGGTATCGGTGTGAGCCACTCGTTGTTTGATGGACCG
Marker29192	CCAACCCCATcAGCATACATGCACCCGGTGCCCCTATACATGCATGCCATGAATGCACACAATCACTAATGGAAGCTCAGXXXXXXXXXXTCCATAAGCCGAGCTCCACCTATCAAAAGTCGAGCAGCACAGCCTACATCTCAACCATTGTGAAGAAAGTCACCTAATCG	CCAACCCCATtAGCATACATGCACCCGGTGCCCCTATACATGCATGCCATGAATGCACACAATCACTAATGGAAGCTCAGXXXXXXXXXXTCCATAAGCCGAGCTCCACCTATCAAAAGTCGAGCAGCACAGCCTACATCTCAACCATTGTGAAGAAAGTCACCTAATCG
Marker29195	CTTCAGGACGAGAGGATTGACACCAGCaCAACCGTAGAATTAGAAATGTTGTTCACGTAGGTTAGCTCCTATGACCAGACXXXXXXXXXXATTCTTATAGCACGTTGCCCCGAGTTTCATATGGGTAAATGGATTTCCCGTGATGATTGGGGTGGGAGGTCTTTGTATTG	CTTCAGGACGAGAGGATTGACACCAGCgCAACCGTAGAATTAGAAATGTTGTTCACGTAGGTTAGCTCCTATGACCAGACXXXXXXXXXXATTCTTATAGCACGTTGCCCCGAGTTTCATATGGGTAAATGGATTTCCCGTGATGATTGGGGTGGGAGGTCTTTGTATTG
Marker29201	CTCAATCTCTTGTTATAGATGTGGATGGAcGAGACATTTTGTTAAGAACTGCCTTCAGGCAATGCCAGTGCAGCAGATCAXXXXXXXXXXACTAgGtGAGTACgCTAATTGACTTGGGTAAGTCCTATTCATTGGTATCGACTATGTTTACTAGAATAAGcAGTCTTTGG	CTCAATCTCTTGTTATAGATGTGGATGGAtGAGACATTTTGTTAAGAACTGCCTTCAGGCAATGCCAGTGCAGCAGATCAXXXXXXXXXXACTAcGcGAGTACtCTAATTGACTTGGGTAAGTCCTATTCATTGGTATCGACTATGTTTACTAGAATAAGtAGTCTTTGG
Marker29297	CAGCAAGACAAGCATGAATCCCGCAACACATATTGTATGATGCGACGTGCAGAGAAAGAGCCGCCTAACACCATTAATGCXXXXXXXXXXCAAATGCAAGAATAAATTCCTACCGAACTAGTTCAATAGGAATTGGAaGGGTAACTGCAAGTGAATTTCCCTTTTGTTAG	CAGCAAGACAAGCATGAATCCCGCAACACATATTGTATGATGCGACGTGCAGAGAAAGAGCCGCCTAACACCATTAATGCXXXXXXXXXXCAAATGCAAGAATAAATTCCTACCGAACTAGTTCAATAGGAATTGGAgGGGTAACTGCAAGTGAATTTCCCTTTTGTTAG
Marker29331	CCTAACTTCTTTGACTTTTTCGTATTCACCACATGGTCTATATTTTCATCgTCGACATCATCATCATCTTCATCTCTAATXXXXXXXXXXACTTCACAACACCCTTCACCTTCGCAATAGACTCATCATACTCTTTTAACCCCTTACGAACGATTAAGTTCAAAATGTGG	CCTAACTTCTTTGACTTTTTCGTATTCACCACATGGTCTATATTTTCATCtTCGACATCATCATCATCTTCATCTCTAATXXXXXXXXXXACTTCACAACACCCTTCACCTTCGCAATAGACTCATCATACTCTTTTAACCCCTTACGAACGATTAAGTTCAAAATGTGG
Marker29380	CTCGTTTGGATAACTATCTCAACACATTTaATTCAATTTCACCTTATTTTATCTCATTTTCTTCTCAAACATCACTCAAAXXXXXXXXXXATTAAATTAAATCATTTTATTACTATTCACAAATTATTTCATTACTATTTACTAATTTGCCATCTCAACATCTAAATAAG	CTCGTTTGGATAACTATCTCAACACATTTcATTCAATTTCACCTTATTTTATCTCATTTTCTTCTCAAACATCACTCAAAXXXXXXXXXXATTAAATTAAATCATTTTATTACTATTCACAAATTATTTCATTACTATTTACTAATTTGCCATCTCAACATCTAAATAAG
Marker29415	CAGGAGAATTAAATAGCCTAGGTTTTGGCTGGACgAACATCTTTGACATTTTACCCGATATTAGGTAATTTCTAAGAAGTXXXXXXXXXXTGTCCATTTGTGACTCCGTCCCAAATTTTATTGATCAACCCCTCACTTGTAGCGGAGAAAAAACGTGGTTACAACCTGAG	CAGGAGAATTAAATAGCCTAGGTTTTGGCTGGACaAACATCTTTGACATTTTACCCGATATTAGGTAATTTCTAAGAAGTXXXXXXXXXXTGTCCATTTGTGACTCCGTCCCAAATTTTATTGATCAACCCCTCACTTGTAGCGGAGAAAAAACGTGGTTACAACCTGAG
Marker29439	CCCATGTGCCCGTGCCCATGCCCAGGGTCATCATCAAAGTAAGAGAGGTAATTATAATCCTCACTCTCCATCCGCTTGAAXXXXXXXXXXGTGGGATGATTTGTTCACgAGAATCGGATTGTCATGGGTCATGCCTCTCAGATTGGTGGACTTTGTAGCAAGTTGGAGAG	CCCATGTGCCCGTGCCCATGCCCAGGGTCATCATCAAAGTAAGAGAGGTAATTATAATCCTCACTCTCCATCCGCTTGAAXXXXXXXXXXGTGGGATGATTTGTTCACaAGAATCGGATTGTCATGGGTCATGCCTCTCAGATTGGTGGACTTTGTAGCAAGTTGGAGAG
Marker29507	CTCTTCTTTCTTTATTTTTTCTTCGGTTTTGTTCCATCTCCTTCCGTTTCCTTCCaTTTCATTTTCTGCATGCTTCTTCTXXXXXXXXXXTATGGTCTATAGAGTTTTAGCCTGCTAGAAGACGCAGACCCAGATGCGATTTTTTTACTTTTATGGTCTGTAGTGTTTTG	CTCTTCTTTCTTTATTTTTTCTTCGGTTTTGTTCCATCTCCTTCCGTTTCCTTCCgTTTCATTTTCTGCATGCTTCTTCTXXXXXXXXXXTATGGTCTATAGAGTTTTAGCCTGCTAGAAGACGCAGACCCAGATGCGATTTTTTTACTTTTATGGTCTGTAGTGTTTTG
Marker29519	CTTAAGTTTAGATTAATGCCTGATCGTTTATCAAGGTACCATCTAAGAGGAGGAACAATTgGTTTTGGTTATTAAGGAGTXXXXXXXXXXAAGAAGCAAGGAAAGTAGTGGCTTCGCTTAGGTAAGGATTCAGTGTCCTAGACGGTTAGCCTAGAACTAATTCAGTTTAG	CTTAAGTTTAGATTAATGCCTGATCGTTTATCAAGGTACCATCTAAGAGGAGGAACAATTtGTTTTGGTTATTAAGGAGTXXXXXXXXXXAAGAAGCAAGGAAAGTAGTGGCTTCGCTTAGGTAAGGATTCAGTGTCCTAGACGGTTAGCCTAGAACTAATTCAGTTTAG
Marker29544	CATAAGGAGTGCTTTAAACTGATCCTCAAAACCCTCGCAAGAGATCCCTATGCAATGGCGAGTTTCATCTACCTTCTTTAXXXXXXXXXXACTGAGCCTTGGAAGAAGCCTCCAGAGGTTGTGGAGGATGTGGACCAGCgAAAACTTCGAATTGAGGCAGCCCAATTGAG	CATAAGGAGTGCTTTAAACTGATCCTCAAAACCCTCGCAAGAGATCCCTATGCAATGGCGAGTTTCATCTACCTTCTTTAXXXXXXXXXXACTGAGCCTTGGAAGAAGCCTCCAGAGGTTGTGGAGGATGTGGACCAGCaAAAACTTCGAATTGAGGCAGCCCAATTGAG
Marker29556	CATGTCTATCCTGACACTTCTTCCTCATTCTGTCTCTGAGAGGGGAGGGAGATACATAAAAACTAAAATAAGTCGAATACXXXXXXXXXXCACTTTTCCTCTAGCCGGCACACACTGTTACGTcCCGTGTGTTGGAgTTAGCTATTTTTTGGACTCAGATTCTGCCCATG	CATGTCTATCCTGACACTTCTTCCTCATTCTGTCTCTGAGAGGGGAGGGAGATACATAAAAACTAAAATAAGTCGAATACXXXXXXXXXXCACTTTTCCTCTAGCCGGCACACACTGTTACGTaCCGTGTGTTGGAgTTAGCTATTTTTTGGACTCAGATTCTGCCCATG	CATGTCTATCCTGACACTTCTTCCTCATTCTGTCTCTGAGAGGGGAGGGAGATACATAAAAACTAAAATAAGTCGAATACXXXXXXXXXXCACTTTTCCTCTAGCCGGCACACACTGTTACGTcCCGTGTGTTGGAaTTAGCTATTTTTTGGACTCAGATTCTGCCCATG
Marker29588	CATGGATTTGCGAAATCATTTTTACTAGTTTAGTTTTGCACTCTTCAAAATCCTTACTAAGAAAACTTGTTCCCTCTAAAXXXXXXXXXXGATTCCCTTATGTCTCATGCAGTATATTTGGCTAGAAAGGAATGGTCAGAGTTTTGAAGATcGAGAACGCTCATTGGATG	CATGGATTTGCGAAATCATTTTTACTAGTTTAGTTTTGCACTCTTCAAAATCCTTACTAAGAAAACTTGTTCCCTCTAAAXXXXXXXXXXGATTCCCTTATGTCTCATGCAGTATATTTGGCTAGAAAGGAATGGTCAGAGTTTTGAAGATtGAGAACGCTCATTGGATG
Marker29600	CAAgAAGAGATAAGACAAGCAGATTCAGACACATACAAGAAAAGAAAAAGACATTTATAAATGGAAGGAGTCTCCCCAGGXXXXXXXXXXTACGTTCGAGCATCATATCGACCCCAAATCACCATCATGGGCTTTTTCACTACATCATCGTGACCCAAATCACATCCATG	CAAaAAGAGATAAGACAAGCAGATTCAGACACATACAAGAAAAGAAAAAGACATTTATAAATGGAAGGAGTCTCCCCAGGXXXXXXXXXXTACGTTCGAGCATCATATCGACCCCAAATCACCATCATGGGCTTTTTCACTACATCATCGTGACCCAAATCACATCCATG
Marker29632	CTAGGGGCAGGGGTACTAGTAGGGGTAGGAGAGCTATCAgTGAAATTCTTTCAGAAGaCATTCCTGATTCCACAACACAAXXXXXXXXXXTTAATACTTAATAGACTTATCTTTCTTCACGTAAACAAaCCATATTCATATATAcATGTTTTATAATATGCGTTTTTTAG	CTAGGGGCAGGGGTACTAGTAGGGGTAGGAGAGCTATCAaTGAAATTCTTTCAGAAGgCATTCCTGATTCCACAACACAAXXXXXXXXXXTTAATACTTAATAGACTTATCTTTCTTCACGTAAACAAgCCATATTCATATATAaATGTTTTATAATATGCGTTTTTTAG
Marker29637	CAGCTTTCAAACGAGTAGACTCACTAATTATCCTCTGATTTCAAAGCCCCTTTCAACGAAGAATGAACATCAACAATCACXXXXXXXXXXGGTGATCGGTTTCAACCGATAGATGATTAAATGAACCCGTTATGGGTTTTGACCcGTTGAACCTCATTTTAGTTGGGTGG	CAGCTTTCAAACGAGTAGACTCACTAATTATCCTCTGATTTCAAAGCCCCTTTCAACGAAGAATGAACATCAACAATCACXXXXXXXXXXGGTGATCGGTTTCAACCGATAGATGATTAAATGAACCCGTTATGGGTTTTGACCgGTTGAACCTCATTTTAGTTGGGTGG
Marker29681	CAACCCCTTGGGGTGGCTAAATATTATTTTTGGACTAAATAATTCATCTTCTCGCTACCTGGTGCTCTTCCGTGCAAGAAXXXXXXXXXXGACTCCATTTTATGGGATTGCtCACCGTAACCCCGTCGACTCCATTTTGGTTGAATAGCACCGCTCCATTTGACCGCTAG	CAACCCCTTGGGGTGGCTAAATATTATTTTTGGACTAAATAATTCATCTTCTCGCTACCTGGTGCTCTTCCGTGCAAGAAXXXXXXXXXXGACTCCATTTTATGGGATTGCcCACCGTAACCCCGTCGACTCCATTTTGGTTGAATAGCACCGCTCCATTTGACCGCTAG
Marker29688	CACTTTCAAGGCTCCAGCTCATGTACTACTGCTGGACAGCCGAACACTTTAGTACCATTACACCAGACAAtAACAATGAGXXXXXXXXXXGATCAAATTCCATAAAAAGAACCATTGGCAGTAGGGGGTCTTCAACAATAAAGCTAACTATAAATCATTCTAGTTTTCTG	CACTTTCAAGGCTCCAGCTCATGTACTACTGCTGGACAGCCGAACACTTTAGTACCATTACACCAGACAAaAACAATGAGXXXXXXXXXXGATCAAATTCCATAAAAAGAACCATTGGCAGTAGGGGGTCTTCAACAATAAAGCTAACTATAAATCATTCTAGTTTTCTG
Marker29695	CTTTGAAGGGCGTTACTCCAACACCAAATAGTGGACCAGTAAGTTTTTCTTGATTTCTGGCAATGGCTGGGAGTATCCCAXXXXXXXXXXCCCAaTTTCGCTCATGTCATGGGGAAAAAACTCAAATTGGTTCCCCTTCCGATGAAACAAAGTGCTCCCCGGACTtGGGG	CTTTGAAGGGCGTTACTCCAACACCAAATAGTGGACCAGTAAGTTTTTCTTGATTTCTGGCAATGGCTGGGAGTATCCCAXXXXXXXXXXCCCAgTTTCGCTCATGTCATGGGGAAAAAACTCAAATTGGTTCCCCTTCCGATGAAACAAAGTGCTCCCCGGACTgGGGG
Marker29700	CATGTGCCGACGATATCCGTAACTTCGTCCCACGCGTGtGGGCTACGCTCCACTCCGATGGACGCCAGATTTGGAGGTATXXXXXXXXXXGCTGTGTATTGTTGCTATTATTAGCTTCTTCGTCTTCCAGATGGTGCTAAAAAGGGAGGTTTGGGAAGTTTGATACAGCG	CATGTGCCGACGATATCCGTAACTTCGTCCCACGCGTGcGGGCTACGCTCCACTCCGATGGACGCCAGATTTGGAGGTATXXXXXXXXXXGCTGTGTATTGTTGCTATTATTAGCTTCTTCGTCTTCCAGATGGTGCTAAAAAGGGAGGTTTGGGAAGTTTGATACAGCG
Marker29735	CtATTACTTTAGTTAATAGTCCCATTAGTCTGATTTTTAATAAAATTATTATATTATACTTTAAATAGAGAATCAAGCAAXXXXXXXXXXATGTGtGCTGTGATTATCATGATTGTGCATGAAAAATGTGATGTTTACCTACACTACGCTACGAGCTAGGTCAAGGTTAG	CcATTACTTTAGTTAATAGTCCCATTAGTCTGATTTTTAATAAAATTATTATATTATACTTTAAATAGAGAATCAAGCAAXXXXXXXXXXATGTGcGCTGTGATTATCATGATTGTGCATGAAAAATGTGATGTTTACCTACACTACGCTACGAGCTAGGTCAAGGTTAG
Marker29737	CAAACTAGTTGGTCACCGGAGCGCGCTAGGAACTAACGACGATGGAGCCACTTTATTTTATGTGTGTCCACAGCAAGTGTXXXXXXXXXXTTAAAAAATAtAGAAGTCTTATGTGCTTATCAAAATAATTTATTTAAACCATAGAAATAATCATAGCAAAATCTGTCTAG	CAAACTAGTTGGTCACCGGAGCGCGCTAGGAACTAACGACGATGGAGCCACTTTATTTTATGTGTGTCCACAGCAAGTGTXXXXXXXXXXTTAAAAAATAcAGAAGTCTTATGTGCTTATCAAAATAATTTATTTAAACCATAGAAATAATCATAGCAAAATCTGTCTAG
Marker29742	CTTTTTCCCCCACTTCTGTTGTTTATGCGGAATTATTCCAAAATGTTTCTTTGAACTGGTGCAGTAGTGAGATGTGTTATXXXXXXXXXXAGTTGACTTCAGTTTGTGGTGCATATAGAATGTAATGGGATTATTCTGGGAGtCACACTTATAACATTTTTGAATTCCAG	CTTTTTCCCCCACTTCTGTTGTTTATGCGGAATTATTCCAAAATGTTTCTTTGAACTGGTGCAGTAGTGAGATGTGTTATXXXXXXXXXXAGTTGACTTCAGTTTGTGGTGCATATAGAATGTAATGGGATTATTCTGGGAGcCACACTTATAACATTTTTGAATTCCAG
Marker29759	CTGCtATCCCAGTCTCTTGATTGATTGTAGGGACCTTAAAAAACACAGAAGTGTCTAtGTAAATATTGGGAGACATAACAXXXXXXXXXXGGCTAAAGTTTTCTTTTCTTTTCTTTTGATTGACTATAATTTTAGATCTTCCACATTATCATAGGATTTCTATAGTTTTG	CTGCaATCCCAGTCTCTTGATTGATTGTAGGGACCTTAAAAAACACAGAAGTGTCTAcGTAAATATTGGGAGACATAACAXXXXXXXXXXGGCTAAAGTTTTCTTTTCTTTTCTTTTGATTGACTATAATTTTAGATCTTCCACATTATCATAGGATTTCTATAGTTTTG
Marker29762	CATTTTTGCAAACACAACTAAACTCACTAGAACCAAAAACGTATAGTCTTCTCCCTCCCTCTTTCTCCCTCTCTCTCTAGXXXXXXXXXXaaTaaCcT-tctgATgACCAagGAAGCCCTACTTTCTACCATTCTTAGTACTCGCACAATACATGGGGTCCCACCGATGAG	CATTTTTGCAAACACAACTAAACTCACTAGAACCAAAAACGTATAGTCTTCTCCCTCCCTCTTTCTCCCTCTCTCTCTAGXXXXXXXXXXttTgtCgTAaaaaATaACC-ttGAAGCCCTACTTTCTACCATTCTTAGTACTCGCACAATACATGGGGTCCCACCGATGAG
Marker29789	CACCAGTACAACTAATCTATTGGATGAAACATGGAACCATAAAGCTGAGGgAAGTGGACAAATGTATATGCAAAAATTGAXXXXXXXXXXAAAGAGAGAATTATGAGAACTTTACAGCACATACCATCACAAATTGGCTTAATCTGAGGATTTTGGCAGTGAGGTGGAGG	CACCAGTACAACTAATCTATTGGATGAAACATGGAACCATAAAGCTGAGGaAAGTGGACAAATGTATATGCAAAAATTGAXXXXXXXXXXAAAGAGAGAATTATGAGAACTTTACAGCACATACCATCACAAATTGGCTTAATCTGAGGATTTTGGCAGTGAGGTGGAGG
Marker29836	CCCTCCCCTTTTATGGACATCTTTCCTTcTCTCATACTCTAATcCTTGAAAAATGTAAGAGACTCATGCATgGATGCCATXXXXXXXXXXTCTTGGGGAGGCATGTAGTGACAATTTCCTAGGTGAGTGACATGTgGCATGTGGGTGTGGGAaAGTGGCGTGaGTGTGTG	CCCTCCCCTTTTATGGACATCTTTCCTTtTCTCATACTCTAATgCTTGAAAAATGTAAGAGACTCATGCATaGATGCCATXXXXXXXXXXTCTTGGGGAGGCATGTAGTGACAATTTCCTAGGTGAGTGACATGTaGCATGTGGGTGTGGGAgAGTGGCGTGtGTGTGTG
Marker29892	CAATTTGCCCTCCCaACACGCAAACAAGATTACTCGCCCATGTGAGACGAGGGCAACTCTATGGGTCCATAATCAGTCCTXXXXXXXXXXTCTACGATCTTTTTCAACTTCTTATAAATATATTTAAATTCATCTTAAtATCCAAACAtATCTAAACTCATATTAGGTGG	CAATTTGCCCTCCCgACACGCAAACAAGATTACTCGCCCATGTGAGACGAGGGCAACTCTATGGGTCCATAATCAGTCCTXXXXXXXXXXTCTACGATCTTTTTCAACTTCTTATAAATATATTTAAATTCATCTTAAcATCCAAACAcATCTAAACTCATATTAGGTGG
Marker2990	CCATAAATACCAaCAAAaGaCCACATAAAGTTGTCTTTCACACTTCTAAAACATCATGCCAtTGTGTACTCCtCTATAAAXXXXXXXXXX-CAATTTTGAACTTCAAAAAATAGGTgTTATTCCCTTCCcTTTAGAGCTCTCTcAACTTGCAATGCCCTCcTAGTTAAGAG	CCATAAATACCAgCAAAtGcCCACATAAAGTTGTCTTTCACACTTCTAAAACATCATGCCAcTGTGTACTCCcCTATAAAXXXXXXXXXXACAATTTTGAACTTCAAAAAATAGGTaTTATTCCCTTCCaTTTAGAGCTCTCTtAAC-TGCAATGCCCTCaTAGTTAAGAG
Marker29913	CCAAACCGCATCTAAATCCATACTCTAATGGAACTAATTAATGTTGCAATTGGAGTAATTGGAGTCCCTTGGAATCATTAXXXXXXXXXXCTCTATACCATTGCCCATGTAGTTTgTTTGCAGCCTTGTCATATGGGATTGCTTCAATGGCGATGGTTTTTATCAATAAG	CCAAACCGCATCTAAATCCATACTCTAATGGAACTAATTAATGTTGCAATTGGAGTAATTGGAGTCCCTTGGAATCATTAXXXXXXXXXXCTCTATACCATTGCCCATGTAGTTTtTTTGCAGCCTTGTCATATGGGATTGCTTCAATGGCGATGGTTTTTATCAATAAG
Marker29952	CTCAAGTTCGCAGGCGTAGAGCACCTTGACCCCGTCACATATAGGGTTGTCAGAcGCCGACATCACTGTTTATGTAGATGXXXXXXXXXXGCCTAGTCCTATTTGTTCTATGCCTCTTGAAAGAGCAGTAGGGTCTAATGAATTGGCACAGATAgGGTCATCGGGGAGTG	CTCAAGTTCGCAGGCGTAGAGCACCTTGACCCCGTCACATATAGGGTTGTCAGAtGCCGACATCACTGTTTATGTAGATGXXXXXXXXXXGCCTAGTCCTATTTGTTCTATGCCTCTTGAAAGAGCAGTAGGGTCTAATGAATTGGCACAGATAtGGTCATCGGGGAGTG
Marker29969	CTATGCCAACAAGCCATAAAATCTACCAGAGCATAATCCATTCAATCCCAAAGGTATGAAATATTGATTCCCATAAATCCXXXXXXXXXX------ACTCCATGAGCGTCCATTCTCAATCTGTATAAGTTCTACTACCGACGGTTCCTTGCAGCGGGAAATTCTAAAAAGGCTGG	CTATGCCAACAAGCCATAAAATCTACCAGAGCATAATCCATTCAATCCCAAAGGTATGAAATATTGATTCCCATAAATCCXXXXXXXXXXAGTACCACTCCATGAGCGTCCATTCTCAATCTGTATAAGTTCTACTACCGAC-G-----TGCAGCGGGAAATTCTAAAAAGGCTGG
Marker29989	CGCTAGCTAGTATTGTCATCAtGTGACCCTAACACTTTTCCACGGCTAGCTAGCTATATTGACTTGGTTAATTACATTATXXXXXXXXXXGTATGAAGATATATATAAAGAGCATGCATGAGATGATGATGCCATTTTTgACTCTTGCATGGATTATTATATATGTGGAG	CGCTAGCTAGTATTGTCATCAaGTGACCCTAACACTTTTCCACGGCTAGCTAGCTATATTGACTTGGTTAATTACATTATXXXXXXXXXXGTATGAAGATATATATAAAGAGCATGCATGAGATGATGATGCCATTTTTtACTCTTGCATGGATTATTATATATGTGGAG
Marker30022	CTGAATcTATGCATAATAGAGAGTCCCATATATTAAACCAAACATTTTAGACATCTaGAGGATTTTTTTTTTCAAAATTC-XXXXXXXXXXATCCTCACATCCTTTcACTCCCATCCCTTtCCCCTTCTAATTTTTCGGATGCAGTGAAAGCCCCATATGTTCACAGCTAG	CTGAATtTATGCATAATAGAGAGTCCCATATATTAAACCAAACATTTTAGACATCTgGAGGA-TTTTTTTTTCAAAATTCTXXXXXXXXXXATCCTCACATCCTTTaACTCCCATCCCTTcCCCCTTCTAATTTTTCGGATGCAGTGAAAGCCCCATATGTTCACAGCTAG
Marker30067	CGCCGTGTCGTAGCAGTGCCGTTTTGGCGTGTCCTCCATTTCTCTTGCAGTGAGAGTACGGCTTTCGAGAGAAGCAGAGGXXXXXXXXXXAAAAGGGCGGGAATTTGCGAAGTATTAAAGCTGCCGTGTCAGTGTGGTGGCAATATTGGGAAAGGTGGATgACGTGGTAG	CGCCGTGTCGTAGCAGTGCCGTTTTGGCGTGTCCTCCATTTCTCTTGCAGTGAGAGTACGGCTTTCGAGAGAAGCAGAGGXXXXXXXXXXAAAAGGGCGGGAATTTGCGAAGTATTAAAGCTGCCGTGTCAGTGTGGTGGCAATATTGGGAAAGGTGGATtACGTGGTAG
Marker3007	CCACACTCTGTCAAGGAGGGGTCGaAAATGCCTCACGTCAAACCTCCCcTTTACCCATtAAAGAGGTAATTCGAACAACGXXXXXXXXXXCTTCACCGTAGCGGAGGTTGAGGTAAGTTATTTGGGTAGCCGAGGGCTAATCCCGtTCTCCACAGCAGGGAGACAAAGGG	CCACACTCTGTCAAGGAGGGGTCGgAAATGCCTCACGTCAAACCTCCCaTTTACCCATcAAAGAGGTAATTCGAACAACGXXXXXXXXXXCTTCACCGTAGCGGAGGTTGAGGTAAGTTATTTGGGTAGCCGAGGGCTAATCCCGcTCTCCACAGCAGGGAGACAAAGGG
Marker30105	CGCCtGCAAATTGCGTGCCCAGGAGAAGAAAGCTTT----CGTTCCATCGGTAAAACTAGGGGGAGACTGTAAACATTAATCCAXXXXXXXXXXTGGTCAATTCgAACCGGTACCACAATGCTGCAGCCaTAAGATATTTCTCTTTTGTTTTGtGGTCCATTaCAACCCACATG	CGCCaGCAAATTGCGTGCCCAGGAGAAGAAAGCTTTAATTCGTTCCATCGGTAAAACTAGGGGGAGACTGTAAACATTAA----XXXXXXXXXXTGGTCAATTCtAACCGGTACCACAATGCTGCAGCCgTAAGATATTTCTCTTTTGTTTTGcGGTCCATTcCAACCCACATG
Marker30111	CTAAGAAGAAGACTGCATACTGAGCTGGAGTAGCTGATGGGCATACAGACCCCACACATTCCACAGGCATCAGTGCAGGAXXXXXXXXXXATCAAGGTCAAAGAAGAATCATGAGAGAAAGGGTTTAAGGTCAGAGTGCATCAAAGTTGTATTTCGAATCTTTTGAAAcG	CTAAGAAGAAGACTGCATACTGAGCTGGAGTAGCTGATGGGCATACAGACCCCACACATTCCACAGGCATCAGTGCAGGAXXXXXXXXXXATCAAGGTCAAAGAAGAATCATGAGAGAAAGGGTTTAAGGTCAGAGTGCATCAAAGTTGTATTTCGAATCTTTTGAAAtG
Marker30119	CACCCCTTAGTTCTCTCTTTTATCTCTCTCGGATTCTCTCTACTCTCACTATGTCTCTTTCCTAGGGTTTCGcCATAGTCXXXXXXXXXXCTATACTGACCCTTGGAATACTAACATTGAAAAATAGTTAAACTATGCTTTACTGCAGTTTGGTTGTGATTGGTTTAGTG	CACCCCTTAGTTCTCTCTTTTATCTCTCTCGGATTCTCTCTACTCTCACTATGTCTCTTTCCTAGGGTTTCGtCATAGTCXXXXXXXXXXCTATACTGACCCTTGGAATACTAACATTGAAAAATAGTTAAACTATGCTTTACTGCAGTTTGGTTGTGATTGGTTTAGTG
Marker30163	CCTTGTATGTGTATCTATAAATTAAAATGGGtCAATTATGGGTATTTtGTAGTTAATACCATGGATAAGTTGTAGAACCTXXXXXXXXXXCACTGAACTGAAAACAAAAGTAgaCGAATCCTTGTTGTGGACACTTGTGTTGCTAATATTTATGGCGATGCAGTCTTATG	CCTTGTATGTGTATCTATAAATTAAAATGGGaCAATTATGGGTATTTgGTAGTTAATACCATGGATAAGTTGTAGAACCTXXXXXXXXXXCACTGAACTGAAAACAAAAGTAcgCGAATCCTTGTTGTGGACACTTGTGTTGCTAATATTTATGGCGATGCAGTCTTATG
Marker30212	CTTGGTCAGCCACTACACTGTTGTTGAACCCAGAACCAACTTAGATATCACCCTTCGACTCCTTTCAGTAATGGTCAACAXXXXXXXXXXCCCAACGGAGCCTTCGGGAGGATCGCCgGAGTACAAAACAGCGATATCTAAGATGCCGGAGTTTGAACCGACGCCGGACG	CTTGGTCAGCCACTACACTGTTGTTGAACCCAGAACCAACTTAGATATCACCCTTCGACTCCTTTCAGTAATGGTCAACAXXXXXXXXXXCCCAACGGAGCCTTCGGGAGGATCGCCaGAGTACAAAACAGCGATATCTAAGATGCCGGAGTTTGAACCGACGCCGGACG
Marker30231	CTGATGTACAGTTGAGAGCTGAGTCTGGAGAAGATGTTCCTTTGATATCTCTTCCTCCGTTAGCTGGTTCATCATCAAATXXXXXXXXXXGGGGTTGGGGTAGTTACGGTGATTTGCTTTGTTGTGGGGAGGAACGTTTTGTCCCAATCgGGCTTGGTGTATATTGGATG	CTGATGTACAGTTGAGAGCTGAGTCTGGAGAAGATGTTCCTTTGATATCTCTTCCTCCGTTAGCTGGTTCATCATCAAATXXXXXXXXXXGGGGTTGGGGTAGTTACGGTGATTTGCTTTGTTGTGGGGAGGAACGTTTTGTCCCAATCaGGCTTGGTGTATATTGGATG
Marker30237	CCTACTAAAAGTTACAATCCATTAAGTTCAATAATTtGGAAAATAAAAGAGTTCAAAAATGAAAAAGGAAGATGGAACTGXXXXXXXXXXTCAAAGATGGGTTACAGGATAATATTTAGTTGCTTCCTTGACAAAGAACTTATCAAGC-TGCTATGCCTTGATGTAAAGAG	CCTACTAAAAGTTACAATCCATTAAGTTCAATAATTcGGAAAATAAAAGAGTTCAAAAATGAAAAAGGAAGATGGAACTGXXXXXXXXXX-CAAAGATGGGTTACAGGATAATATTTAGTTGCTTCCTTGACAAAGAACTTATCAAGCTTGCTATGCCTTGATGTAAAGAG
Marker30256	CAACACTCAACCTTTCCTTcAGTCCTATCACTTTCAATAACTTGTGTAAGAGGCTCTCCAGTCCACTTCCTACGAAAAGCXXXXXXXXXXCAAGTCGGAGTCGGAGTCGGAGTTTTTTTCCTATTGGAAATCGGAGCGGATTCTCTACATGTCGGAGTCGGAGTTGGAGG	CAACACTCAACCTTTCCTTtAGTCCTATCACTTTCAATAACTTGTGTAAGAGGCTCTCCAGTCCACTTCCTACGAAAAGCXXXXXXXXXXCAAGTCGGAGTCGGAGTCGGAGTTTTTTTCCTATTGGAAATCGGAGCGGATTCTCTACATGTCGGAGTCGGAGTTGGAGG
Marker30262	CGAAGTTGCACTAAGTATGTGGaTGGGAGAAACaCTGAGCTGGTGGAGAGAAATGGGTTGGGATGCTGGGGATGAAATCAXXXXXXXXXXATGCACCTTGGCTAGCCCACAACCATGCCTTGGCTAGTGGGGTGACACGCACGGGGCGCCCAATATGCGTGCATGCCTTG	CGAAGTTGCACTAAGTATGTGGcTGGGAGAAACgCTGAGCTGGTGGAGAGAAATGGGTTGGGATGCTGGGGATGAAATCAXXXXXXXXXXATGCACCTTGGCTAGCCCACAACCATGCCTTGGCTAGTGGGGTGACACGCACGGGGCGCCCAATATGCGTGCATGCCTTG
Marker30272	CCATGAATGCACTTGGGTCCTAAAAAGCCTCACCAAAATTACTAATGGGCTTcCCTCTCTAATCCTTAGCTTATTAgCACXXXXXXXXXXTGATGATTTCACGTTTTGGTACTTTTGGCACCTGTTGTCTGGCATTTTATTTATTGGAATGTGTTCTTAAATAGTTAGTG	CCATGAATGCACTTGGGTCCTAAAAAGCCTCACCAAAATTACTAATGGGCTTtCCTCTCTAATCCTTAGCTTATTAaCACXXXXXXXXXXTGATGATTTCACGTTTTGGTACTTTTGGCACCTGTTGTCTGGCATTTTATTTATTGGAATGTGTTCTTAAATAGTTAGTG
Marker30360	CTCACGCAATGTGCCAACACGCTACCACTGACAGGTGTTAaGGACCACCACAATCAGGTATATATATTCCCCCCcCCCCCXXXXXXXXXXAATGAATGAATAAGTTATAAGCAATCATAAACTCATCGAGATCAGAGATCTATCTAACTGTCCTTACCTCCTTAATTATG	CTCACGCAATGTGCCAACACGCTACCACTGACAGGTGTTAgGGACCACCACAATCAGGTATATATATTCCCCCCtCCCCCXXXXXXXXXXAATGAATGAATAAGTTATAAGCAATCATAAACTCATCGAGATCAGAGATCTATCTAACTGTCCTTACCTCCTTAATTATG
Marker30371	CTTCTAAATTCATTTTGTTGACAAAGTCTACTACATTAGAAGTTTGAATCATGAAGAAAGTAtTTGGCAGAgAAAAGGCTXXXXXXXXXXTCATTTGATTATTTATGAAGTTGATGATGAGGTAGAGAATTCAGATCCAAGGATTTGCAAGGGCAGTCATCTTGATGAAG	CTTCTAAATTCATTTTGTTGACAAAGTCTACTACATTAGAAGTTTGAATCATGAAGAAAGTAaTTGGCAGAcAAAAGGCTXXXXXXXXXXTCATTTGATTATTTATGAAGTTGATGATGAGGTAGAGAATTCAGATCCAAGGATTTGCAAGGGCAGTCATCTTGATGAAG
Marker30403	CCTGAAAGATTCTTCGTCCTCCAAGACATTGTACCGGAAAGAACTGGGTTTTGTcGGTCACTACCAACGACCTTCGGGCTXXXXXXXXXXTTCTCCGTCCAAGCCATCTGGTCTTACATCCCTTTAGCCAAGAGCTTGGTCATCAATCTATCTCGGATGGAAGAGGCTAG	CCTGAAAGATTCTTCGTCCTCCAAGACATTGTACCGGAAAGAACTGGGTTTTGTtGGTCACTACCAACGACCTTCGGGCTXXXXXXXXXXTTCTCCGTCCAAGCCATCTGGTCTTACATCCCTTTAGCCAAGAGCTTGGTCATCAATCTATCTCGGATGGAAGAGGCTAG
Marker30490	CCAACAACTTTTTGCCTATTGTAATACCCATGATGATTACGGGCTACAAATTGCATCCTTCCATATGAGAGGAAAAGCTCXXXXXXXXXXCGCATATGCACCTTTCTTAGTGGCTTACACGATGATTTAAGAATCTTCgTCACCATGTCCTGCTTATAACTTTTTCGACG	CCAACAACTTTTTGCCTATTGTAATACCCATGATGATTACGGGCTACAAATTGCATCCTTCCATATGAGAGGAAAAGCTCXXXXXXXXXXCGCATATGCACCTTTCTTAGTGGCTTACACGATGATTTAAGAATCTTCaTCACCATGTCCTGCTTATAACTTTTTCGACG
Marker30492	CTTTCCTCGTAGGTGAGATTTGGTTGCAATGGAACTAGATCTgAATGTGGGGATGTTGGTTCCCAACAATTTTTCTAAACXXXXXXXXXXGTATTATTTATGGTCGAATTATTCTAGCCACTCCAACCTTGTCCCAACATAAAGGCGATTTACACTTTCTCCTGTACATG	CTTTCCTCGTAGGTGAGATTTGGTTGCAATGGAACTAGATCTaAATGTGGGGATGTTGGTTCCCAACAATTTTTCTAAACXXXXXXXXXXGTATTATTTATGGTCGAATTATTCTAGCCACTCCAACCTTGTCCCAACATAAAGGCGATTTACACTTTCTCCTGTACATG
Marker30515	CTTAAGGTTCTGATTGGTTTCACAGATGGTCTCAATCATCTCATCCTATCTAAACACTCAAACACCATTAAAAAAGAAACXXXXXXXXXXTCCATAATACATATTAACTTAAACCATTTCACTACTATTCATAGATTTCTTaTCTCATATCATCTTTGTAACCAAACAAG	CTTAAGGTTCTGATTGGTTTCACAGATGGTCTCAATCATCTCATCCTATCTAAACACTCAAACACCATTAAAAAAGAAACXXXXXXXXXXTCCATAATACATATTAACTTAAACCATTTCACTACTATTCATAGATTTCTTgTCTCATATCATCTTTGTAACCAAACAAG
Marker30516	CACAACCGTAGCCTTTGCAACAGTCCTTTGGTTGCATTAACGATGCTTGGCATCGATTAGGTGGCGAACGTTACGCAATTXXXXXXXXXXATTCATCATCTTCGATGGTAGAGTATGTCACGTAGcAAAAACCAGAACAACTCTCgCGTACTCCACAACTTAAATGCCAG	CACAACCGTAGCCTTTGCAACAGTCCTTTGGTTGCATTAACGATGCTTGGCATCGATTAGGTGGCGAACGTTACGCAATTXXXXXXXXXXATTCATCATCTTCGATGGTAGAGTATGTCACGTAGtAAAAACCAGAACAACTCTCaCGTACTCCACAACTTAAATGCCAG
Marker30532	CTCTGTCTTCCCATTGGTATTTCATTTgATCTATGCTGGTTGTGAGGTTCTCAGCTATGCAAGGTAGATAAGGGAGGGGAXXXXXXXXXXCGAGaGAGAGAAGTGAGGTGAGGAAGGGTGTtCCATAGGGGTTGGCTTTGTTTCTTTgAATTGGGC-TCCACACGGGTTAG	CTCTGTCTTCCCATTGGTATTTCATTTtATCTATGCTGGTTGTGAGGTTCTCAGCTATGCAAGGTAGATAAGGGAGGGGAXXXXXXXXXX-GAGgGAGAGAAGTGAGGTGAGGAAGGGTGTgCCATAGGGGTTGGCTTTGTTTCTTTtAATTGGGCTTCCACACGGGTTAG
Marker30567	CGTAAATGATGTTTTCGGTCGTTTCCATTGCTGACTGGTGCAGGTGGCTGTTGTTGGTTCCCCTCcTGTGCTAGCTATTGXXXXXXXXXXGTATGTACAGGTCCTATAGAAACCTGTTTAAGCCTGGTTTATACTTGATAGTTGATACATGTCGATACTCTCCAATTCTG	CGTAAATGATGTTTTCGGTCGTTTCCATTGCTGACTGGTGCAGGTGGCTGTTGTTGGTTCCCCTCtTGTGCTAGCTATTGXXXXXXXXXXGTATGTACAGGTCCTATAGAAACCTGTTTAAGCCTGGTTTATACTTGATAGTTGATACATGTCGATACTCTCCAATTCTG
Marker30575	CAATCTGTTCACAGGTATTCAGCAGGACAGTGAGCATACCGAAATTGACCTCAACAGCAAGTATACCAAAGAGCCCAATtXXXXXXXXXXACAAAAGAAAGAGATACATGAAGGAAATGGATTATATACAGGGAACGTAGGcGATGATGAGAGAGACGAGGACGGAATCG	CAATCTGTTCACAGGTATTCAGCAGGACAGTGAGCATACCGAAATTGACCTCAACAGCAAGTATACCAAAGAGCCCAATcXXXXXXXXXXACAAAAGAAAGAGATACATGAAGGAAATGGATTATATACAGGGAACGTAGGtGATGATGAGAGAGACGAGGACGGAATCG
Marker30578	CGACGTCGGTTTTCATATATTTCTACTGCCAGCCAACCGgTTCTTTGCCGGTTCGGTACTCCgGCGCCCGGTTAGCGTCGXXXXXXXXXXATCAAGGGCTCTATAATTAATACACATCCTCTTAACTCCCATCTGCCTTTAAAACAGGAGAAGAAAATGGACTTAGACTG	CGACGTCGGTTTTCATATATTTCTACTGCCAGCCAACCGaTTCTTTGCCGGTTCGGTACTCCaGCGCCCGGTTAGCGTCGXXXXXXXXXXATCAAGGGCTCTATAATTAATACACATCCTCTTAACTCCCATCTGCCTTTAAAACAGGAGAAGAAAATGGACTTAGACTG
Marker30593	CAGTACATAAACAAAACAGCCCAAAGCCAATTGTAATAATCAGGGAATAAATGTAATATCAaTTCAAAGCTCCCCCTTTAXXXXXXXXXXTGCTGGACGTCAACTGGGCGGCGTCCGACGGTGGGGGCTTGTTCTCTAGCgTACTTTTTGtTAATGGCGGTGGTGTAGTG	CAGTACATAAACAAAACAGCCCAAAGCCAATTGTAATAATCAGGGAATAAATGTAATATCAgTTCAAAGCTCCCCCTTTAXXXXXXXXXXTGCTGGACGTCAACTGGGCGGCGTCCGACGGTGGGGGCTTGTTCTCTAGCaTACTTTTTGcTAATGGCGGTGGTGTAGTG
Marker30609	CcAATTCCAAcAAACCAACAATTTATCAATAAAAGCCAATAACGCTATTTTAAAACTCATGAATTTGCGTTGAAAAATTAXXXXXXXXXXCACACTAAGAAGCGAGGTGAGAAACTTAAACAcAAGAGGAAGGGAAGAATTCAAGAGAGATTTAtGTGAGGAAATCCGTG	CtAATTCCAAtAAACCAACAATTTATCAATAAAAGCCAATAACGCTATTTTAAAACTCATGAATTTGCGTTGAAAAATTAXXXXXXXXXXCACACTAAGAAGCGAGGTGAGAAACTTAAACAgAAGAGGAAGGGAAGAATTCAAGAGAGATTTAaGTGAGGAAATCCGTG
Marker30615	CTTCAAGACTCCATCAGAGAATCTCTCTGGTTTGAACTCCTCTGCATCATCTCCCCAAACATCACGATCATGATGGATGAXXXXXXXXXXGGTGGATTAGTTTAATCCCTTaATCCTAAAGAAAGTAAAAaTTAAAAAGTGATGGTGCAATGGAtGGATATGATTTCTCG	CTTCAAGACTCCATCAGAGAATCTCTCTGGTTTGAACTCCTCTGCATCATCTCCCCAAACATCACGATCATGATGGATGAXXXXXXXXXXGGTGGATTAGTTTAATCCCTTtATCCTAAAGAAAGTAAAAgTTAAAAAGTGATGGTGCAATGGAaGGATATGATTTCTCG
Marker30647	CCACACaGGCAAATTATCAGAAATGCTCTGATACCtTGTCAGAAATGGAGTTGGGGGCAGAAGAGAGAACTGCCAAGAGAXXXXXXXXXXTGTTTCTTTAGATCGTATCATTCATAATCATAGATAACATGTCAAAATAGCAgATGCTAAAACTTCAACCTTGTGtCATG	CCACACgGGCAAATTATCAGAAATGCTCTGATACCaTGTCAGAAATGGAGTTGGGGGCAGAAGAGAGAACTGCCAAGAGAXXXXXXXXXXTGTTTCTTTAGATCGTATCATTCATAATCATAGATAACATGTCAAAATAGCAtATGCTAAAACTTCAACCTTGTGaCATG
Marker3068	CTCCCAACAGTTATAAAGATGGACAAAATCGTCTATGTATAAAGTGTTGTTTAACAATATAGGCTCTACACATaTTTAGC--XXXXXXXXXXACaGGTTCACACTcaGGTTGCGCTCGTCCTTTGTTTGGGAATCTCCCGTAGtTTGGAAATTcTGTtCGAGATAGGAcaCG	CTCCCAACAGTTATAAAGATGGAC--AATCGTCTATGTATAAAGTGTTGTTTAACAATATAGGCTCTACACATtTTTAGCAAXXXXXXXXXXACgGGTTCACACTagGGTTGCGCTCGTCCTTTGTTTGGGAATCTCCCGTAGcTTGGAAATTaTGTcCGAGATAGGAtgCG
Marker30724	CTAGGTCATATCAAGCGATGGTTAGCAATGAGCAGTCGCCCAACTTCATCAAGAGCATCCTCAACTGTTAACTTGGACCGXXXXXXXXXXAATCACCACCACGACAAGACCACAGTCTGAGCAAAGGAACTATAGCCACaAATGGTTATGGGTTTGCAAAAAAACTCATG	CTAGGTCATATCAAGCGATGGTTAGCAATGAGCAGTCGCCCAACTTCATCAAGAGCATCCTCAACTGTTAACTTGGACCGXXXXXXXXXXAATCACCACCACGACAAGACCACAGTCTGAGCAAAGGAACTATAGCCACgAATGGTTATGGGTTTGCAAAAAAACTCATG
Marker30736	CCCGTAATTGTACGCCCATACACATGTTCCACGTGGATGATGAGACAATAAATGTCTACCCTACTTTAGGACTTGTTTTTXXXXXXXXXXTACTTGTACATaACAAAACTCTTTCTTTTTtaATCCTAGATTTATACTCGTTCCGATTCAATTTTTAAGACTTCGTGTAG	CCCGTAATTGTACGCCCATACACATGTTCCACGTGGATGATGAGACAATAAATGTCTACCCTACTTTAGGACTTGTTTTTXXXXXXXXXXTACTTGTACATgACAAAACTCTTTCTTTTTgtATCCTAGATTTATACTCGTTCCGATTCAATTTTTAAGACTTCGTGTAG
Marker30756	CCTTCCTCAGGGCTTCCAGTTTCGAAGGGACTAGGCTCTGTCTCCCGCAATCCCGGTTCGTGCATGGAGTCACCATCGTCXXXXXXXXXXTCAAAGTGAGGCAGCAGGCTTTgAGAGGGCTCCGCCACGAGGGAGCTGGTGGAGGCGGAAGGATCGTCGGCAGAAACTGG	CCTTCCTCAGGGCTTCCAGTTTCGAAGGGACTAGGCTCTGTCTCCCGCAATCCCGGTTCGTGCATGGAGTCACCATCGTCXXXXXXXXXXTCAAAGTGAGGCAGCAGGCTTTaAGAGGGCTCCGCCACGAGGGAGCTGGTGGAGGCGGAAGGATCGTCGGCAGAAACTGG
Marker30777	CGAAACTCCCTTTTCCCTCTTGTGCcCTTCCtTTCTCTTTAGCAAGTGTGTATTCCTCTAGGGTACATGTGTAAAACCACXXXXXXXXXXGGCACCAaTTTCCtTGAACATCTTTCTTGGAACTTGAAATTGTGTCAAACAAAGAGGTGTAGaCgTGTGGGAGGGGCTTG	CGAAACTCCCTTTTCCCTCTTGTGCtCTTCCcTTCTCTTTAGCAAGTGTGTATTCCTCTAGGGTACATGTGTAAAACCACXXXXXXXXXXGGCACCAtTTTCCgTGAACATCTTTCTTGGAACTTGAAATTGTGTCAAACAAAGAGGTGTAGgCaTGTGGGAGGGGCTTG
Marker30778	CGGAATTGTCCCCGTCGCCTACCGCCGGTAAGCCACCTCTCTGCTATATATATATATAACTGCTAAACCTTCGTGTTATC----XXXXXXXXXXAACCTATAATGCTAACCAGACCCAGATGTTGGCGAATGGTAGTTAGTGGCTCGCGGATGAGGGGGTAATGGTCCATATGG	CGGAATTGTCCCCGTCGCCTACCGCCGGTAAGCCACCTCTCTGC----TATATATATAACTGCTAAACCTTCGTGTTATCAGTGXXXXXXXXXXAACCTATAATGCTAACCAGACCCAGATGTTGGCGAATGGTAGTTAGTGGCTCGCGGATGAGGGGGTAATGGTCCATATGG
Marker30830	CAGTGTAACATTTTATAATTCTGGCTAAATGCAGCTCCAAGATGAAGTCCTTGTTTCAGATGCTGAGAGATTGCGAATACXXXXXXXXXXACTTCCAATTAATACAGCATGGcATTGTTTATTTTCATCACGGTGATGCATAGTTGAGAtGGAGATGTTATTGATGAATG	CAGTGTAACATTTTATAATTCTGGCTAAATGCAGCTCCAAGATGAAGTCCTTGTTTCAGATGCTGAGAGATTGCGAATACXXXXXXXXXXACTTCCAATTAATACAGCATGGaATTGTTTATTTTCATCACGGTGATGCATAGTTGAGAgGGAGATGTTATTGATGAATG
Marker30855	CAATGtTGCTAAGTCTGCTCCAACTACACACTAAACAAACCTTCCAATTCATATTGGTATACTGACaATGGTGCCTCCTCXXXXXXXXXXCAATAAATTTGTTCACTcTGGTTTCATTATACAAGATCTAGCCATGAGACTGGAGTTGGGAACAGGCAGATGTGTTGATG	CAATGaTGCTAAGTCTGCTCCAACTACACACTAAACAAACCTTCCAATTCATATTGGTATACTGACgATGGTGCCTCCTCXXXXXXXXXXCAATAAATTTGTTCACTtTGGTTTCATTATACAAGATCTAGCCATGAGACTGGAGTTGGGAACAGGCAGATGTGTTGATG
Marker30903	CTTTATTGCTACAGAGCAATGCCCTTTGGTCTCAAGAATGCGAGAGCAACGTATCAGCAGTTGATCAACCGAATGTTTAAXXXXXXXXXXTCTCGAAATCAACCGAcCGGTGCCACCCTTTCTTCAAAGTTCTATGAAAAGCACAAGAATGGGATaAAGAGTGCGGAAGG	CTTTATTGCTACAGAGCAATGCCCTTTGGTCTCAAGAATGCGAGAGCAACGTATCAGCAGTTGATCAACCGAATGTTTAAXXXXXXXXXXTCTCGAAATCAACCGAtCGGTGCCACCCTTTCTTCAAAGTTCTATGAAAAGCACAAGAATGGGATgAAGAGTGCGGAAGG
Marker3092	CTATTTATAGGTCATAGGTTAGGGCTCGAGGAACATAATCGTGGCTGCGATTGGTGGTGTGGGATGGTGGGAGGAAGTCGXXXXXXXXXXAGAAAAGAAGAAGAGGGGTTGTGCGGAGcAGGGAGAAGAAGAAAGGGAGAAAGAAAATTCCCTTGGGTTTCATCGATTAG	CTATTTATAGGTCATAGGTTAGGGCTCGAGGAACATAATCGTGGCTGCGATTGGTGGTGTGGGATGGTGGGAGGAAGTCGXXXXXXXXXXAGAAAAGAAGAAGAGGGGTTGTGCGGAGtAGGGAGAAGAAGAAAGGGAGAAAGAAAATTCCCTTGGGTTTCATCGATTAG
Marker30932	CAAATAGAGGATGAAATTACGCATGTAGTTGGGTTGGTGAAACTGTGAATATTgTGACTATTGTGATGTTGTATATTGTCXXXXXXXXXXAACTAAGTGACGTCTCCTGGGTTGTCTCTAGGCAATAACGGGCTCGAACGAGACGGTAACACTCTTGTGCTAACTCTGTG	CAAATAGAGGATGAAATTACGCATGTAGTTGGGTTGGTGAAACTGTGAATATTaTGACTATTGTGATGTTGTATATTGTCXXXXXXXXXXAACTAAGTGACGTCTCCTGGGTTGTCTCTAGGCAATAACGGGCTCGAACGAGACGGTAACACTCTTGTGCTAACTCTGTG
Marker30940	CTAGTACGTCTTACGTATGAAAGATGCCAAtCATACAGCTCGACAATAACACTCCTAGCACGAAACCAAGAAAACCAGCCXXXXXXXXXXATGAGAAGAACTTtCGAGTTGTGCCAATGCTCCGAACCATTTGGGACACCATCCTATTTAATTGGGCTTTGACAGCAATG	CTAGTACGTCTTACGTATGAAAGATGCCAAcCATACAGCTCGACAATAACACTCCTAGCACGAAACCAAGAAAACCAGCCXXXXXXXXXXATGAGAAGAACTTcCGAGTTGTGCCAATGCTCCGAACCATTTGGGACACCATCCTATTTAATTGGGCTTTGACAGCAATG
Marker30989	CTCGTTTGTATTCGTAATCCATCTCAACCcACCTAAACTCATCTCATCTCATCATTACAACTTTCTCAAATTCTCACACAXXXXXXXXXXTGTAATCTCATTTCATGGTCtTCCAAGAAATTGAAATCTGACTCCATACATAGCCTCAAAGCCCATGAACTCATTTGTGG	CTCGTTTGTATTCGTAATCCATCTCAACCtACCTAAACTCATCTCATCTCATCATTACAACTTTCTCAAATTCTCACACAXXXXXXXXXXTGTAATCTCATTTCATGGTCcTCCAAGAAATTGAAATCTGACTCCATACATAGCCTCAAAGCCCATGAACTCATTTGTGG
Marker30996	CATTGAAATTTGGGATGAAGATGAGGCAAATGAGCATAGATTGGTCATTAGGTATATGTATATTGAGGATATAAAAGCTAXXXXXXXXXXAAATtA-AAATaAGAAATTAGAAAATAAAATTAAAATAAATACCAGATCCAGGCTGATCATTACCCTCCTTCTCAATGTCG	CATTGAAATTTGGGATGAAGATGAGGCAAATGAGCATAGATTGGTCATTAGGTATATGTATATTGAGGATATAAAAGCTAXXXXXXXXXX-AATaAGAAATtAGAAATTAGAAAATAAAATTAAAATAAATACCAGATCCAGGCTGATCATTACCCTCCTTCTCAATGTCG
Marker31025	CACCGGAGCCAGAGTGCCGCCTCGCCGCCTCACTTCGTCTCCtTTTTGTCCTCTCCTTTATCCGTCTCGGTTTTTCTCTTXXXXXXXXXXTGGAAGTTTAGGTTGTCCCCATTTATATATTGGAATTTGTACAATAGGTGCATCCGTTTATATACTTCCTTTGAATTTGG	CACCGGAGCCAGAGTGCCGCCTCGCCGCCTCACTTCGTCTCCaTTTTGTCCTCTCCTTTATCCGTCTCGGTTTTTCTCTTXXXXXXXXXXTGGAAGTTTAGGTTGTCCCCATTTATATATTGGAATTTGTACAATAGGTGCATCCGTTTATATACTTCCTTTGAATTTGG
Marker31066	CAGGGGGGGTGGAAAACAGAAAAAGAGCTATATACGGATTTGGAATGCAGTTCTCAGTGACCAAAAATCATATCCACTCGXXXXXXXXXXACAACGAGGATTTTCTCCGTGTAGCATGTACAAGTACgACGAAAATATCAATCTACACCCTCCCGTAGAAATGGAAGAGG	CAGGGGGGGTGGAAAACAGAAAAAGAGCTATATACGGATTTGGAATGCAGTTCTCAGTGACCAAAAATCATATCCACTCGXXXXXXXXXXACAACGAGGATTTTCTCCGTGTAGCATGTACAAGTACaACGAAAATATCAATCTACACCCTCCCGTAGAAATGGAAGAGG
Marker31168	CACCGAACCCAAGATTGTTTTACCAGGAGGCGAAAAATTGAGGAAATGGAAGcTCAAATAGATCAACGTGGTAAAGAGAGXXXXXXXXXXGCCgGGGGAGTGACTACCTCATCAGCACGAAGTGCCCATGCCAGGAAAGCCAGGTATGAAGAAGTGTTCACCACCTATAG	CACCGAACCCAAGATTGTTTTACCAGGAGGCGAAAAATTGAGGAAATGGAAGaTCAAATAGATCAACGTGGTAAAGAGAGXXXXXXXXXXGCCaGGGGAGTGACTACCTCATCAGCACGAAGTGCCCATGCCAGGAAAGCCAGGTATGAAGAAGTGTTCACCACCTATAG
Marker3122	CTGGTATCACGAGGTGTACTCGACGGAGTACCACCCCGTCAAGCACCAAAGGGGCGAGTCGACCCCGGTCATCTcCTTTGXXXXXXXXXXCAGTGCCCtTGCACGATCTTGATCATGGTCGACTTCCTAGTGGTGAGAACCCCATCaTCGTACAaCgCCATCATCGGAGG	CTGGTATCACGAGGTGTACTCGACGGAGTACCACCCCGTCAAGCACCAAAGGGGCGAGTCGACCCCGGTCATCTaCTTTGXXXXXXXXXXCAGTGCCCcTGCACGATCTTGATCATGGTCGACTTCCTAGTGGTGAGAACCCCATCgTCGTACAtCaCCATCATCGGAGG
Marker31256	CCGTGACCTCCACGCGCCTACGTATTTTTCGTGTCACACGTGCTGCAAGCTCGATAGAGTTTCTgTTTTGGTTCTTTTGCXXXXXXXXXXATCAAGTGTgGAAAAAGATGCACAAGTAGACTATCGGTCAGATCAGGCAATGGATCGACCATAGTATCTTTCACCACATG	CCGTGACCTCCACGCGCCTACGTATTTTTCGTGTCACACGTGCTGCAAGCTCGATAGAGTTTCTaTTTTGGTTCTTTTGCXXXXXXXXXXATCAAGTGTaGAAAAAGATGCACAAGTAGACTATCGGTCAGATCAGGCAATGGATCGACCATAGTATCTTTCACCACATG
Marker3136	CCCATTATCTCTATACTTTTGACCAATGAACACAAAACTTGAAAATGGCAAGCCTTTGGACAGAAGACTTCACGTACTTAXXXXXXXXXXATTGTTGCCCCTTGTGATCGCTAACCcGAGTAAATGAAGTGATCTGCTTATGAAACTTCCAACTACTATCAATAAAGTGG	CCCATTATCTCTATACTTTTGACCAATGAACACAAAACTTGAAAATGGCAAGCCTTTGGACAGAAGACTTCACGTACTTAXXXXXXXXXXATTGTTGCCCCTTGTGATCGCTAACCtGAGTAAATGAAGTGATCTGCTTATGAAACTTCCAACTACTATCAATAAAGTGG
Marker31363	CAACTATCCACACGCACAAAGATCACCAAAGAGACCCTGCCACACACATcTGTAcCGATAGCACCACATTCGGAAGCAGAXXXXXXXXXXGAAGAGAAGTGAATTGATATGGAGCTCTAGTCTTGGTCAACCCATCAAAAAGCAAGACTCAAAGGTGGCAAGGTTTGGTG	CAACTATCCACACGCACAAAGATCACCAAAGAGACCCTGCCACACACATtTGTAtCGATAGCACCACATTCGGAAGCAGAXXXXXXXXXXGAAGAGAAGTGAATTGATATGGAGCTCTAGTCTTGGTCAACCCATCAAAAAGCAAGACTCAAAGGTGGCAAGGTTTGGTG
Marker31459	CACATCTCTGATTCCTCAACCAGTTAaGCACAAGCATGGAATCGAGTTCAATCTCCACAGAACAAAAACCCAACAAACCAXXXXXXXXXXATGATTTGAGAGTTGAGTATTTTAACTTTAGATTTAGCTTAAAATTAGACTgAACTGAATTGAGTCCAAATTCCAAACGG	CACATCTCTGATTCCTCAACCAGTTAtGCACAAGCATGGAATCGAGTTCAATCTCCACAGAACAAAAACCCAACAAACCAXXXXXXXXXXATGATTTGAGAGTTGAGTATTTTAACTTTAGATTTAGCTTAAAATTAGACTaAACTGAATTGAGTCCAAATTCCAAACGG
Marker31493	CTCTGGAaGAGAAAGAAGCCACAAAAGGAGCACTGATGTTAAGAGTTCTTGTCTTTTGTATTACAGCCCGAGGATTCCTGXXXXXXXXXXCAATTCATTCTCTCAAACTAACACCTACTAAACAAACAAAGTTGTCTGCAACATCTGTCGTGGATCAACATCTTCCATGG	CTCTGGAgGAGAAAGAAGCCACAAAAGGAGCACTGATGTTAAGAGTTCTTGTCTTTTGTATTACAGCCCGAGGATTCCTGXXXXXXXXXXCAATTCATTCTCTCAAACTAACACCTACTAAACAAACAAAGTTGTCTGCAACATCTGTCGTGGATCAACATCTTCCATGG
Marker31545	CAATCAAAGCACGTCTTATTTTTACCACTTTGTCATTGCTTAGTAGAAAACCAATTGAGTGTAAAATGGTGAAGTTATGAXXXXXXXXXXTTATGAGGTTGGAGTTTTTCAATCGCAGGcATCCCATGGTAAAACCATGACCTTATGGTATGTATGCCCCACATCACTGG	CAATCAAAGCACGTCTTATTTTTACCACTTTGTCATTGCTTAGTAGAAAACCAATTGAGTGTAAAATGGTGAAGTTATGAXXXXXXXXXXTTATGAGGTTGGAGTTTTTCAATCGCAGGaATCCCATGGTAAAACCATGACCTTATGGTATGTATGCCCCACATCACTGG
Marker31612	CTTCCTCGGTCAAAGGTGCCTTGTATGCCTCGGTgTTGAGGTCACCGGTGGGTACTACAGTCGAGAATAGCTCCGTGGCAXXXXXXXXXXGGGTTGGAtCTGGTCATGAGTTTGGGTGGCGGGTTGAAAACGGGTGAGGGAGGTGGGAGGTAGATCCTACAGTTTTGAAG	CTTCCTCGGTCAAAGGTGCCTTGTATGCCTCGGTaTTGAGGTCACCGGTGGGTACTACAGTCGAGAATAGCTCCGTGGCAXXXXXXXXXXGGGTTGGAcCTGGTCATGAGTTTGGGTGGCGGGTTGAAAACGGGTGAGGGAGGTGGGAGGTAGATCCTACAGTTTTGAAG
Marker31657	CaTGTAGCACTATCCTAACATTATAACACAAAAGCCTACAACTTAAGAAAATCATTCCAAAGAATTATAAAGATCATGATXXXXXXXXXXGCTTGATTGTTATGTTTTCCTTTGTGATTGATACCCTTGAGATTGTTGTAGATATTGGTGGTTCAAGTTCAAAGtAAAAG	CgTGTAGCACTATCCTAACATTATAACACAAAAGCCTACAACTTAAGAAAATCATTCCAAAGAATTATAAAGATCATGATXXXXXXXXXXGCTTGATTGTTATGTTTTCCTTTGTGATTGATACCCTTGAGATTGTTGTAGATATTGGTGGTTCAAGTTCAAAGcAAAAG
Marker31661	CTCTAAAAATTATTTGCACTcAAGGGTTCGAATCTTAGACCTAGAGGGAGCATACCACCAAGAACAAGGCTCTTGCCGCTXXXXXXXXXXAAGTAAATATTAATGTATATGGTATATAAGGTGCTCTAGTGAAACAAATATTCTTTGGTACTAGGTCTTGCGTTGCAAGG	CTCTAAAAATTATTTGCACTtAAGGGTTCGAATCTTAGACCTAGAGGGAGCATACCACCAAGAACAAGGCTCTTGCCGCTXXXXXXXXXXAAGTAAATATTAATGTATATGGTATATAAGGTGCTCTAGTGAAACAAATATTCTTTGGTACTAGGTCTTGCGTTGCAAGG
Marker31726	CCAaAAgTTTCTTTTATTTTTATTTTGGTAGTATATAAATtTTTATTGAGCTTGTAATTAGGTTAAAGCCCTTTTAATAAXXXXXXXXXXgCAGCCTCCTCCTGCAgCCACATTGtAGTAATACCTAACGAGCACTATGAACttGTTGCATCCCAcGTTCACACGCCaAG	CCAcAAaTTTCTTTTATTTTTATTTTGGTAGTATATAAATaTTTATTGAGCTTGTAATTAGGTTAAAGCCCTTTTAATAAXXXXXXXXXXaCAGCCTCCTCCTGCAtCCACATTGgAGTAATACCTAACGAGCACTATGAACcaGTTGCATCCCAtGTTCACACGCCgAG
Marker31759	CCTTCTTCGTTTCGTTTTTAGCAAATGTGAATTGATCATCCCGATTTTTTTAATTGTGTTTAgTGGGCTTGGATGGCACCXXXXXXXXXXATACTCAATTGGGGTAGATGGCTAAGTTAAAATGGAAGGTGAATGGCGATCGTAACTCTAAATTCTTCCATGTTTGTTTG	CCTTCTTCGTTTCGTTTTTAGCAAATGTGAATTGATCATCCCGATTTTTTTAATTGTGTTTAaTGGGCTTGGATGGCACCXXXXXXXXXXATACTCAATTGGGGTAGATGGCTAAGTTAAAATGGAAGGTGAATGGCGATCGTAACTCTAAATTCTTCCATGTTTGTTTG
Marker31799	CCATTCGGTTTTCTCCTCAAGAGTTAGATCCTTTAACTTTTTATGCTTAAGCCCACTTTCCTTTTAACTAAGATCCTCAAXXXXXXXXXXGGTGTTATAATAgATATTTTATGATCTCAAGTAAAATATATCGTAGATATATAATAACAGTATATTCATTTTACTTCATG	CCATTCGGTTTTCTCCTCAAGAGTTAGATCCTTTAACTTTTTATGCTTAAGCCCACTTTCCTTTTAACTAAGATCCTCAAXXXXXXXXXXGGTGTTATAATAtATATTTTATGATCTCAAGTAAAATATATCGTAGATATATAATAACAGTATATTCATTTTACTTCATG
Marker3184	CATGGAcGGCAACAATGGAGAAGAAAAAtGGTTGCCTTTTGCCATGTGTCgTCCATGCATGAAGGTAGGTAAAAAGGTTTXXXXXXXXXXTAAGAGATGGAGGGAGATTTGAGGTTAGTAAAAGACCTTTTAGCCATAAGGTACATTGGACCAAGACATGAAAAGAAAGG	CATGGAtGGCAACAATGGAGAAGAAAAAgGGTTGCCTTTTGCCATGTGTCaTCCATGCATGAAGGTAGGTAAAAAGGTTTXXXXXXXXXXTAAGAGATGGAGGGAGATTTGAGGTTAGTAAAAGACCTTTTAGCCATAAGGTACATTGGACCAAGACATGAAAAGAAAGG
Marker31876	CTGTGCAAAATACCCGTTAGACCGAGCAACCTGTTAGACCCGATCAgATCCGTCCaACAAAATACGGTTTGCTTCAGTGTXXXXXXXXXXGCCGATGCTAACAAGAAGCTCTTCATTCAACCCGTAATGCCCACCATTTCTCTTTTTCTTTCTATTTTCTCTTTCCCAAG	CTGTGCAAAATACCCGTTAGACCGAGCAACCTGTTAGACCCGATCAtATCCGTCCgACAAAATACGGTTTGCTTCAGTGTXXXXXXXXXXGCCGATGCTAACAAGAAGCTCTTCATTCAACCCGTAATGCCCACCATTTCTCTTTTTCTTTCTATTTTCTCTTTCCCAAG
Marker31894	CACGAGTTCTTTTTTCCCCCCGTTGTTGCTATATATCTTTTGCTGCTTGTAGATTGGTAATGACTATAATGCGAAATGATXXXXXXXXXXCAAAAAGCAGGAAAGGAATGGGTCCAGAGGATATAAAGtTGTACGTGCAGTGTAAAAAGATAGATAGACTGGCATATATG	CACGAGTTCTTTTTTCCCCCCGTTGTTGCTATATATCTTTTGCTGCTTGTAGATTGGTAATGACTATAATGCGAAATGATXXXXXXXXXXCAAAAAGCAGGAAAGGAATGGGTCCAGAGGATATAAAGcTGTACGTGCAGTGTAAAAAGATAGATAGACTGGCATATATG
Marker31905	CTCCACCCCACCTGTTCAGTGAGAAGCTCTCCAAAGAAATTAACCACGTGATtTTTTATTACCTTTTCTTCTcTACACTCXXXXXXXXXXACCTTCAGACTTCAATCACATATTCTCAAACTTAAAATACCTTCTACCGCTGCGAATACCTCCACAATCTAGCAAAATTG	CTCCACCCCACCTGTTCAGTGAGAAGCTCTCCAAAGAAATTAACCACGTGATcTTTTATTACCTTTTCTTCTtTACACTCXXXXXXXXXXACCTTCAGACTTCAATCACATATTCTCAAACTTAAAATACCTTCTACCGCTGCGAATACCTCCACAATCTAGCAAAATTG
Marker31921	CCAGCGCCtAATAATTAATAACCACTGCGAGTCGGTCTGCGCGCATGTCCCTAGCTAAATGGCTAAAAATATTGTTTATGXXXXXXXXXX--AATGCCGCATGCAGCTCAGAACAAACCAAAATACAGTCCCATAATGCGCTAGCTGTCTCCATCTTCATGGCGGCATGCAG	CCAGCGCCaAATAATTAATAACCACTGCGAGTCGGTCTGCGCGCATGTCCCTAGCTAAATGGCTAAAAATATTGTTTATGXXXXXXXXXXTTAATGCCGCATGCAGCTCAGAACAAACCAAAATACAGTCCCATAAT--GCTAGCTGTCTCCATCTTCATGGCGGCATGCAG
Marker31933	CCGTGCGGCGAGCCTCTTCCTCTCCGTGCTCTGCAGATACAGCCATTTCTTGCAGACCAAGCCGAACGCCTCCTTGTCCTXXXXXXXXXXACATAAATATCCTCAGTAGATGgTTACCATTGTGTTTCTTcGGCAGGGGCATTTCGTAGTTTCGCATAGACCGGTGGAGG	CCGTGCGGCGAGCCTCTTCCTCTCCGTGCTCTGCAGATACAGCCATTTCTTGCAGACCAAGCCGAACGCCTCCTTGTCCTXXXXXXXXXXACATAAATATCCTCAGTAGATGtTTACCATTGTGTTTCTTtGGCAGGGGCATTTCGTAGTTTCGCATAGACCGGTGGAGG
Marker31978	CTTGCGTAGCCTGCACACATGATTTGGTTTGGTGACATCTTTAAATCCCGGGGGTTGCATCATATACACTATCTCAGTTAXXXXXXXXXXAGATCCCATGTTCCATGATGCATGAGTGCGGTAAGTTCATCTGACAtAGCAAGTCTCCAGTGAGGTTCACGAAGTGCTTG	CTTGCGTAGCCTGCACACATGATTTGGTTTGGTGACATCTTTAAATCCCGGGGGTTGCATCATATACACTATCTCAGTTAXXXXXXXXXXAGATCCCATGTTCCATGATGCATGAGTGCGGTAAGTTCATCTGACAcAGCAAGTCTCCAGTGAGGTTCACGAAGTGCTTG
Marker3200	CTAGATATATTGGACTGTTTGAGATTCTTGATCAGATTAGACCAATGGCGTACAGGGTGGCTCTACCATCGGCATTCTCGXXXXXXXXXXCCTCACTTGTTCGAAGGGAATTCTTATAGCTTGTAGCAAATTTTgAGGACGGAATTTTTGTAAGGGGAAGAGGATGTAAG	CTAGATATATTGGACTGTTTGAGATTCTTGATCAGATTAGACCAATGGCGTACAGGGTGGCTCTACCATCGGCATTCTCGXXXXXXXXXXCCTCACTTGTTCGAAGGGAATTCTTATAGCTTGTAGCAAATTTTaAGGACGGAATTTTTGTAAGGGGAAGAGGATGTAAG
Marker32042	CACCTAGTAAGAAATCTGCACGAGgTGTGTCTTTCACCGTAGAGGAGGACAACCTCCTCGTGTCGGGTTGGCTCAAtGTTXXXXXXXXXXTTTtGAACTATTTCAAATATGCAAATTATTTAGAGAAATTATATTCTCACATTCTCCCTTGGCATATTaAGATTGAAAAG	CACCTAGTAAGAAATCTGCACGAGaTGTGTCTTTCACCGTAGAGGAGGACAACCTCCTCGTGTCGGGTTGGCTCAAcGTTXXXXXXXXXXTTTcGAACTATTTCAAATATGCAAATTATTTAGAGAAATTATATTCTCACATTCTCCCTTGGCATATTtAGATTGAAAAG
Marker32064	CCCCCCTACAACAAATTTCTAGTTCCGCTACTGCTTCGtTGCCTCTTGAACGAACATATTTAAATCTTGCTTTTACGCCAXXXXXXXXXXATCTCTATCATTTTCCTTGTTGATTTTTAATAACTAAAATTTTGGAAGTAATATTACTCAATGAATGCTCCCCCCACACG	CCCCCCTACAACAAATTTCTAGTTCCGCTACTGCTTCGcTGCCTCTTGAACGAACATATTTAAATCTTGCTTTTACGCCAXXXXXXXXXXATCTCTATCATTTTCCTTGTTGATTTTTAATAACTAAAATTTTGGAAGTAATATTACTCAATGAATGCTCCCCCCACACG
Marker32124	CATTGCATCACCAATGTGATAGGGAGGTCAGCTTGTACGATCTGGGTCTATCTAGGGGACTAGATGTGATAGTTTTTACTXXXXXXXXXXGCTGGATCTACTCGCATCTATGGTCCAAAATTAGTGACCTCAGTTTGAACTTGGAGGAGAGAGcAGGCTTGTTGGATATG	CATTGCATCACCAATGTGATAGGGAGGTCAGCTTGTACGATCTGGGTCTATCTAGGGGACTAGATGTGATAGTTTTTACTXXXXXXXXXXGCTGGATCTACTCGCATCTATGGTCCAAAATTAGTGACCTCAGTTTGAACTTGGAGGAGAGAGtAGGCTTGTTGGATATG
Marker32180	CTAAtAGTAATAGGAGAAGTGCCTGGCTTCAAATTAATCTTGTGATCATGGGATCTATTGGGTGGAAACCCAGTAGGTTCXXXXXXXXXXGTAAAAAAATCCACTATGAATGACATACCTTGAATTAACAAGGGAACATCATTACATTTGCCAGTACTgTTAATAAGCTG	CTAAcAGTAATAGGAGAAGTGCCTGGCTTCAAATTAATCTTGTGATCATGGGATCTATTGGGTGGAAACCCAGTAGGTTCXXXXXXXXXXGTAAAAAAATCCACTATGAATGACATACCTTGAATTAACAAGGGAACATCATTACATTTGCCAGTACTaTTAATAAGCTG
Marker32182	CTATGGAATTTATTCATGTTATGAAAATGGAATAGGACGCCACCCTAGGGTTCGGATTGCATAATGTTTGACTTGTATATXXXXXXXXXXGGATGAAGCATGATCATTTTGTGATTGAAGCTTAATGAGCTAAGACCGATTATTGGATGTGCTAGGGTTTgTATATTTCG	CTATGGAATTTATTCATGTTATGAAAATGGAATAGGACGCCACCCTAGGGTTCGGATTGCATAATGTTTGACTTGTATATXXXXXXXXXXGGATGAAGCATGATCATTTTGTGATTGAAGCTTAATGAGCTAAGACCGATTATTGGATGTGCTAGGGTTTtTATATTTCG
Marker32211	CAAGTACTTTTTGATGTTGGTGATTTTGTTTAGGCAGTATTAACTTGTGATCATTTTCCTGTTGGAGAGTATAATAAGCTXXXXXXXXXXGTGGCAGATCAGCGCAAAGAGGGCAAAAAATCGTGATCTTTCCTTGATTGGGGCAGTTTTGGGCATGTCTCGgTATTTTG	CAAGTACTTTTTGATGTTGGTGATTTTGTTTAGGCAGTATTAACTTGTGATCATTTTCCTGTTGGAGAGTATAATAAGCTXXXXXXXXXXGTGGCAGATCAGCGCAAAGAGGGCAAAAAATCGTGATCTTTCCTTGATTGGGGCAGTTTTGGGCATGTCTCGaTATTTTG
Marker32215	CTTTTCCTTCCAAACCTGCAACtACTTTATCTTGGACAAAATCAACTAAGTGGACCGATTCCCAGCTcTATCACCAACGCXXXXXXXXXXAAAGATTTATACTGGAGAATTGCAAAATTAAGGGGAgCATTCCCACAGACATTGGCAAGTTCAATAACTTGGTTACTTTG	CTTTTCCTTCCAAACCTGCAACaACTTTATCTTGGACAAAATCAACTAAGTGGACCGATTCCCAGCTtTATCACCAACGCXXXXXXXXXXAAAGATTTATACTGGAGAATTGCAAAATTAAGGGGAaCATTCCCACAGACATTGGCAAGTTCAATAACTTGGTTACTTTG
Marker32246	CTCTAAATTCTAATTGGAATTTTATCAATCTTTGTCGAGGTTATCTTTCgTAtGACGTCCTGCATGCATCACTTTTGGtAXXXXXXXXXXAAATAGTGAGCTTTTATTATTTTCGACAAAAGTACTGCGCAATTAGAGTTTACACGTACACAGCAGTGGAGTACGACAAG	CTCTAAATTCTAATTGGAATTTTATCAATCTTTGTCGAGGTTATCTTTCcTAcGACGTCCTGCATGCATCACTTTTGGaAXXXXXXXXXXAAATAGTGAGCTTTTATTATTTTCGACAAAAGTACTGCGCAATTAGAGTTTACACGTACACAGCAGTGGAGTACGACAAG
Marker32320	CACCCTTTACCTTA-TTCTTATAGCGGAGATACCATTCGAATAAGAGCTCACTTGTAATAAATTGCAACTTCAAAATAATGXXXXXXXXXXATGAGTGAAAATAATATCCGAAGTGACAGTTTCCAAATCAATCAATATCTTAAAAATTTCGAATATTTAGAAAATCATTG	CACCCTTTACCTTATTTCTTATAGCGGAGATACCATTCGAATAAGAGCTCACTTGTAATAAATTGCAACTTCAAAATAAT-XXXXXXXXXXATGAGTGAAAATAATATCCGAAGTGACAGTTTCCAAATCAATCAATATCTTAAAAATTTCGAATATTTAGAAAATCATTG
Marker32335	CATTAAATACTATGAAAAATTGTACTAGCAG-CAGTAGACATATTTGCCTATTTAATTAGAATTGATATTTTTTGTGGCGTXXXXXXXXXXGTAAAcTCACGTGTGGAGGGCATATTTGGGTCATCTTGCTATTGGAACCGTAGGCTCAGCTTGTCATTTTGACCTACAAG	CATTAAATACTATGAAAAATTGTACTAGCAGTCAGTAGACATATTTGCCTATTTAATTAGAATTGATATTTTTTGTGGCG-XXXXXXXXXXGTAAAtTCACGTGTGGAGGGCATATTTGGGTCATCTTGCTATTGGAACCGTAGGCTCAGCTTGTCATTTTGACCTACAAG
Marker32366	CTACCAACCAAAGAGAATTTACATAAAAGAAGAGCAgTAGAGGATAATTTGTGCCAACTTTGTTCATCTAGGGTAGAGAAXXXXXXXXXXTAACCCAGATCCAACGTAGAGGCAACTCTACTGGCAGGCGCGCACTTTCTGAGGGAACTTTCAAGCTCAATGTGGATAGG	CTACCAACCAAAGAGAATTTACATAAAAGAAGAGCAaTAGAGGATAATTTGTGCCAACTTTGTTCATCTAGGGTAGAGAAXXXXXXXXXXTAACCCAGATCCAACGTAGAGGCAACTCTACTGGCAGGCGCGCACTTTCTGAGGGAACTTTCAAGCTCAATGTGGATAGG
Marker32381	CTAGGGTTGGTCTCCTTTCTCTCgGCATGAGCTAGTGTTGTTGCTATGGAGGAGGGGGATGGTGTTGGAACCAAACTAGTXXXXXXXXXXTCTCCaTGGGTGGGGGATTGTGACGTGCTCAGCTTTATGGTTGAGGACCACCTTGTCGGCAATAGATAGAGCCAGCAATG	CTAGGGTTGGTCTCCTTTCTCTCaGCATGAGCTAGTGTTGTTGCTATGGAGGAGGGGGATGGTGTTGGAACCAAACTAGTXXXXXXXXXXTCTCCtTGGGTGGGGGATTGTGACGTGCTCAGCTTTATGGTTGAGGACCACCTTGTCGGCAATAGATAGAGCCAGCAATG
Marker32398	CCTTATCTACTCATCCAGAAATTGAATTCTATTTGAAATTTGGCGTGCAGAACAAACTCATTGCAGAGATGGCACAACTTXXXXXXXXXXggTTTATTTTGaATAATTTCTTTGTgTATGTAGCAATTTTTTATCAGTATTACTTTAATTGATCCTAATCCTAACAGTAG	CCTTATCTACTCATCCAGAAATTGAATTCTATTTGAAATTTGGCGTGCAGAACAAACTCATTGCAGAGATGGCACAACTTXXXXXXXXXXaaTTTATTTTGtATAATTTCTTTGTaTATGTAGCAATTTTTTATCAGTATTACTTTAATTGATCCTAATCCTAACAGTAG
Marker32456	CTGAAACAAGTTCACCTGATAGGAGTAGAAGGTATGATAGGAGAAGcAGAGATAGAGACCGAGAGCGGGATTTGAAAAGGXXXXXXXXXXGTGATTCGAGAAGAAGGTGGCACCGGAATATGTTAGAGAACAAGAGAAAGAGGAGGCTATGGGAAAAGGAAGATGACTTG	CTGAAACAAGTTCACCTGATAGGAGTAGAAGGTATGATAGGAGAAGtAGAGATAGAGACCGAGAGCGGGATTTGAAAAGGXXXXXXXXXXGTGATTCGAGAAGAAGGTGGCACCGGAATATGTTAGAGAACAAGAGAAAGAGGAGGCTATGGGAAAAGGAAGATGACTTG
Marker32512	CAGTGAGGGGGAAtATTCAGATGAGGAGGACCTATCAACAGAGGATGAGTCTGTGTCAGATTTATAATTACAAtCCAGAAXXXXXXXXXXGCTTTTACAACATTAATACTTAATTTAAACGAAGTCTAAtATGTGATTTTATTTGCTTCATGTGACGTTCAAACCGAAAG	CAGTGAGGGGGAAgATTCAGATGAGGAGGACCTATCAACAGAGGATGAGTCTGTGTCAGATTTATAATTACAAcCCAGAAXXXXXXXXXXGCTTTTACAACATTAATACTTAATTTAAACGAAGTCTAAcATGTGATTTTATTTGCTTCATGTGACGTTCAAACCGAAAG
Marker32530	CAATCGAAGACAAAGAAACTaGTAGAAGATcAGGAGATAGAGCCAAGTGCTTCTGATAATGTTGAAGTTCCCCCTCcTaTXXXXXXXXXXATGATCCAGATTGTGcTGGGAATGTTATGGGTGTGTGTCGAGTGGAGCATTCTATGGATAAGAATcAGAATATGCTTGAG	CAATCGAAGACAAAGAAACTgGTAGAAGATaAGGAGATAGAGCCAAGTGCTTCTGATAATGTTGAAGTTCCCCCTCtTgTXXXXXXXXXXATGATCCAGATTGTGtTGGGAATGTTATGGGTGTGTGTCGAGTGGAGCATTCTATGGATAAGAATtAGAATATGCTTGAG
Marker3256	CTTCTGCCACGCATCTCTCTCCTCTCTCACATAAAGCCACCAATCTCTCTCTCTCACTCTCTCTCTCTCATCACGACGCTXXXXXXXXXXCTATAGCAACAAGCAACTATGAGCaAACACTGCAGTTAGAGATCTAGCTTGCAGTGTACACCCCGATTAGTTATTAATGG	CTTCTGCCACGCATCTCTCTCCTCTCTCACATAAAGCCACCAATCTCTCTCTCTCACTCTCTCTCTCTCATCACGACGCTXXXXXXXXXXCTATAGCAACAAGCAACTATGAGCgAACACTGCAGTTAGAGATCTAGCTTGCAGTGTACACCCCGATTAGTTATTAATGG
Marker3260	CTCATTTCCTTTTTTCCTCTCACTCTCTTTTTCCTTTTCACTC-TTTTTTTTTCTTTCACTCTCCTCTTTTTTTGAACTCTXXXXXXXXXXTCTTCAAAACTGTACATGTTCCTTAACCCATCATGGATCACCTTCCTATCATACTGCCATAGTTTCCCCAACTAAACATG	CTCATTTCCTTTTTTCCTCTCACTCTCTTTTTCCTTTTCACTCTTTTTTTTTTCTTTCACTCTCCTCTTTTTTTGAACTC-XXXXXXXXXXTCTTCAAAACTGTACATGTTCCTTAACCCATCATGGATCACCTTCCTATCATACTGCCATAGTTTCCCCAACTAAACATG
Marker32636	CAATGATATTACAATGGATTAAAACTTCCGCTTTTTGAAAAAACTCATCATTTTGTTCTTTGATATTTAAGAAGCTACgGXXXXXXXXXXTTTATAAACAAGTCAGACCCATAAGAAATGATATGAAGAAGAAATTAAACCCAAAAGAAAGAGCATATTTCCCTGCAACG	CAATGATATTACAATGGATTAAAACTTCCGCTTTTTGAAAAAACTCATCATTTTGTTCTTTGATATTTAAGAAGCTACaGXXXXXXXXXXTTTATAAACAAGTCAGACCCATAAGAAATGATATGAAGAAGAAATTAAACCCAAAAGAAAGAGCATATTTCCCTGCAACG
Marker32645	CAAGCATCCTCTAACCTCGCTAtCCAAAAGGTCACGAAATCGGTAtGAGAGTGTTACAGTTTCTTCCGTTCCCGTCGTCgXXXXXXXXXXTCATTTATAAAATCTCAATCATTTGCAAATATACAGTTTCACAGCTACTCGCGTAATCCCGTCCTCCAATCCTACCCATG	CAAGCATCCTCTAACCTCGCTAgCCAAAAGGTCACGAAATCGGTAcGAGAGTGTTACAGTTTCTTCCGTTCCCGTCGTCaXXXXXXXXXXTCATTTATAAAATCTCAATCATTTGCAAATATACAGTTTCACAGCTACTCGCGTAATCCCGTCCTCCAATCCTACCCATG
Marker32661	CCTAACCGAAACTCTCTCATGTCATCTTCTTGATTATTCCaTTGGCAACCTAAGAATCTCACATGATCATGGTGCCAAGTXXXXXXXXXXATCTGATGTTAATGATTTGGGCTAGTTGAAACCTTAATTTGATGGGCTTTCTTATGGCACACATGGGTCCCCTTCTATTG	CCTAACCGAAACTCTCTCATGTCATCTTCTTGATTATTCCtTTGGCAACCTAAGAATCTCACATGATCATGGTGCCAAGTXXXXXXXXXXATCTGATGTTAATGATTTGGGCTAGTTGAAACCTTAATTTGATGGGCTTTCTTATGGCACACATGGGTCCCCTTCTATTG
Marker32663	CTCATTTAGTTACACAAATGAGATgAGATGAGATGAAAAATTTaTAAATTGTAGTGAGTTAGTTTATAAGTAGTAGTGAAXXXXXXXXXXTGTgTTTGAATGATGTTTAGATGTTGAGATAAGATGAGATGAGATGAGATAGGTTGAAACCATATGTGAAACCAAATGGG	CTCATTTAGTTACACAAATGAGATaAGATGAGATGAAAAATTTgTAAATTGTAGTGAGTTAGTTTATAAGTAGTAGTGAAXXXXXXXXXXTGTaTTTGAATGATGTTTAGATGTTGAGATAAGATGAGATGAGATGAGATAGGTTGAAACCATATGTGAAACCAAATGGG
Marker32695	CTAGGGCGGCACCCCGCGAGCCCTTATGGTGgTATTAAAGCCCTTCCAAAATCCATAGCTCACTCCATAAGAATTACATTXXXXXXXXXXTATATATACATTTAAATATTATTTGTTGTGTTGGTATTGATTTTTAGGTTATCAATATTATTTGTTGTGGGGGTGGTATG	CTAGGGCGGCACCCCGCGAGCCCTTATGGTGtTATTAAAGCCCTTCCAAAATCCATAGCTCACTCCATAAGAATTACATTXXXXXXXXXXTATATATACATTTAAATATTATTTGTTGTGTTGGTATTGATTTTTAGGTTATCAATATTATTTGTTGTGGGGGTGGTATG
Marker32702	CACTGAAATTCAAGAACCCAGcATTTTATTTGGTCCACTTTCATATTATTGTTACACTTATTTATGATATTTATGCATTAXXXXXXXXXXGTTGTGAATAATGATGTCATTGAGATGGATAGGCTAATGAGAAGAAAATCTGATAAAGGAAAACGTAATGCCCAAGACAG	CACTGAAATTCAAGAACCCAGaATTTTATTTGGTCCACTTTCATATTATTGTTACACTTATTTATGATATTTATGCATTAXXXXXXXXXXGTTGTGAATAATGATGTCATTGAGATGGATAGGCTAATGAGAAGAAAATCTGATAAAGGAAAACGTAATGCCCAAGACAG
Marker32707	CCTTCCGAATTTCATCCCATATAGTTACGGTGGGTAAATGGATGTGGTTGAGGACTGGACTGTTGGGCTTGCGTGAAAGGXXXXXXXXXXCTTGTTGCGTTAAGACTGCGCCTATTCCTTCCCCTGCCGcGTCCGTTTCTATAGTGAAGGGCTCATTAAAATTTGGCATG	CCTTCCGAATTTCATCCCATATAGTTACGGTGGGTAAATGGATGTGGTTGAGGACTGGACTGTTGGGCTTGCGTGAAAGGXXXXXXXXXXCTTGTTGCGTTAAGACTGCGCCTATTCCTTCCCCTGCCGtGTCCGTTTCTATAGTGAAGGGCTCATTAAAATTTGGCATG
Marker32721	CTTTTGATTGTATTGTTGGACTCtAACCACTCCGAAAATTTGCATCAACAGTTGGCGCCGTATATGGGGTCAACTTTTTGXXXXXXXXXXATTGCATGTCCATGCACACAACATGCAAGGTTGAGCATTGAGCTCACCTCGAGCCCTCTTGAAAAGAGGCGACCAAAGTG	CTTTTGATTGTATTGTTGGACTCcAACCACTCCGAAAATTTGCATCAACAGTTGGCGCCGTATATGGGGTCAACTTTTTGXXXXXXXXXXATTGCATGTCCATGCACACAACATGCAAGGTTGAGCATTGAGCTCACCTCGAGCCCTCTTGAAAAGAGGCGACCAAAGTG
Marker32772	CTTGGCATCGTTGGCATTCTtTCACTTTCCTGTCTAGACTGAGTGGCTGTAAATCCGCCTGCTTTCTCAACGCTGCTTTCXXXXXXXXXXTGGGGTCCTCCTTTGTATCAGGGTTTGGCGTCTCTCCAATCTTGGCATCTGCCTTAGCATTTGAAGGCGGGGTTTCCCTG	CTTGGCATCGTTGGCATTCTcTCACTTTCCTGTCTAGACTGAGTGGCTGTAAATCCGCCTGCTTTCTCAACGCTGCTTTCXXXXXXXXXXTGGGGTCCTCCTTTGTATCAGGGTTTGGCGTCTCTCCAATCTTGGCATCTGCCTTAGCATTTGAAGGCGGGGTTTCCCTG
Marker32823	CTCAAACCTTTCAATATATCACGTAAAATATCTATGTTTACCACCATTGCTTTAATACTTGAACTTCCCATATATAAACTXXXXXXXXXXTTTATTTTTCAAGTTAAAGATTAAAGTTTggAGTATATATATGAGAATTTGTAAGGTTTGCTAACTCTGTTGTTACTATG	CTCAAACCTTTCAATATATCACGTAAAATATCTATGTTTACCACCATTGCTTTAATACTTGAACTTCCCATATATAAACTXXXXXXXXXXTTTATTTTTCAAGTTAAAGATTAAAGTTTcaAGTATATATATGAGAATTTGTAAGGTTTGCTAACTCTGTTGTTACTATG
Marker32825	CCGGACtGTTATAAGATTCTTTTTAAGTATTTTGCCATACGAATTCTTGCCGCATCATTTATTTCAAACcTCTTAGCCACXXXXXXXXXXGGCAAGAAATATGACTCGTGCAGTACGCATCCCCGATACAGCGACATGCCAACACCTCaGCTAAAACATGATCAGGGGTG	CCGGACcGTTATAAGATTCTTTTTAAGTATTTTGCCATACGAATTCTTGCCGCATCATTTATTTCAAACaTCTTAGCCACXXXXXXXXXXGGCAAGAAATATGACTCGTGCAGTACGCATCCCCGATACAGCGACATGCCAACACCTCgGCTAAAACATGATCAGGGGTG
Marker32840	CTATAAAAAAATTAAATTAGAAATAAAATAAAATAAAATAAAATAAAAAGGAAGAATAGAATATAAAATATATGTCGTGC----------XXXXXXXXXXCTTGGGGCTGAGCCTTGTTTATTTGCAAGAGACTTCAATGTTATCTgATCTGACTCGGAAAGAAGGGTTGGTCGCCTTAG	CTATAAAAAAATTAAATTAG----------AAATAAAATAAAATAAAAAGGAAGAATAGAATATAAAATATATGTCGTGCATATGAAGGAXXXXXXXXXXCTTGGGGCTGAGCCTTGTTTATTTGCAAGAGACTTCAATGTTATCTtATCTGACTCGGAAAGAAGGGTTGGTCGCCTTAG
Marker32864	CCAAGTCCTTAAGGGAGAATCGGTTGTTGAGCTTGTGAATGATCTCATGAACAAGTGAGGTGCTGCTGCcAGTAATAAGGXXXXXXXXXXTCCACGTGGTTGTGCCATAAAGACATCTTCCTCAAGGGTGCCATGTAGGAATGCGTTGTTGACGTCGAGTTGGCGAATGG	CCAAGTCCTTAAGGGAGAATCGGTTGTTGAGCTTGTGAATGATCTCATGAACAAGTGAGGTGCTGCTGCtAGTAATAAGGXXXXXXXXXXTCCACGTGGTTGTGCCATAAAGACATCTTCCTCAAGGGTGCCATGTAGGAATGCGTTGTTGACGTCGAGTTGGCGAATGG
Marker32880	CAAAGGCATATTGATGGCATCGGCGTGTGATTGCTATGCGCAGAGATGCCAGGAAGACATTGATCACATTCTGTCTTTACXXXXXXXXXXAGTTCTTTATGGAAATTGAAGACgCCAGACATTTCTATTATGAAGGTATTTAAAATTCAGCAACAGAGTGTTTGCGCTAG	CAAAGGCATATTGATGGCATCGGCGTGTGATTGCTATGCGCAGAGATGCCAGGAAGACATTGATCACATTCTGTCTTTACXXXXXXXXXXAGTTCTTTATGGAAATTGAAGACaCCAGACATTTCTATTATGAAGGTATTTAAAATTCAGCAACAGAGTGTTTGCGCTAG
Marker32883	CACGTCCTGGGCTTTACATCTTTGATCCCCATCACCTCACCATCATCATCCTTAGCTCCACCCACTAGTATCCTACTACCXXXXXXXXXXATTGAACCTCgTCATTGGTTCCAACCATTGCTGCTTGTAACGTCATTGGTTCCAAATGGGGTTTTTGGATCAAAACAAAG	CACGTCCTGGGCTTTACATCTTTGATCCCCATCACCTCACCATCATCATCCTTAGCTCCACCCACTAGTATCCTACTACCXXXXXXXXXXATTGAACCTCaTCATTGGTTCCAACCATTGCTGCTTGTAACGTCATTGGTTCCAAATGGGGTTTTTGGATCAAAACAAAG
Marker32908	CATTTTCTAGAAGTGGGTATGTACTAATAATGGAGTGaACTTATATTTTTTTATTTGTTTTGGACTGGGTTTCTGAAAGGXXXXXXXXXXCCGGGTTTCTATTCTGCTCGTATGATTGCTCTGTTTGAAGCAAAGCGTTTATTGGGTTTGGTTTTCTGTGTGGTATAGTG	CATTTTCTAGAAGTGGGTATGTACTAATAATGGAGTGgACTTATATTTTTTTATTTGTTTTGGACTGGGTTTCTGAAAGGXXXXXXXXXXCCGGGTTTCTATTCTGCTCGTATGATTGCTCTGTTTGAAGCAAAGCGTTTATTGGGTTTGGTTTTCTGTGTGGTATAGTG
Marker3301	CTTAAAACGAGACACTAACAGAAGAAGATATTTGCATTAGTTTCTTCCCCTTTTTTATTTATTTATTTATAAATGATTTCXXXXXXXXXXTCTCTCCCTTCTCTCCCTCACGAACTCGGACGATTTGGCTTCCATTCTCTCCCATAGAATCCTCTCCGCCAcGACGACTG	CTTAAAACGAGACACTAACAGAAGAAGATATTTGCATTAGTTTCTTCCCCTTTTTTATTTATTTATTTATAAATGATTTCXXXXXXXXXXTCTCTCCCTTCTCTCCCTCACGAACTCGGACGATTTGGCTTCCATTCTCTCCCATAGAATCCTCTCCGCCAtGACGACTG
Marker33027	CCAATTCCTTAAAGAAAATAATAAAAATAAAATAAAATAAAA--CACTAATTTTTAGGATGTCACCTcCTCCCCACTTCGGAXXXXXXXXXXGGTTTTACCCTTTAGCCCAAAACGGCGTCGTTTAGGGGAAGGAAGGCAAAAAATTTCACAACCACAAGCACATGGGCTGG	CCAATTCCTTAAAGAAAATAATAAAAATAAAATAAAATAAAACACACTAATTTTTAGGATGTCACCTtCTCCCCACTTC-G-XXXXXXXXXXGGTTTTACCCTTTAGCCCAAAACGGCGTCGTTTAGGGGAAGGAAGGCAAAAAATTTCACAACCACAAGCACATGGGCTGG
Marker33076	CCCATGACTTATCTTCTGACCaGATGTTCTTATGATTAATGGAAGAGCCGAAGCGCACACCCCATGATACTACCAAGTAGXXXXXXXXXXCCACGCATCGTCCCATTGTGGTGCAATCAATGCCTCCTTTGTATTTTCTACGTAGTTGTCAATCCACGACTAAGTTTTGG	CCCATGACTTATCTTCTGACCgGATGTTCTTATGATTAATGGAAGAGCCGAAGCGCACACCCCATGATACTACCAAGTAGXXXXXXXXXXCCACGCATCGTCCCATTGTGGTGCAATCAATGCCTCCTTTGTATTTTCTACGTAGTTGTCAATCCACGACTAAGTTTTGG
Marker33133	CACCACTCACAGACTAGTACACGTAGACCTGTGTTTGTGGACTTAGACGTTGATACAAGCAATCCAGCACAAGGAAGATTXXXXXXXXXXAATGACATTACTGTTATTGaAAAAAATTTGTTGTAATGGTCTATAGTAGGGTGACATTATTAGGGTGACATTATTTaTTG	CACCACTCACAGACTAGTACACGTAGACCTGTGTTTGTGGACTTAGACGTTGATACAAGCAATCCAGCACAAGGAAGATTXXXXXXXXXXAATGACATTACTGTTATTGgAAAAAATTTGTTGTAATGGTCTATAGTAGGGTGACATTATTAGGGTGACATTATTTgTTG
Marker33140	CTGTAATTCTATCCACCATTCTAATTATAATTAAATTTAAACCCATAAACTTTCAAGATTTTTTAATTATGACACATGCAXXXXXXXXXXTGTTGGATTGTAAATTGAACATGATAAGCCATTCATATAAATTGGGTCCATAAATTTTGATCCTTTATTCTGAAAGGTcG	CTGTAATTCTATCCACCATTCTAATTATAATTAAATTTAAACCCATAAACTTTCAAGATTTTTTAATTATGACACATGCAXXXXXXXXXXTGTTGGATTGTAAATTGAACATGATAAGCCATTCATATAAATTGGGTCCATAAATTTTGATCCTTTATTCTGAAAGGTtG
Marker33310	CCTCCCAATCATCTCACCcTTGCGATCGTTGATTTGACAAAAGTTTATAATTTTCTTGTGTAATATTCAATCACAATCAAXXXXXXXXXXTGGAAGTGATTACTCCAAGTGATTAAACACTTAATAAAAAACCAGCTCACATAGGGTTAAAATAATGGTTTAAGGTTTAG	CCTCCCAATCATCTCACCaTTGCGATCGTTGATTTGACAAAAGTTTATAATTTTCTTGTGTAATATTCAATCACAATCAAXXXXXXXXXXTGGAAGTGATTACTCCAAGTGATTAAACACTTAATAAAAAACCAGCTCACATAGGGTTAAAATAATGGTTTAAGGTTTAG
Marker33362	CATATCCAAAAGAGGCTGTTTTACCATACATAAGATGAGCTGGAGCCCCTCCAAGAAAGGAAAATTCACGTTCAGATAATXXXXXXXXXXGTGAGATGATTTTTtCACGATAAATGGATTGTTATGGGTCATGCCTCTTAGACTAGTGGATTTCCTTGCAAGCTGGAGAG	CATATCCAAAAGAGGCTGTTTTACCATACATAAGATGAGCTGGAGCCCCTCCAAGAAAGGAAAATTCACGTTCAGATAATXXXXXXXXXXGTGAGATGATTTTTgCACGATAAATGGATTGTTATGGGTCATGCCTCTTAGACTAGTGGATTTCCTTGCAAGCTGGAGAG
Marker33395	CATCTCCCCAAGTGATGTCAAACTCTTGGTTGAAGTTAGCAGCAGAAGCAACCATTAAAGAGCATACCCAAATGGAAAACXXXXXXXXXXTGAAATGATTGGTAGGAGTTATAATGGGTGAAAGTGTGGGTTGTAAATGGGCTGgCTGTGACATAAAATATGGGCATGGG	CATCTCCCCAAGTGATGTCAAACTCTTGGTTGAAGTTAGCAGCAGAAGCAACCATTAAAGAGCATACCCAAATGGAAAACXXXXXXXXXXTGAAATGATTGGTAGGAGTTATAATGGGTGAAAGTGTGGGTTGTAAATGGGCTGtCTGTGACATAAAATATGGGCATGGG
Marker33449	CTCAAATCTGAAGGGGAAATGTTGTCTCCTCCTACTTTGCCCACCCTTAgCAATGGAAAGTAAAATAGGAAGGTGATTGAXXXXXXXXXXTACACACCAAGCTGCTGCATTAGTAGGCATCAACTTCCTTAACAGATCCcAAGAGAACCTATTTTTCCTATCTCAGGTTG	CTCAAATCTGAAGGGGAAATGTTGTCTCCTCCTACTTTGCCCACCCTTAaCAATGGAAAGTAAAATAGGAAGGTGATTGAXXXXXXXXXXTACACACCAAGCTGCTGCATTAGTAGGCATCAACTTCCTTAACAGATCCtAAGAGAACCTATTTTTCCTATCTCAGGTTG
Marker33570	CCCATCCTTGACCAAATTAGAATGCATAGGTCTCATACATTTGCGGACTCTTCGTTTAGTTTCTAGCAATCTtGGGTCCTXXXXXXXXXXTCTGTGTACACTTCACACTCTTGATCATACAGGTAGCGTCGCCAAATCTTGAGGATAAATACTACAGCTGCTAGTTCCAG	CCCATCCTTGACCAAATTAGAATGCATAGGTCTCATACATTTGCGGACTCTTCGTTTAGTTTCTAGCAATCTcGGGTCCTXXXXXXXXXXTCTGTGTACACTTCACACTCTTGATCATACAGGTAGCGTCGCCAAATCTTGAGGATAAATACTACAGCTGCTAGTTCCAG
Marker33571	CTCTAGGTTCTACGCGGCTGAACTGGTGTTGgCGTTGGAATATTTGCACAGTTTAGGCATAGCTTACAGAGATTTGAAGCXXXXXXXXXXCGAGTGCGACTCGGAGGAGAAGTGTAACTCCTTCGTCGGAACAGAAGAGTACGTTGCGCCAGAGATCGTGTCAGGGAAAG	CTCTAGGTTCTACGCGGCTGAACTGGTGTTGtCGTTGGAATATTTGCACAGTTTAGGCATAGCTTACAGAGATTTGAAGCXXXXXXXXXXCGAGTGCGACTCGGAGGAGAAGTGTAACTCCTTCGTCGGAACAGAAGAGTACGTTGCGCCAGAGATCGTGTCAGGGAAAG
Marker33673	CAGGTTTGAATAGTGAGTTGAGATGGTTTGTGAATAGTAGTGAGATATTTGAGTTGAGATTAGATAAGTTAAAAATGGTTXXXXXXXXXXGAAGATTTGAAATTGAAAAGTGTTTGTTTGTAGTGTTTGGATATTGAGATGAGATGGAAGCATCTCTCTATCCAAAtCAG	CAGGTTTGAATAGTGAGTTGAGATGGTTTGTGAATAGTAGTGAGATATTTGAGTTGAGATTAGATAAGTTAAAAATGGTTXXXXXXXXXXGAAGATTTGAAATTGAAAAGTGTTTGTTTGTAGTGTTTGGATATTGAGATGAGATGGAAGCATCTCTCTATCCAAAcCAG
Marker3368	CATAATGTTGTTTTTTGAATGAAGTTTGATGTTTTCTCAAAACAGAAAAAAAAAAAAGTACGGCATGTGTATTAAAAGCTXXXXXXXXXXAGGAATTTCTTATTATATTTTGTATgAAATTTTAATAAAATTGTAATGTTGAGATGAAACACGTTTCCTATCCAAACGGG	CATAATGTTGTTTTTTGAATGAAGTTTGATGTTTTCTCAAAACAGAAAAAAAAAAAAGTACGGCATGTGTATTAAAAGCTXXXXXXXXXXAGGAATTTCTTATTATATTTTGTATaAAATTTTAATAAAATTGTAATGTTGAGATGAAACACGTTTCCTATCCAAACGGG
Marker33724	CAATAACTCAACCACTGTGGTAGGCATTACCCAATTTAACTCTACTCGGCTGAACACTTCGATCCACAAGGCTCTAGCTGXXXXXXXXXXTATCGTCTCGTATTCCATTTAGCTTcAGGGAATGCATTAGGCTGAAAAAAGTCTCAAAGTTGTCTACTTCCCAGTCTTGG	CAATAACTCAACCACTGTGGTAGGCATTACCCAATTTAACTCTACTCGGCTGAACACTTCGATCCACAAGGCTCTAGCTGXXXXXXXXXXTATCGTCTCGTATTCCATTTAGCTTtAGGGAATGCATTAGGCTGAAAAAAGTCTCAAAGTTGTCTACTTCCCAGTCTTGG
Marker33740	CATGCTAATCTTCTCTGTATCGTTCCAATTTTATCAgATGTCCCCGAATTCTCCCcCCCTTAAAATTTGCTTAGCTAACTXXXXXXXXXXTCTCTGGCTTGGGTTGTTCACTAGCTTCATCCTCTTCCATGGTCCTTGATTCTCGTTtGAGGGAAACCCCAACGGCGTCG	CATGCTAATCTTCTCTGTATCGTTCCAATTTTATCAaATGTCCCCGAATTCTCCCtCCCTTAAAATTTGCTTAGCTAACTXXXXXXXXXXTCTCTGGCTTGGGTTGTTCACTAGCTTCATCCTCTTCCATGGTCCTTGATTCTCGTTcGAGGGAAACCCCAACGGCGTCG
Marker33750	CCTTAACATTTCTAAGGGCTTAACAGATTGCATAGTACTTAATCAAGGACAcGACAATTGATGGGCTTTTGCAATAGGGCXXXXXXXXXXCGCTCATCATGCAGCTCCTCGTACAAGGTATTAAATTAATCAGTACAAATACATTATAAATTTATCTTACTCGTATGTAG	CCTTAACATTTCTAAGGGCTTAACAGATTGCATAGTACTTAATCAAGGACAtGACAATTGATGGGCTTTTGCAATAGGGCXXXXXXXXXXCGCTCATCATGCAGCTCCTCGTACAAGGTATTAAATTAATCAGTACAAATACATTATAAATTTATCTTACTCGTATGTAG
Marker33851	CcGGGGGgTGAGAATTAAACGAAAGAAAGGGAGAATAATATTATATATGCAAATCATGCCTTGATGTTTCATACTCCAGCXXXXXXXXXXGCCATAAGGACgGTATCAAGTTCGGTTCCCTATGTCCACAATCCCCCTCATCAAAAAGAGGTTGGGATTGTGGATTTGTG	CaGGGGGaTGAGAATTAAACGAAAGAAAGGGAGAATAATATTATATATGCAAATCATGCCTTGATGTTTCATACTCCAGCXXXXXXXXXXGCCATAAGGACaGTATCAAGTTCGGTTCCCTATGTCCACAATCCCCCTCATCAAAAAGAGGTTGGGATTGTGGATTTGTG
Marker33874	CTAAATAATGACCTCCAAAAGTATGTTGTTTGCAGGTAATGTTCAGTGATACGAGTGCCATTACCATTGACAATTGCAACXXXXXXXXXXAAGAAATCTTATTAATGTTATACAAAATGAACCCATTCAGAGtAGTAAGTTAGTAGAGCGCGGGCATAGAATGGTGAATG	CTAAATAATGACCTCCAAAAGTATGTTGTTTGCAGGTAATGTTCAGTGATACGAGTGCCATTACCATTGACAATTGCAACXXXXXXXXXXAAGAAATCTTATTAATGTTATACAAAATGAACCCATTCAGAGcAGTAAGTTAGTAGAGCGCGGGCATAGAATGGTGAATG
Marker3394	CCGTTAATTATTTCCAGGTTTCTCAATGCTCTAAGAAAGCTTTGTTTGGTTATTCGcGTAGTACAAATTGATcGATCATGXXXXXXXXXXATGCATGGTGTGCAAATTAGTATAAAAAGGTCTCATGAGTCATGACCTTTCCAGCATCAtTCGTACCTCTGCAAAATTGG	CCGTTAATTATTTCCAGGTTTCTCAATGCTCTAAGAAAGCTTTGTTTGGTTATTCGtGTAGTACAAATTGATaGATCATGXXXXXXXXXXATGCATGGTGTGCAAATTAGTATAAAAAGGTCTCATGAGTCATGACCTTTCCAGCATCAaTCGTACCTCTGCAAAATTGG
Marker33941	CAATAGAAAATCCgAGGTAGGGAAGTATTTAGCTTTGAGAACCTGAGCTGCAAGGGATTGAGGGTTCTGAATGATCCTCCXXXXXXXXXXTCTCCTTCCCAGCTTGGGACAGCAGGTTGCTCTTCCAATTAGTCATCTTGGCTTTGACCCTGTCAAGTATTGAATGAAAG	CAATAGAAAATCCaAGGTAGGGAAGTATTTAGCTTTGAGAACCTGAGCTGCAAGGGATTGAGGGTTCTGAATGATCCTCCXXXXXXXXXXTCTCCTTCCCAGCTTGGGACAGCAGGTTGCTCTTCCAATTAGTCATCTTGGCTTTGACCCTGTCAAGTATTGAATGAAAG
Marker33966	CATATGAGGTGGGACTAGGGAAAGACATAAGAAGAGGATGAGACACATATTCAAGAATTATCCATTTTGAAGAGTGATGGXXXXXXXXXXCCTACTATCAAGcCATGACCACGCATAATACAACTGCATTCCCATGAAAGAGTATTTGGAAGACaAAAGCATCCAAGAAG	CATATGAGGTGGGACTAGGGAAAGACATAAGAAGAGGATGAGACACATATTCAAGAATTATCCATTTTGAAGAGTGATGGXXXXXXXXXXCCTACTATCAAGtCATGACCACGCATAATACAACTGCATTCCCATGAAAGAGTATTTGGAAGACgAAAGCATCCAAGAAG
Marker33995	CATTCGTGgTGCTGCTCAAATCTgTCTTGCAAGCCATTCCTACTTATACCATAGGGATATTTCTCCTAGCTCTATCCATTXXXXXXXXXXCTTGAATCTCTGCcAGCTCTCATCCTAAAAcAGAAATATTTCCCACATGTTTCGATCTTAAAtGCTAAAATGAGATTTAG	CATTCGTGcTGCTGCTCAAATCTaTCTTGCAAGCCATTCCTACTTATACCATAGGGATATTTCTCCTAGCTCTATCCATTXXXXXXXXXXCTTGAATCTCTGCtAGCTCTCATCCTAAAAtAGAAATATTTCCCACATGTTTCGATCTTAAAgGCTAAAATGAGATTTAG
Marker34000	CCAGGTAAACCTCAACCCgTTTATGATGATTAACACAAGGTAAGACTCACACAAACAAAATCACCACATCACCAATCTGAXXXXXXXXXXTTAAAAAATTATATTTTAATAATATTTTATTCAAATTTCAACTTTTATCTCATCTCTTCTCATATGTGTAATCAAACAAG	CCAGGTAAACCTCAACCCaTTTATGATGATTAACACAAGGTAAGACTCACACAAACAAAATCACCACATCACCAATCTGAXXXXXXXXXXTTAAAAAATTATATTTTAATAATATTTTATTCAAATTTCAACTTTTATCTCATCTCTTCTCATATGTGTAATCAAACAAG
Marker34011	CAATTCcGATGTCgGGGTGCACCTGCTTAAGGACTTTGAAGATATAAATCATGTAAGTCCTTTATTCTCTTCTTCTTCTT-XXXXXXXXXXCTCCTTCATTCCCCCTCCCTTTTTtCCTGTCCGATTTCTTTTCCTATGcAGTaTTTTGGTTTTATTTTTGTGTTTTTCAG	C-ATTCtGATGTCaGGGTGCACCTGCTTAAGGACTTTGAAGATATAAATCATGTAAGTCCTTTATTCTCTTCTTCTTCTTGXXXXXXXXXXCTCCTTCATTCCCCCTCCCTTTTTcCCTGTCCGATTTCTTTTCCTATGtAGTgTTTTGGTTTTATTTTTGTGTTTTTCAG
Marker34023	CCCTCCTTGGCAgTCCCTTCTTACACACCCAAAAATATTAATTGTAtgTATGTGAATGGATGACTATATGCAGtATCTATXXXXXXXXXXCATCGACTCATTTTAGCTTTTATGTATGCCCCCTTCCCCCCACAGGAACTGAATGAGAAGTACGTGTTAGGACGGACACG	CCCTCCTTGGCAcTCCCTTCTTACACACCCAAAAATATTAATTGTAcaTATGTGAATGGATGACTATATGCAGcATCTATXXXXXXXXXXCATCGACTCATTTTAGCTTTTATGTATGCCCCCTTCCCCCCACAGGAACTGAATGAGAAGTACGTGTTAGGACGGACACG
Marker34045	CTCAATTTGCTAGATTTTTGTCTTTGAGAGCAACTGTGGAGGGaCGTAGCATCTTCGCTTGAACAAAATGAGCGTACCACXXXXXXXXXXCTACCCAACTTCAtCAGCTCCTCTTTTCCTCTTCTTCTCCTTCCTCTCCTGGTATTTTTCGCCAAATCACTCGTCGATTG	CTCAATTTGCTAGATTTTTGTCTTTGAGAGCAACTGTGGAGGGtCGTAGCATCTTCGCTTGAACAAAATGAGCGTACCACXXXXXXXXXXCTACCCAACTTCAcCAGCTCCTCTTTTCCTCTTCTTCTCCTTCCTCTCCTGGTATTTTTCGCCAAATCACTCGTCGATTG
Marker34049	CTGAGGCATACAAGGTCACTGCTGCCACGGCTGATATAGAGCAATGATATCGATGCAATACATTTCACAACACATGTTTT-XXXXXXXXXXTTCTACcAGCACAAGGCAACTCcGATCGTATTTGCATATTGTAATTCAATAATCAACACAAAAGCAACAGCAAATATGGG	CTGAGGCATACAAGGTCACTGCTGCCACGGCTGATATAGAG-AATGATATCGATGCAATACATTTCACAACACATGTTTTAXXXXXXXXXXTTCTACtAGCACAAGGCAACTCtGATCGTATTTGCATATTGTAATTCAATAATCAACACAAAAGCAACAGCAAATATGGG
Marker34054	CCTTGCCACCGCAAGCACCCACCAACtGCGATGCCCTCATCGGTAGGCTTCTCTCACTCTAATGACCTCCCTCTGAcGACXXXXXXXXXX-CACCCAAACCACCACCCCTCgTCGTCTAGAAGGACAAGCCCCACACCATTTTTTCAGCCTATACTCTGCCCTCGTCTTTG	CCTTGCCACCGCAAGCACCCACCAACcGCGATGCCCTCATCGGTAGGCTTCTCTCACTCTAATGACCTCCCTCTGAtGACXXXXXXXXXXACACCCAAACCACCACCCCTCaTCGTCTAG-AGGACAAGCCCCACACCATTTTTTCAGCCTATACTCTGCCCTCGTCTTTG
Marker34146	CTGGATGCAGCtGGGCAGGATCTATTCCTATCCTGATGAAGGCTTCCcAGAAGAGGATGTCTGCGGAGCTCCTGTTGTCAXXXXXXXXXXCCTGTGAATCCTCTCATTATTCTCCAGATTTCCCCTAaTGGAGTCCCCGCGGGGTGGTGAGTGGGGGCAATCTTGCTGCG	CTGGATGCAGCcGGGCAGGATCTATTCCTATCCTGATGAAGGCTTCCtAGAAGAGGATGTCTGCGGAGCTCCTGTTGTCAXXXXXXXXXXCCTGTGAATCCTCTCATTATTCTCCAGATTTCCCCTAgTGGAGTCCCCGCGGGGTGGTGAGTGGGGGCAATCTTGCTGCG
Marker34178	CCTTTCAAtCCTAAGCTAAAACTTTGCGCCTACTTTCGTCATGGGCTTGGTTACcCGGGATCCAAATATCCCCTACTGATXXXXXXXXXXCTAATTAAGATATTGCTTGGTCATGTAAGTTCAAATTTATTCATTTGTTCAGTTTTCGATTGTCGACATCTAATTTGCAG	CCTTTCAAcCCTAAGCTAAAACTTTGCGCCTACTTTCGTCATGGGCTTGGTTACaCGGGATCCAAATATCCCCTACTGATXXXXXXXXXXCTAATTAAGATATTGCTTGGTCATGTAAGTTCAAATTTATTCATTTGTTCAGTTTTCGATTGTCGACATCTAATTTGCAG
Marker34197	CTGGTGGTAGAAGTCaCCAGAAAGAGATGATAGCAGTGGCACCAAATTAGGTAAAAGGGAACATGGGTTGTAGTTTGAGGXXXXXXXXXXTAGTTAGCACTAAGGGAAAAGCTATATCCACTAATAATTGTGCTAATGAGGCACCAAAGAAGTCTAGTTGGAAAAGAAGG	CTGGTGGTAGAAGTCgCCAGAAAGAGATGATAGCAGTGGCACCAAATTAGGTAAAAGGGAACATGGGTTGTAGTTTGAGGXXXXXXXXXXTAGTTAGCACTAAGGGAAAAGCTATATCCACTAATAATTGTGCTAATGAGGCACCAAAGAAGTCTAGTTGGAAAAGAAGG
Marker3421	CCATAAAATCCAATACCTTCAAGAATCTTAATAGCTCGTGGGCTATTCCAATACGTCCCATTAAATGTATTTTAGGCTCAXXXXXXXXXXCTTcGGTTAAGGAAAATACTAAAGCTGCAAAAAGATCCCTTAAAGAGATTCCACACATAgATGTGGCAAATTAATAATAG	CCATAAAATCCAATACCTTCAAGAATCTTAATAGCTCGTGGGCTATTCCAATACGTCCCATTAAATGTATTTTAGGCTCAXXXXXXXXXXCTTtGGTTAAGGAAAATACTAAAGCTGCAAAAAGATCCCTTAAAGAGATTCCACACATAaATGTGGCAAATTAATAATAG
Marker3424	CTAATGTGaAGCCAAGAACAGCTCCCATAAGCACTCCAAGTAGGAAACTATTCCACCTAGGAAATGAAACATGCTAGCTGXXXXXXXXXXAAATGGCAGCCATTCATACCTCAATACACACTTGGAAAAGCTACCCAAACCAAATAGTGTTTACTATTTGATCAAAATAG	CTAATGTGgAGCCAAGAACAGCTCCCATAAGCACTCCAAGTAGGAAACTATTCCACCTAGGAAATGAAACATGCTAGCTGXXXXXXXXXXAAATGGCAGCCATTCATACCTCAATACACACTTGGAAAAGCTACCCAAACCAAATAGTGTTTACTATTTGATCAAAATAG
Marker34398	CATGTTTCGACAAACTCGGGTCATCACAGCCGGGCAGTCAGAAGACTGATAGCACCCGTTGCAAGTGACTCAAcTTTTTGXXXXXXXXXXCGCGGCGAGTCAAGCAACTCGACTTTTTGGTTTACGTGAGTGTCAAGCAGTCAAGAgACTGACACCTCCCTCTGTTTGTG	CATGTTTCGACAAACTCGGGTCATCACAGCCGGGCAGTCAGAAGACTGATAGCACCCGTTGCAAGTGACTCAAaTTTTTGXXXXXXXXXXCGCGGCGAGTCAAGCAACTCGACTTTTTGGTTTACGTGAGTGTCAAGCAGTCAAGAaACTGACACCTCCCTCTGTTTGTG
Marker34458	CAATGAGGATCCAGATGACCGATCTTGTGCACGTTACTCACTACGATAGAAAAACTTGTTTGGGACGAAAATTTTCAT-CC--------XXXXXXXXXXGGATTGAGTGGTCAATCGAATTCGAATACATTCGAACGTATTATTACAAATAAATGTTCGATCATTAAATTTAGTGTTCG	CAATGAGGATCCAGATGACCGA---------CGTTACTCACTACGATAGAAAAACTTGTTTGGGACGAAAATTTTCATCCCAAGATTTTXXXXXXXXXXGGATTGAGTGGTCAATCGAATTCGAATACATTCGAACGTATTATTACAAATAAATGTTCGATCATTAAATTTAGTGTTCG
Marker3448	CCAAAGTATAACcTTTCTCAATTGGAGTGTCTATGTGTTTGGAGTTGTGCATACAAAATCGTTCTAGAATTTTCTTACTGXXXXXXXXXXTCTTCTTCTAGCATTTCAAAaCcAATTGAAtTAATGcTCTCATGAAATTTGAAGTACCATTGTCTAGACAATTGTTTAAG	CCAAAGTATAACaTTTCTCAATTGGAGTGTCTATGTGTTTGGAGTTGTGCATACAAAATCGTTCTAGAATTTTCTTACTGXXXXXXXXXXTCTTCTTCTAGCATTTCAAAgCtAATTGAAgTAATGgTCTCATGAAATTTGAAGTACCATTGTCTAGACAATTGTTTAAG
Marker34528	CATATGGAGTGTGATCTCTAGAAGCATGCACCaAAtGACTATGAAAATGGCTTTTCCTATGGTCAATGGTTGAGAGCaGTXXXXXXXXXXAGGAAAGATGTTACGAAATTAAAATATGGATAAAACAAAATTGAGGCTAGAAATGAGGGAAGAcGACTGAAGCAAGATGG	CATATGGAGTGTGATCTCTAGAAGCATGCACCgAAcGACTATGAAAATGGCTTTTCCTATGGTCAATGGTTGAGAGCtGTXXXXXXXXXXAGGAAAGATGTTACGAAATTAAAATATGGATAAAACAAAATTGAGGCTAGAAATGAGGGAAGAgGACTGAAGCAAGATGG
Marker34531	CCAGCCCGTGCTTGAAGAAAGGAGCCCAACTCCAGCCgTGTGAAACGACGCTGTTCTGGGAAAACCCCTTAGGGTTTCATXXXXXXXXXXCCACTCGTCCACACCATAGCCATTCTCTCCTCCATGGCTTGCACCGCCCTTTAAGCCAGTCACAGTGGGAAGCTCCAATG	CCAGCCCGTGCTTGAAGAAAGGAGCCCAACTCCAGCCtTGTGAAACGACGCTGTTCTGGGAAAACCCCTTAGGGTTTCATXXXXXXXXXXCCACTCGTCCACACCATAGCCATTCTCTCCTCCATGGCTTGCACCGCCCTTTAAGCCAGTCACAGTGGGAAGCTCCAATG
Marker34554	CCCACTGTAAAGTCTCATCTGCATCATTCAAACtAGTCTCAGTTTCTTCCTCAAAATCTGCATCCgACTCCCACTGTCAAXXXXXXXXXXGCGGTAACCTTATCCGAAATTTTCGAAATATCGAAAACCTTTCGTTTCTCCTTCCAGACCATTACCTGGCTTCCACTTGG	CCCACTGTAAAGTCTCATCTGCATCATTCAAACcAGTCTCAGTTTCTTCCTCAAAATCTGCATCCaACTCCCACTGTCAAXXXXXXXXXXGCGGTAACCTTATCCGAAATTTTCGAAATATCGAAAACCTTTCGTTTCTCCTTCCAGACCATTACCTGGCTTCCACTTGG
Marker34594	CTGAAAAcTAGAAAATAGAGGCTGCTGTGAGTCTGGACAGTTTTTATAGCAATCTCATGTGATGTTCTTCAAGAAAACTAXXXXXXXXXX--CCAGTTATAATATGATGAAAGTGAGTTTCAATGTCATATTATTATATGTTTTATATGCATCATGATATGTTTTAAGAATG	CTGAAAAgTAGAAAATAGAGGCTGCTGTGAGTCTGGACAGTTTTTATAGCAATCTCATGTGATGTTCTTCAAGAAAACTAXXXXXXXXXXACCCAGTTATAATATGATGAAAGTGAGTTTCAATGTCATATTATT--ATGTTTTATATGCATCATGATATGTTTTAAGAATG
Marker34615	CATTTAATTGCGGcGAAAAGACTATTTATGACCAAAACAGACTTATTTTAGCTGTAAATAGTCATTTTgCTAAAATTAACXXXXXXXXXXTCGGTCCATCATTTTTTCGGACCGGATTGGACCGAACACCCAAAGGGACCGGACCTGACCGATAGCTTCCGGTCGGTCGG	CATTTAATTGCGGtGAAAAGACTATTTATGACCAAAACAGACTTATTTTAGCTGTAAATAGTCATTTTaCTAAAATTAACXXXXXXXXXXTCGGTCCATCATTTTTTCGGACCGGATTGGACCGAACACCCAAAGGGACCGGACCTGACCGATAGCTTCCGGTCGGTCGG
Marker34626	CAATGAATTTGCACACCTTGGTTCTACCTAGcTTCGCTTCTCcTTGACTTAATCATACTTGACTTACTAAAAAACCATAAXXXXXXXXXXTTTTGCAAATAATGGTTAAAATGGCAGCAATCGTCTGCTCGGATTCCAATTAAAATTATTGCAAATACTATTTTATAGCG	CAATGAATTTGCACACCTTGGTTCTACCTAGtTTCGCTTCTCtTTGACTTAATCATACTTGACTTACTAAAAAACCATAAXXXXXXXXXXTTTTGCAAATAATGGTTAAAATGGCAGCAATCGTCTGCTCGGATTCCAATTAAAATTATTGCAAATACTATTTTATAGCG
Marker34632	CATAAATGTAATTTCATCAAAATTATAAATACTTCATGCTAAGCTTTATGAAAAAGAAAGTTAGAAACCGTTTCTATTTTXXXXXXXXXXGGCGGTAGTTTtTgTAGGGTCTCAACGGTGGAGCTCGAAGGCGACAACGAGGTGCAACGAGGTGCAACACCCAGTGAGAG	CATAAATGTAATTTCATCAAAATTATAAATACTTCATGCTAAGCTTTATGAAAAAGAAAGTTAGAAACCGTTTCTATTTTXXXXXXXXXXGGCGGTAGTTTcTtTAGGGTCTCAACGGTGGAGCTCGAAGGCGACAACGAGGTGCAACGAGGTGCAACACCCAGTGAGAG
Marker3465	CCAATAAAAAACAGTCTAAGAGGGCATAGCCATAGGGGAGAGAGAGAGAGAGAGGGGAAAAGAGACTGCACAAAGGGTGGXXXXXXXXXXGAACGCAGGGTGGTGGGGGtTCCCTGCTGCCCAGCCCTAGTAGCATCAGGAGGCTCAGCCTCTCGACTGTTCACCATGAG	CCAATAAAAAACAGTCTAAGAGGGCATAGCCATAGGGGAGAGAGAGAGAGAGAGGGGAAAAGAGACTGCACAAAGGGTGGXXXXXXXXXXGAACGCAGGGTGGTGGGGGaTCCCTGCTGCCCAGCCCTAGTAGCATCAGGAGGCTCAGCCTCTCGACTGTTCACCATGAG
Marker34707	CCCAATCACCTCTTATACTTTGAAAtGCTaCAGTTCTTGAAATGGAtTATTCCTTTGGTCATTTATGTTTCCAAAAACTTXXXXXXXXXXAGGAGGGAGAGACAATGAATTTGTCCAATCTAGACCATGCCCTCCCATTAGACCGTGTAGTTGTAAcGTCCCAATaGAAG	CCCAATCACCTCTTATACTTTGAAAcGCTgCAGTTCTTGAAATGGAgTATTCCTTTGGTCATTTATGTTTCCAAAAACTTXXXXXXXXXXAGGAGGGAGAGACAATGAATTTGTCCAATCTAGACCATGCCCTCCCATTAGACCGTGTAGTTGTAAtGTCCCAATgGAAG
Marker34770	CCCAATACAGTAaTGGAAACATTGATCCAATTTGTAGCAATTTCACAGCTCAAAGTAGTCTTTGGTTGAATATACTTAGAXXXXXXXXXXTCTGTGGCAGTTTTTGTTCTCTCTTTTAGTGCTTTCTATAATTACCTGTGATTGGATTAAATCTTCTTTAATAAGGAATG	CCCAATACAGTAtTGGAAACATTGATCCAATTTGTAGCAATTTCACAGCTCAAAGTAGTCTTTGGTTGAATATACTTAGAXXXXXXXXXXTCTGTGGCAGTTTTTGTTCTCTCTTTTAGTGCTTTCTATAATTACCTGTGATTGGATTAAATCTTCTTTAATAAGGAATG
Marker34804	CTCCACTAGAGCCCTTCGAACTAACCACAAAACTATGCTCAAGGTTCAATCTCCATTTAACAGATTCCACCTTTAATCTTXXXXXXXXXXACTAACAGACTTTGAAAACTTCTATCCCTTGCTTTCCTCTTCCAACTAGCTTTCTTCTTAATTgTTTCCAGAtAAAATGG	CTCCACTAGAGCCCTTCGAACTAACCACAAAACTATGCTCAAGGTTCAATCTCCATTTAACAGATTCCACCTTTAATCTTXXXXXXXXXXACTAACAGACTTTGAAAACTTCTATCCCTTGCTTTCCTCTTCCAACTAGCTTTCTTCTTAATTtTTTCCAGAcAAAATGG
Marker34875	CACAATGGAAGCAAAAGGAAAGAT-GGCAAAAATGAAATACAAGAAAGAAAAGAATGAACCATACAGCTAGGTTCACAAAAXXXXXXXXXXTCCCAGCGGTTTATATTTCTCAAAACTTAAGTGAATTTTGTTTCAACTAACAAAATTGCTTCTTGTGGTGCaGAACCCAG	CACAATGGAAGCAAAAGGAAAGATGGGCAAAAATGAAATACAAGAAAGAAAAGAATGAACCATACAGCTAGGTTCAC-AAAXXXXXXXXXXTCCCAGCGGTTTATATTTCTCAAAACTTAAGTGAATTTTGTTTCAACTAACAAAATTGCTTCTTGTGGTGCgGAACCCAG
Marker34914	CTTACAACCCTaTTACCTCCGGCTGAAAGCAAAATCTATTTTCATATATAAAAAAGCTACCGCTGCCTCCAACTCaACAAXXXXXXXXXXGCTGACACAAGCCTTCTGTTGCATCACACCTTATTTAgGCACAAATCTTTTTAAGTTGAGACATGCATCCAAGAAAAAAG	CTTACAACCCTgTTACCTCCGGCTGAAAGCAAAATCTATTTTCATATATAAAAAAGCTACCGCTGCCTCCAACTCgACAAXXXXXXXXXXGCTGACACAAGCCTTCTGTTGCATCACACCTTATTTAtGCACAAATCTTTTTAAGTTGAGACATGCATCCAAGAAAAAAG
Marker34929	CAACCAAAATTCCTCTTTAGGAAATTTAAAATCAATAAAAATTCTACCAAGCATGCCGATTTTAAGCACGAATTTCACACXXXXXXXXXX-GTCTTGTTGGCTATGAAATATGTTCTCTTCAAACATATACATCAAAAATACTTCTTTAAGAAAAAGCACTTCAAATCTCG	CAACCAAAATTCCTCTTTAGGAAATTTAAAATCAATAAAAATTCTACCAAGCATGCCGATTTTAAGCACGAATTTCACACXXXXXXXXXXGGTCTTGTTGGCTATG-AATATGTTCTCTTCAAACATATACATCAAAAATACTTCTTTAAGAAAAAGCACTTCAAATCTCG
Marker34990	CCACCCCATTACCTCTTTTGAACGACGATCACCTCCACAAACTCCCATACTTGGTATCTATCCCACAATCTCCATCAAGC-XXXXXXXXXXTATAGCCTTATAGGAAGCACCCAAAGGCAAACCCAACATGTTTCTTTGGAAAAGAAGAAACCTCACAGCCAAGAATATTG	CCA-CCCATTACCTCTTTTGAACGACGATCACCTCCACAAACTCCCATACTTGGTATCTATCCCACAATCTCCATCAAGCAXXXXXXXXXXTATAGCCTTATAGGAAGCACCCAAAGGCAAACCCAACATGTTTCTTTGGAAAAGAAGAAACCTCACAGCCAAGAATATTG
Marker35031	CTAAATTCATAATCTGcACCATTATTAGTAACCAGAACATCgAGTAcTGTCTATTCTTTTAAGTTTTAACTATTTACAATXXXXXXXXXXCaTCTACAATTGCATCCCTATTTATGTTTTGAGTATCCTTTGGAGGTACAtTCCAGTTCTGGTTGGGATTTGTTGTCTTG	CTAAATTCATAATCTGtACCATTATTAGTAACCAGAACATCaAGTAtTGTCTATTCTTTTAAGTTTTAACTATTTACAATXXXXXXXXXXCgTCTACAATTGCATCCCTATTTATGTTTTGAGTATCCTTTGGAGGTACAaTCCAGTTCTGGTTGGGATTTGTTGTCTTG
Marker3507	CCATCATCGGAATGTCTTATCGGGTGCTGAAGTATTTTCCATACATATATATGTTGCACAAAAGAAATCTCATTTATTGAXXXXXXXXXXGGTTAcAGTCATTAAAAAATTATCTAT-AAAAAAAAAAATTCATAAATTAATATTGTTAATATCAAAAAATCGTACAAcAG	CCATCATCGGAATGTCTTATCGGGTGCTGAAGTATTTTCCATACATATATATGTTGCACAAAAGAAATCTCATTTATTGAXXXXXXXXXX-GTTAtAGTCATTAAAAAATTATCTATAAAAAAAAAAAATTCATAAATTAATATTGTTAATATCAAAAAATCGTACAAtAG
Marker35094	CCGACTTCCTcAGGCAGGAAAGTGCAATTCAGGAGGCtCGGTAAGAGGAAGTGTACCTgGCtGACCACCTCCCGTCCAAGXXXXXXXXXXTGGGAAACATCACCTTATCAGTCTTGGTCGgCAAAACCTCTcACGCGACCAAGATTATGGCCGACTTCATAGTGGTAAAG	CCGACTTCCTaAGGCAGGAAAGTGCAATTCAGGAGGCaCGGTAAGAGGAAGTGTACCTaGCcGACCACCTCCCGTCCAAGXXXXXXXXXXTGGGAAACATCACCTTATCAGTCTTGGTCGcCAAAACCTCTtACGCGACCAAGATTATGGCCGACTTCATAGTGGTAAAG
Marker35098	CAGAAACTTTCTGAAATGAAATtTGAATTTCTAAAAcCAGATGTTTTAATACTTCAACGAGGCAATTCATAGTGCAAAGAXXXXXXXXXXATTAGATGGTGAGATTATTGACTTCCTGGAAAATGGATTGAAGCTGTAAATTAaAAGTG--TGATTGTTGAGCGTCCCATAG	CAGAAACTTTCTGAAATGAAATgTGAATTTCTAAAAtCAGATGTTTTAATACTTCAACGAGGCAATTCATAGTGCAAAGAXXXXXXXXXX--TAGATGGTGAGATTATTGACTTCCTGGAAAATGGATTGAAGCTGTAAATTAtAAGTGAATGATTGTTGAGCGTCCCATAG
Marker35224	CATAAAACCATCCAATAAACCCCTTTAGAATCCCGAACAACTCaTCCACCACCACATTCACCATGGTTCCCCAAGCTACAXXXXXXXXXXTTGCATCTTCAAATCTAAATACACCAACTTAaAATCGATGGTATTAACCCATTACAATACCAAGTTGAGAGACAACTTTG	CATAAAACCATCCAATAAACCCCTTTAGAATCCCGAACAACTCcTCCACCACCACATTCACCATGGTTCCCCAAGCTACAXXXXXXXXXXTTGCATCTTCAAATCTAAATACACCAACTTAtAATCGATGGTATTAACCCATTACAATACCAAGTTGAGAGACAACTTTG
Marker35235	CTAAGGGCAAAACAATCCATGCACTCAAAGGAGATACATATGTGCCgATTGATGTAAATTTGGGGTTTGATATGTCATTTXXXXXXXXXXAAGATGGCTTTGGTTGTGGGCTTAAAAGGTCCATGTGTGTGGGTTCATGACTTATGGGCTCTTGGGCTTGAATGAGAGGG	CTAAGGGCAAAACAATCCATGCACTCAAAGGAGATACATATGTGCCaATTGATGTAAATTTGGGGTTTGATATGTCATTTXXXXXXXXXXAAGATGGCTTTGGTTGTGGGCTTAAAAGGTCCATGTGTGTGGGTTCATGACTTATGGGCTCTTGGGCTTGAATGAGAGGG
Marker35267	CTAAATTATATTTAATGCGCTAtATTGGATAAGCCCACAAGCGATAAATTATTGAGGTTGATTAAAAGTTTTAATTAGGCXXXXXXXXXXGCCTAGACTTTTTGTTTTTACCTCTCTTTTTACCTTCAGCATGCCGCAACCTCATCTCACTCACTATGAAACACGGCAAG	CTAAATTATATTTAATGCGCTAaATTGGATAAGCCCACAAGCGATAAATTATTGAGGTTGATTAAAAGTTTTAATTAGGCXXXXXXXXXXGCCTAGACTTTTTGTTTTTACCTCTCTTTTTACCTTCAGCATGCCGCAACCTCATCTCACTCACTATGAAACACGGCAAG
Marker3537	CCTTTGTTTTCCTCTTAACCTTTCTCTGTTTGAAAAATTGTTTAATGTTAGAGAAGTTCGTTTTAACATAAACCTTGATCXXXXXXXXXXTAGTGACGAAGTCCaTTTTTTTtAGAAATGTGGTGGCGGTTTGGCTGGTCAAACAGTGGATGCATGCGTTTCGATGGGAG	CCTTTGTTTTCCTCTTAACCTTTCTCTGTTTGAAAAATTGTTTAATGTTAGAGAAGTTCGTTTTAACATAAACCTTGATCXXXXXXXXXXTAGTGACGAAGTCCtTTTTTTTcAGAAATGTGGTGGCGGTTTGGCTGGTCAAACAGTGGATGCATGCGTTTCGATGGGAG
Marker35382	CCACTTATCTCATTCAACACTACCCCTCCATGGTTCACCATATTTCGATTCTAtGACAGCTCTCCATAATGCTCCTCGTTXXXXXXXXXXCAATTAGCCAATTTctGTTCCATTTTCTCTAGTATTTCATCCTAAATAGATTTTGATTTGAATGGGACAgCCAAAGAAAG	CCACTTATCTCATTCAACACTACCCCTCCATGGTTCACCATATTTCGATTCTAcGACAGCTCTCCATAATGCTCCTCGTTXXXXXXXXXXCAATTAGCCAATTTtcGTTCCATTTTCTCTAGTATTTCATCCTAAATAGATTTTGATTTGAATGGGACAgCCAAAGAAAG	CCACTTATCTCATTCAACACTACCCCTCCATGGTTCACCATATTTCGATTCTAcGACAGCTCTCCATAATGCTCCTCGTTXXXXXXXXXXCAATTAGCCAATTTtcGTTCCATTTTCTCTAGTATTTCATCCTAAATAGATTTTGATTTGAATGGGACAaCCAAAGAAAG
Marker35462	CCcAATCTTTTGTATAACTGGATACGGTCCATAGAAGCAACTAaCTAGCTTcTGGTGGGCTCGTTTGAAgACTGTtTGTTXXXXXXXXXXAGGGGTCATTCCTGTGGAcGCATGATACGTTGTATTGTACCAAAGCTCAaCCCATGGAAGGTAGTTGCTCCACTTGCGCG	CCtAATCTTTTGTATAACTGGATACGGTCCATAGAAGCAACTAgCTAGCTTtTGGTGGGCTCGTTTGAAtACTGTaTGTTXXXXXXXXXXAGGGGTCATTCCTGTGGAtGCATGATACGTTGTATTGTACCAAAGCTCAgCCCATGGAAGGTAGTTGCTCCACTTGCGCG
Marker35476	CAAGTCTCTGCATAACCAAACCCATGATTCATATGGAAAGTACAAATATACCCATGACAATTGAAATAATTACAACCCCAXXXXXXXXXX-GAAGATGAGGGGGATTAGGGTTTTGTTTCAAGGGGTTAAAATGGGGTCATTTTGAAAGTGGGCtCGACAAACTTCTAAGG	CAAGTCTCTGCATAACCAAACCCATGATTCATATGGAAAGTACAAATATACCCATGACAATTGAAATAATTACAACCCCAXXXXXXXXXXAGAAGATGAGGGGGATTAGGGTTTTGTTTCAA-GGGTTAAAATGGGGTCATTTTGAAAGTGGGCaCGACAAACTTCTAAGG
Marker35487	CATGACAAATCACCTTTAGAGATAAATAAAAAATAATTGCACAAATGTAACCAACACATGAATTATAGAACAAGCACTACXXXXXXXXXXTTAGAATTGAGGTAGGTACCTTCCTGTCTCACAATGCACGGTTTTAAAGAAAAGAAACAATGCAtGGTCTTAATACTTAG	CATGACAAATCACCTTTAGAGATAAATAAAAAATAATTGCACAAATGTAACCAACACATGAATTATAGAACAAGCACTACXXXXXXXXXXTTAGAATTGAGGTAGGTACCTTCCTGTCTCACAATGCACGGTTTTAAAGAAAAGAAACAATGCAcGGTCTTAATACTTAG
Marker3552	CCTGGAAAAATTGGCGAGACCCATTCACTTGGTAGGGTATTTTAAAAGGAAAAAAAAAAAAAGAAGATTTGACGCCAAACXXXXXXXXXXATCATGGAAGAGCTTGTTGAAATTTCATTTAGGATAATTACTTGCATGAAACCaCATAACCGGATTATGATGTGATTTAG	CCTGGAAAAATTGGCGAGACCCATTCACTTGGTAGGGTATTTTAAAAGGAAAAAAAAAAAAAGAAGATTTGACGCCAAACXXXXXXXXXXATCATGGAAGAGCTTGTTGAAATTTCATTTAGGATAATTACTTGCATGAAACCgCATAACCGGATTATGATGTGATTTAG
Marker35599	CCCCTCCCTTTGGATCTTTCTCTGCTTGAGCTGCCCTCGTAGTTAATAAACCATGTTAATCTCTTTAGTTCCCTCTATTTXXXXXXXXXXGaACCCTCATCTCCTCCTTAGCAAAGAGAGACTTGCAATCCTCCTAAAAGAAGCCTTGCGTAGGCACTAGCATCTGTAGG	CCCCTCCCTTTGGATCTTTCTCTGCTTGAGCTGCCCTCGTAGTTAATAAACCATGTTAATCTCTTTAGTTCCCTCTATTTXXXXXXXXXXGcACCCTCATCTCCTCCTTAGCAAAGAGAGACTTGCAATCCTCCTAAAAGAAGCCTTGCGTAGGCACTAGCATCTGTAGG
Marker35632	CTTCGAAGAAATACACAAGTTGTAGcAATATGGAAAATGGTCCCTATATGTATGTGTTGGTGTATTTGGCGGAAGCGAAAXXXXXXXXXXAATAATATTAGAACAATATTTTATTCAACTTTCAACAAAAAATCTCATCTCATCTCATTTGAACTGCGTAATCAAACGAG	CTTCGAAGAAATACACAAGTTGTAGtAATATGGAAAATGGTCCCTATATGTATGTGTTGGTGTATTTGGCGGAAGCGAAAXXXXXXXXXXAATAATATTAGAACAATATTTTATTCAACTTTCAACAAAAAATCTCATCTCATCTCATTTGAACTGCGTAATCAAACGAG
Marker35776	CTGAAATGCGTAGGGAGGTTCACATCCCATGCTTCATTTCTCGTTTCCATCCTTATAGATCTCGAATGCCATGGAATTGGXXXXXXXXXXCTCCCGTAGGAGGGTTATCCCTTATTTATACCTAATTAGGGTCCTTCCaTTGAGGGAGATCGTAGCGTGTCAAACGTCAG	CTGAAATGCGTAGGGAGGTTCACATCCCATGCTTCATTTCTCGTTTCCATCCTTATAGATCTCGAATGCCATGGAATTGGXXXXXXXXXXCTCCCGTAGGAGGGTTATCCCTTATTTATACCTAATTAGGGTCCTTCCgTTGAGGGAGATCGTAGCGTGTCAAACGTCAG
Marker35823	CATAATCCTTGTTATGAATATCAGTGTTAAGAAAAATATCATTGTAATAACTGCTCGGTCAAcTGTATGCTCTATATAATXXXXXXXXXXGTGTACTCcCtTTGTCGACAATTATCAATCTCGATGTCTATACCATCTTTATCTCCAACCTTCGATCCATGTTCACtCAG	CATAATCCTTGTTATGAATATCAGTGTTAAGAAAAATATCATTGTAATAACTGCTCGGTCAAtTGTATGCTCTATATAATXXXXXXXXXXGTGTACTCtCgTTGTCGACAATTATCAATCTCGATGTCTATACCATCTTTATCTCCAACCTTCGATCCATGTTCACcCAG
Marker35841	CTAGTCCACAAAATaGGGCATTAGATTCGATCTTATCAATTCGGGAATAAAAATAGACAAGTCTATAAAATGATGTCTCTXXXXXXXXXXCTGTCACTAATCTGTATCCTGGAGTTTATGATCAGAACTACAACATTAAAGGATATGAAGAGCGTGTTGTTGTTGATCAG	CTAGTCCACAAAATtGGGCATTAGATTCGATCTTATCAATTCGGGAATAAAAATAGACAAGTCTATAAAATGATGTCTCTXXXXXXXXXXCTGTCACTAATCTGTATCCTGGAGTTTATGATCAGAACTACAACATTAAAGGATATGAAGAGCGTGTTGTTGTTGATCAG
Marker35842	CCTAACTTGGATGCcCCTCCTTTACCCAACTCACTAACACCATCATCATCCTCCCCAACACTCTTAACATATCCCGGATCXXXXXXXXXXGCAAGAACTCATGTTCTAAAATAGTATCCTTTCTATTCATTATCTTTCTTTTGAGATACGAAATTGCCCCATTATTTTGG	CCTAACTTGGATGCtCCTCCTTTACCCAACTCACTAACACCATCATCATCCTCCCCAACACTCTTAACATATCCCGGATCXXXXXXXXXXGCAAGAACTCATGTTCTAAAATAGTATCCTTTCTATTCATTATCTTTCTTTTGAGATACGAAATTGCCCCATTATTTTGG
Marker3585	CCAATGTTTTTGTGGCTTAACCTTAAGGCTAATATGGTCCTTAAAcACCTCATGAGACCCCTTCAAATCCAATTTGAGCCXXXXXXXXXXCATCTGAATCATGCCCCAGACCTGGATGCCTCTACAATACCAATGTAGCTACAGTGAGGAGGAAATCATGGTGGTTTTAG	CCAATGTTTTTGTGGCTTAACCTTAAGGCTAATATGGTCCTTAAAtACCTCATGAGACCCCTTCAAATCCAATTTGAGCCXXXXXXXXXXCATCTGAATCATGCCCCAGACCTGGATGCCTCTACAATACCAATGTAGCTACAGTGAGGAGGAAATCATGGTGGTTTTAG
Marker35870	CTGCCAACGCCATATGACCCTCGatGAAGTCACTGGGGGCTGGtAATCTTATCTGTGTTGGCGGTGCGCAGTCACTCGCCXXXXXXXXXXAGACCTGTAGTTAATGTTACTTATTTCTTTCCATGTATAGAATTCTTTGTACAGTTTATATAATAAACAGAAATCACAAG	CTGCCAACGCCATATGACCCTCGgcGAAGTCACTGGGGGCTGGcAATCTTATCTGTGTTGGCGGTGCGCAGTCACTCGCCXXXXXXXXXXAGACCTGTAGTTAATGTTACTTATTTCTTTCCATGTATAGAATTCTTTGTACAGTTTATATAATAAACAGAAATCACAAG
Marker35892	CACCATACTGTTCTAAGTAGAATCTTGTCTCCACGCGGGGTAAGCTTGCATACCATGGGAATTGCAGTGCATACCCTACCXXXXXXXXXXATTTTTTTAAGAGGGGATT---CTCTATATTTATAGAATTATaAATAAAATTTAGGGGCATTTTGAAATTTCAAAAAATCTTG	CACCATACTGTTCTAAGTAGAATCTTGTCTCCACGCGGGGTAAGCTTGCATACCATGGGAATTGCAGTGCATACCCTACCXXXXXXXXXX---TTTTTAAGAGGGGATTCGACTCTATATTTATAGAATTATtAATAAAATTTAGGGGCATTTTGAAATTTCAAAAAATCTTG
Marker35898	CTACTGTGTTTGGGGCACACATTGCTCATAATTGTTTGGCAAGGAGTGGGTGTTGCGGAGGATAAGgAGGAGTCGAGGTTXXXXXXXXXXTATACGgTACTTATACAcTTaTAACTGcgAgTATttTTTTTCTTTTACTTTCAGTTTAAGGTGTTCCATACGTGGCTTTG	CTACTGTGTTTGGGGCACACATTGCTCATAATTGTTTGGCAAGGAGTGGGTGTTGCGGAGGATAAGtAGGAGTCGAGGTTXXXXXXXXXXTATACGaTACTTATACAtTTgTAACTGtaAaTATcaTTTTTCTTTTACTTTCAGTTTAAGGTGTTCCATACGTGGCTTTG
Marker35916	CGAAGTTAACCACACCAGTGTATGACACCCAAATCACGGTAATGATATTCTGACTCGGAAGGTGATAGAATTTTCAGAGgXXXXXXXXXXTTCTTTCGAACTGGTGGGATAGCTGGTGGTTTCTTGATCTCTTCTTTCTTGCtCTGAAACAAGTCCTTAATATCTTCATG	CGAAGTTAACCACACCAGTGTATGACACCCAAATCACGGTAATGATATTCTGACTCGGAAGGTGATAGAATTTTCAGAGaXXXXXXXXXXTTCTTTCGAACTGGTGGGATAGCTGGTGGTTTCTTGATCTCTTCTTTCTTGCaCTGAAACAAGTCCTTAATATCTTCATG
Marker35944	CCCATGGgGTCACAAGCTATGACTTTGAAATAAGGATAGAGTAGTAAATGAAGGTAGAGAGGATGCATTTGGATAATTGAXXXXXXXXXXTTTTATGCAATGAAGGAAATGAAATgATGATTTATGAAAGTATGCCAAGTATTAATGTTTAAAGGTATACGTATGTGAAG	CCCATGGtGTCACAAGCTATGACTTTGAAATAAGGATAGAGTAGTAAATGAAGGTAGAGAGGATGCATTTGGATAATTGAXXXXXXXXXXTTTTATGCAATGAAGGAAATGAAATtATGATTTATGAAAGTATGCCAAGTATTAATGTTTAAAGGTATACGTATGTGAAG
Marker35962	CCAATCGACGGCGGCGGCGGCAGATCTGAGTTGCGACGGGGACACGCGTGAGAAGAGAGAAATGGGAAGGGGGAGgGGGAXXXXXXXXXXTAGACTGATTGACAAAAACATGCAGAGTCAAGAGATTTTAATGAGGCTCTACTAAAGGAGTAGACATGTACTGTCAATAG	CCAATCGACGGCGGCGGCGGCAGATCTGAGTTGCGACGGGGACACGCGTGAGAAGAGAGAAATGGGAAGGGGGAGaGGGAXXXXXXXXXXTAGACTGATTGACAAAAACATGCAGAGTCAAGAGATTTTAATGAGGCTCTACTAAAGGAGTAGACATGTACTGTCAATAG
Marker35976	CCATAGAAACGGGGAGCCAGTTTCCAATTGTGGCACACGAcCGCTAACTTCTGTTTCTATGGCTAAAGTCACAGGTAAACXXXXXXXXXXTTCTGACCTGCATAGCTTCTCAAGTAACCCTCCAGACTTTTATTCAAGGCTTTGGTCTGACTATCACTCTGGGATGGTAG	CCATAGAAACGGGGAGCCAGTTTCCAATTGTGGCACACGAtCGCTAACTTCTGTTTCTATGGCTAAAGTCACAGGTAAACXXXXXXXXXXTTCTGACCTGCATAGCTTCTCAAGTAACCCTCCAGACTTTTATTCAAGGCTTTGGTCTGACTATCACTCTGGGATGGTAG
Marker35982	CAAGTTCGACTCTTGGGGCGTTATGCTGCAGCTCCTAGCTATCGAATTCGAGGCTCTGTGACTTCGTGGATAGGACGAAGXXXXXXXXXXCCCTTTTGTTTTCCATTTTTGCAAAACGACGTCATTTTCATTTTAACCACTTCAGACAGGATGCcGCTGCGGGGATACGG	CAAGTTCGACTCTTGGGGCGTTATGCTGCAGCTCCTAGCTATCGAATTCGAGGCTCTGTGACTTCGTGGATAGGACGAAGXXXXXXXXXXCCCTTTTGTTTTCCATTTTTGCAAAACGACGTCATTTTCATTTTAACCACTTCAGACAGGATGCtGCTGCGGGGATACGG
Marker36010	CAAAAGTACTATTTTAACAAAGAAAAATTATATTTGTAGTTGTGGAGTGTATATGTATCGTATAGTCATTTTAAAAaAAAXXXXXXXXXXTGAGTTGAGATGAGTTGAAATGAGCTGAGATGACTTGCGAATCCAAAAGAcCAATTGCAGCCAAGTGGGATGAATGAATG	CAAAAGTACTATTTTAACAAAGAAAAATTATATTTGTAGTTGTGGAGTGTATATGTATCGTATAGTCATTTTAAAAtAAAXXXXXXXXXXTGAGTTGAGATGAGTTGAAATGAGCTGAGATGACTTGCGAATCCAAAAGAaCAATTGCAGCCAAGTGGGATGAATGAATG
Marker36025	CTATAAGAATTAAGCTCTCTAATTACGGTTCTAACGGTGAAACTAGGTTGCCCCTAGGGGTTGGTTCAAGTTGTAAGGCTXXXXXXXXXXAAGGCgATTTGCTAATTAGATAAACACAACGGAAGGAAGAAAAAAGTGAAAATGAGATCAAATAATGGCTTATAGGGTAG	CTATAAGAATTAAGCTCTCTAATTACGGTTCTAACGGTGAAACTAGGTTGCCCCTAGGGGTTGGTTCAAGTTGTAAGGCTXXXXXXXXXXAAGGCtATTTGCTAATTAGATAAACACAACGGAAGGAAGAAAAAAGTGAAAATGAGATCAAATAATGGCTTATAGGGTAG
Marker36069	CTTCAATATCCTTCATAAAAGCAAGTAGCTGTTCTCGATATGaTGCACTTAACCGCTTCTTAACCCGCAGTTCTGCCGTTXXXXXXXXXXTtTTTCTTCCCTTCTTTTTGAGGGGTTTCGATAAATATCTTCTTGCCTATATCTTAAAGTGGTATGAACCTAATGGAATG	CTTCAATATCCTTCATAAAAGCAAGTAGCTGTTCTCGATATGcTGCACTTAACCGCTTCTTAACCCGCAGTTCTGCCGTTXXXXXXXXXXTaTTTCTTCCCTTCTTTTTGAGGGGTTTCGATAAATATCTTCTTGCCTATATCTTAAAGTGGTATGAACCTAATGGAATG
Marker36078	CTTTTCCACAACCAGCATGAAAAAGACACCCCCAACACAAACATACAATTAACAATAATAACAATACACCTTCTGATCTGXXXXXXXXXXTTGGCATAGAGCCCATTAACCATATTCTTAGCACAAACCGCATGGAGATGGTAAcCACAAACAGTGCAGTGGAACACACG	CTTTTCCACAACCAGCATGAAAAAGACACCCCCAACACAAACATACAATTAACAATAATAACAATACACCTTCTGATCTGXXXXXXXXXXTTGGCATAGAGCCCATTAACCATATTCTTAGCACAAACCGCATGGAGATGGTAAtCACAAACAGTGCAGTGGAACACACG
Marker36086	CAAtCAAGTGCTGGTCCCTTAAAATACAAGGACAAGGTCAGTATATGGTGCTATTGCTTCAAAACTAGTTCTCCGAAAAAXXXXXXXXXXAATTGGCACCCGATGTGATTAACATGACATTTACACCCATTGTTTCTCTGTTGGAAGGTGTGCCTGGAATAAAGCATTTG	CAAgCAAGTGCTGGTCCCTTAAAATACAAGGACAAGGTCAGTATATGGTGCTATTGCTTCAAAACTAGTTCTCCGAAAAAXXXXXXXXXXAATTGGCACCCGATGTGATTAACATGACATTTACACCCATTGTTTCTCTGTTGGAAGGTGTGCCTGGAATAAAGCATTTG
Marker36104	CTAGTGTCTTATAGGGTAGCCCTACCACCAGCACTCTCAGGAGTACACAATGTATTTCATaTATCTATGATGAGGATTTAXXXXXXXXXXGAAAAAATTCTGTGGATGGAATTTTTGTAAATGGGATGTAACACCTGAGCTAAAGCCCAGCCCAGACTAGATGAAGCCCG	CTAGTGTCTTATAGGGTAGCCCTACCACCAGCACTCTCAGGAGTACACAATGTATTTCATgTATCTATGATGAGGATTTAXXXXXXXXXXGAAAAAATTCTGTGGATGGAATTTTTGTAAATGGGATGTAACACCTGAGCTAAAGCCCAGCCCAGACTAGATGAAGCCCG
Marker36119	CCTGATGAATCTCTTCTACCTCCTCCAAGTGACCTTCCCAAGTGCTAGCTAGCAATTGCTCAAGAACTTTTTTGCATAGAXXXXXXXXXX-AAGAAAAAAAAATGGCTTGGTTTTTTTATCTGATAGTATATTCTAACATCGAACATAATCTTCATTGAAAAAcTTTATGG	CCTGATGAATCTCTTCTACCTCCTCCAAGTGACCTTCCCAAGTGCTAGCTAGCAATTGCTCAAGAACTTTTTTGCATAGAXXXXXXXXXXGAAG-AAAAAAAATGGCTTGGTTTTTTTATCTGATAGTATATTCTAACATCGAACATAATCTTCATTGAAAAAtTTTATGG
Marker36204	CCAAACCTAAGACCTTgCttAATGTCGaGAGTTTCCATGGATTGGCATCCTTCTACCGTTAGTTCATAAGAAACTTCAGCXXXXXXXXXXTCTACGCCATAGTTCAGTCCTTGAAGCATTGGcGTCACTACCTGGTACGgAGGGAGTTCATCTTTATCACTGACCATGAG	CCAAACCTAAGACCTTaCacAATGTCGgGAGTTTCCATGGATTGGCATCCTTCTACCGTTAGTTCATAAGAAACTTCAGCXXXXXXXXXXTCTACGCCATAGTTCAGTCCTTGAAGCATTGGaGTCACTACCTGGTACGaAGGGAGTTCATCTTTATCACTGACCATGAG
Marker36276	CTTTGAAGCGTTTGGAATGATTTTGTCCTCTTTCtGTAGAAAATTCTGTAATTTATAGAGTCTGGAATAGCTTAAAAAAAXXXXXXXXXXGAAGTGCTTCATGGTCGTTGCTATAGTTTTTTATTTTTTTCTTGATCTATATAAAAATAAATAAAAAAGGATAAGTTAAG	CTTTGAAGCGTTTGGAATGATTTTGTCCTCTTTCcGTAGAAAATTCTGTAATTTATAGAGTCTGGAATAGCTTAAAAAAAXXXXXXXXXXGAAGTGCTTCATGGTCGTTGCTATAGTTTTTTATTTTTTTCTTGATCTATATAAAAATAAATAAAAAAGGATAAGTTAAG
Marker36278	CTTGACTCTTGCTGCATGAAGCATGATGCTTGTGTGCAAGCTAAAAACAGTAAGTTAGATCATCCAAGACGAATAGATTTXXXXXXXXXXTATGTAGGGTAGAATTAATGTAGAAATATGTTTGTAGTCTCGAAAGTGTGATAtAGACGAATCTAGGAGGAAATAAAGGG	CTTGACTCTTGCTGCATGAAGCATGATGCTTGTGTGCAAGCTAAAAACAGTAAGTTAGATCATCCAAGACGAATAGATTTXXXXXXXXXXTATGTAGGGTAGAATTAATGTAGAAATATGTTTGTAGTCTCGAAAGTGTGATAaAGACGAATCTAGGAGGAAATAAAGGG
Marker36356	CTTAAAGCTTGACATGAGCAAAGCTTATGACATAATTGAATGTCAGTTTTTTAGAGAAGTCATGATCATGATGGGGTTTGXXXXXXXXXXTATTTGGAGTTCCAATTGCAAGGGATAGAATGTCCATCAATCACCTgCTATTTGCTGATGACAGTCTCTTATTTTGTAAG	CTTAAAGCTTGACATGAGCAAAGCTTATGACATAATTGAATGTCAGTTTTTTAGAGAAGTCATGATCATGATGGGGTTTGXXXXXXXXXXTATTTGGAGTTCCAATTGCAAGGGATAGAATGTCCATCAATCACCTaCTATTTGCTGATGACAGTCTCTTATTTTGTAAG
Marker36372	CATCGAGTACATCTCTATCAGAGCCCCTCATCCACAGCTGTCTCTCCATCACCCaAAACTAAAGAtTCTCTGGGCATCACXXXXXXXXXXTGAAAGTCAAAAATCTTCACCAGACGTTCCAACAAAATAGTAATCTCTCAAATTGTTTCGTTGGAGGGTTGTCTTGGTCG	CATCGAGTACATCTCTATCAGAGCCCCTCATCCACAGCTGTCTCTCCATCACCCgAAACTAAAGAcTCTCTGGGCATCACXXXXXXXXXXTGAAAGTCAAAAATCTTCACCAGACGTTCCAACAAAATAGTAATCTCTCAAATTGTTTCGTTGGAGGGTTGTCTTGGTCG
Marker36432	CCATATTGAAAAAAAGAAAAAACTATTAGCAGTTGATCAAATGGAAGGTAGTGATATACTaAAAGTGAGTAGTGCACGTCXXXXXXXXXXGAGAGGCTATTAAAAATTGCCGAGGAGGATAACGAGAACTTCCTGTTGAAACTCAAGGACCGCATTGAACGGTAAATTCG	CCATATTGAAAAAAAGAAAAAACTATTAGCAGTTGATCAAATGGAAGGTAGTGATATACTgAAAGTGAGTAGTGCACGTCXXXXXXXXXXGAGAGGCTATTAAAAATTGCCGAGGAGGATAACGAGAACTTCCTGTTGAAACTCAAGGACCGCATTGAACGGTAAATTCG
Marker36439	CACAACACCCACTTACCATTTTATGTGACGCCGGCAAaCTACCGTTTTTTTATAGTGAAGCAATGACTGGTGCACAACCCXXXXXXXXXXAAAATAGAACTACAGAGACTTGGTACAGAGAGGCGAGACAGAGCCCTACATCACGAGGAACTGATTGTcAAGATCATCTG	CACAACACCCACTTACCATTTTATGTGACGCCGGCAAgCTACCGTTTTTTTATAGTGAAGCAATGACTGGTGCACAACCCXXXXXXXXXXAAAATAGAACTACAGAGACTTGGTACAGAGAGGCGAGACAGAGCCCTACATCACGAGGAACTGATTGTtAAGATCATCTG
Marker36455	CCTcGTTTGCACACATAAATTTTTAAGTTCAATGCCCATTGGAGTAGATACCGTTGATGCTGAGAGCTATAGGCTTGAATXXXXXXXXXXCTTCATGCAAGAAAATTAGAAATCACTAACGACTCATCGATTAAAATGCATGGATTGTCcAAGACTGATGCGAGGCATTG	CCTtGTTTGCACACATAAATTTTTAAGTTCAATGCCCATTGGAGTAGATACCGTTGATGCTGAGAGCTATAGGCTTGAATXXXXXXXXXXCTTCATGCAAGAAAATTAGAAATCACTAACGACTCATCGATTAAAATGCATGGATTGTCtAAGACTGATGCGAGGCATTG
Marker36499	CAACTTTGCAAAACGGAACACTATCATCAACAAAGAGCAGGTGTTTGACTCGTGGTGCACCTCTACAAACTTTTATCCTAXXXXXXXXXXCTTTACTCATGCCTAGCTTCAAAAACATGTATCCCTTCTTAGAAACCCTTCTTTgTATCAAGAAATGAATAAGTTCATAG	CAACTTTGCAAAACGGAACACTATCATCAACAAAGAGCAGGTGTTTGACTCGTGGTGCACCTCTACAAACTTTTATCCTAXXXXXXXXXXCTTTACTCATGCCTAGCTTCAAAAACATGTATCCCTTCTTAGAAACCCTTCTTTtTATCAAGAAATGAATAAGTTCATAG
Marker36504	CACGAGGTACCCATCTCTTGAGTGAAATGTTTAGCTCATAATGAGAATTACAgTAAGAATGCTGTAAAACTGACTGGACTXXXXXXXXXXTGGATGCTGCAGAATATTGCCAaTGACTTAATTAACAGTAATGTGTGCCTGTTTCTAGGTGTCAGTGCTGGAAATGGATG	CACGAGGTACCCATCTCTTGAGTGAAATGTTTAGCTCATAATGAGAATTACAaTAAGAATGCTGTAAAACTGACTGGACTXXXXXXXXXXTGGATGCTGCAGAATATTGCCAgTGACTTAATTAACAGTAATGTGTGCCTGTTTCTAGGTGTCAGTGCTGGAAATGGATG
Marker36554	CAGAGTCACAAGTGAAATGAGCTCTATGCTATCTAAGAGCTTTACTGAACAAGAAGTGGAAGAAGCCATCTTTCAAATGAXXXXXXXXXXAGAAGATCTTACCAGAAATTATATCCCCTACACAATTTGCTTTTGTGCCCGGCAGACTGATTTATGATAATgTGATAGTG	CAGAGTCACAAGTGAAATGAGCTCTATGCTATCTAAGAGCTTTACTGAACAAGAAGTGGAAGAAGCCATCTTTCAAATGAXXXXXXXXXXAGAAGATCTTACCAGAAATTATATCCCCTACACAATTTGCTTTTGTGCCCGGCAGACTGATTTATGATAATaTGATAGTG
Marker36591	CCACAAAAGACTTGAGACCAGAAATAAAGCTTTGATGTTACTAGAAAATGACAGCTTTTTTCTTTTTAcCAATAAACTGTXXXXXXXXXXACCATACAAGAGACAAAAGACACGTCATGtGAAGAGAAGATGGGGACAAAGACTTATGATTCAAAAAGGAGCAACTTCTG	CCACAAAAGACTTGAGACCAGAAATAAAGCTTTGATGTTACTAGAAAATGACAGCTTTTTTCTTTTTAtCAATAAACTGTXXXXXXXXXXACCATACAAGAGACAAAAGACACGTCATGaGAAGAGAAGATGGGGACAAAGACTTATGATTCAAAAAGGAGCAACTTCTG
Marker36601	CATGTGCTATAGAAACAATGTATGCAATTTTTTAGAAGATGCTTGCTTGCACAcGGAGAGAGAAGACAATTAAGAgAGGGXXXXXXXXXXCAACAGCCAGAATCAGCTCCGGGTGGATGCTTCCAACGTATGACCCATCAAGAGCATTGGGAAGTCCCAGCGACTTCAAG	CATGTGCTATAGAAACAATGTATGCAATTTTTTAGAAGATGCTTGCTTGCACAtGGAGAGAGAAGACAATTAAGAaAGGGXXXXXXXXXXCAACAGCCAGAATCAGCTCCGGGTGGATGCTTCCAACGTATGACCCATCAAGAGCATTGGGAAGTCCCAGCGACTTCAAG
Marker36607	CACAGAGTCAGCACGAGAGCATTACCGTCTCGTCTGAGCCCTTTGTCGCCCAGCGACAACcCAAAAGACGtCACTCAGTTXXXXXXXXXXGACAATATACAACATCACAACAGTCAcAGTATTCACAGTTTCACAAACCAAGCTACATGTGTAATCCCATCCTCCATCTG	CACAGAGTCAGCACGAGAGCATTACCGTCTCGTCTGAGCCCTTTGTCGCCCAGCGACAACtCAAAAGACGcCACTCAGTTXXXXXXXXXXGACAATATACAACATCACAACAGTCAtAGTATTCACAGTTTCACAAACCAAGCTACATGTGTAATCCCATCCTCCATCTG
Marker3664	CTTTGTcTCgCCTCCTTGGGTCAAGTCCTGTCTTGaAGTCTCATCTGCATAAATGTCATCACGTGGGGTGGTTTAAAAAAXXXXXXXXXXACTGAGTACACtACCAGTATGTAcCACtTGACAATGCAATATACCCgTAATATAGGTATCGTCaTTATATCATAACATAG	CTTTGTtTCaCCTCCTTGGGTCAAGTCCTGTCTTGgAGTCTCATCTGCATAAATGTCATCACGTGGGGTGGTTTAAAAAAXXXXXXXXXXACTGAGTACACgACCAGTATGTAgCACcTGACAATGCAATATACCCaTAATATAGGTATCGTCtTTATATCATAACATAG
Marker36657	CTGGaGACCTTGATTGACTTGCTCcAGTTGgaTCTTTTCTTCCTCCCACcTCTGCTTGTGCTTTTGAAGACGgTGCTTtGXXXXXXXXXXGGAGCAAGCAAACCACGCGGAAGAAGGACGATAGGCATTCGACCACtCaGtGAAAGGTTTCCTCTTGGCTCCCTTCCATG	CTGGtGACCTTGATTGACTTGCTCtAGTTGagTCTTTTCTTCCTCCCACtTCTGCTTGTGCTTTTGAAGACGaTGCTTcGXXXXXXXXXXGGAGCAAGCAAACCACGCGGAAGAAGGACGATAGGCATTCGACCACcCgGcGAAAGGTTTCCTCTTGGCTCCCTTCCATG
Marker36707	CTAtAGTTGTGCAATTCTTCCCACATTTTATTAAGTTgGGTAAAGTAATCACTCACAGATTGTGTTCCTTGAGTGATGGAXXXXXXXXXXAATGGTTCCATCCAGAAAACCAAGTTTGTTCTTGATTGAAATAGCTAAAGTGAATGAgCAATTCCAAGAGAtgTAGTTAG	CTAgAGTTGTGCAATTCTTCCCACATTTTATTAAGTTtGGTAAAGTAATCACTCACAGATTGTGTTCCTTGAGTGATGGAXXXXXXXXXXAATGGTTCCATCCAGAAAACCAAGTTTGTTCTTGATTGAAATAGCTAAAGTGAATGAaCAATTCCAAGAGAgaTAGTTAG
Marker36760	CCATGATCCAGTTCTATTTGCTAAGTGTTATGTGTCtCAAAAATGTTTTGCTTTGAACCTAGTCTTGAAAGTGGGCTAaAXXXXXXXXXXGGGAGTTATCTTGGAAAGAGAAGTTTAGGAAAGTGAAATGGGGCTTTTTCTAGGAGTTTTGCATGGGAAACCAAATGGAG	CCATGATCCAGTTCTATTTGCTAAGTGTTATGTGTCcCAAAAATGTTTTGCTTTGAACCTAGTCTTGAAAGTGGGCTAtAXXXXXXXXXXGGGAGTTATCTTGGAAAGAGAAGTTTAGGAAAGTGAAATGGGGCTTTTTCTAGGAGTTTTGCATGGGAAACCAAATGGAG
Marker36800	CCAAATTATTCAACTCCACGGCCACAGTGCAACTCGGGAGGGACGCAGAGGCTAGCTAGCCAAGCGCTTCCCTACCTCTCXXXXXXXXXXAAGAAAAAtGGAGAAAAACATCGACCTCATGATA-TAGGCACTAAACATTAAACCATgtCACCACACTACAAATCGGGAAG	CCAAATTATTCAACTCCACGGCCACAGTGCAACTCGGGAGGGACGCAGAGGCTAGCTAGCCAAGCGCTTCCCTACCTCTCXXXXXXXXXX-AGAAAAAaGGAGAAAAACATCGACCTCATGATACTAGGCACTAAACATTAAACCATacCACCACACTACAAATCGGGAAG
Marker36803	CAAGTACGACTTCGTTCCACCCCACTCCCCACGAGGCATTCTCTTTCTTATGTGATGTACGTGGTAACGCTTcGCAAAATXXXXXXXXXXAGAGATAACACAATGCCTCTTACAAACAATATTCACCCCACATTACCCAACACTGTCTTAGTGGTCATCcACTTGGCTGG	CAAGTACGACTTCGTTCCACCCCACTCCCCACGAGGCATTCTCTTTCTTATGTGATGTACGTGGTAACGCTTtGCAAAATXXXXXXXXXXAGAGATAACACAATGCCTCTTACAAACAATATTCACCCCACATTACCCAACACTGTCTTAGTGGTCATCtACTTGGCTGG
Marker36834	CTCCATCTCAACATTGCTAAGACAAGGGCGTAAAGTTCCTTCTtATATGTGGACATAGAAAGTGTCCTGCCCTTGAGCTTXXXXXXXXXXTCCATATCCTCCAATGAATCTCCAGTAGTACCCCATTAATCCCAAAAATCCTCTCAATCCCTTTAGGGACTTTGGTAAAG	CTCCATCTCAACATTGCTAAGACAAGGGCGTAAAGTTCCTTCTcATATGTGGACATAGAAAGTGTCCTGCCCTTGAGCTTXXXXXXXXXXTCCATATCCTCCAATGAATCTCCAGTAGTACCCCATTAATCCCAAAAATCCTCTCAATCCCTTTAGGGACTTTGGTAAAG
Marker36920	CATTACCATAAACCTACTTCAAGTATAGTAATTGTTGCCATTCAAAGGCTGAGAAACCAAAAGAGATCTAGGACTTTCTCXXXXXXXXXXCAGTTATGTAATAGAATTGCTTATCTATGTAATCTTGGTGCCAACTAAGCTCCgACAACCTTTATACGTGTTTAAAACTG	CATTACCATAAACCTACTTCAAGTATAGTAATTGTTGCCATTCAAAGGCTGAGAAACCAAAAGAGATCTAGGACTTTCTCXXXXXXXXXXCAGTTATGTAATAGAATTGCTTATCTATGTAATCTTGGTGCCAACTAAGCTCCaACAACCTTTATACGTGTTTAAAACTG
Marker36966	CTTTCCAGGAACCTCCTCACCAACAGTATGAATCCATAGAGGAACATGGTCTGAGTATGCAACTAAGCCATGTACAACAaXXXXXXXXXXACATAAACTTCTCAACAAATCCCAAGTTTGAACCCTTAGCATCATTTCAAGATGCCCATAAATGCCAGTCATAAACCACG	CTTTCCAGGAACCTCCTCACCAACAGTATGAATCCATAGAGGAACATGGTCTGAGTATGCAACTAAGCCATGTACAACAgXXXXXXXXXXACATAAACTTCTCAACAAATCCCAAGTTTGAACCCTTAGCATCATTTCAAGATGCCCATAAATGCCAGTCATAAACCACG
Marker36982	CATCGAATAGAGAGGAGCTTCATGGTGGCAACAATGCTTTTCCATCTCAAAGTACTAACGAGGGCACTCCAACCACCcTGXXXXXXXXXXACATGAATTTTCTCTCTAACCGAAACAACAATAACACTAGGTTTTCAGTCACAATAACAATCTGAGAGAAGCATGCGGAG	CATCGAATAGAGAGGAGCTTCATGGTGGCAACAATGCTTTTCCATCTCAAAGTACTAACGAGGGCACTCCAACCACCtTGXXXXXXXXXXACATGAATTTTCTCTCTAACCGAAACAACAATAACACTAGGTTTTCAGTCACAATAACAATCTGAGAGAAGCATGCGGAG
Marker36990	CAAGTCTCTAGACTCGCCTATCtCCCACTCAACAAAGCCGAGTCCCTAGACTTGCATAAGCCTtATcCACGCGCTCTAAGXXXXXXXXXXGTCTTCTTTTTTGAGTAAATTaCCCTTAAGAATCGCAgGGTATTGTGAGGGGGGTAAAAATATCAGAGCCTAAGGACCGG	CAAGTCTCTAGACTCGCCTATCcCCCACTCAACAAAGCCGAGTCCCTAGACTTGCATAAGCCTcATgCACGCGCTCTAAGXXXXXXXXXXGTCTTCTTTTTTGAGTAAATTgCCCTTAAGAATCGCAaGGTATTGTGAGGGGGGTAAAAATATCAGAGCCTAAGGACCGG
Marker37025	CATAATGCATTTTTCCATGACCAAAATTTGTCTTCAAATGTAGATGGTGATTGCTGTATTTGCTTACATCTACCATCAGTXXXXXXXXXXGCGGGATAGACTTAGACATGTAGAAACCCTGTATCGTTTGAtAAATCTTATTTCTCGCCCAGCATGGTTTATGCATGGCG	CATAATGCATTTTTCCATGACCAAAATTTGTCTTCAAATGTAGATGGTGATTGCTGTATTTGCTTACATCTACCATCAGTXXXXXXXXXXGCGGGATAGACTTAGACATGTAGAAACCCTGTATCGTTTGAaAAATCTTATTTCTCGCCCAGCATGGTTTATGCATGGCG
Marker37040	CATAAGAAAAgGATTGGACTTCAATGCCTAGAAAATAATGGAGTATGCTGAGATCCTTCATGGAAAAAGtATGACGGAGTXXXXXXXXXXACCAGGGTGTTGCTCCATGTATACTTCTCCAAAGAGTGAGCCATGGAGGAAGGCACTCTTAACATCGAGTTGTCTTAGGG	CATAAGAAAAaGATTGGACTTCAATGCCTAGAAAATAATGGAGTATGCTGAGATCCTTCATGGAAAAAGcATGACGGAGTXXXXXXXXXXACCAGGGTGTTGCTCCATGTATACTTCTCCAAAGAGTGAGCCATGGAGGAAGGCACTCTTAACATCGAGTTGTCTTAGGG
Marker37062	CTCCTCCTTTGATATGCATCTTAGCAATGGGCTCGAGAAACCCCACTTGTACAATGTTCTGTCTATCAAGGTAAACCgAGXXXXXXXXXXAATTGATGGGATTTATCCTGGACATAATGGAGGTACCTTATTAGCTTCAGTCCCTTTGCCAAATATTCTCTCATGATTTG	CTCCTCCTTTGATATGCATCTTAGCAATGGGCTCGAGAAACCCCACTTGTACAATGTTCTGTCTATCAAGGTAAACCaAGXXXXXXXXXXAATTGATGGGATTTATCCTGGACATAATGGAGGTACCTTATTAGCTTCAGTCCCTTTGCCAAATATTCTCTCATGATTTG
Marker37125	CAGGAAAGAGTCGAAAGACGACACGTTCAAATCTTTTATGGTATTTGATATCCCTCGAACTTGTTTTTTAGTGTAGTGATXXXXXXXXXXGGACTTTTACTGACCGAATCCATCCATAAACCTAGACcCCGGCAACCTTTGTAATCAAAGCGTCACGACAACATCTAAAG	CAGGAAAGAGTCGAAAGACGACACGTTCAAATCTTTTATGGTATTTGATATCCCTCGAACTTGTTTTTTAGTGTAGTGATXXXXXXXXXXGGACTTTTACTGACCGAATCCATCCATAAACCTAGACtCCGGCAACCTTTGTAATCAAAGCGTCACGACAACATCTAAAG
Marker37200	CAATGGACAAGTGGGGGCAACAAACAAGTCCCTA-ATGGATTTTGAAGAAGAAACTCAAACAGAAATGGGGAGTGGGTAGAXXXXXXXXXXAGTTAAGTCcAGGAAATTCAAGGTAGGTGACCTAGTGCTcAAAGAGaCGGAAGTAACTACGCAGGAGGAGGGAAAACTTG	CAATGGACAAGTGGGGGCAACAAACAAGTCCCTACAT-GATTTTGAAGAAGAAACTCAAACAGAAATGGGGAGTGGGTAGAXXXXXXXXXXAGTTAAGTCtAGGAAATTCAAGGTAGGTGACCTAGTGCTaAAAGAGgCGGAAGTAACTACGCAGGAGGAGGGAAAACTTG
Marker37322	CACTAACGAAATTGGACATTTCATCGATAAAGCTACATTATATTAACTTGAATGATTTTCCTTGATCATAGAAGTGGAGAXXXXXXXXXXAGTGTGGAATTAGTTAGTTATTTCAAAATTGGGATAGGTATGCCGACaGAAAAAGAAAATGGTATTAATATATTTAAACG	CACTAACGAAATTGGACATTTCATCGATAAAGCTACATTATATTAACTTGAATGATTTTCCTTGATCATAGAAGTGGAGAXXXXXXXXXXAGTGTGGAATTAGTTAGTTATTTCAAAATTGGGATAGGTATGCCGACtGAAAAAGAAAATGGTATTAATATATTTAAACG
Marker37326	CACTTCACAACGAAGAAAGAGATGATTAACAGATTCCCCATCCTTCTTGCACATGACACACCAATCAGCAATGTACATACXXXXXXXXXXTGGTGGAGAGAATGGAgGACTTTATAGGGGAGCACACAGTGGCAGTGTCTTTTAGAGATGTGGAAGATAACTTTATGTGG	CACTTCACAACGAAGAAAGAGATGATTAACAGATTCCCCATCCTTCTTGCACATGACACACCAATCAGCAATGTACATACXXXXXXXXXXTGGTGGAGAGAATGGAtGACTTTATAGGGGAGCACACAGTGGCAGTGTCTTTTAGAGATGTGGAAGATAACTTTATGTGG
Marker37334	CATTTGCAGTGTAAGTGTGTGGAAAATCAAGTGGCATTTGAGAGATAGTGAGGTTATCTGTGAGTGTTTGTATTTTTACCXXXXXXXXXXATGAATACTTGAATAAAAGGTAgAACAGGGTATATGGCACTTAAAATTGATATGAGTAAATCATATAATCGTGTGAAATG	CATTTGCAGTGTAAGTGTGTGGAAAATCAAGTGGCATTTGAGAGATAGTGAGGTTATCTGTGAGTGTTTGTATTTTTACCXXXXXXXXXXATGAATACTTGAATAAAAGGTAtAACAGGGTATATGGCACTTAAAATTGATATGAGTAAATCATATAATCGTGTGAAATG
Marker37342	CTAGATAGTCTATGTCATGCTCAGTTTTATGATTTAAAGTTTAATAAGTTATTTTGATAAGTACATGAAACTTTATTGAAXXXXXXXXXXAAcGGGAAACCAATATTATAACCTTAAAAACTTAGATCAAGTCAAACAAATTCATCCCAACCGTTAAGCACTTGATTAAG	CTAGATAGTCTATGTCATGCTCAGTTTTATGATTTAAAGTTTAATAAGTTATTTTGATAAGTACATGAAACTTTATTGAAXXXXXXXXXXAAgGGGAAACCAATATTATAACCTTAAAAACTTAGATCAAGTCAAACAAATTCATCCCAACCGTTAAGCACTTGATTAAG
Marker37375	CGATGCTATGGCAGAGTCTCCTCTCTTGACAATTTTCTCGAGCTCTCCAACCTTCTCTGATAGCAAACTCACATTTGAGTXXXXXXXXXXTGAGAAATTAAGAAAGTGATTAATTTATGCTGGATCCAATGAAAAAATGGCACCATGAACACCcTCTGCACACTTGAAAG	CGATGCTATGGCAGAGTCTCCTCTCTTGACAATTTTCTCGAGCTCTCCAACCTTCTCTGATAGCAAACTCACATTTGAGTXXXXXXXXXXTGAGAAATTAAGAAAGTGATTAATTTATGCTGGATCCAATGAAAAAATGGCACCATGAACACCtTCTGCACACTTGAAAG
Marker37377	CATTCTACgAGGTGCCTGGTGCATAGGGGCCGTTACTAACTCCAGTTCGTTATCAGTTCTATAATGAAATCCATTTTCTAXXXXXXXXXXTGCTAGAATAACCAATCCATTCATAGGATCAAATTGAATTCCATTAGATGGAAGACGATTAGCTCAACTTTCAATATTAG	CATTCTACaAGGTGCCTGGTGCATAGGGGCCGTTACTAACTCCAGTTCGTTATCAGTTCTATAATGAAATCCATTTTCTAXXXXXXXXXXTGCTAGAATAACCAATCCATTCATAGGATCAAATTGAATTCCATTAGATGGAAGACGATTAGCTCAACTTTCAATATTAG
Marker37390	CTCAGtAAAGCAAGAAGATGCGTTGCCATGGAAGGTTGATCTTcGAACAATAGGCAGTCTGGCTGTAGGTGAGGAAAACTXXXXXXXXXXAAAGTAtACGAGGGGATATGCGAGAATCATTCGGGAGGACGATCACTCATCACAAAGATTGTAAATGCAGGATATTATTG	CTCAGcAAAGCAAGAAGATGCGTTGCCATGGAAGGTTGATCTTtGAACAATAGGCAGTCTGGCTGTAGGTGAGGAAAACTXXXXXXXXXXAAAGTAcACGAGGGGATATGCGAGAATCATTCGGGAGGACGATCACTCATCACAAAGATTGTAAATGCAGGATATTATTG
Marker37402	CCCAATACCCTCCTGGCTGAGGACCAAAGCAAGAGTAGAGAAGAAGGTCGTAGGAGAGAAGTGTAGAGTGGTTACACCCTXXXXXXXXXXAGTACCTCATTGCCCGCCAGAGGAGTTGACATCAATCACCTtGCCTTGGTCGTTCGCCCAATGGGGGGTTGACTTGGTAG	CCCAATACCCTCCTGGCTGAGGACCAAAGCAAGAGTAGAGAAGAAGGTCGTAGGAGAGAAGTGTAGAGTGGTTACACCCTXXXXXXXXXXAGTACCTCATTGCCCGCCAGAGGAGTTGACATCAATCACCTcGCCTTGGTCGTTCGCCCAATGGGGGGTTGACTTGGTAG
Marker37432	CAAGTATCCTCTAACCTCGCCACCCAAAGGTCACAAAATCAGTACGAGAGCGTTACCGTCTCGTCTGTTCCCGTaGTTGCXXXXXXXXXXAATAACTCTTTTACATAAAATCTTAATAATTACAAATATACAGTTTCACAACTACACGCGTAATCCCGTCCTCCAATCCG	CAAGTATCCTCTAACCTCGCCACCCAAAGGTCACAAAATCAGTACGAGAGCGTTACCGTCTCGTCTGTTCCCGTcGTTGCXXXXXXXXXXAATAACTCTTTTACATAAAATCTTAATAATTACAAATATACAGTTTCACAACTACACGCGTAATCCCGTCCTCCAATCCG
Marker37566	CTATTCTCATTAAGTGACACTAATAAAGATGGATAAAAACCATAATTCTAGGACAGAgCTTGTAATTAAGTGGGTTGTcAXXXXXXXXXX-TGTTGAAATGGGTGTTTGGGTGGGTTTATTGTTGCTTTGTTCTTCAAGACTTTTCTCGGTTTACCTCtGCCATAAGTGAG	CTATTCTCATTAAGTGACACTAATAAAGATGGATAAAAACCATAATTCTAGGACAGAaCTTGTAATTAAGTGGGTTGTtAXXXXXXXXXXTTGTTGAAATGGGTGTTTGGGTGGGTTTATTGTTGCTTTGTTCTTCAAGACTTTTCTCGGTTTACCTCcG-CATAAGTGAG
Marker37614	CTAGAATGTCACAATGATACAACTTCcGTATCTTCTCATAATAAAGTTTATGAGAATGTGTTAGAAAAACACCATCATGGXXXXXXXXXXTGAAcCAAAAGCACTGAGACATTTTCGTGCTGCCCTTATCGATTTAGTTAAAGAGTTGTTGAAACCAAATTGGCGTGaTG	CTAGAATGTCACAATGATACAACTTCtGTATCTTCTCATAATAAAGTTTATGAGAATGTGTTAGAAAAACACCATCATGGXXXXXXXXXXTGAAtCAAAAGCACTGAGACATTTTCGTGCTGCCCTTATCGATTTAGTTAAAGAGTTGTTGAAACCAAATTGGCGTGgTG
Marker37652	CTaATTTAAAACTATCCCAGCAgCATTATTAGTCCTAGCAACATAATCTCGTCCCCCAACTAACCCATCATCAAtACCCAXXXXXXXXXXCCATACCTTCTTAGCCTTATcTCGACCCCCTCCTCTTaCACAtTAATCACATGCCCATaCTTCTCAGcTCGATCTCgATG	CTgATTTAAAACTATCCCAGCAaCATTATTAGTCCTAGCAACATAATCTCGTCCCCCAACTAACCCATCATCAAcACCCAXXXXXXXXXXCCATACCTTCTTAGCCTTATtTCGACCCCCTCCTCTTcCACAcTAATCACATGCCCATgCTTCTCAGtTCGATCTCaATG	CTgATTTAAAACTATCCCAGCAaCATTATTAGTCCTAGCAACATAATCTCGTCCCCCAACTAACCCATCATCAAcACCCAXXXXXXXXXXCCATACCTTCTTAGCCTTATtTCGACCCCCTCCTCTTcCACAcTAATCACATGCCCATgCTTCTCAGtTCGATCTCcATG
Marker37687	CTCgGAGGA-GAAGTTCatTGGTGACgaAAGTTCTCTTATTTCaCCAAGCAAGAGAACGACCGCCTTAAAGCTGAGAGGGAXXXXXXXXXXATGCTGACAGAAAATGTAAGGAGGCGGTTGTAGCCTCgGcTTCCTCCgAAGAGAAGTGTGAGAAAGTGGTCAAGGAGTTG	CTCaGAGGAGGAAGTTCgcTGGTGACagAAGTTCTCTTATTTCgCCAAGCAAGAGAACGACCGCCTTAAAGCTGAGAGGG-XXXXXXXXXXATGCTGACAGAAAATGTAAGGAGGCGGTTGTAGCCTCaGgTTCCTCCaAAGAGAAGTGTGAGAAAGTGGTCAAGGAGTTG
Marker37721	CTTCTAATCTTTCgTCATGGAGCTAGATTATTAGAATATCATATAGGAAGAGgACATAAGTTTGATTATTTCTTACTTTGXXXXXXXXXXCAACGTCATTCTGCAGACATTAGAGGTTGTGTAAGAAGTAAAACGACGGCATTCCTTTTGGACCCAAGTGACACCAAATG	CTTCTAATCTTTCtTCATGGAGCTAGATTATTAGAATATCATATAGGAAGAGaACATAAGTTTGATTATTTCTTACTTTGXXXXXXXXXXCAACGTCATTCTGCAGACATTAGAGGTTGTGTAAGAAGTAAAACGACGGCATTCCTTTTGGACCCAAGTGACACCAAATG
Marker37737	CCCACCAAAATTTAGCTATTAAGCTCTCCAACTC-GTACACAAAGAaGCTTGAAATTTGAAACAACTCATTGTGTAGGTGGXXXXXXXXXXTATCTCTATTCACCTTTTGTCCTGAgGCTTTTTCATAGACCTCCAGCAGATGAAGAATACCTATATTAGTCcATAAGGTG	CCCACC-AAATTTAGCTATTAAGCTCTCCAACTCGGTACACAAAGAgGCTTGAAATTTGAAACAACTCATTGTGTAGGTGGXXXXXXXXXXTATCTCTATTCACCTTTTGTCCTGAaGCTTTTTCATAGACCTCCAGCAGATGAAGAATACCTATATTAGTCtATAAGGTG
Marker37817	CATAATTCTAAATTTTTTCTTCATCAATTTAAAAGGAGCATGACGAGGAATACTTACCTCAATAATCTCCGTTGGAGGAAXXXXXXXXXXAGGGAAAAGAGGGTAGAAGAGAAACcaGGGGGAGGTTCCTAACCTGCAAAGTTCAGCAAACATCTTAAAGAGTTTATGAG	CATAATTCTAAATTTTTTCTTCATCAATTTAAAAGGAGCATGACGAGGAATACTTACCTCAATAATCTCCGTTGGAGGAAXXXXXXXXXXAGGGAAAAGAGGGTAGAAGAGAAACtgGGGGGAGGTTCCTAACCTGCAAAGTTCAGCAAACATCTTAAAGAGTTTATGAG
Marker37824	CTTTATACTTCAGCAAGTGAATGGCTCTAGAAACAACAACTACAACAAGTACCTTGGTCTCCCAACCCTGGTTGGGAGATXXXXXXXXXXCATGGAGCTCTCTGGGACTGGTAAAGAATCAAGGTGGTCTGGGTTTCAGGGATCTcAGTAGTTTTAATAAAGCTCTTCTG	CTTTATACTTCAGCAAGTGAATGGCTCTAGAAACAACAACTACAACAAGTACCTTGGTCTCCCAACCCTGGTTGGGAGATXXXXXXXXXXCATGGAGCTCTCTGGGACTGGTAAAGAATCAAGGTGGTCTGGGTTTCAGGGATCTtAGTAGTTTTAATAAAGCTCTTCTG
Marker37825	CAATAGCACtAAAGCTTTTTGTATATACAATGATGCAATGCTGAATACAAGACAGGAGAGCTGAAACTGTTAACCCTAGTXXXXXXXXXXTTTTATGATTTACGTGGAAAACGGTCATACAAATGAAGCAGGACGCTGGACGTGTACTTCTGTAAACAAAAATAATTTCG	CAATAGCACcAAAGCTTTTTGTATATACAATGATGCAATGCTGAATACAAGACAGGAGAGCTGAAACTGTTAACCCTAGTXXXXXXXXXXTTTTATGATTTACGTGGAAAACGGTCATACAAATGAAGCAGGACGCTGGACGTGTACTTCTGTAAACAAAAATAATTTCG
Marker37827	CCTTGATACGAATAGTCCAAACGGTGAATGAAGTCcAAGGCTTGATGATTTGATCTGCCGCAAATTTGACATGGGACCTTXXXXXXXXXXTGCAAAGTTgGAGGGATCTTGCACTACATCCTGTTGCTGCTGCAGAATGAGGTCACAAAGGAATTGAATGAGGAATTAAG	CCTTGATACGAATAGTCCAAACGGTGAATGAAGTCtAAGGCTTGATGATTTGATCTGCCGCAAATTTGACATGGGACCTTXXXXXXXXXXTGCAAAGTTaGAGGGATCTTGCACTACATCCTGTTGCTGCTGCAGAATGAGGTCACAAAGGAATTGAATGAGGAATTAAG
Marker37875	CACGGGTGGAGTCTGGGTCCATAGGAAGACcGCTAACCCCAACACATGGGGCGTAACATTGTGTACCGGCTAAAGAAAGTXXXXXXXXXXGTACTCGACTCATTTTAGTTTTTATGTATGCCCCTCTCCCCACAGGAACTGGATGAGCAGTATGCGTCAGGACGGACACG	CACGGGTGGAGTCTGGGTCCATAGGAAGACaGCTAACCCCAACACATGGGGCGTAACATTGTGTACCGGCTAAAGAAAGTXXXXXXXXXXGTACTCGACTCATTTTAGTTTTTATGTATGCCCCTCTCCCCACAGGAACTGGATGAGCAGTATGCGTCAGGACGGACACG
Marker37896	CCTTTTTTTTCCCAGGTTGGATGACTTGGATTCTACATTATCATCATCTTCTAATACTgGAGTAAATAAATGTGGGTTTGXXXXXXXXXXGCATTGGTATAGATCGAAAGTTAGCCATCACAGTTACTACATTGCGGACAATTTTCGACACTTTTTATCTCATTCACGTG	CCTTTTTTTTCCCAGGTTGGATGACTTGGATTCTACATTATCATCATCTTCTAATACTaGAGTAAATAAATGTGGGTTTGXXXXXXXXXXGCATTGGTATAGATCGAAAGTTAGCCATCACAGTTACTACATTGCGGACAATTTTCGACACTTTTTATCTCATTCACGTG
Marker38027	CCTACTCCCTGCTAGCTCTCATGGGAGTTCAAGTTCTACAACAATCAACACAGAGGAGGAATGGGATGTCGTGCCAACA---GXXXXXXXXXXTCCACGCCCTTCCCGAAGTAGGAGGCAATTAGCATCATAGTTACAGGCATGGTTTGTAGAATTAGAGTACAACTTTGGTG	CCTACTCCCTGCTAGCTCTCATGGGAGTTCAAGTTCTACAACAATCAACACAGA---GGAATGGGATGTCGTGCCAACAGCTGXXXXXXXXXXTCCACGCCCTTCCCGAAGTAGGAGGCAATTAGCATCATAGTTACAGGCATGGTTTGTAGAATTAGAGTACAACTTTGGTG
Marker38138	CTTAATCATGTCGAGTTTAAGAGCCATGAAGCCATCCTTTCTCCCTTTCATTATGTTTTGCATAGAATGCAATAGCTCATXXXXXXXXXXATCTTAGGGACTGCTACAACCACATCATTACCCACAATGGACCAATGGTTGTGATAAAAGATAGCTGGGAAGCcATCAAG	CTTAATCATGTCGAGTTTAAGAGCCATGAAGCCATCCTTTCTCCCTTTCATTATGTTTTGCATAGAATGCAATAGCTCATXXXXXXXXXXATCTTAGGGACTGCTACAACCACATCATTACCCACAATGGACCAATGGTTGTGATAAAAGATAGCTGGGAAGCtATCAAG
Marker38149	CCTTGCAACACCCACCAGTTTCTTTCTTCTTCAAAaCATGCGAATTGATTGATTCCACGTTGTCAGTACATGGCACAATAXXXXXXXXXXCCATCAGATTCTACATAATCAGCTTTCCTTCCTATTGGATTTGAGCGTTTATCTTCTGTACATGAGTCCAGGTTGTGAGG	CCTTGCAACACCCACCAGTTTCTTTCTTCTTCAAAgCATGCGAATTGATTGATTCCACGTTGTCAGTACATGGCACAATAXXXXXXXXXXCCATCAGATTCTACATAATCAGCTTTCCTTCCTATTGGATTTGAGCGTTTATCTTCTGTACATGAGTCCAGGTTGTGAGG
Marker38183	CCCTCTCATTCAAGCCCAAAACcCTATAAGCCATCAAcCCACACACTTGGTCCTTTTAAGcCCACAAAGCCCAAAGCCATXXXXXXXXXXAAATGACATATCAAACCCCAAAATTTCATCAATCGGCTAATGTGTATCCCCTtTGAGTGCATGGACTATTTTTCCCTTAG	CCCTCTCATTCAAGCCCAAAACtCTATAAGCCATCAAtCCACACACTTGGTCCTTTTAAGtCCACAAAGCCCAAAGCCATXXXXXXXXXXAAATGACATATCAAACCCCAAAATTTCATCAATCGGCTAATGTGTATCCCCTtTGAGTGCATGGACTATTTTTCCCTTAG	CCCTCTCATTCAAGCCCAAAACcCTATAAGCCATCAAcCCACACACTTGGTCCTTTTAAGcCCACAAAGCCCAAAGCCATXXXXXXXXXXAAATGACATATCAAACCCCAAAATTTCATCAATCGGCTAATGTGTATCCCCTcTGAGTGCATGGACTATTTTTCCCTTAG
Marker3829	CCAGTGCATAAGTCTCAAACCATATATCATgCCATCAATCTTAAGCTGGGGGACAAGAACAACAaCCAAATAACACAAAAXXXXXXXXXXATCCatCATaCTCATCAAAATATCTGACATATTGGATATATTCATCACCcAATAATTTAAAAGTTGCtTTATATTCTTaG	CCAGTGCATAAGTCTCAAACCATATATCATaCCATCAATCTTAAGCTGGGGGACAAGAACAACAgCCAAATAACACAAAAXXXXXXXXXXATCCtcCATgCTCATCAAAATATCTGACATATTGGATATATTCATCACCaAATAATTTAAAAGTTGCcTTATATTCTTgG
Marker3830	CCAACGAAGACGTCAGGAATTTAAGGGGAGGAGATTGTGATACCCCATGTGATAAGGATAAAGATAGGTGGTGAatGAgaXXXXXXXXXXCATTGGAGCATTACAAATAGTATCAGAGCATATCCCAACTAGAAATGTGGAACTTGAGCCGTGCCACCTACATCTGACAG	CCAACGAAGACGTCAGGAATTTAAGGGGAGGAGATTGTGATACCCCATGTGATAAGGATAAAGATAGGTGGTGAtaGAtcXXXXXXXXXXCATTGGAGCATTACAAATAGTATCAGAGCATATCCCAACTAGAAATGTGGAACTTGAGCCGTGCCACCTACATCTGACAG
Marker38319	CCTCACTCATTCAACCCCCCTCATCATCTCATCATTAGACAATATCTCATTAAAATCTCCAATAaCACACCAGCCCATATXXXXXXXXXXATTTGGCTTTTCTAGCAACCAACTTGGCACGATTAGAAGACAACTTgGTTTCCATAATGAAAACCACCTcGAGCACTTTG	CCTCACTCATTCAACCCCCCTCATCATCTCATCATTAGACAATATCTCATTAAAATCTCCAATAgCACACCAGCCCATATXXXXXXXXXXATTTGGCTTTTCTAGCAACCAACTTGGCACGATTAGAAGACAACTTaGTTTCCATAATGAAAACCACCTtGAGCACTTTG
Marker3833	CTATACTCCAAAAgGACTAGTCAATGATACAACTGGAGCCTCATTAGAACTTTATAAAGAGCAAGAACTTCTCCTTCCCAXXXXXXXXXXTtGGGTATTGTTACGGCTGGGAAGGAAACCCTTGTCTTTAGGGTCATGTGTTAAGCACGTGGGtTTGGTCAGAGGAGAGG	CTATACTCCAAAAtGACTAGTCAATGATACAACTGGAGCCTCATTAGAACTTTATAAAGAGCAAGAACTTCTCCTTCCCAXXXXXXXXXXTcGGGTATTGTTACGGCTGGGAAGGAAACCCTTGTCTTTAGGGTCATGTGTTAAGCACGTGGGcTTGGTCAGAGGAGAGG
Marker38357	CTCAATTTTCATGATTTTCTTATTTCCATTTCTTCTTCCTAAATAAGTGTTACCTCTTGTATACCCCCATGTGTACTTGGXXXXXXXXXXGGTATCTGGCATAACTGCTGGGTTTGAAATTAACCAATTATTGGAGCCAAGGTAACTAAGGGTACAAGCAATAGGGGTaG	CTCAATTTTCATGATTTTCTTATTTCCATTTCTTCTTCCTAAATAAGTGTTACCTCTTGTATACCCCCATGTGTACTTGGXXXXXXXXXXGGTATCTGGCATAACTGCTGGGTTTGAAATTAACCAATTATTGGAGCCAAGGTAACTAAGGGTACAAGCAATAGGGGTgG
Marker38363	CTTCCATTATGCAACCCAGATGGAATAGTTATTGTACGTGAATTGAGCAGTTGCAACATCTAATTGAACACTTTCATATAXXXXXXXXXXTGGGAAGGAGAAGTTCTTGCTCTTTATAAGGTTCTAATGAGACTCCAATTGTATCATTGACTAGTcCTTTTGGAGTATAG	CTTCCATTATGCAACCCAGATGGAATAGTTATTGTACGTGAATTGAGCAGTTGCAACATCTAATTGAACACTTTCATATAXXXXXXXXXXTGGGAAGGAGAAGTTCTTGCTCTTTATAAGGTTCTAATGAGACTCCAATTGTATCATTGACTAGTtCTTTTGGAGTATAG
Marker38445	CCAAAAATTAAACATAAACTGGTGACAAAATACAGGCGAAGACTTGGCTAAGTCCGAGTTGTCACATAGTCTgATATCCCXXXXXXXXXXAAATAGGTCTTTTGAACTGATTGGATGCTACTAGTGGGAAGGGTGACAAGTGTCAAACAAGGTGGGGTGCTAGGAACAAG	CCAAAAATTAAACATAAACTGGTGACAAAATACAGGCGAAGACTTGGCTAAGTCCGAGTTGTCACATAGTCTaATATCCCXXXXXXXXXXAAATAGGTCTTTTGAACTGATTGGATGCTACTAGTGGGAAGGGTGACAAGTGTCAAACAAGGTGGGGTGCTAGGAACAAG
Marker38507	CATAAAGGGCTTATCATCCAACGGTCGTCCGACCTCATCATTGCCCAAGACCGCTCTGGTAGGAGCAACCGAGGAAGCTCXXXXXXXXXXCCGATGTCGTTTGCCCACACgGGGTGGATTGCCCAACACCCATGGCAGCTAGGTAATCCGCCTTAGCCTGCTCCATGAAG	CATAAAGGGCTTATCATCCAACGGTCGTCCGACCTCATCATTGCCCAAGACCGCTCTGGTAGGAGCAACCGAGGAAGCTCXXXXXXXXXXCCGATGTCGTTTGCCCACACaGGGTGGATTGCCCAACACCCATGGCAGCTAGGTAATCCGCCTTAGCCTGCTCCATGAAG
Marker38533	CATTAGACTAGTGAAATTTCCTCTTGAATTACTTGAGGTGCACTTGCAgGAAACTCCTTgTcGAGAGTATGTGCACCCCAXXXXXXXXXXTGAGAATATTTGGTTCACAGTGAGCTGCGCTCTTAATGAAATTTGAATAgCTTAAACAAGTGCTGGAGGAtCATAATCAG	CATTAGACTAGTGAAATTTCCTCTTGAATTACTTGAGGTGCACTTGCAaGAAACTCCTTaTtGAGAGTATGTGCACCCCAXXXXXXXXXXTGAGAATATTTGGTTCACAGTGAGCTGCGCTCTTAATGAAATTTGAATAaCTTAAACAAGTGCTGGAGGAgCATAATCAG
Marker38557	CCACTTCAAAACCAGACAAAAAGCTACCTCCCACCACcGCCTCAATCATTCTACTCAATGCATCCATGACAAGAATAGGAXXXXXXXXXXAATTCTTCCCATTATTGCACTCATTCGATTGGTCAGCACCTTAGATATAATCTTGTAGACCCCATTAACCAAACTAATTG	CCACTTCAAAACCAGACAAAAAGCTACCTCCCACCACtGCCTCAATCATTCTACTCAATGCATCCATGACAAGAATAGGAXXXXXXXXXXAATTCTTCCCATTATTGCACTCATTCGATTGGTCAGCACCTTAGATATAATCTTGTAGACCCCATTAACCAAACTAATTG
Marker38558	CTAGGCAGCTCCACACTGTTGGGGGTCGATGTCTGGTCCTACTAAGATGAATGGTGAACTTGGGGTCTGTGcTACTTCCAXXXXXXXXXXTGAGCGTACCAAGCCCTGGGTCGCATTGAATGTGGcGTGCCTGTTCCTCATAGCTCCCTCCGTCTCATTAATGCGGAGTG	CTAGGCAGCTCCACACTGTTGGGGGTCGATGTCTGGTCCTACTAAGATGAATGGTGAACTTGGGGTCTGTGgTACTTCCAXXXXXXXXXXTGAGCGTACCAAGCCCTGGGTCGCATTGAATGTGGtGTGCCTGTTCCTCATAGCTCCCTCCGTCTCATTAATGCGGAGTG
Marker3859	CTGTGgTGCTG-CCCCAATGGAAGACCAAGGTAATTTATGGgAAGAGAGGAAACCTTACAACCAAGAATGTGAGCCAACTAXXXXXXXXXXAACCAAGGCTGAGATCGTTaTGCTAAGCGCCTTCATAACTATGACAAATAAAATGGAGATAAAGGATCCTCTTGTCTTAG	CTGTGcTGCTGCCCCCAATGGAAGACCAAGGTAATTTATGGaAAGAGAGGAAACCTTACAACCAAGAATGTGAGCCAACT-XXXXXXXXXXAACCAAGGCTGAGATCGTTtTGCTAAGCGCCTTCATAACTATGACAAATAAAATGGAGATAAAGGATCCTCTTGTCTTAG
Marker38600	CAcAGGCGAAATCTGTGTCCAAAAGACCGCTAACCCCAAACACGCAGGGCGTAACAGTGCGTACCGGCTAGAATAAAAGTXXXXXXXXXXGTATTTGACTCACTTTGTTTTTATGCATGTCCCTCCCCCTCTCAGAGACAAAACGAGGACAAAGTGTCAGGACAGACATG	CAtAGGCGAAATCTGTGTCCAAAAGACCGCTAACCCCAAACACGCAGGGCGTAACAGTGCGTACCGGCTAGAATAAAAGTXXXXXXXXXXGTATTTGACTCACTTTGTTTTTATGCATGTCCCTCCCCCTCTCAGAGACAAAACGAGGACAAAGTGTCAGGACAGACATG
Marker38725	CCCtAATAGTAAGCCAAGATACTTCATAGGAAGCGAAGATATaTTGCATtCCAAGGTAaTAGCTAAAATCTCAACATCAgXXXXXXXXXXACCAGACCCTCAATCATCTTGTTGAGAGCTTCCATGACAAATAAGAAAAgAaGAGGAGAAAGCGGATCTCCCTgTCTCAG	CCCcAATAGTAAGCCAAGATACTTCATAGGAAGCGAAGATATcTTGCATcCCAAGGTAgTAGCTAAAATCTCAACATCAaXXXXXXXXXXACCAGACCCTCAATCATCTTGTTGAGAGCTTCCATGACAAATAAGAAAAtAgGAGGAGAAAGCGGATCTCCCTaTCTCAG
Marker38756	CAACCACGAcTTGCGAGTCTGCCCTCATTTCGACCTCCCTTCCTACCAAGGTCTCTGCTATAGCTAGCCCTGCGAGCACCXXXXXXXXXXAGGATTTGCCCTTTTACTGTTGTTCTAGAAACGTAACTGATGTCGTACTCACTGACTTCGATGGACCACTTGACTAGTCG	CAACCACGAtTTGCGAGTCTGCCCTCATTTCGACCTCCCTTCCTACCAAGGTCTCTGCTATAGCTAGCCCTGCGAGCACCXXXXXXXXXXAGGATTTGCCCTTTTACTGTTGTTCTAGAAACGTAACTGATGTCGTACTCACTGACTTCGATGGACCACTTGACTAGTCG
Marker38841	CCCCCAAACTGTGTTGTATTTTGAAGTAATTGATGGCGAAGGAGCTGCAtCTATACCATTGGCAATTCAATGAAGAAAGGXXXXXXXXXXTTGGAAAGCAAAACTTTGGTCCCGGCTCGCTTGTCATCCCAGCTGAAAGAGTAGTCATCATCATCTGCGCCCAAGGTGTG	CCCCCAAACTGTGTTGTATTTTGAAGTAATTGATGGCGAAGGAGCTGCAcCTATACCATTGGCAATTCAATGAAGAAAGGXXXXXXXXXXTTGGAAAGCAAAACTTTGGTCCCGGCTCGCTTGTCATCCCAGCTGAAAGAGTAGTCATCATCATCTGCGCCCAAGGTGTG
Marker38921	CAGATTATTTCAAAAGTAGCGTATATAAGATTATTTCAAAAGTTCTAAGCCCTGTGTTGGAACATATTATTTCTAAACGCXXXXXXXXXXTCCTGGATTTtTAGTAGGGAGATCCTCTATCTCCTCTTTTATTGGTAATAATTATGGAAGCTTTAAGTTGGATGGTGCAG	CAGATTATTTCAAAAGTAGCGTATATAAGATTATTTCAAAAGTTCTAAGCCCTGTGTTGGAACATATTATTTCTAAACGCXXXXXXXXXXTCCTGGATTTgTAGTAGGGAGATCCTCTATCTCCTCTTTTATTGGTAATAATTATGGAAGCTTTAAGTTGGATGGTGCAG
Marker38955	CCGTGTGAAGTTAGTAGAGTCCTGAGCCCAGGCTCATTTTAAGCTATGCTTCTCGGATGCCCTTTTAACACCAAGTAATAXXXXXXXXXXCTATTGGTAATGTTAAGTTGACTTCTTCTCAGGAAATGCCaAGTAAAACCACCTCTTAAGCAGGTGGAAGCACCAAGTTG	CCGTGTGAAGTTAGTAGAGTCCTGAGCCCAGGCTCATTTTAAGCTATGCTTCTCGGATGCCCTTTTAACACCAAGTAATAXXXXXXXXXXCTATTGGTAATGTTAAGTTGACTTCTTCTCAGGAAATGCCgAGTAAAACCACCTCTTAAGCAGGTGGAAGCACCAAGTTG
Marker38956	CTTCACTCGGTGACATTGATGGCGGCAATATGATGTAGCCTTTTCTGCAGGATAGAAAGAGAAAGAGAAAGCAGAGAGAGXXXXXXXXXX-AGCAAATTATATGCAGATCACTGCATATTGATCAAATTAAGCATCATGCATGATCAGTACGTACaCGACGAAAAAAAATG	CTTCACTCGGTGACATTGATGGCGGCAATATGATGTAGCCTTTTCTGCAGGATAGAAAGAGAAAGAGAAAGCAGAGAGAGXXXXXXXXXXAAGCAAATTATATGCAGATCACTGCATATTGATCAAATTAAGCA-CATGCATGATCAGTACGTACcCGACGAAAAAAAATG
Marker38985	CAATCTTAAAGCTTGCTTGTCATTCATGTGTTTTCTTATTAACTTTCAtAATGCAAGGGTAGGGTTGTGGAAGTTTATAAXXXXXXXXXX-ACACAATGGAATGGAAGACTTTCTAAGAAAAGGAAATTCTCAGTTcGCTCTTTTTATGATATACTTTCAGCTCAAACTAG	CAATCTTAAAGCTTGCTTGTCATTCATGTGTTTTCTTATTAACTTTCAaAATGCAAGGGTAGGGTTGTGGAAGTTTATAAXXXXXXXXXXGACACAATGGAATGG-AGACTTTCTAAGAAAAGGAAATTCTCAGTTtGCTCTTTTTATGATATACTTTCAGCTCAAACTAG
Marker39026	CTCATTACATGCTCTCCATAAAAACATCTTAATAgCAAGGGTTACTCTTAGCTTCCAAATAGTCTTCCAAACTTATTTTTXXXXXXXXXXAACAATCTACTTCTCGGATGGACTAGACCTTGAAAGGGGGGAAAAGGTATCCATTTATCATTCCATATATTTACTTGTTG	CTCATTACATGCTCTCCATAAAAACATCTTAATAaCAAGGGTTACTCTTAGCTTCCAAATAGTCTTCCAAACTTATTTTTXXXXXXXXXXAACAATCTACTTCTCGGATGGACTAGACCTTGAAAGGGGGGAAAAGGTATCCATTTATCATTCCATATATTTACTTGTTG
Marker3903	CTTTACTTGGAAGCAAATGCTTTGTACTGTTCAGGGATTCCCAAGCCtCCGACAGCTCCAGCTTAATATTTTCATAATACXXXXXXXXXXCACCTTTTCCTTCTTCTGGTTAGGAGCCAAATTCAACTTCTTAGCCGTTAAGACAGTTACCATATAAGGCTGCACACTGG	CTTTACTTGGAAGCAAATGCTTTGTACTGTTCAGGGATTCCCAAGCCaCCGACAGCTCCAGCTTAATATTTTCATAATACXXXXXXXXXXCACCTTTTCCTTCTTCTGGTTAGGAGCCAAATTCAACTTCTTAGCCGTTAAGACAGTTACCATATAAGGCTGCACACTGG
Marker39036	CCACGaGAGCATaATATCAACAAGAtAGTAACATTATTCaCAAGGAGATAACGaCtTAAGATGGATAAaCCCTATAAAT-tXXXXXXXXXXAGTGTGATTTTCAtAtGCGATCTCAAgCAACCCGCGATCAAGAGATgAATGTAGCAAAGATAAAAgtGAGGATGGCAGAG	CCACGgGAGCATgATATCAACAAGAgAGTAACATTATTCgCAA-GAGATAACGcCcTAAGATGGATAAtCCCTATAAATCaXXXXXXXXXXAGTGTGATTTTCAcAcGCGATCTCAAaCAACCCGCGATCAAGAGATaAATGTAGCAAAGATAAAAacGAGGATGGCAGAG
Marker39039	CAAACCGAAGCCCTCAACAAATGCCTCGAAGGCTATTTCAGATGTTATGcAGGAGCAAAACCAAATCGGTGAGCCCAGTGXXXXXXXXXXGGTGTACCTGCGCCTGCAGCCCTACAGGCAGGCATCACTAGCTACCAGACGGAATATGAAACTTTCACCCCGCTTTTATG	CAAACCGAAGCCCTCAACAAATGCCTCGAAGGCTATTTCAGATGTTATGtAGGAGCAAAACCAAATCGGTGAGCCCAGTGXXXXXXXXXXGGTGTACCTGCGCCTGCAGCCCTACAGGCAGGCATCACTAGCTACCAGACGGAATATGAAACTTTCACCCCGCTTTTATG
Marker39090	CCTATGTCCCTTATGTAAAGGGGAGGAGGAATCTGCTTCTTACCTTTTTCTAAGGTGCCCCTTTAGCCAATGGATATCACXXXXXXXXXXAGCATTTTCTGATTTCTTTTGATGTAGCAGCTAGGCATAtTGGGAGTACTGTAATTACAATATGCAGAAATCATGCcAGG	CCTATGTCCCTTATGTAAAGGGGAGGAGGAATCTGCTTCTTACCTTTTTCTAAGGTGCCCCTTTAGCCAATGGATATCACXXXXXXXXXXAGCATTTTCTGATTTCTTTTGATGTAGCAGCTAGGCATAcTGGGAGTACTGTAATTACAATATGCAGAAATCATGCtAGG
Marker39126	CTTCAAACAATTAAATTTCATTAGAAGTGCTTTTGCATATTGAACAATTATATATCATGTACTGATAATTTTATTAGTATXXXXXXXXXXTTTGaGTTCGATCATCAATTTTTTTTaTTCAATCGTTTCTTCATGTGTATTTGGTCGAACGGACTGGTATCAATTGATCG	CTTCAAACAATTAAATTTCATTAGAAGTGCTTTTGCATATTGAACAATTATATATCATGTACTGATAATTTTATTAGTATXXXXXXXXXXTTTGcGTTCGATCATCAATTTTTTTTgTTCAATCGTTTCTTCATGTGTATTTGGTCGAACGGACTGGTATCAATTGATCG
Marker39148	CTCGTTTGCATTCAAAACCCACCTCAACTTATCTCAACTCATTTCATCTCAcCATTACAACTTTCTTAAATTcTCACACAXXXXXXXXXXAACCTAAATGTAAGGCTCATTTTTTTACAATTAAAAATAATTAATATCAATAAATGAATAGGCGAAGCCCAAGTACATGG	CTCGTTTGCATTCAAAACCCACCTCAACTTATCTCAACTCATTTCATCTCAtCATTACAACTTTCTTAAATTaTCACACAXXXXXXXXXXAACCTAAATGTAAGGCTCATTTTTTTACAATTAAAAATAATTAATATCAATAAATGAATAGGCGAAGCCCAAGTACATGG
Marker39161	CATTGCCTTAAATGCATTTGTGCACCCTACTCTACTCTCAGACTTCCCACTTCTTTTGTTAACACCCATCCACGCTTCCTXXXXXXXXXXTGGGTCTCTCTGAATGTTCTCGAGTGCTCGACATGAATCCACTGTGCTGCATTGCTCCGGTTTCGATCGATCGGGATC--G-------G	CATTGCCTTAAATGCATTTGTGCACCCTACTCTACTCTCAGACTTCCCACTTCTTTTGTTAACACCCATCCACGCTTCCTXXXXXXXXXX---------CTGAATGTTCTCGAGTGCTCGACATGAATCCACTGTGCTGCATTGCTCCGGTTTCGATCGATCGGGATCGTGCCAACCCG
Marker39319	CTCGATACCAACATCGGCTTCTTTGTGATGATCGGGTCCGACAACTTCCCGAAGCTTGTTTCATCAAATGGAAATGACTCXXXXXXXXXXATTCCAGGTAGAACTACAATGTTTATTTATGATGAAGAATTCCACCGATCAGATTGTTGGATAAACTCTAGATAAcCTCG	CTCGATACCAACATCGGCTTCTTTGTGATGATCGGGTCCGACAACTTCCCGAAGCTTGTTTCATCAAATGGAAATGACTCXXXXXXXXXXATTCCAGGTAGAACTACAATGTTTATTTATGATGAAGAATTCCACCGATCAGATTGTTGGATAAACTCTAGATAAaCTCG
Marker39389	CATTGGATCTTTATATCAAAATTGTGAGCCGTTGATTCCATACCCTAAAACTAAGGTTACGTGATGCTCATCGAGTCATCXXXXXXXXXXAAAAAGgAAAAgACATAATCTAGAAGAATGTTGGAAGAGCAAGAGAGGAGAGaGGGGGCAATGGCTCAAGCTTGCAGAAG	CATTGGATCTTTATATCAAAATTGTGAGCCGTTGATTCCATACCCTAAAACTAAGGTTACGTGATGCTCATCGAGTCATCXXXXXXXXXXAAAAAGaAAAAtACATAATCTAGAAGAATGTTGGAAGAGCAAGAGAGGAGAGtGGGGGCAATGGCTCAAGCTTGCAGAAG
Marker39432	CCCCTAGTCTTAGATCAGGGGAAGGAACTACTTGACGAATTTGCAAAATTCTGTCCATGGAAACAAGTTTCTTTTCTTGGXXXXXXXXXXGGCTTTAATCTTAGTTTCACtAACGGTGCTTTATGGTGATGCTGGGAGTTATGCTCGCATTGTTGCAGCTGTCAGAAAGG	CCCCTAGTCTTAGATCAGGGGAAGGAACTACTTGACGAATTTGCAAAATTCTGTCCATGGAAACAAGTTTCTTTTCTTGGXXXXXXXXXXGGCTTTAATCTTAGTTTCACaAACGGTGCTTTATGGTGATGCTGGGAGTTATGCTCGCATTGTTGCAGCTGTCAGAAAGG
Marker39441	CTTGTTTGGTTACAAA-----GATGAGATGAGATGAGATGAGAAATTTGTAAATAATGGTAAGATAATTTGTGAATAGTAGTGAAXXXXXXXXXXATGTGATTACACCTATTTAAGCACTAAGAACAGTTACAAGGAAATCATGGAAGCTGCGACCATTCCAATCAAGAGCAATG	CTTGTTTGGTTACAAAGATGAGATGAGATGAGATGAGATGAGAAATTTGTAAATAATGGTAAGATAATTTGTGAATAGTA-----XXXXXXXXXXATGTGATTACACCTATTTAAGCACTAAGAACAGTTACAAGGAAATCATGGAAGCTGCGACCATTCCAATCAAGAGCAATG
Marker39454	CTTGATGTTTAGTGTTTTATGTTGCTTTTCCTGTaATAATGAGTGGGGTCCTTGTAGTTGGGGAAACGTACTGGGGTGGAXXXXXXXXXXGACAGGAGTACTCGGGAATCCACACCTTGCAGTTTGATTAGGGACCCAGACACCATAAGAACCCCTTGTTCTACCACCAG	CTTGATGTTTAGTGTTTTATGTTGCTTTTCCTGTgATAATGAGTGGGGTCCTTGTAGTTGGGGAAACGTACTGGGGTGGAXXXXXXXXXXGACAGGAGTACTCGGGAATCCACACCTTGCAGTTTGATTAGGGACCCAGACACCATAAGAACCCCTTGTTCTACCACCAG
Marker39465	CATGACCTGATTACATCGAGGTTGTGAAGGTTGTGGAGTaGAGTTTTCATCACATATCTGATGATATATTCGTTCATATAXXXXXXXXXXTAGTTCATACCTTAACATTATTCATTTTGCAGCAATTTCATAACTCGATCATCACCTCCATGTGGTTTACCACTTACATG	CATGACCTGATTACATCGAGGTTGTGAAGGTTGTGGAGTcGAGTTTTCATCACATATCTGATGATATATTCGTTCATATAXXXXXXXXXXTAGTTCATACCTTAACATTATTCATTTTGCAGCAATTTCATAACTCGATCATCACCTCCATGTGGTTTACCACTTACATG
Marker39507	CTTATTAGAAAGATCATTTTGTATTGACTGAACATTATTTGTTTCCAGCAAGCATCCTTCTGAGTTGATGCATATCCTGAXXXXXXXXXXCACTCGTTGAAAACAGGTACATGGAATGATCTGGCAAGCAAACCGTTCCTGCCTTGTTAAGTAGAAATtATCAAAACTAG	CTTATTAGAAAGATCATTTTGTATTGACTGAACATTATTTGTTTCCAGCAAGCATCCTTCTGAGTTGATGCATATCCTGAXXXXXXXXXXCACTCGTTGAAAACAGGTACATGGAATGATCTGGCAAGCAAACCGTTCCTGCCTTGTTAAGTAGAAATgATCAAAACTAG
Marker3953	CCTCGGTACTGGTCGCAAGTAATGGAGCTTTACCCTGAAGGTATATAATGCCACACCTTTtTtTttTTTTcaaTTTagTTXXXXXXXXXXCATATCAAGTTTTCTTTGATCCAGGTATTTGGCTTGACAAGTTCTACATCATGTGAATCAACTACTGTCCGTGGAAATGG	CCTCGGTACTGGTCGCAAGTAATGGAGCTTTACCCTGAAGGTATATAATGCCACACCTTTcTaTccTTTTtttTTTttTTXXXXXXXXXXCATATCAAGTTTTCTTTGATCCAGGTATTTGGCTTGACAAGTTCTACATCATGTGAATCAACTACTGTCCGTGGAAATGG
[truncated: 1,466 more rows]
