# Supplementary material for: Construction of a high-density genetic map using specific length amplified fragment markers and identification of a quantitative trait locus for anthracnose resistance in walnut (Juglans regia L.)
Source: BMC Genomics. 2015 Aug 18;16(1):614. doi: 10.1186/s12864-015-1822-8 (PMC4539690; doi:10.1186/s12864-015-1822-8)
Supplement: Additional file 7: — Relative resistance index of walnut individuals. Statistics of data concerning the relative resistance index (RRI) of 86 individuals containing paternal parent, maternal parent and F1 offspring. (XLS 23 kb) [file 12864_2015_1822_MOESM7_ESM.xls]

## Sheet: Sheet1
Plant accession	RRI
M	0
P	0.81
0103	0.59
0105	0.16
0108	0.51
0109	0.81
0110	0.29
0111	0.74
0112	0.59
0113	0.69
0114	0.77
0115	0.3
0116	0.66
0117	0.68
0118	0.75
0122	0.65
0123	0.58
0204	0.62
0208	0.31
0210	0.74
0213	0.16
0214	0.52
0220	0.42
0221	0.17
0223	0.73
0302	0.6
0303	0.72
0304	0.66
0305	0.41
0308	0.39
0310	0.39
0312	0.52
0314	0.91
0315	0.41
0316	0.34
0319	0.06
0322	0.69
0324	0.41
0401	0.63
0402	0.69
0403	0.48
0404	0.43
0406	0.72
0407	0.61
0409	0.34
0410	0.54
0411	0.57
0412	0.79
0413	0.74
0415	0.74
0416	0.5
0417	0.55
0419	0.62
0420	0.72
0422	0.88
0423	0.15
0501	0.72
0502	0.33
0503	0.41
0504	0.65
0505	0.38
0507	0.41
0510	0.72
0512	0.6
0514	0.65
0517	0.52
0519	0.39
0520	0.37
0521	0.68
0522	0.39
0524	0.42
0601	0.59
0605	0.53
0606	0.65
0607	0.73
0608	0.82
0609	0.1
0610	0.57
0611	0.54
0614	0.68
0615	0.3
0616	0.64
0617	0.68
0620	0.4
0621	0.6
0622	0.54

## Sheet: Sheet2
Accepted	Frequency
0	1
0.1	3
0.2	3
0.3	3
0.4	11
0.5	10
0.6	18
0.7	18
0.8	13
0.9	5
1	1
